# Supplementary material for: Rapid and Cost‐Effective Digital Quantification of RNA Editing and Maturation in Organelle Transcripts by Oxford Nanopore Target‐Indexed‐PCR (TIP) Sequencing
Source: Plant Direct. 2025 Oct 20;9(10):e70111. doi: 10.1002/pld3.70111 (PMC12537063; doi:10.1002/pld3.70111)
Supplement: Supplementary file 1 — Appendix S1: Raw FASTQ files generated from TIP sequencing of iCRISPRi lines. [file PLD3-9-e70111-s002.zip]

Archive with 10 entries (9 files):
- Appendix S1/
- __MACOSX/._Appendix S1
- Appendix S1/45CNXP_2_Krab.fastq
- __MACOSX/Appendix S1/._45CNXP_2_Krab.fastq
- Appendix S1/45CNXP_4_10-1.fastq
- __MACOSX/Appendix S1/._45CNXP_4_10-1.fastq
- Appendix S1/45CNXP_1_WT.fastq
- __MACOSX/Appendix S1/._45CNXP_1_WT.fastq
- Appendix S1/45CNXP_3_12-1.fastq
- __MACOSX/Appendix S1/._45CNXP_3_12-1.fastq
