# Supplementary material for: Rapid and Cost‐Effective Digital Quantification of RNA Editing and Maturation in Organelle Transcripts by Oxford Nanopore Target‐Indexed‐PCR (TIP) Sequencing
Source: Plant Direct. 2025 Oct 20;9(10):e70111. doi: 10.1002/pld3.70111 (PMC12537063; doi:10.1002/pld3.70111)
Supplement: Supplementary file 1 — Appendix S1: Raw FASTQ files generated from TIP sequencing of iCRISPRi lines. [file PLD3-9-e70111-s002.zip › Appendix S1/45CNXP_2_Krab.fastq]

@0_45CNXP_2
AATCGCAATAATCGGGTTCATTCTAGGGGGAAGGCACTCGGTAAAGATGTGGACTTTGACAAGGTTGCCGAAGGACCCCTGGTTTCACGGGTGCTGACTTACAAAACCTGATGAATGAAGCGGCGATTCTTGCGGCTAGGCGTGAGCTTAAGGAAATAAGCAAGGATGAAATCTCTGATGCTCTTGAGAGGATCATTGCTGGACCTGAGAAGAAGAATTAGGCCAAAAATACGTACGA
+
JIISKKGSKMSLNCOKLKMRKSHC++++/KJGHGFFED@AAABSPKSMMILOSQKMPSLMNNSJLJDGC,,,,@G??@@GLRSPMIGKHGDD><9-,,*'((()+3>BB>?@EHGKIKLRSKSHINSIPMSMONKSOKHFEEGGHOGFGECLGLSSSRQSHMQKKOOMLSSKMONOMSMLLLMHKKNNMSMSJSPSNSPKNGCBA>--,-9;DHGNMLSLSHSLGIHKOSKONLIKSS
@1_45CNXP_2
CGTACATATAGGCCTGGTACTCTTTCTCTGGAAATCCTAGCTATTCTTAGCATGAATGTCGGGAATCTCATTGCTATTACTCAAACAAGCATGAAACGTATGCTTGCATATTAGTCCATAGGTCGATGGGATATGTAATTATTGGAATAATTGTTGGAGACTCAAATGGTGGATATGCGAGCATGATAGATAACTTATATGCTGTTCTATATCGCCATGAATCTAGGAACTTTTGCTTGCATTATATTATTTGGTCTACGTACCGGAACTGATAACATTCGAGATTATGCAGGATTATACACAAAAGATCCTTTTTTTGGCTCTCTCTAGCTCTATGTCTCTTATCCCTAGGAGGTCTTCCTCCACTAGCAAGTTTGGAAAACTCTATTTATTCTGGTGTGGATGGCAGGCAGGCCTATATTTCTTGGTTTCAATAGGACTCCTTACGAGCGTTCTTTCTATCTACTATTATCTAAAAATAATCAAGTTATTAATGACTGGACGAAACCAAGAAATAACCCCTCACATGCGAAATTATAGAATATCCCCTTAAGATCAAACAATTCCATCGAATTGAGTATGATTGTATGTGTGATAGCATCTACTATACTAGGAATATCAATGAACCCGATTATTGCGATTA
+
677882222022226+***)***+.+/,,,89KIFHKHGFLHEHF887('((('))'&&&%%%%&:777779649999;8861133???FBA9899:DEDEDEEEDFDFAA?76778?C>>?F5)'&&&))),+**(((+++,,,9EFGQPHHHGC9667>>>@@H=?>>>@DFDDCC;;::9:8870////;>>@CBFHHGHLHJMKIHOILIGHGIKSKIJQGSJJKHSSKS:8889HHJFKKJKHJEFIHFOGJHJHIGHHFJLN:9999LMNJHC=;;==AEFP:999:DEIGGIHKIFHLIJMLGH==5.-6==DHGBCAA@:556DGNGHSLKILKB777NB6...BEFIEHF??AEJCAA=<93&&&&'(+,,-834333@BLCFKAA@??CDEHGHIGHGIMHFQIIHJGGHEIGDEIEFFFJJLRHDIGI>>>=>S>>2222333,-32.3699::?AFCDBCAA545:SSGNKJOISJSJJJKJLIHOHFFEA@@@ADHA??>CEBCHJHSIGIFFOIKH@@@@CSHJ@;:;???<96.+-'(59A999?:.....556;BDECFAB@@?AAFFFCGEDDIIJDCC=<<<<<A@BDGHD21111BDHGJGFGFIEFDCA<;;;>@A@>70/.-
@2_45CNXP_2
TACGATCGTTTTTGGCCTAATTCTTCTTCTGGAAATCCTAGCTATTCTTAGCATGATATTCGGGAATCTCATTGCTATTACTCAAACAAGCATGAAACGTATGCTTGCATATTAGTCCCATAGGTCAAATCGGATATGTAATTATTGGAATAATTGTTGGAGACTCAAATGGTGGATATGCGAGCATGATAACTTATATGCTGTTCTATATCGCCATGAATCTAGGAACTTTTGCTTGCATTATATTATTTGGTCTACGTACCGGAACTGATAACATTCGAGATTATGCAGGATTATACACAAAAGATCCTTTTTTGGCTCTCTCTTTAGCTCTATGTCTCTTATCCCTAGGAGGTCTTCCTCCACTAGCAGGTTTTTTTGGAAAACTCTATTTATTCTGGTGTGGATGGCAGGCAGGCCTATATTTCTTGGTTTCAATAGGACTCCTTACGAGCGTTCTTTCTATCTACTATTATCTAAAAATAATCAAGTTATTAATGACTGGACGAAACCAAGAAATAACCCCTCACATGCGAAATTATAGAATATCCCCTTTAAGATCAAACAATTCCATCGAATT
+
CCBJLHKGQJEFA77778ISKOLSKSSSJKRJJSNMNFSGHHFEFHBA>4:;==>A?>>-*****>DEHCAABABLMOKKIF=<=ACGIGIIPHJSLOONMNF@:988.)'''&&(''(*,)((+.0;<>DFGGHMSIK@@?@@@@AGILRSIQNA=>=>JLKMPNJKLHJHJKJJSLMOSKSOJJMHQSHOHGFHJGIJSSIHOLSOSJOGIIKHGILSNLMILIHMMS?KOQJJSIJGOGKJKISKKSROLRRRSSJJJPOEGFJLJKJRNLSSRSHHHKISQLPOSFIHHKLMISSLE445KJNLIOCDIGIHIHISKSGDDD:5455HD@@@KNLSSSQSIIHFB;;;IJKSMMNKSKKSKRPFCEDJHBA5;?ACBCBAEFFHA??AALISOOPKOGJILSJOJLKKLLJSSJRMPMMLSOMOKLIIIILHLNSKKNFHSIIISHE,,,,@EHGKKJINKILQKJFMOKMKGHA@?BMJJKSGHEEDG?88899IHLHIHIL@?AABIFHLKQNININMPJHIJHKHJJKKKHMKJSBBAAACD??>69@80AIHHJKJMMJGFJFJHHC;9:::
@3_45CNXP_2
ATGCTAGCTTTTTGGCCTAATTCTTCTTCTGGAAATCCTAGCTATTCTTAGCATGATATTCGGGAATCTCATTGCTATTACTCAAACAAGCATGAAACGTATGCTTGCATATTAGTCCATAGGTCAAATCGGATATGTAATTATTGGAATAATTGTTGGAGACTCAAATGGTGGATATGCGAGCATGATAACCTATATGCTGTTCTATATCGCCATGAATCTAGGAACTTTTGCTTGCATTATATTATTTGGTCTACGTACCGGAACTGATAACATTCGAGATTATGCAGGATTATACACAAAAGATCCTTTTTTGGCTCTCTCTTTAGCTCTATGCTACTTATCCCTAGGAGGTCTTCCTCCACTTAGCAGGTTTTTTTGGAAAACTCTATTTATTCTGGTGTGGATGGCAGGCAGGCCTATATTTCTTGGTTTCAATAGGACTCCTTACGAGCGTTCTTTCTATCTACTATTATCTAAAAATAATCAAGTTATTAATGACTGGACGAAACCAAGAAATAACCCCTCACATGCGAAATTATAGAATATCCCCTTCAAGATCAAACAATTCCATCGAATTGAGTATGATTGTATGTGTGATATTCTATAATTTCGCATGTGAGGGGTTATTTCTTGGTTTCGTCCAGTCATTAATAACTTGATTATTTTTAGATAATAGTAGATAGAAAGAGACACTAGTAAGGAGTCCTATTGAAACCAAGAAATATAGCCTGTAGTCCACACCAGAATAAATAGAGTTTTCCAAAAAAACCTGCTAGTGGAGGAAGACCTCCTAGGGATAAGAGACATAGAGCTAAAGAAGAGCCAAAAAAGGATCTTTTGTGTATTATAACCCTCCATCATCTCAATGTTATCAGTTCCGGTACGTAGACCAAATAATATAATGCAAGCAAAAGTTCCTAATTCATGCAGCAATAATAAACAGCATATAGGTTATCATGCATATCCACCATTTGAGTCTCCAACAATTATTCCAATAATTACATATCCGATTTGACCTATGGACGAATATGCAAGCATACGTTTCATGCTTGTTTGAGTAATAGCAATGAGATTCCCGAATATCATGCTAAGAATAGCTAGGATTTCCAGAAGAAGAATTAGGCCAAAAAGCTAGCATA
+
DDCEGJHFAFDBBCJGKMJLHJGFIDEGFFHHHKJPIHIDDFFDEDDDD<<DEFHJIKHL;9999CEFHJGGJJIJHILJHJEEDIFILHJHIEEGNGEDCCDHIIIMJMIII99999KFHMEFFFEFKEDDEDEEFFGFFIHDD@9999:LGQC????D<==<<@CICGGDFDEEFEGDCCCCGDFJIEDEDDFFGHFEFGFIGEHLFG?>>?CEEIIGJOHLFFNEEEDLDAAAACJSJHGGHIIGSMHFLHGIICBB<>::DEFJQJHIGFFIE66===GGGLJKEFEEEIIJEEEFDFGJKGHEDD@<<<==AGFGE66556+''0655554))(()*,24447445@BGFD=<--,,0,*)'%%&((+)),,-.33CGHKMIHHGGJKILSG??;;==>GFDEFFIIKIKHMLHLHJJMFKJBDECB@@@9543*(((*=??@DA@===<;<<:<@@6@@@AHMGHFBDCBBECBDISPNSMOJLHRPKLKILSILIGNSNI.----JIHGLMMLMJILLLOGGFLSEC*))))I;;AABACIHJBA524(((((;;;<FFGDEDEIHKGFGFEKKJHGGIEHGKIHGKMSRKJNMPJMHHIHEEFEHDBAA@ADC>>=>?DG;:::9AB77;;<9777791.../3:>BDEEDFKIJFDDDC?<64445=@A@A>5521,,,,,4(&&&&('''()/33321/'((3>@DGED@>=9765661,**++**-/00136<=>>?@@<892;9987446/*(((+-498885545556778422,,''(('''*384585333;<@>433211434332/,+****+--00/..---,--+++'&%%%$&((((('&&$%%%&.--.9=>?AABBCB??@??=?@B9+++7.---.@ABDEFGEHCB==66678876670+)*.10--,,-.00-,*)+++,..,,+*%&&&&&&%$$###))..0/0379<>>@?@?ABCBCCA?AABDEGEFFDDFDCEEBAAACFDBHGGBA@><;:898967679?>==AAA?>97+++)),,.566210-)(&%$%'&')*+,-.0022--0***(((&$$$$%)*,8999<<>@ACCEEEEFBBDFGFFGIFDFAA@A@;89;>?==:99997
@4_45CNXP_2
CGTACGTACTCTTCGCCTAATTCTTCTTCTGATGATCGATTTAACCTCTGATCAAAAAGATATACCTTGGTTATATTTCATCTCTTCAACAAGTTTCGTAATGAGCATAACGGCCCTATTGTTCCGATGGAGAGAAGAACCTATGATTAGCTTTTCAGGAAATTTCCAAACGAACAATTTCAACGAAATCTTTCAATTTCTTATTTTACTATGTTCAACTCTCTGTATTCCTCTATCCGTAGAGTACATTGAATGTACAGAAATGGCTATAACAGAGTTTCTGTTATTCATATTAACAGCTACTCTAGGAGGAATGTTTTTATGTGGTGCTAACGATTTAATAACTATCTTTGTAGCTCTAGAATGTTTCAGTTTATGCTCCTACCTATTATCTGGATATACCAAGAAAGATATACGATCTTAATGAGGCTACTATGAAATATTTACTCATGGGTGGGGCAAGCTCTTTCTATTCTGGTTTATGGTTTCTCTTGGCTATATGGTTCATCCGGGGGAGAGATTGAGCTTCAAGAAATAGTGAATGGTCTTATCAATACACAAATGCTCAATTCCCCAGGAATTTCAATTGCGCTTATATTCATCACTGTAGGAATTGGGTTCAAGCTTTCCCTAGCCCCTTTTCATCAATGGACTCCTCGACGTATACGAAGGATCTCCCACTCCAGTCGTTGCTTTTCTTTCTGTTACTTCGAAAGTAGCTGCTTTAGCTTTAGCCACTCGAATTTTCGATATTCCTTTTTATTTCTTATCAAATGAATGGCATCTTCTTCTGGAAATCCTAGCTATTCTTAGCATGATATTCGGGAATCTCATTGCTATTACTCAAACAAGCATGAAACGTATGCTTGCATGTACGTACCATAGGTCAAATCGGATATGTAATTATTGGAATAATTGTTGGAGACTCAAATGGTGGATATGCGAGCATGATAACTTATATGCTGTTCTATATCGCCATGAATCTAGGAACTTTTGCTTGCATTATATTATTTGGTCTCATTACGGAACTGATAACATTCGAGATTATGCAGGATTATACACAAAAGATCCTTTTTTGGCTCTCTCTTTAGCTCTATGTCTCTTATCCCTAGGAGGTCTTCCTCCACTAGCAGGTTTTTTTGGAAAACTCTATTTATTCTGTCGTGTGGATGGCAGGCAGGCCTATCTTCTTGGTTTCAATAGGACTCCTTACGAGCGTTCTTTCTATCTACTATTATCTAAAAATAATCAAGTTATTAATGACTCAACGAAGAAACCAAGAAATAACCCCTCACATGCGAAATTCTGGATCTCCCCTTTAAGATCAAACAATTCCATCGAATTGAGTATGATTGTATGTGTGATAGCATCTACTATACTAGGAATATCAATGAACCCGATTATTGCGATTA
+
***),***+*(''&'000:DCDDCCAAB987785554.---/?GOHNKF88879<=CLFAAA@@@ABC@?BBCG000/,+,()**.01678;D?AE5BCBCG10014DCNJJSSLQHGCCCBBAA47)))////0//+**))***33A@AB;::@721123JSJOLH@?BABSLOFDDCA?MIMLLSSLMOEB;:<<<MIMKCBABB@3333EOSIGHGMSSJMKKJHIKHJEDILLPCCHKECCBCBDE===??AED???CCHFGBHIIOHJLCAACCD@AEDB;;MJGJFIEGDDDEFD::999:ACBGGHIIHHIIKSLFISIKSHIFEDDGEEFGMLHILHIMNGFFGDEIGHLHFIEDDCEGNR@@???GLNHEECDFEDFIHIFFGBBAADFGHKHFE==<<A?AA?<99;;<:;9222DFCBBBBCCDCDLHOSOMIIHBCBAA<<===AB@@B::93+++,''49;;<>EEGGEHA?==;9843501@CEECCA@?421117567;BBCDAAAFCDDBDF>:::>CECDDDAAAABDEEFGIJEA=><=75/.-,,('%$$$$%&'(&)++++**(''''&)((((''(--54556799;999<@AACB@CCDEFHEFFC8<A5?DDGEDCA?<9;==HFJJIKHIIBA)))))@@DCFCAA@A@@?@?@4..A?@<<C??@AAFGFGPKMHIFOKEG???@??@@ACFCBABBBBCA78:0,-,02233644566@EE:4456@A:888@???GJFABB?@333305????B@@AACDGE=77;ACDJSGCC@?@@?@@?@>8899==??>?>31123DDEFGEFFBAFFGGCBABCCGEEGCBCCDEHDA<<<<8776//)(''&&&&&&)+-0101/01223?@@ACGFFFEFGJMHFDCCDEJHFGHJFBCDCCDCGGGGFCAA@ABBBDBABBDBB7667?;>?>>BB?:810-,,-08::::==><66=440../3?ABCIFFDDDFGGFFHDD@?99:)''&%$$$$&&&'(;AEDCCDEBBDD@==<<>DEFDB???ABBBD?>==;>?FHIEF<::*))**:@AAAA?9:74245B===??C??=<=((:<<<4449:<<==>;9:;>?AC?<<<AAA@@ADDB22126A@C>>0///+++)))(&))),66566<==?@@@@BB?>=;(((('.**+7=:@?>>@>>=>>??@??55554660000.12212224<;<@A?>677GIHFDDEFIDCEEEIEEE8877*)))))))'(+,48;;?BBADC@>=<===>@AA<;;;<@D**((('',)**.(1/(+77<><@BC:999:><<:8888?<;:::==AA><<<=>@CC===9(((??@<;;;:6655----;=90/-+,3334768;<;@@@:9999<
@5_45CNXP_2
AATCGCAATAATGGGTTCATTGATATTCCTAGTATAGTAGATGCTATCACACATACAATCATACTCAATTCGATGGAATTGTTTGATCTTAAAGGGGATATTCTATAATTTCGCATGTGAGGGGTTATTTCTTGGTTTCGTCCAGTCATTAATAACTTGATTATTTTTAGATAATAGTAGATAGAAAGAACGCTCGTAAGGAGTCCTATTGAAACCAAGAAATATAGGCCTGCCTGCCATCCACACCAGAATAAATAGAGTTTTCCAAAAAAACCTGCTAGTGGAGGAAGACCTCCTAGGGATAAGAGACATAGAGCTAAAGAGAGAGCCAAAAAAGGATCTTTTGTGTATAATCCTGCATAATCTCGAATGTTATCAGTTCCGGTACGTAGACCAAATAATATAATGCAAGCAAAAGTTCCTAGATTCATGGCGATATAGAACAGCATATAAGTTATCATGCTCGCATATCCACCATTTGAGTCTCCAACAATTATTCCAATAATTACATATCCGATTTGACCTATGGACGAATATGCAAGCATACGTTTCATGCTTGTTTGAGTAATAGCAATGAGATTCCCGAATATCATGCTAAGAATAGCTAGGATTTCCAGAAGAAGATGCCATTCATTTGATAAGAAATAAAAAGGAATATCGAAAATTCGAGTGGCTAAAGCTAAAGCAGCTACTTTCGAAGTAACAGAAAGAAAAGCAACGACTGGAGTGGGAGATCCTTCGTATACGTCAGGAGTCCATTGATGAAAAGGGGCTAGGGAAAGCTTGAACCCAATTCCTACAGTAATGAATATAAGCGCAATTGAAATTCCTGGGGAGTTATACATTTGTGTATTGATAAGACCATTCACTATTTCTTGAAGCTCAATCTCTCCCCCGGATGAACCATATAGCCAAGAGAAACCATAAACCAGAATAGAAGAGCTTGCCCCACCCATGAGTAAATATTTCATAGTAGCCTCATTAGATCGTATATCTTTCTTGGTATATCCAGATAATAGGTAGGAGCATAAACTGAAACATTCTAGAGCTACAAAGATAGTTATTAAATCGTTAGCACCACATAAAAACATTCCTCCTAGAGTAGCTGTTAATATGAATAACAGAAACTCTGTTATAGCCATTTCTGTACATTCAATGTACTCTACGGATAGAGGAATACAGAGAGTTGAACATAGTAAAATAAGAAATTGAAAGATTTCGTTGAAATTGTTCGTTTGGAAATTTCCTGAAAAGCTAATCATA
+
GHMKIKEHJECA++''*))*-268<?AABDGGJHIIGJGHGHIFFGFHGHHJKOMIIGHIINIIGGGGMPIJGHHIMHNIEFIK>===>5---9:GEGEDIMLKKHIMJLSJIHIILIMLFEEFGFHSMLNSQKIKHJFFIGIFHGIHKJJLSLHHKIPIIKKIOLOSOMMOJLIMLKJJFDBBRJKJKMKGGFGGHIKLDHNFFEFGHIEEILKH@GCKMLSKMJIJNJNIJMLIIHIKHKKHJGGIFCFFFJIJIHIFFHHKJICBDCEJKHFGJFIGHKJIJHKFJELLJMJJNHMJHGMFGCGGIKHJCA2ABB><@5DCB???@@?@==IIJEHGFGHIPMLLFGIGFFGPKJIKKLNHOPQLKMMJOQKSIQMSKNOSLKLKLJJMIIIINOSPSSSSKMKKGJSIIKONQRLSOSSSMSRLLSMOPSNJGJMLLSLOMSOQLSKNPPSSROOOMOJNLLJOKRSPSSSMNKKKMSKSNSGMKNQLNJRINSNMMNSKPSMNSMSLKNOMLIINPOILNSSLSKPINNOQONSLSSKKKMKMSPLMLSKSNLKOSNLJPLPMONMMNMSLJJORKHCLGIKQMLNPSJRIFDHEED9876/////00/CCDHJKLOIIHDEBHIJ>9.----?GJHFFGEFGELSSJKKSKLNSJJMQSQSGILJLOIHKNSOKLKHJNSMFKEFEGIMKOLMJKIIIKHHEG?740<5HJSGEFED@??@@?@<;<9A?@C>:9:<<<:88779:9:A==;>?;;<:99:<DEEFEGCDCDELSFHIFGIIIFFFEGJJNIHHFEFEFE99999KHIEFCCCDFJNIJIKJHPGAB@ACBDDBABJMKLROLKJLNSLKHGSFJQJPRRJJHJILQPLLMNQRIJHHJKPHFGE:>*)((+EFFNGHHGGDDCABFDBHLNNJKKINLJSSLKJGGIHJPLNFSPQLLIIJJLIGKRLSHKQIHOIISIILILKMSKGGLHIIHGKGGGGHIGIMA=?>?>:>NJOMJINPMKBGFFGJECGGHFIILMJILIKPKMFFGJJJHGDD?@@IOIFGHLHILMKKIKJMIIJJKEBDCCDEEFEEGGFHIKKNMJHKGFHEGHLLHHLGHIKDHIJHSIIHLHFGFGEIGJGHGFGELIJIIQKGHIJLQSKHIGFHHJGHGHHIFIJJJHEGFIGFFGEFIQHKGFDAFEGFBBJHHIGEHIKSJHNNLMPJNPEJHIIJOIQGEEEDIKOFLJBCA@ADFHFEJNMSSIJFDEDEOPGKEIHHDC.
@6_45CNXP_2
GGCAATGCAAGGGAAGCCATCGATAAAATAGTGAACATTGTAAATATTTTTGGAATGGAGATAGCCATTCCACCCATTTCATCAAGATAAACAAGCCTAATTCTATCATAACTCGTTCCTGCCAAGAAAAAAAGTGCAGCGCCAATAAATCCATGAGAAATTATTTGTAAAATAGCTCCATTAAGTCCAGGATCCGTTATAGAACTAATACCTATAATTATAAAACCCATATGAGATACAGAAGAATAGGCTATTCTCTTTTTTAAATTACGTTGACCGAGAGATGTTAAAGCTGCATAAATTATTTGGATTGTACCGACTACCAACAACCAAGGAGAAAACATAGAATGAGCGTGGGGTAATAATTCCATATTGATTCGAACCAACCCATAGGCTCCCATTTTTAATAAGATTCCAGCGAGAAGCATACAGGTACTGTAATGTGCCTCACCGTGGGTGTCAGGTAACCAAGTATGTAAAGGTATAATCGGTAATTTGACGGCAAAAGCAATAAGAAATCCAATATAAAATAGTATTTCAAGTGTAACAGGATAGGATTTATTAGCTAAGAGTTCTAAATTTAATGTTGGTTCGTTCGAACCAACATTAAATTTAGAACTCTTAGCTAATAAATCCTATCCTGTTACACTTGAAATACTATTTTATATTGGATTTCTTATTGCTTTTGCCGTCAAATTACCGATTATACCTTTACATACTTGGTTACCTGACACCCACGGTGAGGCACATTACAGTACCTGTATGCTTCTCGCTGGAATCTTATTAAAAATCGGAGCCTATGGGTTCGTTCGAATCAATATGGAATTATTACCCAGCGCTCATTCTATGTTTTCTCCTTGGTTGTTGGTAGTCGGTACAATCCAAATAATTTATGCAGCTTTAACATCTCTCGGTCAACGTAATTTAAAAAAGAGAATAGCCTGATTCTTCTGTACCTCATATGGGTTTTATAATTATAGGTATTAGTTCTATAACGGATCCTGGACTTAATGGAGCTATTTTACAAATAATTTCTCATGGATTTATTGGCGCTGCACTTTTTTCTTGGCAGGAACGAGTTATGATAGAATTAGGCTTGTTTATCTTGATGAAATGGGTGGAATGGCTATCTCCATTCCAAAAATATTTACAATTTTATCGATCAGCTTTCCTTGCATTGCCA
+
MKPMLJSSJSRSSOSQSSSSNSMSOLOSOMMMSSLPPSQOKPQMSSSRPSSSLSSLNSSSSSMSKSISKSOLSOSQSOMPSSLLMPNSSSSKSSKHLOJHHPNJLSOIPSJSRLDOSJMSKLQISKSFRNSSSLOPMSSSMRPSNOSLPNNJLIBFJFK:88888B8BNSSOSSOSSJSRPNPSQILKPKOKNRSKLJPSKSSOSMKSOMMSMRNNSSLSNNMLSSNROSOSLORMSRSOSNRSSOSPLOSOSJJMSPC<7?=FFKKOPMPMIIJISJNJKLOJRRNSSMPSPOSJLSSSPQOJEFFEHOOMNMPSMLSLLKJPPJSSRSNNNLINLSSSSMPSMSKOSSJSJOMMSSLKMSSMMSSLPMSSJKJFGINNOSLSNHKISKSSKSJNKSQJLGPSSSLSOMJRSSNOAANQNSQLMSLSSSSMPSPSSJKMSSKLSSPMSQKSLRQSFQMSNKJOSQKMLOLSSLSKKKSSMSNQSKMJSSKSLKILSKPINKSKLNSSSLSSOB@@@LLLSMKNPIMSMSNSSINMHRSSHLSOSJSSMKNKNKKSQSMNNKKOMOSKSPKNJNQKLNKOJOSSKINSMJSM/////32223DEEHGHMFIFNICFFFGIJKSJILFEFEGISGKJOHIJQJKKHLGEEDFDDFIEEFEC>AB99A666557ADEFKIE????@NKLJSJSLHLJKSKSSNRGGGBCCB=0**+@EECABB@@AABDA?==??AAC>>?@@DGEEDCF==<<;:9754331///0:??==>=9921111243000**+.44+***+100155999:)((()22222=;<<=99988>-,,+*+.--,,,,.-.0.0023459::<=?@B>?ACA:9888?BDCEFIFKDEDCFABCAAACDEHGIIBFHJIHCCBBECCFH?>>>>,++++433431101100-+)('&'&&'$$$$%'(&&&&&%$$$%)++)++,5:<<??@AACDCCFDFEHFDDA====8775556>CCCBB@AB?@ABIGHGG>@QOGHDDEA>GHHJLKPGFFFFEHHIIKNSKSGJJEGD@<<7???;8/(():=<;:944334-.:;CGDHFDDFECDEDDEEC=?;;;;AFEEDDBDDEEGEGECACB@??7775*+9764322221..-,,/-..04342)))(')(()+)-()9=BCB@CCE
@7_45CNXP_2
CGTACGTATTTTTGGCCTAATTCTTCTTCTGAGGTTACTGCTGCTCTCCGTATTACTGATGGTGCTCTTGTGGTGGTCGACTGCATTGAGGGTGTGTGTGTTCAGACTGAGACTGTTCTACGTCAGGCTCTTGGTGAGAGGATTCGACCTGTCTTGACTGTCAACAAGATGGACAGGTGTTTCCTTGAGCTTCAGGTTGATGGTGAGGAGGCTTACCAGACTTTCTCGAGGGTTATTGAGAACGCTAATGTCATCATGGCTACATACGAGGATCCTCTCCTTGGTGATGTTCAGGTTTACCCAGAGAAGGGAACTGTGGCGTTTTCTGCTGGTCTCCATGGATGGGCGTTTACACTGACCAACTTCGCCAAGATGTATGCTTCCAAGTTCGGTGTTGTTGAATCTAAGATGATGGAGAGGCTCTGGGGTGAGAATTTCTTTGACCCTGCCACCAGGAAGTGGAGTGGCAAAAACACTGGTTCCCCGACCTGCAAGCGTGGGTTTGTTCAGTTCTGCTATGAACCCGATTATTGCGATTA
+
FEEECCCCEGEEGFHFFFIHHHFGFGIKHE5555<=+))))1ACDBA=75556FCCCBCCFD@A?@777789;;<GSIHEGFFGHGHJNGIEFIONNJIGG7445666*+00055)))))34;12222EFKG??@A9::IJJIHEGFEHLIIKLSJJLHOSLJJHF877777CDCDDEA820-44567:;;FC?@BOKMFSFGH7444:;>==743423<<<50../?AAAGHIGFGECCDFFLHIHLJJHKQOECDCDJHKGGEFE@BDEIIMKMIKHJJIJLQNNSLOMKLLSONIEGJKFFDCABEKILPKIJGKIHKGIGQNSROJJMHISJKHSSSLHSNOIEFFFGIGFHJJLGJGILIGGGEFEFGLMIJIJHJPNSNJLSRMMOGHSNMLMQIJMLSNPLNSLIJIKSIKHIIHKSIORKMBA@AAKJKMKGDABBCGHGPIEEHGFIKHGIHJKJJIQIKJSMMI::977;CDDBEDFDDEEGEEEDDCEFDEFFEGEGFDEFHGHGIGFDEEEDEEDEHIILHFJIKID
@8_45CNXP_2
CGTACGTATTTTTGGCCTAATTCTTCTTCTGGAAATCCTAGCTATTCTTAGCATGATATTCGGGAATCTCATTGCTATTACTCAAACAAGCATGAAACGTATGCTTGCATATTCGTCCATAGGTCAAATCGGATATGTAATTATTGGAATAATTGTTGGAGACTCAAATGGTGGATATGCGAGCATGATAACTTATATGCTTGTTTGAGTAATAGCAATGAGATTCCCGAATATCATGCTAAGAATAGCTAGGATTTCCAGAAGAATTAGGCCAAATTCGTACAA
+
JGJMOLLJGKGKSKLJILNLHKHMKIIJLMNLLSIMRLNKHJJIRNHIIDDDFFJONGMGDEBHGSKOSSKLSKJSSJSJIHHCESNLSJORLGMSNOSKQSLKOSJPNMMJJ10001EHFKIJIIGHHHIIMNSHLSMJGSJSMJGKNRLSJLPSSOJINLSQJJJNSJNJQKQSPSJKPKQMLKKNJLLSINMLPONISKJNSLKONSNINJHMDDE@@<<<:321-021/0001/.,))'&&&&''(*,.01443321/.*))((*0123343/00000412
@9_45CNXP_2
AATCGCAATAATCGGGTTCATTGATATTCCTAGTATAGTAGATGCTATCACACATACAATCATACTCAATTCGATGGAATTGTTTGATCTTAAAGGGGATATTCTATAATTTCGCATGTGAGGGGTTATTTCTTGGTTTCGTCCAGTCATTAATAACTTGATTATTTTTAGATAATAGTAGATAGAAAGAACGCTCGTAAGGAGTCCTATTGAAACCAAGAAATATAGGCCTGCCTGCCATCCACACCAGAATAAATAGAGTTTTCCAAAAAAACCTGCTAGTGGAGGAAGACCTCCTAGGGATAAGAGACATAGAGCTAAAGAGAGAGCCAAAAAAGGATCTTTTGTGTATAATCCTGCATAATCTCGAATGTTATCAGTTCCGGTACGTAGACCAAATAATATAATGCAAGCAAAAGTTCCTAGATTCATGGCGATATAGAACAGCATATAAGTTATCATGCTCGCATATCCACCATTTGAGTCTCCAACAATTATTCCAATAATTACATATCCGATTTGACCTATGGACGAATATGCAAGCATACGTTTCATGCTTGTTTGAGTAATAGCAATGAGATTCCCGAATATCATGCTAAGAATAGCTAGGATTTCCAGAAGAAGATGCCATTCATTTGATAAGAAATAAAAAGGAATATCGAAAATTCGAGTGGCTAAAGCTAAAGCAGCTACTTTCGAAGTAACAGAAAGAAAAGCAACGACTGGAGTGGGAGATCCTTCGTATACGTCAGGAGTCCATTGATGAAAAGGGGCTAGGGAAAGCTTGAACCCAATTCCTACAGTGATGAATATAAGCGCAATTGAAATTCCTGGGGAGTTATACATTTGTGTATTGATAAGACCATTCACTATTTCTTGAAGCTCAATCTCTCCCCCGGATGAACCATATAGCCAAGAGAAACCATAAACCAGAATAGAAGAGCTTGCCCCACCCATGAGTAAATATTTCATAGTAGCCTCATTAGATCGTATATCTTTCTTGGTATATCCAGATAATAGGTAGGAGCATAAACTGAAACATTCTGGAGCTACAAAGATAGTTATTAAATCGTTAGCACCACATAAAAACATTCCTCCTAGAGTAGCTGTTAATATGAATAACAGAAACTCTGTTATAGCCATTTCTGTACATTCAATGTACTCTACGGATAGAGGAATACAGAGAGTTGAACATAGTAAAATAAGAAATTGAAAGATTTCGTTGAAATTGTTCGTTTGGAAATTTCCTGAAAAGCTAATCATA
+
JJNMIMLSHOQSKMLMSSJLMSSSNLHSLLLRNNSSLNOOLJPKLISSPLQLSSQLMSNKSMSOIONIJIKRJHJFJHGJJCC=<;;;<<1,,,./IJLPJSJJQHIJHJOQKSMLLSSKSSJMKSMSLPKSKSJSSNSIOSJNNSSSJRLLLMPPSRSLQSMLSNLSSKMLSMOLOMLLSSKJKSMOKSJILMSO>>>>LKOPNLMSLJQSIRNILIOSOSSJOMKIJJNJPSKMQSRKSMSSOMRKOJONJILLLPNSMSMIQLJFEHKSSSRKSNKJONSINSSIMSJMKLLLLLLSSKNOLLSSOKSRJMLPMJMFH?;?52-,+***+33CIHELMPKSSSSLNKJISJLONKLQOOLLQNOOJLOSRLSOSSKJQOLLRIKQKSJJSKJKMSMLSMISQORSLIKKKIISJMJSIOSRMSSMMLSLKKKSPQIKQHKIHKSSKSLSLSSOSSKMMQONLNNINSLLKSMOIOSSNNMSLNOKKILSJMPRILIOJMSOKNIOKHHIISKMIILJOSKSNINSKIHPGGFGESLKPSSOPLISMJSOKJPLILJKJMQLIMJHOGMSPKJLILNLSLLFJGJIJLOOSHLGMMPSIIKEHIEAAABGJFCJJLMHKSJNHEFFHNJNLOKLLKGIIGIHIKMJGMSSSGJJINHIAAABCLMMHGGFKIROFFIIILILRISIILIGHSGD@@NLILHHFDHMKFDFMMMNKNEHJHOIKIIRSSSLLHHQLSKJKIGGFGFHFIHHJIKSNPJKJKNRILJJNRSLMMSEBBBBLLJFE=11:<NKHKGFIGJHKGIIIIIJILKMSKHIIGFIIJRIIGDBBAABACHIPFHMISJIJIKIOKOJJKMJJLISJILLJHILKKMHSOSQLOMISNLKLKQIJJIOHKCDCCLLPGFGIHPMNSOPIOIOINIKLSEHSHHMPJHGGFHKC>??EFILRKSSHJLKJIHALDJGEGMPKRSOLMOSHJHIIPKLMPGIEEEEGGJGIGKKLIHEIHKKSLHKSKSKJKKMJKHSHNISKLKIJMHJKJHFHKSNISOILLNJJLGHPKJN@ISGEFHOIJJJNSIIOA?>>?GE>>>GGMIQKMESPDCLHHOOKHFEFFEHHOKHLPKKNLHHHJJJNGJHHJOMIHKINIJIJMGJQNNJHIHGHIJJJSGFHJHHKFE:999*))))7=AA@;(((>>?>>>@DIGDCCBBIKGJJIHJHFIGFGFGGGGSKJHGGNMQINIMCA??>BDIIINMKMKKKIMIJKLFFGEFGJJJ
@10_45CNXP_2
CGTACGTAAACAACTCGAAGTATGGGTTGTCCACTTTTATTGATACGTTACCGAAAACCTCATTTGAATAAATTTGGAATACATTTTATTTTTTTTATTGACAAGTACTCGTACTCAAAAAAGTTAAAAATTTTTTATTTATATATTTTTTTTGAGTACGCGTTCTTTGGACCTGGTGTATCTTGTCTTTACCACGAATGATTTTCCTTGGTTAACAATAATTGTTGTTTTTCCAATATCTGCTGGTTCATTAATGTTATTTCTCCCGCATAGGGGAAATAAAGTCAATAAATGGTATACTATATGCATTTGCATCTTAGAACTTCTTCTAACGACCTACGCTTTTTGTTATAATTTTAAAATGGACGATCCATTAATTCAACTGTCCGAAGATTATAAATGGATCGATTTTTTTGATTTTTACTGGAGAATGGGAATAGATGGACTTTCTATAGGAACTATTTTACTGACGGGATTTATTACTACTTTAGCCACTTTAGCGGCTTTTCCAGTTACTCGGGATTCCCGATTTTTTCATTTCCTGATGTTAGCAATGTACAGCGGTCAAATAGGATTATTTTCTTCTCGGGATCTCTTACTTTTTTTCATCATGTGGGAATTAGAATTAATTCCCACATGATGAAAAAAAGTAGAAGATCCCGAGAAGAAAATAATCCTATTTGACCGCTGTACATTGCTAACATCAGGAAAATGAAAAAATCGGGAATCCCGAGTAACTGGAAAAGCCGCTAAAGTGGCTAAAGTAGTAATAAATCCCGTCAGTAAAATAGTTCCTATAGAAAGTCCATCTATTCCCATTCTCCAGTAAAAATCAAAAAAATCGATCCATTTATAATCTTCGGACAGTTGAATTAATGGATGGTCCAATTAACAAAAAGCGTAGGTCGTTAGAAGAAGTTCTAAGATGCAAATGCATATAGTATACCATTTATTGACTTTATTTCCCCTATGCGGGAGAAATAACATTAATGAACCAGCAGATATTGGAAAAAACAATTATTGTTAACCAAGGAAAATCATTCGTGGTAAAGACAAGATACACCAGGTCCAAAGAACGCGTACTCAAAAAAAATATATAAATAAAAAATTTTTAACTTTTTTGAGTACGAGTACTTGTCAATAAAAAAAATAAAATGTATTCCAAATTTATTCAAATGAGGTTTTCGTGATATTCAATAAGCTAGACCCATACTTCGAGTTGTTTACGTACGA
+
CBB..../CDEDDDE62,,,,,+&%%$&(('&$$%()-,.B>>GNIHOLHSJLJIIKLMPNHDBBBBDKJOQJQMKIPLNMPB?97D?><ACEGHKDDCBCEKSMLNJSHIHGIJJBFDNSSNIKEFLNOLEKHSSPMNJKILMGE@A6=CGQ86666;<EGFEBCHECDGIQSKOOKJNJKHKGGMIPMJKLSKSJLSPMSJNSSMKQLRSSLSIOLKLMSOSSMSOFHECDMJJINSSSKSMNQSLQSJJMJRKOSJGMSLSKMHGFKJIKSJJSMOPOLHDMLILMGSKGOSMNMPLSSMLSMISSSNKPJJPLSNNSRLMSLSSSSKKIIIJKLKPLQHPMSSPSLOOLNKGIEDEIHNKRJFFEFEINKMQMMMKINLKKLKNFFHPLSLJSMMNMLSLNLKMGHSJOSOOIF<FSKLLKIGSKKPKKJOMMOOJSSKLOJKRJPSMSKQSLIJJIKKSNOKOQNSIHGLKMNRSPNMIMHKSLLPSLKMLSMMLSQJIJSSSQNFFEGDFHEEFMISOKLG=AA=EEOQMJFFJKMIIISJMKPSSIJSJSLHHJIHIHJJGKIHEEFEDCCCCGJSLDD@??>>DHI))))),DASKSSPKIKIOJQLSKNNSQFGJHGFDDCFSSQLMMOIFFC>B>BC?>>>=??ABB@<:706BBGLPOSMLIFGECB@>?<2=?@@@CBBA@><;;;;:8532/))**+0/)12367><;+++**0-,.,'0112=>>>ABGKHHED@@><;<=ADBAA95418::::=?ADEEDIDAB0././CDECDCCA?A>>HDEDCB@CBDBB?=<<<9:A4:;<DINAACABCMHG@0001IFDE>===<>:9;;<A@@AABAA@DEGFGFA>>=>=>==;;;;-,,,,+)''(**))*+=>>@@ACCDBBBCCFEFFDJKKIHHB?<7323@@AFHFFEDEEDFFEGGIFIHHJPSMLIMKJCFCC8DA>5=@@B@;6684487AEDHFGHEFBBBBACEC><;::97++*)(''''()**,,/-.1133:<?BBBHHIFGFGGDCDCCCCEFHFB;:;:976778==?@>><<>:ADDA@=<=>?C>9;:=DD@?<<==>?DDA=A?=AA;>=;73--,,::E>==;;<11100)((()****+1449@BDBBBCGCBCBCABCCBCCFGDA9656650./.*()*)+*'&&$#$$$%,.6889>?@A?????EB?;;;=@BBCCDACA?=<;<
@11_45CNXP_2
TACGATCGTTTTTGGCCTAATTCTTCTTCTGATGATCGATTTAACCTCTGATCAAAAAGATATACCTTGGTTATATTTCATCTCTTCAACAAGTTTCGTAATGAGCATAACGGCCCTATTGTTCCGATGGAGAGAAGAACCTATGATTAGCTTTTCAGGAAATTTCCAAACGAACAATTTCAACGAAATCTTTCAATTTCTTATTTTACTATGTTCAACTCTCTGTATTCCTCTATCCGTAGAGTACATTGAATGTACAGAAATGGCTATAACAGAGTTTCTGTTATTCATATTAACAGCTACTCTAGGAGGAATGTTTTTATGTGGTGCTAACGATTTAATAACTATCTTTGTAGCTCTAGAATGTTTCAGTTTATGCTCCTACCTATTATCTGGATATACCAAGAAAGATATACGATCTAATGAGGCTACTATGAAATATTTACTCATGGGTGGGGCAAGCTCTTCTATTCTGGTTTATGGTTTCTCTTGGCTATATGGTTCATCCGGGGGAGAGATTGAGCTTCAAGAAATAGTGAATGGTCTTATCAATACACAAATGTATAACTCCCCAGGAATTTCAATTGCGCTTATATTCATCACTGTAGGAATTGGGTTCAAGCTTTCCCTAGCCCCTTTTCATCAATGGACTCCTGACGTATACGAAGGAGTGCGGTTGGTTTGAGAAATTCCTACCTCTCTATCTATCTCTGAGATGTTTGGATTTTTCAAAACTCTATGGACATGCAGAAGAGAAATGCTATCCCCACGCAGACCAAGACAGAACTTTGACTTGTTCAAATAACAATTAAGGTGAAGCAGGGTCAGGAACAACGAATCTCTTTATGATAAACGGATCCATTTTGCAAGTTTGTTATTACGGGTAGTTCCTGCAAAGGATCGGACTAATGACGTATACAAGAAAGACTTGAATTCTCGATGTAGATGCTACATAGTTGGTTCTCATCCTTCAGAGACTACGAGTGTAATAGGAGCATCCGTCGACAAAAGGATCACCCTAAGATGATAATCTCATGGCTATTGAGAACGAATCAAATCAGATGGTTCCATTTCTCAATCTTTCGGACGTGCTCCTACGGAACCAAGGTCGAAAAGATTCGAGAAAAATCAGTCATTCACAACCACTGATGAAGGATTCCTCGAAAAGTTAAGGATTAGTAATCCGTTTTAGAAATAGAAAGGATTCGATCTTATACATACGCGAGGAAAGTAATCAAAAAAGAAAGAAGATGAGTTCTTCTTTACTTTTATCACTTAGGAGCCGTGCGAGATGAAAGTCTCATGCACGGTTTTGAATGAGAGAAAGAAGTGAGGAATCCTCTTTTCGACTCTGACTCTCCCACTCCAGTCGTTGCTTTTCTTTCTGTTACTTCGAAAGTAGCTGCTTTAGCTTTAGCCACTCGAATTTTCGATATTCCTTTTTATTTCTTATCAAATGAATGGCATCTTCTTCTGGAAATCCTAGCTATTCTTAGCATGATATTCGGGAATCTCATTGCTATTACTCAAACAAGCATGAAACGTATGCTTGCATATTCGTCCATAGGTCAAATCGGATATGTAATTATTGGAATAATTGTTGGAGACTCAAATGGTGGATATGCGAGCATGATAACTTATATGCTGTTCTATATCGCCATGAATCTAGGAACTTTTGCTTGCATTATATTATTTGGTCTACGTACCGGAACTGATAACATTCGAGATTATGCAGGATTATACACAAAAGATCCTTTTTTGGCTCTCTCTTTAGCTCTATGTCTCTTATCCCTAGGAGGTCTTCCTCCACTAGCAGGTTTTTTTGGAAAACTCTATTTATTCTGGTGTGGATGGCAGGCAGGCCTATATTTCTTGGTTTCAATAGGACTCCTTACGAGCGTTCTTTCTATCTACTATTATCTAAAAATAATCAAGTTATTAATGACTGGACGAAACCAAGAAATAACCCCTCACATGCGAAATTATAGAATATCCCCTTAAGATCAAACAATTCCATCGAATTGAGTATGATTGTATGTGTGATAGCATCTACTATACCAGGAATATCAATGAACCCGATTATTGCGATTA
+
666@@@@HLJJKOGHFHJQKJIJHILILMJSLKOGIIHDJGHIKSJJKSJMGFEKHLIKNLJLSSADJ34FMJKSNJJLMKKKSSSSLHHGHGHIJLQJKOJJJILIHIKHJLPMJHFABB@ACEDFIIJSIMNSPKLSRMQIKLHHGJGGI<:C76667MRSLSLQIIKJGIHHIHPISSNIKIAILKNJHOIFHGKI99999GGFEGHGHGMJJHSSOQSMJJSHLMJNSOLNMBNLMNNIGHGKHILBCBCAEDEDHKHKKIHMIIJIGGGFFDEFHKPQSLMQPLKIFDCCCDGQGKMKRNS<62)(-(('''''?FEHGGKHKHSPJMGEDHJHGGIIJKHSSIKSSJSSNISLNOSHHIHIQSMNLOJMKSSSILSSMNJOKSSMKQKIIKMKPLNKJLSKSQMMJIKJHDFJIJKSMQLKGKKJJMJILHGJMJJLQLOSMMLJJOMKIEDEC@@76666DEIIHPLJIJNSJLMGLKLLQMSONMMPJHJNMJJIIHGLHEKFGLOKJNMMHMSKIMNILMLIILIJHPKHIKGHJIHGIQJMIPGGHIGIKNOLGHFFBC0//.*/2EIHJMKKHSMSIHIFGEHHHHGHIGHIGGGEDDCCDGNIGGHFFGGLSPGEHPCFJLSHBA62.*077BEFIFMLMMIOJOKISIIMKKMMPLSQSJSMJJGFFDEGJKMOLJOSSPSKMMJSSMIJSJLLJKNRPLIJOSSSSBBBBAF?SPNJIMIISHMJHJKSMMPPHD976=>?EGNSOGIIIJLSJJSKKGSIFA<0,.----.44<41112=BBI::;HGJSSLLSMKOSLJJNKIPEIMJLQRSRMSNKMMIJIJNSMOKSKMLOIINJNJIIHIKFJNLSMNKMHIJKMLLONSKKNOIMIFJIJSQJSRSSJMLIIIFJKSMJMQLSINIILKLSSNSMOPFSSJSHNSNSSSKJJJJJSLJQKHGIHFHFIHSSJJIMSSNHIJNKRSMSORQQLPHMJKHHGGFGHFPOMLIKISSMSHSHSJSPRLJJJIKLKJOKJJMLHKMSRMLMMSSJJRSROSPLSQOHLLOJKIKJNOJOJQLKKSRNORMRLLQSLLOLJSMSKSJLSLINSIGEGHFFIJLKJEA@DIJCDA)((((9888;++.../055>ABHJMIQKJMLKSJHNNIKNSLSHJMMNSSOA?@@EIJQMLKISKJPMJMKMIHMLJJKJJJSONOKHGEFGSPKJHKIPKLMMJIHFJIQJNNHOIGLJLSSIGHIGPQKJIIKJSM@@EE???>CJHHGCGQJFEFELHIJHMHGFFFHFGIIJHJGGFDEFDGFGEBACCFK97778?5666778FGFEJKIHIMMNMSOILOSLMJHPJPJPSHJSGIH@NJHSPLHLPSQMGJKIFEF?:655CA889IHJJKPOQJJSSLJLJPIOLMSIHLSJJKIILSJIOSPLIHEHGSHFHJFEBBHSNKNJNPJGJILJFIFMJIIOHSOOSSMIIGISLPMSKMMOKHJSJKJKHQHIMMJLILJOJMKLSLQNKMKJLKPNL;6432234KOLSILIHSEMIKISMSKSJSPJLSIDDDCGQSHSNNJKHPKHKKKLKNPNMSOLNLPNHNLMPLJSSSMSQSLLNRJKOLNLIHLHGJLGLIFLJJLHJIILJJOKOSMKMSSKJOJMNMHG<<<<=LFSINMO2111AF=2IMIKSLJKISQHNIHHGHPSLKSKJKJIJJHHFHHFJIJKSKKMSSPPLPSMSONLKLKIMNNPPMMLJHIKMSSNKLEPMNLSSMQKOLISJISHDCDEONNLKJJLSNJSOLSPOSHGKGILHOKSOSSPSKKMMMKISMKDCSKJJMSKQSMIIJFH=====JNLJNSILKKNIKMLKOMJKSQSSSJNOLSPKOMLOLONLINNJJHHILKKJSOJIJIFFEHFKPLNPKONRLSMPSKKKOSMLLJQSQKJLOSIKLOMSSSKKMISGJNNDCCCDJMPHNONSKMJLMPIHHLMRNLIKSKLJKSA>??@@HAC?4?F)*HGHGHIHHKGMJJKHQIIIHNNJJEDDDFKFDC>;OQSJQKJHKLIJNJSIJGFHMIHHJSMSKSSLMMKGIJFGHFFGJIISLJFEFDG
@12_45CNXP_2
CGTACGTATTTTTGGCCTAATTCTTCTTCTGATGATCGATTTAACCTCTGATCAAAAAGATATACCTTGGTTATATTTCATCTCTTCAACAAGTTTCGTAATGAGCATAACGGCCCTATTGTTCCGATGGAGAGAAGAACCTATGATTAGCTTTTCAGGAAATTTCCAAACGAACAATTTCAACGAAATCTTTCAATTTCTTATTTTACTATGTTCAACTCTCTGTATTCCTCTATCCGTAGAGTACATTGAATGTACAGAAATGGCTATAACAGAGTTTCTGTTATTCATATTAACAGCTACTCTAGGAGGAATGTTTTTATGTGGTGCTAACGATTTAATAACTATCTTTGTAGCTCTAGAATGTTTCAGTTTATGCTCCTACCTATTATCTGGATATACCAAGAAAGATATACGATCTAATGAGGCTACTATGAAATATTTACTCATGGGTGGGGCAAGCTCTTCTATTCTGGTTTATGGTTTCTCTTGGCTATATGGTTCATCCGGGGGAGAGGTCAACTTCAAGAAATAGTGAATGGTCTTATCAATACACAAATGTATAACTCCCCAGGAATTTCAATTGCGCTTATATTCATCACTGTAGGAATTGGGTTCAAGCTTTCCCTAGCCCCTTTCATCAATGGACTCCTGACGTATACGAAGGATCTCCCACTCCAGTCGTTGCTTTTCTTTCTGTTACTTCGAAAGTAGCTGCTTTAGCTTTAGCCACTCGAATTTTCGATATTCCTTTTTATTTCTTATCAAATGAATGGCATCTTCTTCTGGAAATCCTAGCTATTCTTAGCATGATATTCGGGAATCTCATTGCTATTACTCAAACAAGCATGAAACGTATGCTTGCATATTCGTCCATAGGTCAAATCGGATATGTAATTATTGGAATAATTGTTGGAGACTCAAATGGTGGATATGCGAGCATGATAACTTATATGCTGTTCTATATCGCCATGAATCTAGGAACTTTTGCTTGCATTATATTATTTGGTCTACGTACCGGAACTGATAACATTCGAGATTATGCAGGATTATACACAAAAGATCCTTTTTTGGCTCTCTCTTTAGCTCTATGTCTCTTATCCCTAGGAGGTCTTCCTCCACTAGCAGGTTTTTTTGGAAAACTCTATTTATTCTGGTGTGGATGGCAGGCAGGCCTATATTTCTTGGTTTCAATAGGACTCCTTACGAGCGTTCTTTCTATCTACTATTATCTAAAAATAATCAAGTTATTAATGACTGGACGAAACCAAGAAATAACCCCTCACATGCGAAATTATCGAATATCCCCTTTTAAGATCAAACAATTCCATCGAATT
+
DDDJMINMFGHJPECDCEGHFGJSSLJMSSLKSOLMIJISMIOOJKSSJKSIKIJNONMSIMGHHLMGJJMSISKSMKNKKLPLJISSKMKHKNSRLLSJOMIKJJKMKLOKMNOLLKSMJMKKMPSLKOJSNLLNMSMSQIPNLJJOMLSIMSKGHKIJJJLJKKMLIJHIHIHJHHJPMSNKKJIHLGJEC=>CEFIGKKJMLSNSPPMIKIJPHOQJKKSMQNKHMMSSMSMNLISSLILLHGHHLOGHLNJMIHPHFGJLLKLGGFGHHGIKHMNNLHHGD;;E11100277:BKJGGIIKJFGFHKJKHKSLLSSSSSNJNGINOJIJGGDIJPIHGJLNMLHDEHL-KNSJJKHJGIJHIHFHFPNJLLNLQPPNMPKMSIPGNSSLHKRPJQSJSMSMNLMNMPILJLMILJJIONOMQHHGGIHNILHJKLLKISSMKJKOJNJSSRISQSKHMSSHQJOMJJGHKFEFKJMOJDEGFDD>==<<DFEG::,,,,-00,+,,,0/0/--)&%%%%%'&&8?@CDCFIFGGHNHJSILKQMMLHKJKLIIKSSPIPOKJLN???<5EKOJSSOJIMINKGJCBB-.D@A@@AJKNKII,+++@@HFJJMSOHJIICIC-BA:?EFFC77=2(*EECBCCDGIIJIHKGJHIHHOHEJE@BHPJPGFEBCKJJPMSLINKIJBLSSLSSKOSSQJHHKNKSMKOLIOINILNKSLLKSMMIBHIHLSKCCALILSKGBDDFSK@@@ALJHFIMLOKPNLJMHJKNJSMMKJJNKILKSG?@SNSSNSSPSHONSHSNSGF88DFSJLSJSQNNSKMMNKJSNSOPJJONLQIMKHJOMHIGGIKJJIJHHGGIA>DCCCAC@@@??@@?;<KKKKJQJMNMQQOONPLHJSILLSSMNJLOSMSMMKLNSMJLQIJPLJMNRJLKIJLJJIKKMMPLMNSKIORSKMSSLSNOOJKSKOMHHKIHGF<>85+++++;<<A>FIHJMKPQLINJIHGHGKJMLMPLKNOMIKNGECGHEFEFFLSQMSLLLLJKKMSOPSHLDLLHHIGJKOILNKLPSKSHOFRMSLLINLJKJH?>;/EHEPIJJKNLPNKQJJHSJEILIIGHHCIEFFIHKKJSAA@A@?==::7=<;;<>FECG@@@AANKSNOPJMMJJOSJSKKHJLKKKPQKKJNMMSLMOKSJFIKSSMSLLIOKJQMSKSMJKIKJIKKGFIH@MHSKLMJLSSNSSRNLJPLPSOQMRJOKJOPJMOILISQIKMGHFGJKSIISSIKROMPOMSKPKMIJSIMSIKLMSED*(''(.?@>@9:BA3.?CHHGFJIHHFLNRLHSHHGEFG
@13_45CNXP_2
TACGATCGTTTTTGGCCTAATTCTTCTTCTGGAAATCCTAGCTATTCTTAGCATGATATTCGGGAATCTCATTGCTATTACTCAAACAAGCATGAAACGTATGCTTGCATATTCGTCCATAGGTCAAATCGGATATGTAATTATTGGAAATTAACTGTTGGAGACTCAAATGGTGGATATGCGAGCATGATAACTTATATGCTGTTCTATATCGCCATGAATTAGGAACTTTTGCTTGCATTATATTATTTGGTCTACGTACCGGAACTGATAACATTCGAGATTATGCAGTTGTCCAAAGATTCCTTTTTTGGCTCTCTCTTTAGCTCTATGTCTCTTATCCCTAGGAGGTCTTCCTCCACTGGCAGTTTTTGGAAAACTCTATTTATTCTGGTGTGGATGGCAGGCAGGCCTATATTTCTTGGTTTCAATAGGACTCCTTACGAGCGTTCTTTCTATCTACTATTATCTAAAAATAATCAAGTTATTAATGACTGGACGAAACCAAGAAATAACCCCTCACATGCGAAATTATAGAATATCCCCTTTAAGATCAAACAATTCCATCGAATTGAGTATGATTGTATGTGTGATAGCATCTACTATACTAGGAATATCAATGAACCCGATTATTGCGATT
+
PHGHISSJJLSSSAAAAACB@AGGFEDE;999:DJIC@BACJMBHSCB9444>CJJMJAA>>=@@LKGJFGEJHEGHFJHIH?8888:@CEIFEILGFJLNSL?????DCA65435=ADDGKKJHJGLLHHHJNJJDA2000000-,))-)'&&%%$$%)*45655599<<CEDKKQJJSIH9999999KLOIINRJSNKNLNIKSBAAB>?65557</./..++02>CJFKSIMSLHJSKSSGJLJDC?<)))))**)-+++++-:>?@ACMJKLSKJIKGHHFDB44,*%%$$$$%'(%'&&&''(),;<:<=>GIIFEF/----GFCEFHONMSJNNQ@E?<67788NSKSG@@>87566&&&%&)))+--2?DGIHJHJGINPKRSLSQOSMKLSNHRQRIRSLMKKKNSOLMMMGBDLAA@BBLLIGJIGDFJJHKJPIJSKGDEE99IGBFIKJPSKKIQKJKJLHPIMSLIHJIFSFHJH87BIIJKNKFJFE?>@@;@>>>@GLHDECCA@8BCCDHJIJEEDED??989999C=BD=:E>36FGHHFGSNLJKLIHMSJHISKKKSGIIKJPC???@EGPNLMSSRLJKKLMLSMLSPMMOJNLNISSMKISFHHGGSIJHILJSNSEDDF
@14_45CNXP_2
GGCAATGCAAGGGAAGCCACTCGATAAAATAGTAAACGTGTGAATATTTTTGGAATGGAGATGGCCCATTTACACCATTTCATCAAGATAAACAAGCCTAATTCTATCATAATTCGTTCCTGCCAAGAAAAAAAGTGCAGCGCCAATAAATCCATGAGAAATTATTTGTAAAATAGCTCCATTAAGTCCAGGATCCGTTATAGAACTAATACCTATAATTATAAAACCCATATGAGATACAGAAGAATAGGCTATTCTCTTTTTTAATTTCGTGACCAGAGGAATGTTAAAGCTGCATAAATTATTTGGATTGTACCGACTACCAACAACCAGAGAAAACATAAGAATGACGTGGTAACATTTCCATATGATTCGAACCAACCCATAGGCTCCCATTTTTAATAAGATTCCAGCGAGAAGCATACAGGTACTGTAATGTGCCTCACCGTGGGTGTCAGGTAACCAAGTATGTAAAGGTATAATCGGTAATTTGACGGCAAAAGCAATAAGAAATCCAATATAAAATAGTATTTCAAGTGTAACAGGATAGGATTTATTAGCTAAGAGTTCTAAATTTAATGTTGGTTCGTTCGAACCATATAAACTTATACCTAAAACTCCTATTAATAAAAAAATAGAACTTCCTGCCGTGTACAAAATAAATTTTGTAGCCGAATACAGACGTTTCTTTCCACCCCACATGGATAAAAGTAGATAAACGGGAATTAATTCTAATTCCCACATGATGAAAAAAAGTAGAAGATCCCGAGAAGAAAATGATCCTATTTGACCGCTGTACATTGCTAACATCAGGAAATGAAAAAATCGGGAATCCCGAGTAACTGGAAAAGCCGCTAAAGTGGCTAAAGTAGTAATAAATCCCGTCAGTAAAATAGTTCCTATAGAAAGTCCATCTATTCCCATTCTCCAGTAAAAATCAAAAAAATCGATCCATTTATAATCTTCGGACAGTTGAATTAATGGATCGTCCATTTTAAAATTATAACAAAAAGCGTAGGTCGTTAGAAGAAGTTCTAAGATGCAAATGCATATAGTATACCATTTATTGACTTTATTTCCCCTATGCGGGAGAAATAACATTAATGAACCAGCAGATATTGGAAAAACAACAATTATTGTTAACCAAGGAAAATCATTCGTGGTAAAGACAAGATACACCAGGTCCAAAGAACGCGTACTCAAAAAAAATATATAAATAAAAAATTTTTAACTTTTTTGAGTACGAGTACTTGTCAATAAAAAAAATAAAATGTATTCCAAATTTATTCAAATGAGGTTTTCGGTAACGTATCAATAAGCTAGACCCATACTTCGAGTTGTTTACGTACGA
+
.24456,,,,**''('%%$$$%&'*'''''&&&%%'*)(((&&&''../5950...174222-****((+*&&''(/0779:>:865454454.,,,*(()+,,,,&&&&''(((*,/.0228:>>@A<?CNFHFDCA@@A@ADEDJFMJILKJIHFGGMHILFSKJBGIKHKNGJIJOB44GDDBBBEDJIFGGIBBBAB@??@ABEEDFHDGGEGMKKJKIGGGEDDCCEGGHHIJIIG?>?==IHFFFFHDHE21//-.344320/.*%%$$%'&%&&('''''4112>@DCDCECEDABCAAA?@;<300000;<@@@AGA@B88853*'''(****,)(&%&)&&$$$%%$$(%$$$$$%&''(&(+668888:AGDDCDDCFFDEDBA>>BNSKKPOP9666@?CDFDDCCDEIHGHEFEFFFEHKJHIEFGFFFLOMSSJIKHMIJLPNLJPJNSSLJKKKISJMJHLJIJKOIIKLHGGFFJMHACDGHKILHSJSBBABCGEGLIJSNMMOMJLLIHHLHK@@@@@KFJHHMKSSSPKKIHLJKLOSLMSLNPJSISKSSLOLLNLKKGHLJJNJIFFFEGHJKIILHJSJLKKIHJGGJGLMSHHLIMMLLPNLOOPKJJJMRSRIJJKFEFJIHMINMLIHILJHNILOKILONSMKH=<=DIIJMMNKJJQMIJKLOK855GJLSIIOMJHJHMHJMMIQILLMPQSSSMSSOSJJSIILMGMOKLNSLGIJJKICCHDIJJSCA?AAMSKLLGG=KOJPPIONPKSSNSIJSJNJSSSJHMJOIJIHOJLLRJJHIKLJNKLHMJIICMKJSKKHIIJJNIPSJJGGHIIJKKHLOMHSIFHGLKIJIIKKSSSMQSGLGISOQSJIFHDBCDEFJHJGJMFFLIISLPIMJILSKKKIKIIRNSSGMEBBMJSKHJIFGIEHIJFEGDGGIMSJSOMPOIKGIKSNQMMMKKJJOKIHSJGOMIOMMKNIIIKJJIKGHMMOLONSSROHIMHFDCBKJH?>===<000018;<>DHSLHGMJHHIGMILHGFKPPJSMECDCDESLHKGJMSSSLJIFJGONIEJKIDGHHIEMLJHOIIIPKMRJRKISOHHHGLLKMJFFFFHJHLQMSORKGJFFIHIMSLJLSLJLJLHLKSSGS:9999;<IHGHFFFGFHHLLEDCFFFGKHGGEDACCEEEEFEEEFFDBCDHLSSLHEFEFFEHHHINHKKFJLJJJFEEHHMMSNHIKGEDDEEDA>>>>@7664356>SSNKCFJNKJKQGKFIFFHNSMLIHHHHMHSIHFEGHLKEECEEFFEFGFFIGGGFGDEDCBCDFFFIGGHFEEFJLMMMENFFFFDD
@15_45CNXP_2
AATCGCAATAATCGGGTTCATTGATATTCCTAGTATAGTAGATGCTATCACACATACAATCATACTCAATTCGATGGAATTGTTTGATCTTAAAGGGGATATTCTATAATTTCGCATGTGAGGGGTTATTTCTTGGTTTCGTCCAGTCATTAATAACTTGATTATTTTTAGATAATAGTAGATAGAAAGAACGCTCGTAAGGAGTCCTATTGAAACCAAGAAATATAGGCCTGCCTGCCATCCACACCAGAATAAATAGAGTTTTCCAAAAAAACCTGCTAGTGGAGGAAGACCTCCTAGGGATAAGAGACATAGAGCTAAAGAGAGAGCCAAAAAAGGATCTTTTGTGTATAATCCTGCATAATCTCGAATGTTATCAGTTCCGGTACGTAGACCAAATAATATAATGCAAGCAAAAGTTCCTAGATTCATGGCGATATAGAACAGCATATAAGTTATCATGCTCGCATATCCACCATTTGAGTCTCCAACAATTATTCCAATAATTACATATCCGATTTGACCTATGGACGAATATGCAAGCATACGTTTCATGCTTGTTTGAGTAATAGCAATGAGATTCCCGAATATCATGCTAAGAATAGCTAGGATTTCCAGAAGAAGATGCCATTCATTTGATAAGAAATAAAAAGGAATATCGAAAATTCGAGTGGCTAAAGCTAAAGCAGCTACTTTCGAAGTAACAGAAAGAAAAGCAACGACTGGAGTGGGAGATCCTTCGTATACGTCAGGAGTCCATTGATGAAAAGGGGCTAGGGAAAGCTTGAACCCAATTCCTACAGTGATGAATATAAGCGCAATTGAAATTCCTGGGGAGTTATACATTTGTGTATTGATAAGACCATTCACTATTTCTTGAAGCTCAATCTCTCCCCCGGATGAACCATATTAGCCAAGAGAAACCATAAACCAGAATAGAAGAGCTTGCCCCACCCATGAGTAAATATTTCATAGTAGCCTCATTAGATCGTATATCTTTCTTGGTATATCCAGATAATAGGTAGGAGCATAAACTGAAACATTCTAGAGCTACAAAGATAGTTATTAAATCGTTAGCACCACATAAAAACATTCCTCCTAGAGTAGCTGTTAATATGAATAACAGAAACTCTGTTATAGCCATTTCTGTACATTCAATGTACTCTACGGATAGAGGAATACAGAGAGTTGAACATAGTAAAATAAGAAATTGAAAGATTTCGTTGAAATTGTTCGTTTGGAAATTTCCTGAAAAGCTAATCATAGGTTCTTCTCTCCATCGGAACAATAGGGCCGTTATGCTCATTACGAAACTTGTTGAAGAGATGAAATATAACCAAGGTATATCTTTTTGATCAGAGGTTAAATCGATCATCAGAAGAAGAATTAGGCCAAAAATACGTACGA
+
CCGKKILIIJNSSSNSSSNSQMMLJRNSSOSORKOSNSSMSOLNSSPMNSNSMHN10001NMSMLJEMJJKMKNHIHNSSNMOHMQSPJL?;;<HNSSNSHJQQINIPSLKKLLLLNQLRLJMSONSSSSPSLI55556:9999BIRKLKLLPNSLNLSSKKOLIKSSSLSMNMSRCBB@4:--.@?@OLNJLSINNJJSPSMSSOPOKRONLSSNMNSSSSKRLONSNSPORKSPSSKJJOQRSJKMPJMPOJJPKOSKGFJIOLSEDEHFSSLQJMLSMSSSSPQPSKJNLMSPSPNMMQMKMHEPIPSNSKSCEEKHQJJNNNILHJIFCJGSOLJSSLSMSPLSGHILONOSJMMLPSRSSKSHPJOJPSKNKPSIPIMLMNJLGLLIMJKIGIMQRILKKJKLIGFHFFAFFJ43333CCIFSKQSJHSHEEDEFFFGGIHMSLHLSMMPJMLJJSSNMSSJKIHHSNKKKLKKIMRPMLLKJMILLIJJLMNHJOLJIJJIIQJHMJJJJHIJHFDGKPHGJKIJF@@@@BHFHJHOJMKEGEDDEGGJHHHJLSJKLNIGGHGOIKHHNKMGHDDA>=77ABHJIJFLFDFGEEGGFEFGEFIHHFF9LFDDEDEHEDIQLLNSSKKHSQSOSHNNMSJJFBHIPLKKSHIJHJLLJSSOSKIJJLHKLNSPMLLMJKOMONNJKKIGMNIKSNIPSPLMSRJHLSIMPSOMSMSJMJJLSHLJJSJKILMS?::::>GFFGFHNPMNKEEFEOKGSLIGQSLMJNSMGHNHEJRLKKFA@BASPIHHMMJSSSMLIMLJKKHIKMLLKHHFFKIIIKLKKHOLL???@LLJKMHSMOKOSNSSJSKIHEHMSIGIIGMNQMKIIOONKSSQLKMQOOPKJLMMOBBA@DAB@@9991116//.---11CENLSOQHHAD???>?@;?A33CDGJJMHGKJKILSKPCA.HDDEIMLJQKJSJHIIGEFCEECDFGHMROJGJKFIGJLNHJJGKKNLLJLPNLNOMSKLSMJLPJJNOSPSOSSSSJOKISKSNKNKGKIIKMHKQIHKHLKJSSORSMMLSLLFKHPLHRKOSMLSKLJKLJMMMRSSOSSRMLIIIKJSSKOKHLSSIJKSKKNMOJIJQPKKQRPILPMIKIRMMJOKMMSLSNIMMLKPHFPJGIIDDCEHGGHLMSOMSSKHJLGIJJIKOIKLGGIFKIIJEKKKKINEKPKKJKILHIKGIKLKJNSSOPSRRMNSLSMQKKLSS:989<:10001FNJ;:::;KJMNOLJHIBBLHCLPLNKLPJIKKJISLIGGLSNKNJLLEEHILMQQMLHHIHOSHHIJSNIOSKMSMLISRMNGLSRSIMSSPISPNLOJIPKQOJJHHEGFFMKHJHIGFJLKJIGEEDGEEEEHKGF@653344
@16_45CNXP_2
AATCGCAATAATCGGGTTCATTGATATTCCTAGTATAGTAGATGCTATCACACATACAATCATACTCAATTCGATGGAATTGTTTGATCTTAAAGGGGATATTCTATAATTTCGCATGTGAGGGGTTATTTCTTGGTTTCGTCCAGTCATTAATAACTTGATTATTTTTAGATAATAGTAGATAGAAAGAACGCTCGTAAGGAGTCCTATTGAAACCAAGAAATATAGGCCTGCCTGCCATCCACACCAGAATAAATAGAGTTTTCCAAAAAAACCTGCTAGTGGAGGAAGACCTCCTAGGGATAAGAGACATAGAGCTAAAGAGAGAGCCAAAAAAGGATCTTTTGTGTATAATCCTGCATAATCTCGAATGTTATCAGTTCCGGTACGTAGACCAAATAATATAATGCAAGCAAAAGTTCCTAGATTCATGGCGATATAGAACAGCATATAAGTTATCATGCTCGCATATCCACCATTTGAGTCTCCAACAATTATTCCAATAATTACATATCCGATTTGACCTATGGACGAATATGCAAGCATACGTTTCATGCTTGTTTGAGTAATAGCAATGAGATTCCCGAATATCATGCTAAGAATAGCTAGGATTTCCAGAAGAAGAATTAGGCCAAAAAGCTAGCATA
+
MQJSLHIMRNKPQNSONONSNSKSIMJKQJSIJSNISQSSLKIMNIPRLQMSLKLMKOMNPQSMQINNLMSLPSKKLMLIOOIJMHNH?C****0;IGGIFFMKIJNILLHL;::64554568;CDGGGKHFKI=<=<<510/0()ACGMKLHJOSQLSMONRPMMQSSOKLS>>>>>>==@B<;<<=@JJJPSSIKOJJKSHONSKSNPSKJQLQKNSNQSOOMSRSJHOSKSOOLOMDLISSRNSKNKLRIKMKQSSILJJISSSJEMINSSKNRNQSLJSG=<<<DA?HCEDEHSPSQSOOJNJOQOSNJOKKIISMLGORSQQIMJNKDJLIJNEIMISOSPIKKJIIJRMJSLNIPLSOSQSLNLLKPJQKLLKSMOKMOILJMLMIHGJHJSMNSSPOIMKLKKLHRHFHIIPKKKSNLRKIJKONLLFDCFEIKLSSJQPJKKQSPSSJNKISQMRILHGGGGNMJJJGJIHNSJKKMIIJJMRKILPLHSJQKMJLJJJLMHKIIILGIHGHMMIMHIHGFGFDAABBEJSSMNMOLJJKIKLLLSKJIHGGHBCBBBHHIKIJSHGI54449:79>==IJMHGHHEEHGHGHHJGJEEFEILQJSILIFLJSJIJKGJGGI?IIGGFKPNLIFGEGFD
@17_45CNXP_2
CGTACGTATTTTTGGCCTAATTCTTCTTCTGATGATCGATTTAACCTCTGATCAAAAAGATATACCTTGGTTATATTTCATCTCTTCAACAAGTTTCGTAATGAGCATAACGGCCCTATTGTTCCGATGGAGAGAAGAACCTATGATTAGCTTTTCAGGAAATTTCCAGAAACGAACAATTTCAACGAAATCTTTCAATTTCTTATTTTACTATGTTCAACTCTCTGTATTCCTCTATCCGTAGAGTACATTGAATGTACAGAAATGGCTATAACAGAGTTTCTGTTATTCATACTAACAGCTACTCTAGGAGGAATGTTTTTATGTGGTGCTAACGATTTAATAACTATCTTTGTAGCTCTAGAATGTTTCAGTTTATGCTCCTACCTATTATCTGGATATACCAAGAAAGATATACGATCTAATGAGGCTACTATGAAATATTTACTCATGGGTGGGGCAAGCTCTTCTATTCTGGTTTATGGTTTCTCTTGGCTATATGGTTCATCCGGGGGAGAGATTAAGCTCAAGAAATAGTGAATGGTCTTATCAATACACAAATGTATAACTCCCCAGGAATTTCAATTGCGCTTATATTCATCACTGTAGGAATTGGGTTCAAGCTTTCCCTAGCCCCTTTTCATCAATGGACTCCTGACGTATACGAAGGATCTCCCACTCCAGTCGTTGCTTTTCTTTCTGTTACTTCGAAAGTAGCTGCTTTAGCTTTAGCCACTCGAATTTTCGATATTCCTTTTTATTTCTTATCAAATGAATGGCATCTTCTTCTGGAAATCCTAGCTATTCTTAGCATGATATTCGGGAATCTCATTGCTATTACTCAAACAAGCATGAAACGTATGCTTGCATATTCGTCCATAGGTCAAATCGGATATGTAATTATTGGAATAATTGTTGGAGACTCAAATGGTGGATATGCGAGCATGATAACTTATATGCTGTTCTATATCGCCATGAATCTAGGAACTTTTGCTTGCATTATATTATTTGGTCTACGTACCGGAACTGATAACATTCGAGATTATGCAGGATTATACACAAAAGATCCTTTTTTGGCTCTCTCTAGCTCTATGTCTCTTATCCCTAGGAGGTCTTCCTCCACTAGCAGGTTTTTTTGGAAAACTCTATTTATTCTGGTGTGGATGGCAGGCAGGCCTATATTTCTTGGTTTCAATAGGACTCCTTACGAGCGTTCTTTCTATCTACTATTATCTAAAAATAATCAAGTTATTAATGACTGGACGAAACCAAGAAATAACCCCTCACATGCGAAATTATAGAATATCCCCTTTAAGATCAAACAATTCCATCGAATTGAGTATGATTGTATGTGTGATAGCATCTACTATACTAGGAATACAATGAACCCGATTATTGCGATTA
+
>AEKHIQHDCEEHFGIJMLKIJSJHNJSMMJNSNKJNKKHJOKSGOIMJJKIIQKKISLJLHGJIPNSJSLNMPMIJHJLJJNJKPNHNJIKNHIIGSJLPSKJKJLIOSKHPLSJSJQHLPQNNNKQJSSSSNLMMISLSJMQMOIPNKSH=@><=BBDIPJIP@@;/((((9<===@==BFFEFGCKJJLKLA>===HJMJPJQMIKLJKKMISMLLOSKLSILJKHGKCDMIHJJKKSLKHJKGKJKNKKHJLHHHIFHGGHKILOKHJHHJGFDEFGIMLLSLDEE:::1((((*46==0,,+,+..BDDMISKSKJSSLJOSMIJJNGIGHEFDDHIIHHJHDLSKSSLOSIKJIKPKJJIKJKPSRMLMLLJSPILQQNSPMSKSKMSKJNQJQNIOOQMPJHINHLSKSHIFFFHHKIHIGLGGFILJLSHMJJQKSNPJMIIJIJKOQKQHKLF==/....A?===ADOKKLSKOHGGIJOMOJIJGMSJMIIFFGA@?@>?@A@HIG0--'''&'*+,...DEJNEHGLGGEFIFIIHJHHHGIGFHGFEHKPIFIFDECBBA?7/CCEDHFIHJKMSSHDBCBDGHGHGFIGHIJIEGDDDEDG@ILJHILMHGIHFDHLBHJMHIHKJOICOSKGFFFFPQLSMJEFEDGIOKSKPRNMSSOLSSGBDKGHIKSMOKLNRQMLSPLKMOLPLNLMKDKKMMPSNJMSSSOSSJHOFKE>>=?FHGNFDEEDISSHIGGHMLJJIOSSSRIRLNSPMNJJSQKISLSLHOKJLKSPSJNSNSPSSSRGIMMMSJIIQLMMLSKSSSSSSSQHSJISLNSLLNQLFDFEDNJFGFHSIMQMSKISSJSJMHKJHKSSJJKNMGHHIOLMLSJIJMIJSQLRSKSSLRPSMSSISPSMSSRMMNSSMSOMSJGMSLKLLJQMMHKNOMRKJINLOMSISNSLMNJSOOORSSNKHHIFGKGKJHJLIMKSSLMHHKJIJGJGSSQQLONNSJLSISSJJJNSQLSKSHSJGGFFA@BBCEDDDJSLHIIA?@AASLFFA@>>>CCFFDDF:::::ED>3223=?GOOHIIQLK//.-000@@BGIGHSOKNSMJLJHIEHFGEOSGOSMMOONSSMFA@AHGGCEHSSSKGGMJMMLMMOJMNISLMQJJMLSRNSLHJMRKSNOOKQSSHJGIHJGIJLPSOSKQSHKHRJJNKLMLPIOJGJHNLJONS@GMSLSMMKLJMSHSSJLIPKNSLSSSKOKKLLRNSKSJSMJKOS,,,,,LBACCGIGGRLNSKIJQNKMKPKSSOJREEIIKLSISGGHB::93<HIIMJLIJMIGLJIHJHHFFEEHJFDEFFFGKJJIHHMKKKLPHQKHKJJNGHLHED@*******'))*ABEEFFFFHE>;;9322239
@18_45CNXP_2
AATCGCAATAATCGGGTTCATTGATATTCCTAGTATAGTAGATGCTATCACACATACAATCATACTCAATTCGATGGAATTGTTTGATCTTAAAGGGGATATA
+
LLLKOIHHIJLMJFEEFDLOSLLQSKJJMNMJPILILOIJIHLKIIKLJJSIKNMJMROMOSNLLHGKLLOIIGIGLQKKMISHPJJIIKA<<=?BHGLHGIL
@19_45CNXP_2
ATGCTAGCTTTTGGCCTAATTCTTCTTTTGAGAAGCTTGAATCTATCTATGGCTCGTTTGAGAAACCATCAGAGAAGAAGAAGGGTTACGTCTTGCCTCGTGCGAAGATGGTGAATGCTGATCTTGCTAGGATTATTAACTCCGATGAGGTACAGAGTGTGGTGAACCCGATTATTGCGATTA
+
LLMMIKLSKHHE;IKIKLSSNLPOQKD@KCJMKSNLNKJKHIHKJLMMJNJOJPLKOLSINOKQQKK98666779==<A99CJIOSKMPKRHIIINLQOKJKSJIHGHI@@@ABPJQKILIIKKNNGSIIJGJIKSOMKNLNSLOJKJGIIIIHDDDIJHGJGHHFEFFGFHKISLLJFEEEA
@20_45CNXP_2
GGCAATGCAAGGGAAGCCATCGATAAAATAGTGAACATTGTAAATATTTTTGGAATGGAGATAGCCATTCCACCCATTTCATCAAGATAAACAAGCCTAATTCTATCATAACTC
+
JSSNJSJKMSJJLOSSLKMQJKIHHIROPQKSJMKLKJKNJJQMSKOMMSSCBDDGSKKNSJJKIILMPLKJJJLKSKSLMSMNMOPMIOHMIIF@;;;;=RMSKHIHHOLNLH
@21_45CNXP_2
AATCGCAATAATCGGGTTCATCGTGATCCATTGCCTGGCGCGCAGCAGACAGTGAATACGGTGGTCCCGCCGTCCTTAAGTGCGCATTGCCTGAAAATGGCGGTGATGCCCGAAGAAGAATTAGGCCAAAAATACGTACGA
+
JJLLJLJJPLSSMIJLQSNMSKSOOKMNMOSSSOMKKLNMRMSKSSJMQSNNSMLJKJNOKQIJONSSPKMOISSSRISLJJLMKLMKKNMKNJOSSSSSSGOLHMSLJJLCEFGSSISSSSJKJKLIHHMSIRSHJKIIJ
@22_45CNXP_2
AATCGCAATAATCGGGTTCATTGATATTCCTAGTATAGTAGATGCTATCACACATACAATCATACTCAATTCGATGGAATTGTTTGATCTTAAAGGGGATATTCTATAATTTCGCATGTGAGGGGTTATTTCTTGGTTTCGTCCAGTCATTAATAACTTGATTATTTTTTAGATAATAGTAGATAGAAAGAACGCTCGTAAGGAGTCCTATTGAAACCAAGAAATATAGGCCTGCCTGCCATCCACACCAGAATAAATAGAGTTTTCCAAAAAAACCTGCTAGTGGAGGAAGACCTCCTAGGGATAAGAGACATAGAGCTAAAGAGAGAGCCAAAAAAGGATCTTTTGTGTATAATCCTGCATAATCTCGAATGTTATCAGTTCCGGTACGTAGACCAAATAATATAATGCAAGCAAAAGTTCCTAGATTCATGGCGATATAGAACAGCATATAAGTTATCATGCTCGCATATCCACCATTTGAGTCTCCAACAATTATTCCAATAATTACATATCCGATTTGACCTATGGACGAATATGCAAGCATACGTTTCATGCTTGTTTGAGTAATAGCAATGAGATTCCCGAATATCATGCTAAGAATAGCTAGGATTTCCAGAAGAAGATGCCATTCATTTGATAAGAAATAGAAAAAGGAATATCGAAAATTCGAGTGGCTAAAGCTAAAGCAGCTACTTTCGAAGTAACAGAAAGAAAAGCAACGACTGGAGTGGGAGATCCTTCGTATACGTCAGGAGTCCATTGATGAAAAGGGGCTAGGGAAAGCTTGAACCCAATTCCTACAGTGATGAATATAAGCGCAATTGAAATTCCTGGGGAGTTATACATTTGTGTATTGATAAGACCATTCACTATTTCTTGAAGCTCAATCTCTCCGGATGAACCATATAGCCAAGAGAAACCATAAACCAGAATAGAAGAGCTTGCCCCACCCATGAGTAAATATTTCATAGTAGCCTCATTAGATCGTATATCTTTCTTGGTATATCCAGATAATAGGTAGGAGCATAAACTGAAACATTCTAGAGCTACAAAGATAGTTATTAAATCGTTAGCACCACATAAAAACATTCCTCCTAGAGTAGCTGTTAATATGAATAACAGAAACTCTGTTATAGCCATTTCTGCTCATCAATGTATGCAGTAGAGGAATACAGAGAGTTGAACATAGTAAAATAAGAAATTGAAAGATTTCGTTGAAATTGTTCGTTTGGAAATTTCCTGAAAAGCTAATCATA
+
ISRKJHIGHFHJNGEGHIIHIFIIPJIIKJIJNMIHIIHIJEDFEGGHGIOHGGJLKJIJLNIGFGDEDJKINNJKKIKSLGILSLEIAC8,,,-/GIHHERJFIGFGJKMIKMMJGKMLJIGFGMIJSLKQSMJJINJIKHGKIMQLOJMLLSKLKHLKLMSMIHP=SLMNKGJIHJIIJHMOISLMSINOLEFE@8878CAA@;:;;;6778IMHLBKISNPKMKKSSSNSOSOKNJHEDCBDHJHHJEMIJJJINJHKHKHJKIF99DC?JIOPIINHLKMKKQNONSMNKMLLSJFDHFIIHJFEJSSOJKKOJIJHLKF?:50000078;=SLIKKSGFDBKCJJOLJKMLMMRKIIRJPILMPKILLSSNIFFFDFKLHHJKFFFEFEFFFGIQSMQSKLHLINSFIJJHISMJSMLKOMIHMLSRPJMHIHGIMPISLSNMLNKKGGGMSNMMORSKOJHOGJLLROILOLMKSPOSNMNKOOOLSLKSJJISJLJQNKMSSNSMIKSNLPLNJNKILIEEDBBBDBAABAB@A@@@CDPIGCC?CCGGHHPRNLMPLLOKMJNJLS@@?++++++***00333NLJGGGLGKHJRSLSIDGLRMMLMNNIFEEC::<84459CEMIFKOJKIKEM=B?@A7/,,,/@B@ABBFJIJJLKNKLSSNMKLKKNNQLSNIKKNQQQKMKIKKSOSJSHPNIJJJNQMSPSSSLQNKSIHJOFIIJKPJIIKIFMKNKCBABBSJHHI=:999;C999DGFCF:8888<CDEFFBD<FGOKKKJIFIIGHMKHJLKMRNSKMIMSOILIOLHJJFDCCDDHMKFPDED@>>:::>HJHGGIHHMLJMKJOKHKHJDECDFGSMKNGKIIHFIKPMOJIJOHLHHJOKLIKH2*))BBGHEIGKSKJLIMHJKLMLSQMPKSJJOLRLLLRNSSKKKNLMLLPJJIMMIILNLNKKJJKSOSSSQONNLSJOKSLJLINJOJJJOJGGGHHHMLJOHSNKJOLSMIQJKKMKKIKKKIPJMKNMSKOINGBGGGKKPJIHIOMJJLSJEHCBHIIIHGIGNJQKQLLKDKGIJIKJMIJKSJSNSPSSSSKG<<KPMOMNMKKLSLLLSHINSJIRSMKSJMPMOIMISFIGGGHHFD=?<A2220.(''&&&'')''$##$$%%&..08===;;<=@CEFGHIIGHFFGFIKJPKJGJJEGHBEIHMOMILJNMMKRSKLLNB1.../DDGHHLQMJOQIHJLJSPIGFFIKJSN
@23_45CNXP_2
ATGCTAGCAACAACTCGAAGTATGGGTCTAGCTTATTGATACGTTACCGAAAACCTCATTTGAATAAATTTGGAATACATTTTATTTTTTTTATTGACAAGTACTCGTACTCAAAAAAGTTAAAAATTTTTTATTTATATATTTTTTTTGAGTACGCGTTCTTTTGGACCTGGTGTATCTTGTCTTTACCACGAATGATTTTCCTTGGTTAACAATAATTGTTGTTTTTCCAAATATTGCTGGTTCATTAATGTTATTTCTCCCGCATAGGGGAAATAAAGTCAATAAATGGTATACTATATGCATTTGCATCTTAGAACTTCTTCTAACGACCTACGCTTTTTGTTATAATTTTAAAATGGACGATCCATTAATTCAACTGTCCGAAGATTATAAATGGATCGATTTTTTTGATTTTTACTGGAGAATGGGAATAGATGGACTTTCTATAGGAACTATTTTACTGACGGGATTTATTACTACTTTAGCTGCTTTAGCGGCTTTTCCAGTTACTCGGGATTCCCGATTTTTTCATTTCCTGATGTTAGCAATGTACAGCGGTCAAATAGGATTATTTTCTTCTCGGGATCTTCTACTTTTTTTCATCATGTGGGAATTAGAATTAATTCCCGTTTATCTACTTTTATCCATGTGGGGTGGAAAGAAACGTCTGTATTCGGCTACAAAATTTATTTTGTACACGGCAGGAAGTTCTATTTTTTTATTAATAGGAGTTTTAGGTATAAGTTTATATGGTTCGAACGAACCAACATTAAATTTAGAACTCTTCAGCTAATAAATCCTATCCTGTTACACTTGAAATACTATTTTATATTGGATTTCTTATTGCTTTTGCCGTCAAATTACCGATTATACCTTTACATACTTGGTTACCTGACACCCACGGTGAGGCACATTACAGTACCTGTATGCTTCTCGCTGGAATCTTATTAAAAATGGGAGCCTATGGGTTGGTTCGAATCAATATGGAATTATTACCCCACGCTCATTCTATGTTTTCTCCTTGGTTGTTGGTAGTCGGTACAATCCAAATAATTTATGCAGCTTTAACATCTCTCGGTCAACGTAATTTAAAAAAAGAGAATAGCCTATTCTTCTGTATCTCATATGGGTTTTATAATTATAGGTATTAGTTCTATAACGGATCCTGGACTTAATGGAGCTATTTATTTTTTTT
+
EDEISSKSMNNKJMSLKLSSSMMKSIJSSHACGHFMIGJLSSDMK88QJJIHHHOF;;;;<GIONLOJMKKNILMKJJSKQKJEIDIHNKJJA@:(),,,-9;?A:;:;<:::;DHJIKJGAAGIJIGEDSSSQMMMLLSGJ==;8><320267999999997<.*111HPJKSOLMSSSMNINSOIFJJGIQKHIJFSQKHHPJJ::MKMJLHIJHSJIEPKLSR>500C88-'+2)))*<<=BEHFKOLJJSJISPPMONMKGNJMHRIKHNPLJJLOLJKHIIGMLCMLIGHOSKILHNNSNOLJKLIJKNNKJLIKLOJKKKSIHFHHGJQMRINMNJSQMOMLLKMHJJSLHLJOGOID????ASSPIGHHGPSMNGIISKHHGGIKFE=<<;&&&&&&&&&))+@HFEGBHMNG:7667FGGIIHLKNRJKKHJLQINJMIPINIHFHFFHIHKPMMMJKJIFEEDDGJKKNJHFDB==<10/,,++,,*4ACCDFFJSROGDFKCAC000::AC>=9-.---18==989GFKHGIGJQJIJKIKHIGIIFEDDEFGGJPIFGDEEFFGHJMKILJGC6666LSSLEB88:CCPRJLMHLIKJKLMMNNOLLCBBBAABH>S))?)+:92>66557;CFDGGNKLLJLLSKRRKKOIHJINNSLPMRKOLSKJKKQMLNGIJHKSNSLSRSSJNOSBA??AFFHEEMNKMSLSPSSSJLNMNMJGGGIFIMFFGEEIJGGIIKKKSMLJRJGIGIKJGGIKHPKHQLJ<<:5=<*)((&&()))),45??GIKJNLINOKOMSMOPROKLLMMOOSLJJMQRMSSPKSILMKFBHIHKPMJSKH@<<><>KMSLSMJNROKMSPPSSPKJJNILJKMSOHLMIIIOMLJJRLLIGKJOMHSIJKLJLMKPPSMQPJHHKPHKHRLPLORQSLPKSIHGSSPJQDDDAADJONIIJMJIIGJKHGHOLHJSMKLNHMLKISSQOGSMIHKNSLQJHIGJEBF31000355;<<@A@DEGFMJKSSPSIOLSKKLILLQHIGEGKMJLSSGFGFHIPI???>?ILIIKLLLKIGGIIKJHHGFF3333?=;=9:E=D<BFGFHEDBCBEFGHIJMJHHJFHCDCCCGGDCFJKNKEEDDDECBAA:<=02881111;>>@CCEILJJGDCCCCCDEECBAA=;7*%$####"""
@24_45CNXP_2
TACGATCGAACAACTCGAAGTATGGGTCTAGCTTATTGATACGTTACCGAAAACCTCATTTGAATAAATTTGGAATACATTTTATTTTTTTTATTGACAAGTACTCGTACTCAAAAAAGTTAAAAATTTTTTATTTCTGTGCTTTTTTTTGAGTACGCGTTCTTTGGACCT
+
...AKSJJIIIKHKGHLIRKPSO???>?A@A@CBABQLKSLH;;;99GEGISNNNJIGKMKMJKJHOKNSOMGHJJHHJLKJQJPENMKNIKEEB@@C===<;9766669>?;;;<HH=5944FINHIOISSBA>?*****54448AELSFCBABCBBAA@**,+*+<>EE
@25_45CNXP_2
AATCGCAATAATCGGGTTCATTGATATTCCTAGTATAGTAGATGCTATCACACATACAATCATACTCAATTCGATGGAATTGTTTGATCTTAAAGGGGATATTCTATAATTTCGCATGTGAGGGGTTATTTCTTGGTTTCGTCCAGTCATTAATAACTTGATTATTTTTAGATAATAGTAGATAGAAAGAACGCTCGTCAAGGAGTCCTATTGAAACCAAGAAATATAGGCCTGCCTGCCATCCACACCAGAATAAATAGAGTTTTCCAAAAAAACCTGCTAGTGGAGGAAGACCTCCTAGGGATAAGAGACATAGAGCTAAAGAGAGAGCCAAAAAAGGATCTTTTGTGTATAATCCTGCATAATCTCGAATGTTATCAGTTCCGGTACGTAGACCAAATAATATAATGCAAGCAAAAGTTCCTAGATTCATGGCGATATAGAACAGCATATAAGTTATCATGCTCGCATATCCACCATTTGAGTCTCCAACAATTATTCCAATAATTACATATCCGATTTGACCTATGGACGAATATGCAAGCATACGTTTCATGCTTGTTTGAGTAATAGCAATGAGATTCCCGAATATCATGCTAAGAATAGCTAGGATTTCCAGAAGAAGAATTAGGCCAAAAAGCTAGCATA
+
ILLMQSILNNSNMNLKHRJHBBDPNJSNONJSRNFIEEIJIHKSLKHILQMIOILMJLSRJHSLJLFHJMLQJSJMPSRJNDNKSLSOHH3***7EOIJJGNMMRLJKKJNNLOQJNKKSKLKSLSKMKRMOOSSJSNKNOSHHOJOLKJMRPSKMGIJJIIJJKMNKKQLMIJGKJIINKLKFGGGGGHHD,,,)%%%%())116CHNJKIHILSSKFFELPKLSKMSOMSKHNSOLSJOJKSSMMSOSILSJKJNJMSJIIHHHOLCCIHSSPJSIQSROSMMHJLNLQMPLNSSKQSSSOLOKOQOSKKNJMLPOLJJMJNSSOKMIJKHCCFSSSNPSMMSSSPSLKLSPINLNOLMNOLKLOSSMNSIRSSSNMMJSIKLRJIJMJNHQSNJLOSSPSQOLMOJIHLHJJJJHKOJSMRJSIJHSRMRSSNJMMNKKISOSMKLMKPJMSNILLSQIJNOPSIKNKMNNSJMRIMLNSLOSMKSQOSJMRIHKRONIJSJNMJQJSNSMOMIDDFFHLNOKIHIHLJFDEDEIHLOKHIKIHKHGJJLNPSIHIQKIKOJIIS>==<<<<<LGELJHHEDDBBEEJKLGGEGFEGGGLIHMJMDHFHHGH5LIFHJLKSQJLJHHFGHFEEBGLNMPJIIHFF
@26_45CNXP_2
AATCGCAATAATCGGGTTCATTGATATTCCTAGTATAGTAGATGCTATCACACATACAATCATACTCAATTCGATGGAATTGTTTGATCTTAAAGGGGATATTCTATAATTTCGCATGTGAGGGGTTATTTCTTGGTTTCGTCCAGTCATTAATAACTTGATTATTTTTAGATAATAGTAGATAGAAAGAACGCTCGTAAGGAGTCCTATTGAAACCAAGAAATATAGGCCTGCCTGCCATCCACACCAGAATAAATAGAGTTTTCCAAAAAAACCTGCTAGTGGAGGAAGACCTCCTAGGGATAAGAGACATAGAGCTAAAGAGAGAGCCAAAAAAAGGATCTTTTGTGTATAATCCTGCATAATCTCGAATGTTATCAGTTCCGGTACGTAGACCAAATAATATAATGCAAGCAAAAGTTCCTAGATTCATGGCGATATAGAACAGCATATAAGTTATCATGCTCGCATATCCACCATTTGAGTCTCCAACAATTATTCCAATAATTACATATCCGATTTGACCTATGGACGAATATGCAAGCATACGTTTCATGCTTGTTTGAGTAATAGCAATGAGATTCCCGAATATCATGCTAAGAATAGCTAGGATTTCCAGAAGAAGAATTAGGCCAAAAATACGTACGA
+
MSSOPQIJKLLRLKIKNMMSLNKNSOINLRSLLKKMMSSSPIILLLNISNSJNOJSRLLOKISJIHGIIISKHISHSISJNJQGQLSLIH1+++EHSKMHGLNHFGGEILIMLKJQKNJOKKHNISMSIRKOSQNJLNNKMSIOKHKPJIPKMINSQSPSIKSSSSJNJJKMKNKMLLOISMILIIJLJJNJKKLPHLIHLJLIJ@>;2+++,;AADGHISSKLMOSONRSNJSKLISJHOKRIIHHFEEGMHIHKKPSIJLEBOE3**88OSLKOSLOSKJKLCB@??@HLGJGGGFEEOJHHISIKNSILKLJHPSQILOKNJHHKGFGJKSHSSOLSMJIHSSSSSLNIIHJGLHHHKJJKKJNGSKKNLOIMHIHLLNSSKMIIIJKKJGFHFGLIOSKKNLKJJHJFEGEFEGGMJJMKKJGGILJKHIGFEDGEJPNKPLHJKJNJIMJNJSQSNINJSOKJJKLOQSOSQILSSRPSRIJMIJKLSJIPJKKMKJKIJMPNHOLHMILLMIHHIFDDIKIIOIGGEAAABDLIJJNKHHHOEFHFFHHHJHHIHIJKFGFFONSDBAACCIIGJFFGGDBBDCHJKHHFGDDEEEIHJEHFGHFJFHJALFBEEGGNIFGJKKFHEGHOGMHKIIHIG;88
@27_45CNXP_2
AATCGCAATAATCGGGTTCATTGATATTCCTGGTATAGTAGATGCTATCACACATACAATCATACTCAATTCGATGGAATTGTTTGATCTTAAAGGGGATATTCTATAATTTCGCATGTGAGGGGTTATTTCTTGGTTTCGTCCAGTCATTAATAACTTGATTATTTTTTAGATAATAGTAGAATAGAAAGAACGCTCGTAAGGAGTCCTATTGAAACCAAGAAATATAGGCCTGCCTGCCATCCACACCAGAATAAATAGAGTTTTCCAAAAAAACCTGCTAGTGGAGGAAGACCTCCTAGGGATAAGAGACATAGAGCTAAAGAGAGAGCCAAAAAAGGATCTTTTGTGTATAATCCTGCATAATCTCGAATGTTATCAGTTCCGGTACGTAGACCAAATAATATAATGCAAGCAAAAGTTCCTAGATTCATGGCGATATAGAACAGCATATAAGTTATCATGCTCGCATATCCACCATTTGAGTCTCCAACAATTATTCCAATAATTACATATCCGATTTGACCTATGGACGAATATGCAAGCATACGTTTCATGCTTCGTTTGAGTAATAGCAATGAGATTCCCGAATATCATGCTAAGAATAGCTAGGATTTCCAGAAAGAAGAAGATGCCATTCATTTGATGAGAAATAAAAAGGAATATCGAAAATTCGAGTGGCTGAAGCTGAAGCAGCTACTTTCGAAGTAACAGAAAGAAAAGCAACGACTGGAGTGGGAGAGTCAGAGTCGAAAAGAGGATTCCTCACTTCTTTCTCTCATTCAAAACCGTGCATGAGACTTTCATCTCGCACGGCTCCTAAGTGATAAAAGTAAAGAAGAACTCATCTTCTTTCTTTTTTGATTACTTTCCTCGCGTATGTATAAGATCGAATCCTTTCTATTTCTAAAACGGATTACTAATCCTTAACTTTGGAATCCTTCATCAGTGGTTGTGAATGACTGATTTTTCTCAATCTTTTCGACCTTCGTTCCGTCAGGAGCACGTCCGAAAGATTGAGAAATAGGAACCATCTGATTTGATTCGTTCTCAATAGCCATGAGATTATCATCTTAGGGTGATCCTTTTGTCGACGGATGCTCCTATTACACTCGTAGTCTCTGAAGGATGAGAACCAACTATGTAGCATCTACATCGAGAATTCAAGTCTTTCTTGTATACGTCATTAGTCCGATCCTTTGCAGGAACTACCCGTAATAACAAACTTGCAAAATGGATCCGTTTATCATAAAGAGATTCGTTGTTCCTGACCCTGCTTCACCTTAATTGTTATTTGAACAAGTCAAAGTTCTGTCTTGGTCTGCGTGGGGATAGCATTGCTCTTCTGCATGTCCATAGAGTTTTGAAAAATCCAAACATCTCAGAGATAGATAGAGAGGTAGGAATTTTCTCAAACGAACCGCACTCCTTCGTATACGTCAGGAGTCCATTGATGAAAAGGGGCTAGGGAAAGCTTGAACCCAATTCCTACAGTGATGAATATAAGCGCAATTGAAATTCCTGGGGAGTTATACATTTGTGTATTGATAAGACCATTCACTATTTCTTGAAGCTCAATCTCTCCCCCGGATGAACCATATAGCCAAGAGAAACCATGAACCAGAATAGAAGAGCTTGCCCCACCCATGAGTAAATATTTCATAGTAGCCTCATTAGATCGTATATCTTTCTTGGTATATCCAGATAATAGGTAGGAGCATAAACTGAAACATTCTGGAGCTACAAAGATAGTTATTAAATCGTTAGCACCACATAAAAACATTCCTCCTAGAGTAGCTGTTAATATGAATAACAGAAACTCTGTTATAGCCATTTCTGTACATTCAATGTACTCTACGGATAGAGGAATACAGAGAGTTGAACATAGTAAAATAAGAAATTGAAAGATTTCGTTGAAATTGTTCGTTTGGAAATTTCCTGAAAAGCTAATCATAGGTTCTTCTCTCCATCGGAACAATAGGGCCGTTATGCTCATTACGAAACTTGTTGAAGAGATGAAATATAACCAAGGTATATCTTTTTGATCAGAGGTTGAATCGATCATCAGAAGAAGAATTAGGCCAAAAATACGTACA
+
JOSKMKLSKISQJHFIJIJGIJKKMQIKLMLNJJOGOJNJKOJIOHIFIHJGOKLNIKJIPSOOHIEEFGHHLHPLSRKOSIKIGIIGCGE@?@@EKILKFLLDDFEEKIKJMSJKMNKOOIJNPISHJMLKLSSJJPSGFGGHKKNIGIJKOSLMLSNNNILHE=97777:::;;>=<=9:;3002::;EFIIIJHGBBBCMHJIHKSLIJLKHNNJJSLJMPRJSSRLSKLPNRKHSIMSSNILHGIA??@LHGSIGKHJFHGHIHM=>DGSSSSMIILKIMJJEGEHFACDCDDHIHGGKJLOCE<DEEFJS31112EDEGHGHFDBDDDEMIOSSNSKIJSMSKNRIIKIJOKJIOKGLJGKKLJFEDGHIHSKHGHEEGFFFDDEDGEEEGEFJINSMNQKJHJJGGGEEDDEEJKPOHFHEEEIJJROJECBBCDGIFHJHHGIHGNSLLNIHKKIIKLJSJHKJGMIKJFDBBDCHLJHMHGHJINSKGRJGIJGFFHEMKKIHGFEGIHFFFEHJKHIIHHFFCC@211116,,,,-BBFFDDGEC@@?=665&&&&/=?>>>BCEFEEDEFGEDEDAAB@?BCFHGFEEDDDCBBDDCCDC<==<<<=6733354./@?FSJIHFGGGHIJGGJGFGG===>FKLFCFHSOJNOIJLIHNHPMOPJLSKLPMSKJIOSQKSQMSSPISSRSLE3.0??APLLIKIMLMMJPHSQPLKLEDJJSMJKSOSLLKMQNLNJKGFDC@ADPSJPHJJILHJGSSSSLHIIIPLF@MSSLKKNNSSPSSKNKPSSKKLSSKHSJJSOHHL>>>=?CAABHGDHKEHKKISDIHIKMHOIJNHSLKSOQGEA?DIJMJSIHIJJSIKGBCSSSOKIMLNOKIMIFFGLKKLINSSMI>><==C>@776?:LLPICIINIKGKJGA@@=>>8)'''59<GHFFIJIKKOIKMRSLSSGJPOGJHKIIHEGIBA@;;;;;;FIIHGGI87889933)((((>C;;65577NLH@>>>=B><<=@;;;;;ILKLIPPPHNKOIMJHLLIKSJNJJFBB=<<444355555567<@3111AA@@@AJGHMGIJKJJKOPSRNIMJIONGILMSQEDDCCGEGEOKSOJSLLGFHFE;;;EILHSSIIKKKMPMHJHKGKHKSNLSMNMPQMPSOKJOKMKOKHJKJLIJEFHFE@ASNSNJPIGMJIJHGGJRHHKHJISKKMIJIIHMLJHRHKJPNHKSNLNLPMLOLHIMSHMJIHHHKKJISLSJHFGHFJHHFIKKLKIOKJIIJGMOMJSKMRKIJHLHHHCNISOLSLPJLMHFGGIHFBA965530.--)))()*++879FIGIIKPLHJIFHGGGHJEEBDOKQLLILKIHJHGGFDHHIJHHIIGFGGGGGEA>9867::989==?CFEHFGGNJHHHJE@@?EIFJHSIS<;;;<GRIJIKKKHIHIJOJNSIJJKMIKINSSLKLLJJGKHLFGPNLKSOSJILKLK7755588110033699:EHIGHIIHDCHGJEHHEIHSHKLIOSMGMISJSMHMKJIIGLINKLIGFMQSSSPLLOISIMMMCDBA::.,,,AJGILGJIJNNSIIHHHSLKIMLSKNIGIJIJLKJHJHIDEBAA@A@?<::::::?=9;@@??=>>>CSKKEEEDEEGJHHJFFGGILJHIEGFHFHFKGIHIOJIIIKKSJHIFFIFGIHJJSHHGFFHHFFJJHGDFJQKIHKIIHGGEDEGFHJHJLKIJOILJMSSSM...-.9:;@@=9::8:<LPSJKHEDEEDHHEDDCCCBCBCDDFJFIGFFEFGEFEEFGFIFFDEEDDEEBDBCEIDKIEFFDGGG/./.2G<:::;@EDCBCBCCDEGFEEDCDDCBCCBCIKFFDA@ABBJHIHFGFEGGFEFFGEFGGEAAAADMHGIFHB?>>>BCIDFLIJKJJJEEHKKIFEEDGGFFGEEGKIGIHIIEBF00000??@HGFGFDDCCADCCFFFGEDGEEBAAAAFKIKJMHJKIHIHGEGGGKLPJJGEEDBCBBBBDAA?AHKGHGFHFEDBBBBEEF@====?DEGIGJLMIPOIGHDBAA@ACEGRKKC@A@AD
@28_45CNXP_2
ATGCTAGCAACAACTCGAAGTATGGGTCTAGCTTATTGATACGTTACCGAAAACCTCATTTGAATAAATTTGGAATACATTTTATTTTTTTTATTGACAAGTACTCGTACTCAAAAAAAGTTAAAAATTTTTTATTTATATATTTTTTTTGAGTACGCGTTCTTTGGACCTGGTGTATCTTGTCTTTACCATGAATGATTTTCCTTGGTTAACAATAATTGTTGTTTTTCCAATATCTGCTGGTTCATTAATGTTATTTCTCCCGCATAGGGGAAATAAAGTCAATAAATGGTATACTATATGCATTTGCATCTTAGAACTTCTTCTAACGACCTACGCTTTTTGTTATAATTTTAAAATGGACGATCCATTAATTCAACTGTCCGAAGATTATAAATGGATCGATTTTTTTGATTTTTACTGGAGAATGGGAATAGATGGACTTTCTATAGGAACTATTTTACTGACGGGATTTATTACTACTTTAGCCACTTTAGCGGCTTTTCCAGTTACTCGGGATTCCCGATTTTTTCATTTCCTGATGTTAGCAATGTACAGCGGTCAAATAGGATTATTTTCTTCTCGGGATCTTCTACTTTTTTTCATCATGTGGGAATTAGAATTAATTCCCGTTTATCTACTTTTATCCATGTGGGGTGGAAAGAAACGTCTGTATTCGGCTACAAAATTTATTTTGTACACGGCAGGAAGTTCTATTTTTTTATTAATAGGAGTTTTAGGTATAAGTTTATATGGTTCGAACGAACCAACATTAAATTTAGAACTCTTAGCTAATAAATCCTATCCTGTTACACTTGAAATACTATTTTATATTGGATTTCTTATTGCTTTTGCCGTCAAATTACCGATTATACCTTTACATACTTGGTTACCTGACACCCACGGTGAGGCACATTACAGTACCTGTATGCTTCTCGCTGGAATCTTATTAAAAATGGGAGCCTATGGGTTGGTTCGAATCAATATGGAATTATTACCCCACGCTCATTCTATGTTTTCTCCTTGGTTGTTGGTAGTCGGTACAATCCAAATAATTTATGCAGCTTTAACATCTCTCGGTCAACGTAATTTAAAAAAGAGAATAGCCTATTCTTCTGTATCTCATATGGGTTTTATAATTATAGGTATTAGTTCTATAACGGATCCTGGACTTAATGGAGCTATTTTACAAATAATTTCTCATGGATTTATTGGCGCTGCACTTTTTTTCTTGGCAGGAACGAGTTATGATAGAATTAGGCTTGTTTATCTTGATGAAATGGGTGGAATGGCTATCTCCATTCCACCCATTTCATCAAGATAAACAAGCCTAATTCTATCATAACTCGTTCCTGCCAAGAAAAAAAGTGCAGCGCCAATAAATCCATGAGAAATTATTTGTAAAATAGTTCGTAAGTCCAGGATCCGTTATAGAACTAATACCTATAATTATAAAACCCATATGAGATACAGAAGAATAGGCTATTCTCTTTTTTAAATTACGTTGACCGAGAGATAAAGCTGCATAAATTATTTGGTGTCCGACTACCAACAACCAAGAGAAACATAGAATGAGCATGGGGAATAATTCCATATTGATTCGAACCAACCCATAGGCTCCCATTTTTAATAAGATTCCAGCGAGAAGCATACAGGTACTGTAATGTGCCTCACCGTGGGTGTCAGGTAACCAAGTATGTAAAGGTATAATCGGTAATTTGACGGCAAACACAATAAGAAATCCAATATAAAATAGTATTTCAAGTGTAACAGGATAGGATTTATTAGCTAAGAGTTCTAAATTTAATGTTGGTTCGTTCAAACCATATAAACTTATACCTAAAACTCCTATTAATAAAAAAATAGAACTTCCTGCCGTGTACAAAATAAATTTTGTAGTCAAATACAGACGTTTCTTTCCACCCCACATGGATAAAAGTAGATAAACGGGAATTAATTCTAATTCCCACATGATGAAAAAAAGTAGAAGATCCCGAGAAGAAAATAATCCTATTTGACCGCTGTACATTGCTAACATCAGGAAATGAAAAAATCGGGAATCCCGAGTAACTGGAAAAGCCGCTAAAGTGGCTAAAGTAGTAATAAATCCCGTCAGTAAAATAGTTCCTATAGAAAGTCCATCTATTCCCATTCTCCAGTAAAAATCAAAAAAATCGATCCATTTATAATCTTCGGACAGTTGAATTAATGGATCGTCCATTTTAAAATTATAACAAAAAGCGTAGGTCGTTAGAAGAAGTTCTAAGATGCAAATGCATATAGTATACCATTTATTGACTTTATTTCCCCTATGCGGGAAAATAACATTAATGAACCAGCAGATATTGGAAAAACAACAATTATTGTTAACCAAGGAAAATCATTCATGGTAAAGACAAGATACACCAGGTCCAAAGAACGCGTACTCAAAAAAAATATATAAATAAAAAATTTTTAAGCTTTTGAGTACGAGTACTTGTCAATAAAAAAAATAAAATGTATTCCAAATTTATTCAAATGAGGTTTTCGGTAACGTATCAATAAGCTAGACCCATACTTCGAGTTGTTAGCATA
+
GHIPSLMLNIHIKIJJNSMSNKNNNQNMJKQKKLKKSJOJNSKPLJGKPHHJNKRSNINSLMQSSLQIHNSQLMJJKSLNSSOPLPMMSSSSHBBABCKHIFFHHFGJJIG:634;EGG?==;<JKKKJRKSSOPNSLMOLJLDDDISSSJKLSOL?>=>>AAGH@BIISQOINMSOMRLKQNLJSQKSLLSMKLSJIOMSSOOMSMLKJIPSIIMIFGFLINIGI@@??CPNHNSPNSKMRSSNLRSSJSOSKQJPSORSKQLFKMSBFJHEJH?>733344449;==<EEFGHMGGIGGLJKISLNKSLJQLLKOLNCISIJMLMNMHSMRIMQKRLLNJSQLIKMILJSKSNRHSLKFSJIEHGHSRJSJJKMOSIJSQSMKKNIMQSRKLNJQS>>>?>IOQILISSSJFGDBSSPSJILFIGIHGKKESHGPKGKPNMHNSLMPPKJJLIMSJSMSLKQSMSNGFGEKJMMKHKHGHEEQIJJSJJHQQMIIIHHGFNQRRRGEFLIDCBCCMFFFFSE;=:9;=<JNAAAIJJSQKSJMMIGJSHSIHHFJGKIHIGEDEDGGIHHONSJPM;9:78CFEFEFFHH>=<<;?>ACEKGFJHHJHHIHIGIMHJIMLLIMJIJFHHFFGHDF9888;BCFBIJF;<ISGFEDCDJGGLLKSJKLJGEEFFIGGFDFDDECDDEERSHMLJKHFIJGLED?>9200//7567=>NISSSOJNMNSQNOIJMLSNSSKSNJKIKSOLLSMJJSMSONROLNHLMLJNRSSOIOSJSSSKKKRSSSJGPLMOSSKKPSSKSMLJLJSPKOOMSSNJHMMKOJLJSMIJENSLIPSFSRJOSSOSKONKMSSPSNSLOQSSSSKJSJGSOLLSSOKOLSJSMKOOSSKNSQLQSMSIMIJKSKJNSSJLSPNQNSNOSSSSISLHQSSSMOSQRMMKSMPILPSJSSNSSSHLLQMJKKPNLKLPSMKPSNMSQSIFNJNSISSSMRSSKONQSSMHGHGAGKJOSSSSKSJNNILSOPSONSOSMQSSKSRKSLSSJIMMLLOPSNKNQSOIMIGKORNJMQSPSOSSIISB@@@@LSJSPPOMKJMKQSIPK@SNIHMINIJKRMLLMSNNLSSPMLSKRLNPNPSSLORNSSMFFEECFKNJIKSSSSSSOJSPMQJQSPRNPSOMOKLOKSMOSQRSSSSFSSPSLLSSMSKQMQSKKJIMLNMKOMSPSSNSKMJLOSI?FSSSJKE,,,,-;=EHFKJSMQSLPNKLONSINSSPSSCISKJSFDE>>B@80/OSPMJPRMSRKMSLSSMINIOSSSSQJLPJSHNDJM?@A@ABGBDBEQKKNHKMMA9988?EHECDDD>A>::;:?@<;7422;>?C><<<;@@:::8888?A@BGBB>>??@???7455444..--('%%%%)*/.12226=<==;88:<=54445<@@@=<<<=DFFFDEEDCBDCBCBBBCCB@??>@BBCCCBDDCEEDDCEDDDC@:7CBFEIJHGHHDFGA>A@:<75/-.,,,.///000////.,+-,'&%%&''')/2367789.--+)*)(''()')))(((()--,)(&&&%%%%'*,-/112378778761///07999;>??C@CA???=:?DABBACCDDEHNJSJHGEDDFLGIFBCDABBDEHIISHFDBCABBB?CAA?<;976666:::;=>?????BBCAA?>>>=>>@ABBDA?>978<<===86520.''''(*3554555578888998;>=<9;:;;:166578885621111<;<<<<====3100/0013455579<>DECDCDED0///,))(((*,..@@@??BDBAA?>:::98679DDDEHEGECDBDDFFFHEEEEFGFHOHLHELGA@<<86223844221359/,('%$$%%(+++++....0)**)&(*+<>>BBAAAGEH>FGIFEEEFHDEC@DGKIKLP?7,,'(.79:;=<;:87310,**))))(((%%%%*10///+*(()126>CFHFEDDDA@@811111234?@BBBDDABA@ACD@?=@77:646778@@>-****31122**)''%$$%&'**++-044557=?BCCEGHCBBBCDB?@?@BBBHJA@@@?CDDCIFLEDD@))))*9:766-(((&'(((++..0,,-.22102224=AFFB2222?><<<=>>>A@@@@<<998899::?CEFGHG55555DDEEGLQLISJKEEHNFDCDDEFIQEFDB@?:>FA@@@ECHFFDD><;=LLKKSLHOEECBB?>?=?A???>??76667;=CBDFFHGBAAA?EA=>>>;@B>4>?@B22364595<<>BA@@DDCDDDEJQJJIIHLSNFDCFGGLHDCCAABDFIKJJNIMSJFFJG=HGHIICA@ACE<88779;;<<==;:99<@AADCDCDBCECBCB????@FFE>@;@LII@?>>@?@?A@@@@@A?>6242,)'&&&',,-9;:<9::;>??@?@FGEC>C:AHJKIG@<@?>@@??@852223320.+++-25789::<CHE?>>>BHBDCB:///..../?::::;;B=;:::;@CDEDA?;;<=AB
@29_45CNXP_2
CGTACGTAAACAACTCGAAGTATGGGTCTAGCTTATTGATACGTTACCGAAAACCTCATTTGAATAAATTTGGAATACATTTTATTTTTTTTATTGACAAGTACTCGTACTCAAAAAAGTTAAAAATTTTTTATTTATATATTTTTTTTGAGTACGCGTTCTTTGGACCTGGTGTATCTTGTCTTTACCACGAATGATTTTCCTTGGTTAACAATAATTGTTGTTTTTCCAATATCTGCTGGTTCATTAATGTTATTTCTCCCGCATAGGGGAAATAAAGTCAATAAATGGTATACTATATGCATTTGCATCTTAGAACTTCTTCTAACGACCTACGCTTTTTGTTATAATTTTAAAATGGACGATCCATTAATTCAACTGTCCGAAGATTATAAATGGATCGATTTTTTTGATTTTTACTGGAGAATGGGAATAGATGGACTTTCTATAGGAACTATTTTACTGACGGGATTTATTACTACTTTAGCCACTTTAGCGGCTTTTCCAGTTACTCGGGATTCCCGATTTTTTCATTTCCTGATGTTAGCAATGTACAGCGGTCAAATAGGATTATTTTCTTCTCGGGATCTTCTACTTTTTTTCATCATGTGGGAATTAGAATTAATTCCCGTTTATCTACTTTTATCCATGTGGGGTGGAAAGAAACGTCTGTATTCGGCTACAAAATTTATTTTGTACACGGCAGGAAGTTCTATTTTTTTATTAATAGGAGTTTTAGGTATAAGTTTATATGGTTCGAACGAACCAACATTAAATTTAGAACTCTTAGCTAATAAATCCTATCCTGTTACACTTGAAATACTATTTTATATTGGATTTCTTATTGCTTTTGCCGTCAAATTACCGATTATACCTTTACATACTTGGTTACCTGACACCCACGGTGAGGCACATTACAGTACCTGTATGCTTCTCGCTGGAATCTTATTAAAAATGGGAGCCTATGGGTTGGTTCGAATCAATATGGAATTATTACCCCACGCTCATTCTATGTTTTCTCCTTGGTTGTTGGTAGTCGGTACAATCCAAATAATTTATGCAGCTTCAACATCTCCCGGTCAACGTAATTTAAAAAAGAGAATAGCCTATTCTTCTGTATCTCATATGGGTTTTATAATTATAGGTATTAGTTCTATAACGGATCCTGGACTTAATGGAGCTATTTTACAAATAATTTCTCATGGATTTATTGGCGCTGCACTTTTTTTCTTGGCAGGAACGAGTTATGATAGAATTAGGCTTGTTTATCTTGATGAAATGGGTGGAATGGCTATCTCCATTCCAAAAATATTTACAATGTTCACTATTTTATCGATGGCTTCCCTTGCATTGCCA
+
KHHEEEEDFFGGIGILHEGHGQHLMIJJHNKKHHHMKIIJIGEEGGJJHKISLIQLLNNKS99999LMIP=<<<<HMLPQNSOJKCMMSSSSNJKHKHGEEDEGHFEHFJKEDDIOSONKMFHSJLIHHLSSKRLNNLSIGMA;=HMJKKSJLISIHHHHJJNECBCCJKJLKMINOKIKJHMMJSHIHFHGGJHSMHJKJKFSPFGQPOIIFGHIGLJSSKOIHSOGHMEDDHJHLIPIMKONKRKLHLPGILIMJLLJAHB>?IJEEKJFFJLNIIIGHGIGNJJLJILFDFFDGFHFFGGIJSOKIJSJLC321-++,-./:;HGHGKGJSSKOISPSSOPJJIHHJFHQKHMKOLINHIHHJISPSMHKHIJIHKHKSKLKMIINLKKSPSQHOSPSNBCCABNKSPLGIAGOLN85556HLJJNMIIOFGJGFFIEGEDHEKSNIIGJGFFFHKNKKIJHFEBCBADGGINC@?@>=>A5/0EDJHJRIIIFCDCEENSNKHFEIHHGHFHFFGLKQSHHMFSNSSPKJGJHHHEDDKGHIDEEFFLIDCBB@BBCEGGKIFDCCCEIILILQSJJLJGDCCDCJGHFDA@A@HJSLSGJHFHFHGGFDHGJIGFJJJIIIJJFECCDEGHEECDAFKNOKKFFGFEGDCBCCFFHIFFIIDDDBIKKJNSPKQQMLKKJHJKJJKSLOSLKPNOPNQRDIIKSIQNQSMJOLOSSSPSSSPSPKSSSSKKONKSMJJJJKQSOPNSILIHLLMRINMHLLSSSMOSLQSPSSSOSKOSMMSLSSNQSNMPSMMPMQRLNMMOSNLQKKKKNSSMNKLMKLSQNSSNSKLJSOSSJF998899:LPKJHSSHMRNOISPKNLQSOLKILKHMPEFMSNKSKMLSSMROOPKSLSILPSSPSSKPSRKKOMSRSKKHISGROSNPMMSSNHJLPHIMILIJPLHA?==<SOJKFKSSOJOMJNMRKSMPMQOMSKHGHJILHLIFEEHEFHIDHNJSKILIMNSLSSJIJKSSSKLJKLOLJNLIJFGHSSKSLLRLNNNPJRSOKPSKKSJKNSOSSPLSSKKLIFFCC22223D@====B@?@AA?=?EMGMMGHGHRFLLNNSNMSSMJOLKHGMNNMSSSSOSSMSOKMGIKOQLNOMNLOOLSSSPSSNLLMNSSOSSLKNSOKLSMSOKNJIEPKSGHIEINMPLJSMNPMLJLOSSQSSQOMSSMSLMPMPJNLHSSSIKSKISNLMLSMSLLNNQLMSLMNNOSJLSMOMLJKSSONSSLJSSNLKNSQMJSRSJSLPQNPSONMMLHSJMSPQOKQSOMNKJQNMSJJSLKJLMLOSNMMPOJSJLLSNOSKLILIKNLIHIM
@30_45CNXP_2
AATCGCAATAATCGGGTTCATTGATATTCCTAGTATAGTAGATGCTATCACACATACAATCATACTCAATTCGATGGAATTGTTTGATCTTAAAGGGGATATTCTATAATTTCGCATGTGAGGGGTTATTTCTTGGTTTCGTCCAGTCATTAATAACTTGATTATTTTTAGATAATAGTAGATAGAAAGAACGCTCGTAAGGAGTCCTATTGAAACCAAGAAATATAGGCCTGCCTGCCATCCACACCAGAATAAATAGAGTTTTCCAAAAAAACCTGCTAGTGGAGGAAGACCTCCTAGGGATAAGAGACATAGAGCTAAAGAGAGAGCCAAAAAAGGATCTTTTGTGTATAATCCTGCATAATCTTGAATGTTATCAGTTCCGGTACGTCGACCAAATAATATAATGCAAGCAAAAGTTCCTAGATTCATGGCGATATAGAACAGCATATAAGTTATCATGCTCGCATATCCACCATTTGAGTCTCCAACAATTATTCCAATAATTACATATCCGATTTGACCTATGGACGAATATGCAAGCATACGTTTCATGCTTGTTTGAGTAATAGCAATGAGATTCCCGAATATCATGCTAAGAATAGCTAGGATTTCCAGAAGAAGATGCCATTCATTTGATAAGAAATAAAAAGGAATATCGAAAATTCGAGTGGCTAAAGCTAAAGCAGCTACTTTCGAAGTAACAGAAAGAAAAGCAACGACTGGAGTGGGAGATCCTTCGTATACGTCAGGAGTCCATTGATGAAAAGGGGCTAGGGAAAGCTTGAACCCAATTCCTACAGTGATGAATATAAGCGCAATTGAAATTCCTGGGGAGTTATACATTTGTGTATTGATAAGACCATTCACTATTTCTTGAAGCTCAATCTCTCCCCCGGATGAACCATATAGCCAAGAGAAACCATAAACCAGAATAGAAGAGCTTGCCCCACCCATGAGTAAATATTTCATAGTAGCCTCATTAGATCGTATATCTTTCTTGGTATATCCAGATAATAGGTAGGAGCATAAACTGAAACATTCTAGAGCTACAAAGATAGTTATTAAATCGTTAGCACCACATAAAAACATTCCTCCTAGAGTAGCTGTTAATATGAATAACAGAAACTCTGTTATAGCCATTTCTGTACATTCAATGTACTCTACGGATAGAGGAATACAGAGAGTTGAACATAGTAAAATAAGAAATTGAAAGATTTCGTTGAAATTGTTCGTTTGGAAATTTCCTGAAAAGCTAATCATA
+
LIJKNNKIJJMIJHGHHIIOSMNMSMMPLSLPKIKOMNKJJJFFFJHLHIHKIKIKJSHIHMSKILH=>>FILHJHNJLSIHKMSLQSGG=888:>IGGEDIMLJJHIGJKOJKGKFSKMKQOIKIKPSLGCDC<<<=>A?>>@CIGKKKOJIOKMMLJOJSLPHMLA@?@@GJSLLKLIJJIIIIJLJLIJMSLKMIIJILJSSNMJPKNIHKKPLHKILQISKOMOLKISMJMMA@??>ACBDIKGHHHMRRQROGKIFDHFF@B5488JSLJJHKGFIJNMMSSHSMLJKIHIJLHNIFGGFIIJNMPKSEEEEEMHHJFIJHCCCCDFFKLSSMMLHMMHJNHSIGFHJIJHHIHFGJGMMBB3))12EHFFICCBAB43&&&%&'(()/113CFEPOMJIIKJFFEEEDEEHHMLGDCEDCCDFFHGGDB@@@@BFEGIEJHFGILOMMIJIHEHGKHFGEBBBCDFGCDBBCBDHBBA?//,,,@DFFGHFHED@@@@EMHGEBCBCCDA@@@?A@?AAGE@====<<==AEDCCDCCCCC@@A@BDFGFBBBAAGHGHFDDCEEECDCCDFFEBB?@A@AEDFPHGHFFHFHFIJJFBBBAABEDCGCJGGLSRSKJHGGMHIIIJJMNMLLKIIMJLNKDGSMOSIJLHFHGEHGIPJIHHEGHFIIGKKIKDF@A@BKIGGHKIKNFCDGLOJLHIJJJGIJLKIRNSOKIGHGHKKLNNISQJKGIJSSSSMIHHIKJQGHHHIHNIIEDD>?><:79>B?LILLEKSGFIQKIHIDDGJIHHLKIIGIKMFIMGHIJSMOMIHIHIFEGGQPKGHIPJFAE899FIIGIHHHIOHMSQONHJSJQPPJLSHHFHMHLMMHLIJSOJJJOORNKNHKLKIKKIE=<;;JIMIIIIJJLJLGGIFDDDHFGFHJJHKIHIKJIIDNPIISNINKKJIISJHSMHFS6SKOHGGONGLSOLNKIHHIFEHEFHGHHHINNGFGGEIIJNHMLSMKKJIIIKJKGGGGIPJHJFFEGGGGFJHHLIJJHFFGJJMMGFHEEFEGFFHGHHKIIGJISLIPMISJ@@?>?BBHIEBAAACEKSLJSKGGKJKKKGFECDCCEEFGHIIMIKGJILKFIHFJIKIGHFHGIIHJHKEEDECFGEFLGIKILIFFHHELJJGGFHGHHDCDDDGEGJIFGGFEEFEFGFFFEEDEFFJMLKLNOPJLLGIHJIJILHECCCFKLIPJGFCBCDGGGIKIGLSHFEDEGGOSFFDDGFFHD
@31_45CNXP_2
CGTACGTAAACAACTCGAAGTATGGGTCTAGCTTATTGATACGTTACCGAAAACCTCATTTGAATAAATTTGGAATACATTTTATTTTTTTATTGACAAGTACTCGTACTCAAAAAAGTTAAAAATTTTTTATTTATATATTTTTTTTGAGTACGCGTTCTTTGGACCTGGTGTATCTTGTCTTTACCATGAATGATTTTCCTTGGTTAACAATAATTGTTGTTTTTCCAATATCTGCTGGTTCATTAATGTTATTTCTCCCGCATAGGGGAAATAAAGTCAATAAATGGTATACTATATGCATTTGCATCTTAGAACTTCTTCTAACGACCTACGCTTTTTGTTATAATTTTAAAATGGACGATCCATTAATTCAACTGTCCGAAGATTATAAATGGATCGATTTTTTTGATTTTTACTGGAGAATGGGAATAGATGGACTTTCTATAGGAACTATTTTACTGACGGGATTTATTACTACTTTAGCCACTTTAGCGGCTTTTCCAGTTACTCGGGATTCCCGATTTTTTCATTTCCTGATGTTAGCAATGTACAGCGGTCAAATAGGATTATTTTCTTCTCGGGATCTTCTACTTTTTTTCATCATGTGGGAATTAGAATTAATTCCCGTTTATCTACTTTTATCCATGTGGGGTGGAAAGAAAACGTGTCTGTTCACTCGGCTACAAAATTTATTTTGTACACGGCAGGAAGTTCTATTTTTTTATTAATAGGAGTTTTAGGTATAAGTTTATATGGTTCGAACGAACCAACATTAAATTTAGAAGTTTTAGCTAATAAATCCTATCCTGTTACACTTGAAATACTATTTTATATTGGATTTCTTATTGCTTTTGCCGTCAAATTACCGATTATACCTTTACATACTTGGTTACCTGACACCCACGGTGAGGCACATTACAGTACCTGTATGCTTCTCGCTGGAATCTTATTAAAAATGGGAGCCTATGGGTTGGTTCGAATCAATATGGAATTATTACCCCACGCTCATTCTATGTTTTCTCCTTGGTTGTTGGTAGTCGGTACAATCCAAATAATTTATGCAGCTTTAACATCTCTCGGTCAACGTAATTTAAAAAAGAGAATAGCCTATTCTTCTGTATCTCATATGGGTTTTATAATTATAGGTATTAGTTCTATAACGGATCCTGGACTTAATGGAGCTATTTTACAAATAATTTCTCATGGATTTATTGGCGCTGCACTTTTTTTCTTGGCAGGAACAGGTTGTGGATGAATTAGGCTTGTTTATCTTGATGAAATGGGTGGAATGGCTATCTCCATTCCAAAAATATTTACAATGTTCACTATTTTATCGATGGCTTCCCTTGCATTGCCA
+
IJLJGFHGFFGBBCCDJNIKMJMDDDDEOGIGGIHJPPOSLEEEEHINHHHHKMJNGLGQSPSLMLKNLJKNGHMMOSSJNPSKRFFMSSSNSMDFFFEIGGRIFEJHGPHILLKSPSSHIGNIPEFLKSSOJKLLSSSJNBHCLSSSJSHKHHGFBDD@?A42346GILHHSIKOSPSJIPMKSIJOKIGMJJJMLIRKMISPLJLKKLJJLNKIHIILMKGOSSLRKKKHJLSLMMSLRKOLSNSSMSMLQMJSJMSEF;54777=DGGJHHJ::::;?@@MLNOSKKFFKGFHIJLPLRJQMNKMJNJMKJGFGFFHIIMIILFIGHMISPSLSSKIIHFOJHHIHHLSNMLJISSSHC;;;;=LI<9889=KIIIHIHJIKHIHHQGMIHNJJMKQGDC@@BEJHMBAA?SLSKGEDDFBBBC@CABCB3333244;>>>=EFHFQHIGGHGHJMJMLLJGEDCCBEFHJLKIIHFC@ACAIJHHJIIIABE=>=>>JGCHCBCDBACBBCCCDGD=:0554<;>G997940084444EGHDGFFFGFDCBAACBDB@>>>;;;;<I;::EDCGF@?>1111ELFOGGFFCGFLRSSPKJHHHHIIKGGHIHFFHIHHRKKN==D<=CEEF<<;:;8AEBQHGDEFEF>==A1000-)+01.,))(('((*)(((()++CCJHIIIGISNMNMMONMKLKSKPSJRIIJJRKLKNOQNMSSSOJJIMSGD<;6/1112BGKGGGGJGNPKLOJKHGSNHEFFHGJJSOPLKJSJGFBHG<321/.,*)'*,..06CLLSLHQJKMOLNNQLMMIKLJSOSRQKJPMSSKLOKSSKKOSKIJJSKOKNQNNMSRSOSIJLPMQSQSSPKIHHMFSKQLOIIPSCBAA>@DGIKIG>>><<<ABKIIKHJPHLNHHIHHJJSOSSSKMSPMHKKSNLLLJKFE@EFGLHHFEIF?QSHFHOKFFBA>>>HHJMSJPSOKKMNLMQSMILKINJPKSSSSOMOQIMSLINRSNQKPKSKRBAKKPISJPSJMSPJJOPLSNKPISLSSMRLJQMNMKIMLNPLJKSPSSNMSSOSNMORNPLHRSLSSOSSSONOPNLSSSSQNJKIGJJILSHPSKSKOQLSLSOJJIOSOOSNMSSSMKJJNSLNKMPSNSJMSLMGHHJHIJSLLMKSKLJNLNMNSRILIJHSKSSSSSSJJJIJNMLSMQSMSHSOKLMMLKKIJHSKSSHIFOLSSKJSGGGB@CGDC=<;::991111/0001JIIDCCBADE.-,+*))9HIKGHGLFHFGFEFGHGFGMGJHIGIKGJFHIKMKSJKHGGEEDDDFFDEEDGEFJLHGEDECGFGHHHHEJHD>><30-(
@32_45CNXP_2
AATCGCAATAATCGGGTTCATTGATATTCCTAGTATAGTAGATGCTATCACACATACAATCATACTCAATTCGATGGAATTGTTTGATCTTAAAGGGGATATTCTATAATTTCGCATGTGAGGGGTTATTTCTTGGTTTCGTCCAGTCATTAATAACTTGATTATTTTTAGATAATAGTAGATAGAAAGAACGCTCGTAAGGAGTCCTATTGAAACCAAGAAATATAGGCCTGCCTGCCATCCACACCAGAATAAATAGAGTTTTCCAAAAAAACCTGCTAGTGGAGGAAGACCTCCTAGGGATAAGAGACATAGAGCTAAAGAGAGAGCCAAAAAAGGATCTTTTGTGTATAATCCTGCATAATCTCGAATGTTATCAGTTCCGGTACGTAGACCAAATAATATAATGCAAGCAAAAGTTCCTAAATTCAGTAAGGCGATATCGAACAGCATATAAGTTATCATGCTCGCATATCCACCATTTGAGTCTCCAACAATTATTCCAATAATTACATATCCGATTTGACCTATGGACGAATATGCAAGCATACGTTTCATGCTTGTTTGAGTAATAGCAATGAGATTCCCGAATATCATGCTAAGAATAGCTAGGATTTCCAGAAGAAGAATTAGGCCAAAAATACGTACGA
+
PPHLMHGLFLOSIKJMHSSKQKJKSLQOLLSMSSMSMPMJJJHKMISHLRPLRMRSHLOMPMNLIROJJKSRKMMQOQLLMKMIKICCBB/))*=?JKOLKMNJLLOJNKKNNMSLMKKSLKNNNNLKIOMNLSLSSLSQJSLINJHSNOOIQKLJSLQKLISQSOSPRMKLKSSN>==<::3101/-,,/69>B?>?AGSONNIJIGDCDEFIJKNKHOSLKSOKPIKPLHLSSOKPSSQIKSIRKISIJIFJIKSMSKJJPSQKJGHEHQSSOOSLSMSKJJJSLLSNQLQNKNONSORMKJNJLSMRRPLPMLJMLJSLEQNMNSKNIKKLMSNSSSSMPMSSOSPLILNSOSNQQSNMMNJMKSSKMSNSNNSIJIINLLMKMJPLIOGGGEEFPSPQOPJSMIGIB<<;<<<K9881.)(&&&(%%'%%&&'(+7:9:+++++5CDFSISSKLQRMKLMRLSOSKONJOJNSLNKPMKPRSSKNLNMOJOKKSLRSPMLSNMLLNPMHJLPSNLSMSSMPIQJIKOKLOJHIKJJLOSNJKNPJIMMKSIIOJJMNJIGGHHHPOLISJRSLLJKKOIILOKKLGSMNSLQLJINIKKJILGJKMGJEHJFKLOJHIOMSSNJMKMIJ=HFDCCELMKGIEFEDC
@33_45CNXP_2
CGTACGTATTTTTGGCCTAATTCTTCTTCTGATGATCGATTTAACCTCTGATCAAAAAGATATACCTTGGTTATATTTCATCTCTTCAACAAGTTTCGTAATGAGCATAACGGCCCTATTGTTCCGATGGAGAGAAGAACCTATGATTAGCTTTTCAGGAAATTTCCAAACGAACAATTTCAACGAAATCTTTCAATTTCTTATTTTACTATGTTCAACTCTCTGTATTCCTATCCGTAGAGTACATTGAATGTACAGAAATGGCTATAACAGAGTTTCTGTTATTCATATTAACAGCTACTCTAGGAGGAATGTTTTTATGTGGTGCTAACGATTTAATAACTATCTTTGTAGCTCTAGAATGTTTCAGTTTATGCTCCTACCTATTATCTGGATATACCAAGAAAGATATACGATCTAATGAGGCTACTATGAAATATTTACTCATGGGTGGGGCAAGCTCTTCTATTCTGGTTTATGGTTTCTCTTGGCTATATGGTTCATCCGGGGGAGAGATTGAGCTTCAAGAAATAGTGAATGGTCTTATCAATACACAAATGTATAACTCCCCAGGAATTTCAATTGCGCTTATATTCATCACTGTAGGAATTGGGTTCAAGCTTTCCCTAGCCCCTTTTCATCAATGGACTCCTGACGTATACGAAGGATCTCCCACTCCAGTCGTTGCTTTTCTTTCTGTTACTTCGAAAGTAGCTGCTTTAGCTTTAGCCACTCGAATTTTCGATATTCCTTTTTATTTCTTATCAAATGAATGGCATCTTCTTCTGGAAATCCTAGCTATTCTTAGCATGATATTCGGGAATCTCATTGCTATTACTGGAACAGACATCCAAACGTATACTTGCATCCTCGTCCATAGGTCAAATCGGATATGTAATTATTGGAATAATTGTTGGAGACTCAAATGGTGGATATGCGAGCATGATAACTTATATGCTGTTCTATATCGCCATGAATCTAGGAACTTTTGCTTGCATTATATTATTGGTCTACGTACCGGAACTGATAACATTCGAGATTATGCAGGATTATACACAAAAGATCCTTTTTTGGCTCTCTCTTTAGCTCTATGTCTCTTATCCCTAGGAGGTCTTCCTCCACTAGCAGGTTTTTTTGGAAAACTCTATTTATTCTGGTGTGGATGGCAGGCAGGCCTATGTTCTTTGGTTTCAATTTGACTCCTTACGAGCGTTCTTTCTATCTACTATTATCTAAAAATAATCAAGTTATTAATGACTGGACGAAACCGAGAATAACCCTCACATGCGAAATTATAGAATATCCCCTTTAAGGATTCAAACAATTCCATCGAATTGAGTATGATTGTATGTGTGATAGCATCTACTATACTAGGAATATCAATGAACCCGATTATTGCGATTA
+
IIKJIAA@?@DDG<;9;F>?>ENKJFDCDEMSSLMSPNIQQPOKSJQSJMSSNLIJKSMIDCDHINSKIISJOSSKSLLLSMSSNKFFGQHHNIM?>>>>HSKLSSSILLLMSQSQSISOQSLMQKSSJJIISNKKSLJPSSKOLJHB666568>00000@NHIPHSHGJHSSRMKJSKPKSONLFJOIKOIMJOSKSSSSNKJORSJKSNPMNJMLOSKKSSMJM@@>:98447FGQJMSSSMSJJNLSKOKILSKKQPOLPNJCSSMNSPPJIMJMSSNQSMHMKLJHHHFMKDDCBCCCAA>62+'),+,,-78;DFIKNIPQLILKSMFBGEF>?>?LOLMLGIKSNSMMLSOSLLSJHNSKSLLLLELSSPMSORSPSPSNSMNMOKQSLSMOQKLKINSLQSRSSMSSSKHKKKGHLKPILLNNQIOQGLIEHG@AABCHGGBBB>GIKKGKCBABBBDDHJKNHHIHLLLSISJPKSOSSSHLHSKOKMOIEEIHMKGGEG@DEB651211258679=<>DFRKMOKLGLGIIHHHOOHE,,,,,-,,-67<<D?==>=?===B;GKMMNRSNNSQNKSKSILMMJSSPKSKQQJLQKJOSSSPDCDDFSGJKHEGI>F=65::EA:575324CFCDC@?AABGSIFFHEGFDC@7663/..-.--.67FDHLLMJNJPIJMHDEBDGEDIKIKMGJSMQILJJSLIKOLRQSPRMHHSNHSSPRJSJGGLQSSJFCBBBBFBBAEHJDCSSIJJPKIISPLJKKISLPPSOJSSSSSNSNSHQSLSFHBBBBCDF??<88@EGMMSLSSOLIIJOSLNFEGFHGSLGK766/.....*''&&&(())****)&(&&%%&)&%%%%(34>EDIENJHJOISKSJSJSSOKJQOPKMMSOOKKMSSSJQSAELLNMQS=G2GMJHMOKLSCC65556DMLHSSIKLMKKJKLPIGHEBACBA;89<<>/////7;<<@ADEFFPFEDDBD433220-*'''%%())*,(((((''(<DKISSPNLGD52225699/....32002110////26:>KFCCABAEDFEJFGFHIHEF<1/01ESSMSJPOIQSPOKJSA@00279EGCHS>>JHLOMOLNJILMDGG@NSILNIJSOLSMLKHSKFHJILEFFGFEE@>...--44////020/((())70'(,*))*)((&$&%&++.---/ABDFGGABED@JKIJHIHGIDDECDHFGGJSSMSSLHLKSJJHP?>>0000----*++**/&%%%)'')13579:9AABCAAABBHJIBAAAEEKDGE=BE?7:90..+(()006732245B98889?@CBDDKGGCDCDCIMSKIKHLGIJJIJPLSJOQHIFHFGIINJJOKMOKINHILIHSIKLKIFDDDDI
@34_45CNXP_2
GAGTTATACATTTGTGTATTGATAAGACCATTCACTATTTCTTGAAGCTCAATCTCTCCCCCGGATGAACCATATAGCCAAGAGAAACCATAAACCAGAATAGAAGAGCTTGCCCCCCACCCATGAGTAAATATTTCATAGTAGCCTCATTAGATCGTATATCTTTCTTGGTATATCCAGATAATAGGTAGGAGCATAAACTGAAACATTCTAGAGCTACAAAGATAGTTATTAAATCGTTAGCACCACATAAAAACATTCCTCCTAGAGTAGCTGTTAATATGAATAACAGAAACTCTGTTATAGCCATTTCTGTACATTCAATGTACTCTACGGATAGAGGAATACAGAGAGTTGAACATAGTAAAATAAGAAATTGAAAGATTTCGTTGAAATTGTTCGTTTGGAAATTTCCTGAAAAGCTAATCATA
+
LIJLKMQKSKNLSSLMSSSSKMMSSHJQJQSPPSHGHJLSJMSSKIIISSJNOIIGF((')008IJGNLJIMMILMNKIRKIHMMPQSLLINSSMLJIFLMGIED@=9532+'&''1445DFDFFGGFHSSKSLNKPKMINIMKIMMGJKIIJILGEEEGHLJGHQHJPOQOSSNOMMLMKLQSNRPQSSSHPNJLRKRMNSHONMSNKSPSMOMKKIIHIPKJRSMPSPKSSPJIFGKHIJNINPSRRQKHGMKKSPROMJMOKSNQMIJJMMSKLSMPQNSLJNSJNJLNRILIRMOLSSLNKLMPLJMMQSMOSSSLMINKKJKMKHGGFFCBBECFCCIKIHHKNKJJKJD<45QLMLIDBB?>:5ACEEEGFKGMJNMLSKPKJNIIJSMSNNIJKIIJOILJINNKJLSLSOOSSSSOJKRIGJ4
@35_45CNXP_2
CGTACGTATTTTTGGCCTAATTCTTCTTCTGATGATCGATTTAACCTCTGATCAAAAAGATATACCTTGGTTATATTTCATCTCTTCAACAAGTTTCGTAATGAGCATAACGGCCCTATTGTTCCGATGGAGAGAAGAACCTATGATTAGCTTTTCAGGAAATTTCCAAACGAACAATTTCAACGAAATCTTTCAATTTCTTATTTTACTATGTTCAACTCTCTGTATTCCTCTATCCGTAGAGTACATTGAATGTACAGAAATGGCTATAACAGAGTTTCTGTTATTCATATTAACAGCTACTCTAGGAGGAATGTTTTTATGTGGTGCTAACGATTTAATAACTATCTTTGTAGCTCTAGAAATGTTCAGTTTATGCTCCTACCTATTATCTGGATATACCAAGAAAGATATACGATCTAATGAGGCTACTATGAAATATTTACTCATGGGTGGGGCAAGCTCTTCTATTCTGGTTTATGGTTTCTCTTGGCTATATGGTTCATCC
+
GIKHGHKGRKJSSJSOIHJMPMJSSQMSMLQKSSNHOPFJJIBCGKJIGJLJJRKRSNMSSOLQNSKSNKJMJMOHJNSKIJKKSRNSLHKMMOMJJJMIILNJKOMIJJSMMSNMSSKMOJSQOOLNKKJLLOOMPSSMQOOSNINSMOIISHHHFIHPKNRGPMGEGIEMIOJIOSSSPLJLIFGIJJSJPHHSSISOMMLNSJLSMSMSLISOKQLPMSPHSSKNROINNKQSSSJSPNLNJIJLMILHINIHHFHKKMMPJJLNILJLKKRIKHHHNJLSMOKSSQHOINKSQLKKSKKOPMIKOSMIJJQMRIQSSSSKHISKLQHGHGJGGQNMSSMSIJSSLOJMFLF<==97----,')3300334CCOJSIOSNPILSKSLJKHF???SNOMJQOSLLOSKSNKOLRHGFGJJJKIIKMKSIOIGOKGJMMLKNSKINIKSLNKSPNSLOGIKHOEFFFGGGSIHHIJSSLNLKGPPISJPHHGGHQPIIB@@1///.1
@36_45CNXP_2
AATCGCAATAATCGGGTTCATTGATATTCCTAGTATAGTAGATGCTATCACACATACAATCATACTCAATTCGATGGAATTGTTTGATCTTAAAGGGGATATTCTATAATTTCGCATGTGAGGGGTTATTTCTTGGTTTCGTCCAGTCATTAATAACTTGATTATTTTTAGATAATAGTAGATAGAAAGAACGCTCGTAAGGAGTCCTATTGAAACCAAGAAATATAGGCCTGCCTGCCATCCACACCAGAATAAATAGAGTTTTCCAAAAAAACCTGCTAGTGGAGGAAGACCTCCTAGGGATAAGAGACATAGAGCTAAAGAAAGCCGAAAAAGGATCTTTTGTGTATAATCCTGCATAATCTCGAATGTTATCAGTTCCGGTACGTAGACCAAATAATATAATGCAAGCAAAA
+
KJKJFIGGJLSLLKSKHKKSSNMKOKSRSKPOHLJJJHPIJKMKJHNQLOLNRNLLSKQSRINJFHIHJLNQIJHDFDEKMMLQMHDHED2../6FSHHHFIOKGMKIJILOMSNLOSHMFSHLIKJKJLLMSLJJJNPLHSIHJLKKPKIJOKKLMSOKJJIKKKMRMKOMGLKINJSKLJJHGJJOSNKMIPQHSKNKOIJJSIGGGGSKHKKKIHFALIJKOJJLLJIHMQIJQLIKSKLSLJMJHNMMSOSMSHHIGFJHMJHBBLMJSSKJHNHJMFJJOKNINNIHKKKJJSKJQJMIIHMNQLPNKMKIIMG?=97-241131253ACE?IJKSSSONKHHIJJJHNMMIIHJIGGILJMLIKOSPLHIIHGJIIGFLFMIIGGGIIFMJHKNJGIFEDCBABCBDDEH
@37_45CNXP_2
TACGATCGTTTTTGGCCTAATTCTTCTTCTGATGATCGATTTAACCTATAAAAAGATATACCTTGGTTATATTTCATCTCTTCAACAAGTTTCGTAATGAGCATAACGGCCCTATTGTTCCGATGGAGAGAAGAACCTATGATTAGCTTTTCAGGAAATTTCCAAACGAACAATTTCAACGAAATCTTTCAATTTCTTATTTTACTATGTTCAACTCTCTGTATTCCTCTATCCGTAGAGTACATTGAATGTACAGAAATGGCTATAACAGAGTTTCTGTTATTCATATTAACAGCTACTCTAGGAGGAATGTTTTTATGTGGTGCTAACGATTTAATAACTATCTTTGTAGCTCTAGAATGTTTCAGTTTATGCTCCTACCTATTATCTGGATATACCAAGAAAGATATACGATCTAATGAGGCTACTATGAAATATTTACTCATGGGTGGGGCAAGCTCTTCTATTCTGGTTTATGGTTTCTCTTGGCTATATGGTTCATCCGGGGGAGAGATTGAGCTTCAAGAAATAGTGAATGGTCTTATCAATACACAAATGTATAACTCCCCAGGAATTTCAATTGCGCTTATATTCATCACTGTAGGAATTGGGTTCAAGCTTTCCCTAGCCCCTTTTCATCAATGGACTCCTGACGTATACGAAGGATCTCCCACTCCAGTCGTTGCTTTTCTTTCTGTTACTTCGAAAGTAGCTGCTTTAGCTTTAGCCACTCGAATTTTCGATATTCCTTTTTATTTCTTATCAAATGAATGGCATCTTCTTCTGGAAATCCTAGCTATTCTTAGCATGATATTCGGGAATCTCATTGCTATTACTCAAACAAGCATGAAACGTATGCTTCATCTCGTCCCATAGGTCAAATCGGATATGTAATTATTGGAATAATTGTTGGAGACTCAAATGGTGGATATGCGAGCATGATAACTTATATGCTGTTCTATATCGCCATGAATCTAGGAACTTTTGCTTGCATTATATTATTTGGTCTACGTACCGGAACTGATAACATTCGAGATTATGCAGGATTATACACAAAAGATCCTTTTTTGGCTCTCTCTTTAGCTCTATGTCTCTTATCCCTAGGAGGTCTTCCTCCACTAGCAGGTTTTTTTGGAAAACTCTATTTATTCTGGTGTGGATGGCAGGCAGGCCTATATTTCTTGGTTTCAATAGGACTCCTTACGAGCGTTCTTTCTATCTACTATTATCTAAAAATAATCAAGTTATTAATGACTGGACGAAACCAAGAAATAACCCCTCACATGCGAAATTATAGAATATCCCCTTTAAGATCAAACAATTCCATCGAATT
+
CBCGJHMKRKJHJCCCCJCCCLIKMPJJSIMKSLNHIGD?ABBAB<=98///2FNIDFD2111823JHHSKJNJJILIJKKQPNOIJHIJKLLIPINNKNGMKLJKLNSMLJLE77778DC?@DGHPLPHKSKMMJIISNEDEDDKLOIGFAAA@@HFIGSEH;;HFFKHIJLLJKMSILHOMHKOSOEAABCINLLSJNPSNNSQPQKJSJKPKIMSLRJJIJONJSIHGHIIFH>*****DIHHGLMKKKHMJGHKJPLJKEKJGFHGFGGGIJLSOSNLISPIS,,,,,,IPGIHLJKLHHHMSLHKKFJIIKRLIHIKSMLGIGGFDDDGINIKIFFHGIHIOIKKMLJNPHLHMLOJKPE65555656GEFFFHEFEB432223A=>>GJPLLGGHIHIJKLPKLKHCDGFLJKKLJGEGFEHHGHFLIKIMSLMJJOIIMIIJJOLIGGFLIFIGHKLMJKIJKMJJLJLLKFHHILSMKMDCEJLLIHFDDFEAAA@?BGCFEEGGIIGFIEDEE6,)(*00166666>@......./???@DFGFDFLHIFGFFFGG@??A<FGMGMKKKKMIPHGDDDDEGHIHJIGHFEGGEDDBBDEFKHGFFFGHHE?31.01.?ACABA<62/.0CCDGGGDDCDDFGGFBAAAADFDGFISLSMSHHIDEJHGIPNLHLIMIEKKRMOLSPKNQPJLKILMMPQRSKMKJOPHSSNJQPSMMSSQIPPDCCCEISPOMMJKIKRSRSSSQLJRPOKQNKSSLIJAAAABJHJHHJMKIMLGJLLNSIPLICECJLIPISS@@SJLKLJJGLKJKHIQSLQLNKLKOLJLKQLONMHLMKKKSJSIIMQJ@@@?=@=:+)))*()**.2(2DEFIFIKMMJJMLSOSLKLOKSJOSMSSMRKLQSMPSLSMSOSSJDHIINQSNKKKKPMMJJIOSKKSLKMSKKLNOOSNKJPSOINONMKLJEDC?333+*(((*ACDHJSKSNMLSIMQJPMKKMKSOSMNNPJMMOISLSJOMLSLSKLJMMSOQNJKMLMOQOINMMJPLMQMKKFCDGNSSOILQQGKJSMLIKISKMLGDC=AJSKKIJSRJOQSSPODSHCSSMMPLKJLRNNSOMMPKKIJJMIC@KPKNMIHKKSKSMSSKPSJMLSLMJMOMSLSKSKNSSSSOLJQKLSSSQINKLJSLFOONQPSIINKLSSKLLNMSKSOIHJHGGSSEMJSJJRKMQKNPSMRMSKOSOMSSOLSSQLJPSMKMOJJMKOKKFFHFHJSOSRKQLRJKJIIHHSNKGSIJIIHHPFD:33333:??AFDG@:<NHHJGLHHGHHJLRINHLEIJG
@38_45CNXP_2
ATGCTAGCTTTTTGGCCTAATTCTTCTTCTGATGATCGATTTAACCTCTGATCAAAAAGATATACCTTGGTTATATTTCATCTCTTCAACAAGTTTCGTAATGAGCATAACGGCCCTATTGCTCCGATGGAGGAGAAGAACCTATGATTAGCTTTTCAGGAAATTTCCAAACGAACAATTTCAACGAAATCTTTCAATTTCTTATTTTACTATGTTCAACTCTCTGTATTCCTCTATCCGTAGAGTACATTGAATGTACAGAAATGGCTATAACAGAGTTTCTGTTATTCATATTAACAGCTACTCTAGGAGGAATGTTTTTA
+
GGGIIJMJDH?SLKHJKKLJSOKOSLJIJJHOH@@?@@??@IEEILLMSMKKSNLKMSSKILRRJNMNSMLRHKMPSLSLQNOOM:7667?EGJJNPPKKOPMOLIIIQINMSSOJHJSKA???>88448>;/,,.8/4=5558H:::;@GI-,+=;<DBEHJLKSSILJKGFHJHHJPDKSMLSHGMSPLSOOEGGFHSJOLKGKKKJQJKFGSSJHSJSOPMLRRRSJJOJNLNKMJKSLMKLIIFHKPKOKSJJMNJPLLNSMNOPIIIJMIGGHIJSNNQSNOSLLKNLSPINPMLGJMJONKHJHJKLNJLOSNNSSO
@39_45CNXP_2
AATCGCAATAATCGGGTTCATTGATATTCCTAGTATAGTAGATGCTATCACACATACAATCATACTCAATTCGATGGAATTGTTTGATCTTAAAGGGGATATTCTATAATTTCGCATGTGAGGGGTTATTTCTTGGTTTCGTCCAGTCATTAATAACTTGATTATTTTTAGATAATAGTAGATAGAAAGAACGCTCGTAAGGAGTCCTATTGAAACCAAGAAATATAGGCCTGCCTGCCATCCACACCAGAATAAATAGAGTTTTCCAAAAAAACCTGCTAGTGGAGGAAGACCTCCTAGGGATAAGAGACATAGAGCTAAAGAGAGAGCCAAAAAAGGATCTTTTGTGTATAATCCTGCATAATCTCGAATGTTATCAGTTCCGGTACGTAGACCAAATAATATAATGCAAGCAAAAGTTCCTAGATTCATGGCGATATAGAACAGCATATAAGTTATCATGCTCGCATATCCACCATTTGAGTCTCCAACAATTATTCCAATAATTACATATCCGATTTGACCTATGGACGAA
+
FGHJNQMLLMLSLLMLQMNISNOJII====>GDEFDIGGGGKHIOLOMJIKSQSSSSMKNMSIILOLLKRPQNJLLSLNSILMSKSMSKLOFFEJJRSRIILKCCBCBJIISOMONLKHLPIQKMLQJSLOMSQKMSOSJJLOHSMJLHKQNPSJLOMKIQNLKSKKQH644345642999=667ACDGOJRJMLSMSSIIHMRMKLQLIHGEGOFOKSSOKQNQSOLKRSQRNJC?BCHHJSHPLIIHGJLMNJKK==<=<=<EDC?;<<BSMKHSMLPKKOLQKSNLNSOLGEDDDKIGCCD9-**,:9;<@>@ABGJMJKNOSSLJLIDLGLSSSKMLJOMLSKSKPJLLOJMNOKMMJISKMISKLSKKPRJSEEEEIQMNLMJIKPJKILIOQMSKSSSKJOHNIIIMMILLLKSSOJILGHOKKIJOKOGGFFHJJHIIJKJJQIMMLKGKLIIIRPLJJMIKJLSLLHKLKOMQOSRRMJQKLKIKIPIMNLKLOPONSLSJKKPLJKGJGIJHLINJJIGGGIKCCD
@40_45CNXP_2
CGTACGTATTTTTGGCCTAATTCTTCTTCTGGAAATCCTAGCTATTCTTAGCATGATATTCGGGAATCTCATTGCTATTACTCAAACAAGCATGAAACGTATGCTTGCATATTCGTCCATAGGTCAAATCGGATATGTAATTATTGGAATAATTGTTGGAGACTCAAATGGTGGATATGCGAGCATGATAACTTATATGCTGTTCTATATCGCCATGATCTAGGAACTTTTGCTTGCATTATATTATTTGGTCTACGTACCGGAACTGATAACATTCGAGATTATGCAGGATTATACACAAAAGATCCTTTTTTGGCTCTCTCTTTAGCTCTATGTCTCTTATCCCTAGGAGGTCTTCCTCCACTAGCAGGTTTTTTTGGAAAACTCTATTTATTCTGGTGTGGATGGCAGGCAGGCCTATATTTCTTGGTTTCAATAGGACTCCTTACGAGCGTTCTTTCTATCTACTATTATCTAAAAATAATCAAGTTATTAATGACTGGACGAAACCAAGAAATAACCCCTCACATGCGAAATTATAGAATATCCCCTTTAAGATCAAACAATTCCATCGAATTGAGTATGATTGTATGTGTGATAGCATCTACTATACTAGGAATATCAATGAACCCGATTATTGCGATTA
+
JHGIJLNHJIQNN33333KSKKMILIFEB@;;;MMSKKOHIINISIPE;889EJIHKMQKKHSFJJOMHFGDFFFIHFFDBB.)**)5>?CGMIHLIMLIGGGFHSLLOJKIHECECCIGGJKKPSLOKSSRMJJLKJJILMLSKSQJSKKSIKNOLKGQSNSFHGEKHKSSLJLKLIJGDDGFFMKMRPPKOLSPSSNSOSJSPKLSQIKNINKILJ777@?=>?7777JCCCCBCHSSJSGIIJJLLMSNKJKL@@@@6112GFSLORONJONS<;;;9;;<<EHFF<JHIFIJKKMDCFEDB=<5578;@CCGIPNJIJHKKEBEKLOJLIIJJLKJSSKNMQIMJNIQSLILSOPNONPLMKSKSHEB9:LKRIKGJISSJNPSJFIJEESKSQLHKLPSIPLIKMMNSKSNINLSJQNQFDGFGMKKKHIKSKKJHKSJMEDCCESJKOMSMMNLFLSSJMKJIMSSINIMHKKNSJKQQLMSSPRISOOQKJMLSIKOKCMKJMHKSSQJPSKMHJLMMKHJHJJLIIJIIJLOSFIHHHKGA@8689+0DHLJJJJHJFILIGIGHLGIHJFGGGFGAAAABJIHIILNIJJLLHKSJSKKLJIGFEGIIHMGJSJLIMKILHKEEGGKHIMIFCCCBE
@41_45CNXP_2
GGCAATGCAAGGGAAGCCATCGATAAAATAGTGAACATTGTAAATATTTTTGGAATGGAGATAGCCATTCCACCCATTTCATCAAGATAAACAAGCCTAATTCTATCATAACTCGTTCCTGCCAAGAAAAAAAGTGCAGCGCCAATAAATCCATGAGAAATTATTTGTAAAATAGCTCCATTAAGTCCAGGATCCGTTATAGAACTAATACCTATAATTATAAAACCCATATGAGATACAGAAGAATAGGCTATTCTCTTTTTTAAATTACGTTGACCGAGAGATGTTAAAGCTGCATAAATTATTTGGATTGTACCGACTACCAACAACCAAGGAGAAAACATAGAATGAGCGTGGGGTAATAATTCCATATTGATTCGAACCAACCCATAGGCTCCCATTTTTAATAAGATTCCAGCGAGAAGCATACAGGTACTGTAATGTGCCTCACCGTGGGTGTCAGGTAACCAAGTATGTAAAGGTATAATCGGTAATTTGACGGCAAAAGCAATAAGAAATCCAATATAAAATAGTATTTCAAGTGTAACAGGATAGGATTTATTAGCTAAGAGTTCTAAATTTAATGTTGGTTCGTTCGAACCATATAAACTTATACCTAAAACTCCTATTAATAAAAAAATAGAACTTCCTGCCGTGTACAAAATAAATTTTGTAGCCGAATACAGACGTTTCTTTCCACCCCACATGGATAAAAGTAGATAAACGGGAATTAATTCTAATTCCCACATGATGAAAAAAAGTAGAAGATCCCGAGAAGAAAATAATCCTATTTGACCGCTGTACATTGCTAACATCAGGAAATGAAAAAATCGGGAATCCCGAGTAACTGGAAAAGCCGCTAAAGTGGCTAAAGTAGTAATAAATCCCGTCAGTAAAATAGTTCCTATAGAAAGTCCATCTATTCCCATTCTCCAGTAAAAATCAAAAAAATCGATCCATTTATAATCTCGGACAGTTGAATTAATGGATCGTCCATTTAAAATTATAACAAAAGGCGTAGGTCGTTAGAAGAAGTTCTAAGATGCAAATGCATATAGTATACCATTTATTGACTTTATTTCCCCTATGCGGGAGAAATAACATTAATGAACCAGCAGATATTGGAAAAACAACAATTATTGTTAACCAAGGAAAATCATTCATGGTAAAGACAAGATACACCAGGTCCAAAGAACGCGTACTCAAAAAAAATATATAAATAAAAAATTTTTAACTTTTTTGAGTACGAGTACTTGTCAATAAAAAAAATAAAATGTATACTATATGCATTTGCATCTTAGAACTTCTTTAACGACCTACGCCTTTTGTTATAATTTTAAAATGGACGATCCATTAATTCAACTGTCCGAAGATTATAAATGGATCGATTTTTTTGATTTTTACTGGAGAATGGGAATAGATGGACTTTCTATAGGAACTATTTTACTGACGGGATTTATTACTACTTTAGCCACTTTAGCGGCTTTCCAGTTACTCGGGATTCCCGATTTTTTCATTTCCTGATGTTAGCAATGTACAGCGGTCAAATAGGATTATTTTCTTCTCGGGATCTTCTATTTTTTTCATCATGTGGGAATTAGAATTAATTCCCGTTTATCTACCTTTATCCATGTGGGGTGGAAAGAAACGTCTGTATTCGGCTACAAAATTTATTTTGTACACGGCAGGAAGTTCTATTTTTTTATTAATAGGAGTTTTAGGTATAAGTTTATATGGTTCGAACGAACCAACATTAAATTTAGAACTCTTAGCTAATAAAATCCTATCTATTTGAATGTTTATATTGGATTTCTTATTGCTTTTGCTGTCAAATTACCATTATACCTTTACATACTTGGTTACCTGACACCCACGGTGAGGCACATTACAGTACCTGTATGCTTCTCGCTGGAATCTTATTAAAAATGGGAGCCTTGGGTTGGTTCGAATCAATATGGAAACTGTACCCACGCTCATTCTATGTTTTCTCCTTGGTTGTTGGTACAATCCGAATAATTTATGCAGCTTTAACATCTCTCGGTCAACGTAATTTAAAAAAGAGAATAGCCTATTCTTCTGTATCTCATATGGGTTTTATAATTATAGGTATTAGTTCTATAGTGGACTTAATGGAGCTATTTTACAAATAATTTCTCATCGATTTATTGGCGCTGCACTTTTTTCTTGGCAGGAACGAGTTATGATAGAGAATTAGGCTTGTTTATCTTGATGAAATGGGTGGAATGGCTATCTCCATTCCAAAAATATTTACAATGTTCACTATTTTATCGATGGCTTCCCTTGCATTGCCA
+
LINIPOHMKRJOLISMRJPSKIRIJMOMSONLMMLPSKSRKMJMKNQISKSMPOSKSSNPSSRMSORKSOSPSKRPNKOIISGIJLMOSLSJMSKLMSLLQNSSKHNSLPNOSSGLBKOSPSLGNNQMOJCSSNJOJFEG???;:;0--,,8@HHGGIJNKNHDFEEHOQRQJLQKSSONSINSSNLKFDACCCDEEKJHDCBCCNHLLNSPSSKLQSSSRMNLSMMMKQPNLSONMNQNMNSLKOJJRNSNMIQMQOSC@BAHEHSSRSSGGHIOSPMKIONJPRLLPOSKQSNQ<@**('')(()*.>BCDLPOGGIJHHLMJIS?<<<>NIFRNOMJORLIKEFEDDIGEFKJIGIIILSOOIQOILGHQS=::;85555:BHHEECDDGJIGCCBCCHJSNPNSOKIGLIIJFGFHIEFKHHLIKPKJJKKSKPPMLJLLIHGHKHHGGG<=<=EGHGGFGGHOIKGIJIHGFGGHHIKIFGIFBABBAEEGGJIEEEEESJMSOHERJOJKQQJMSSOLOQNKJLSLHSHIHMHIPSKLSNMMKKJMQIJKSKJOOSMNSSSJLSLMSMMNMMNSLSJLSSSQNNSIKBA@@?@?@INS<;;;=IJKIGMNJIHSKSNSPKNMKSOSONJKOSSNSMHQSKLKPLMNIJJNKQNOKILMNMIOKPQSMQNKNKLISNNLFDCBADD<6@B912?@ISLKIFF=>==;FKQHIIOILKGFF84223342328==>?DMJMKGJKJKSJIGCE?SSSOMAABAJNSIKA:DDJOMGLSKKKHGHNPLIIHFFLKMJRNSKKSSJKSKOIKGKEDEGLKQLD?;933...0552JJKSKJKHKFJPIKIMMJKLJKJLIMLSLOKLLSLSSJMGLFIMSLLKGLILHHHLJMOSLSSJPOKSOSSKSRLMSIJLKMNJSRMSKSGLONLMONSSKHIKKOKEBABCKSSLLIJKLKISKQLSCBC?A(((CMHHJPOMNOIMSPLMKKKHLGIDDC-()ABNNMSKIJIIMNMPHHJJKIHBAA@>??@PNOMKNKPLIMMJKIJJKJKSKOLILGGGFGHJHGKLNNRMHJHHLJRLLHIIIFGHIIIHGGGJGHHISJKPOJQKGFFFFGFGEFEGHHNMKKNNPNSSJRLKIIMMMMNIONJIEBCFCKSMLOMNSJMHJHPKSJPNJKNJPLJSKJNMQKLJLCBF@IHHCEDFDFJEEDDDLSSPRLNMJGJLHJHEQJSOHKSLLIJJSPNSK65444<8788831111@>>>>BGBGGJHHCBDB96666:BAAA@BELHPKIKIEEBB3,,,-..0---.-/138:<=BC?==<;ACDDCBA@><<?><::;<<@BD000004331245433348::==@@?ADCDB;:6237668>==<ABIGHD@@=FISHEDCCEGFBA=<:9861111178:8:;7==>=??@CAA>=>@74::;=>;;:8?A@@@BBCC;81/0(=DEC@?=;(.-,,+,01..()22/00//10/04124/0100-+.-,,--233344>>=:665677798765-,,,)+*()021355547878944/../0BBB@86-,,,,13><=>?AA@?<:73.,,+))+*,13:;88;679;9@8755.**-*:BGCDGHFGKEEECBCCDEEED::854,,++,0000=A@@CFMHHEEFCA@?@CFGDFFCDFFJFCDDCCECD>:<EA9>,-@@ACB@@?ABCEEEJHFFEHIKIJJFC@>>=:997(((();;99:;<DFPIIEDHFEDDDD76666:??>;6/4/++1(&$#$$$((%$$&''269:<ADFFEB?>:89877531/)%%%&)/27<:91'''(36>?==<:ACE@@A@11110100//3CEGGFFEDECEHGFA?>?@>>=<;:99832222988446;;<<=@B9765577<<=CCCBB?BC?<<0--.45<=<<,+++,22220/0(&%&$%%%%'-3(98784,,-4445689:-*)*./2..//.0,+++,,+,)('&%%&(,---3479:=>?AB?>@?@<<<=<@AA@FCE@A?==>>:;:8A?A=??@A@A?..../IGFBA@???;9,++))))*3<>><@@DCCDDDBCB@A=:9887652*'&%%&(()))+9=>><<;<@JEEHJIIIIID?@@=,*)((++,57=CBEHDBBBBB@<;9BED;76..CDDBBCAABBBEDD=;:/+**''.//111257<>?=B@??==ACBCFGDFCBBCBDF@@@?=?=>>?=?B@@?>??><8641,+))**,2..111268<=A@>>?>>???@><;>778<;852.
@42_45CNXP_2
AATCGCAATAATCGGGTTCATTGATATTCCTAGTATAGTAGATGCTATCACACATACAATCATACTCAATTCGATGGAATTGTTTGATCTTAAAGGGGATATTCTATAATTTCGCATGTGAGGGGTTATTTCTTGGTTTCGTCCAGTCATTAATAACTTGATTATTTTTAGATAATAGTAGATAGAAAGAACGCTCGTAAGGAGTCCTATTGAAACCAAGAAATATAGGCCTGCCTGCCATCCACACCAGAATAAATAGAGTTTTCCAAAAAAACCTGCTAGTGGAGGAAGACCTCCTAGGGATAAGAGACATAGAGCTAAAGAGAGAGCCAAAAAAGGATCTTTTGTGTATAATCCTGCATAATCTCGAATGTTATCAGTTCCGGTACGTAGACCAAATAATATAATGCAAGCAAAAGTTCCTAGATTCATGGCGATATAGAACAGCATATAAGTTATCATGCTCGCATATCCACCATTTGAGTCTCCAACAATTATTCCAATAATTACATATCCGATTTGACCTATGGACGAA
+
EFGIHHJGGIKJLGHHHKD@???AD<<;9:=AMLLKJLIHMHHGHKJSJHJJLJKNQNJJIMNHJGHOINKJMJJHKJINPJKOLJSNSOLGFFIJIJLMHOOMJKPKJINLJMLJMJSNOIMLGDIKOJJGIG@?@@@KSIKGFJHHKSKJJMMLMKSLLKMLRILNSNOJKMJLMSMLIHHIFHJKMMSRHHJA@??@RPQSIGKHISOKIKSJHILKILOOMOKONSSSPSLGGJKMPKSNSSNJNLHLOKSRIJHOJMHLLSKDECISSSSPLNSLNOSINMJPLISNSJRMKSHLJSSNOEEEAAAJJCA@@@IIKIKILIFHGSIDGIJSSSSSRMSMSJNSLHKJOMNNNSMJRSMJKKLSSMOKMSKMJKINROOSSLRLLLJJKIMIISNKOOSKOJPIILKFIGFGIKKISSKIIIKSLLOSKHHFHGGIOHQHHIMSKLLPPSPOSIKKKMLSKOSSKQMOJSQJKSQSMHFFFFKLJMLOSSSPIKKKILPJJKOOJSKIPRLJFHIHJNIIIIHIFHIGDGG
@43_45CNXP_2
ATGCTAGCAACAACTCGAAGTATGGGTCTAGCTTATTGATACGTTACCGAAAACCTCATTTGAATAAATTTGGAATACATTTTATTTTTTTTATTGACAAGTACTCGTACTCAAAAAAGTTAAAAATTTTTTATTTATATATTTTTTTTGAGTACGCGTTCTTTGGACCTGGTGTATCTTGTCTTTACCATGAATGATTTTCCTTGGTTAACAATAATTGTTGTTTTTCCAATATCTGCTGGTTCATTAATGTTATTTCTCCCGCATAGGGGAAATAAAGTCAATAAATGGTATACTATATGCATTTGCATCTTAGAACTTCTTCTAACGACCTACGCTTTTTGTTATAATTTTAAAATGGACGATCCGATTAATTCAACTGTCCGAAGATTATAAATGGATCGATTTTTTTGATTTTTACTGGAGAATGGGAATAGATGGACTTTCTATAGGAACTATTTTACTGACGGGATTTATTACTACTTTAGCCACTTTAGCGGCTTTTCCAGTTACTCGGGATTCCCGATTTTTTCATTTCCTGATGTTAGCAATGTACAGCGGTCAAATAGGATTATTTTCTTCTCGGGATCTTCTACTTTTTTTCATCATGTGGGAATTAGAATTAATTCCCGTTTATCTACTTTTATCCATGTGGGGTGGAAAGAAACGTCTGTATTCGGCTACAAAATTTATTTTGTACACGGCAGGAAGTTCTATTTTTTTATTAATAGGAGTTTTAGGTATAAGTTTATATGGTTCGAACGAACCAACATTAAATTTAGAACTCTTAGCTAATAAATCCTATCCTGTTACACTTGAAATACTATTTTATATTGGATTTCTTATTGCTTTTGCCGTCAAATTACCGATTATACCTTTACATACTTGGTTACCTGACACCCACGGTGAGGCACATTACAGTACCTGTATGCTTCTCGCTGGAATCTTATTAAAAATGGGAGCCTATGGGTTGGTTCGAATCAATATGGAATTATTACCCCACGCTCATTCTATGTTTTCTCCTTGGTTGTTGGTAGTCGGTACAATCCAAATAATTTATGCAGCTTTAACATCTCTCGGTCAACGTAATTTAAAAAAGAGAATAGCCTATTCTTCTGTATCTCATATGGGTTTTATAATTATAGGTATTAGTTCTATAAC
+
JJHLNHIHMJJIMHIPKMHIPKRHQHGHJSHEEBABJKHRKNKLLHSNNMLRQSJHSIHNSSSSNNNHQLQJGHNLMKNMSSJPJLNLSSSKRKLOQHMFGGFDHDDGJKSHHFIJSSACD::SSOPHHKSSOSNNKSOKHJJMESSSSKQJHRSCBBBBAAED?ALHIMNQKMKNKKNSSOSKKSLJMRNGLKMIFSMKSJOSQEFLKMJLNJSMJKMLNPOGKNSRQSJKSLLLOKSKHGKJJLJSJKIMSRHSPKNSOPLHGISA@?@@HJB=422230/011HIEFGCCECCCEDELKJHIISOKLOKLPNGJGGHIJNJLLHEFEFFEHNLIKGJJSNSKOHJHIDIEMLJKKSIHIF:9978-***+7;?BBBBBCFDDCDCEKLDMIIHJILJKIHJJIIJKSSSIGEAKMSNLGJLJLSKIHLIJKIIFEDFGMHIFHISNPKGLGGIGHIHJSSJOIGGEDEDGNKSLKQHSIIGJHGLJKJLHMLHKJFHGGGMKNGGHHRNLJNJMIIQHHKI@@A;ABSLINFKIOIIHJJHKHHHIKFJILFECDEEHGIJLLJNHKHJJIJLKPKSLMIKEDCKIJNSNMKLKPSNQSSSMKJLMOKSSSSSSSPLSSPNOSLJFED=IHI::::98779;:;>PLIJSJSSKMLMMSOSNKNSSNKLNMMMPKNPOLLRNSHSKSNLONSISSJSKMLMMKSILSJSRPLIMMNMSSSPSMMJOMLMOJMJSOKJRLNKJJOKJSMSNJMHLQNIHSLHJMHKKHJSKSNSSSSNKSSJJLJSLLNSSSISSQOSPLSMSPSSLSKSKLMLMSORQKRKPLLNSSOLRKRNOJNOSMSPPSLPJMMSSPLKMQMNSLJSASSPLDBCCBSJGSSIB>??>@SNLOQSPIIKJQQJLMSLJSKSNJKPJSSSSNLNSJNNKSLHKSSONPJSHJFQFHSLLLNQLQNLMSSPSJSFSKMKOKSKNOSSSLSMLLQPMKRSOPSNNOMSLKSSJQKSNRPJNQJKSSLSSKKSNPSNQMMSPSSNSSSOSSSJMJKSOSMIKRSLJQSPKLKJJMNSSSMMNNSLSMJRPMKOSKSKISSKNHNHNSQSMLJGSOKKSIKMSJLLPLMSROSNSLSMSSSSOQLSQNSKMNSMSMSKINLKMLSLJPRKGH<<<==SL
@44_45CNXP_2
CGTACGTATCTTTGGCCTAATTCTTCTTCTGATGATCGATTTAACCTCTGATCAAAAAGATATACCTTGGTTATATTTCATCTCTTCAACAAGTTTCGTAATGAGCATAACGGCCCTATTGTTCCAATCGAGAGAAGAACCTATGATTAGCTTTTCAGGAAATTTCCAAACGAACAATTTCAACGAAATCTTTCAATTTCTTATTTTACTATGTTCAACTCTCTGTATTCCTCTATCCGTAGAGTACATTGAATGTACAGAAATGGCTATAACAGAGTTTCTGTTATTCATATTAACAGCTACTCTAGGAGGAATGTTTTTATGTGGTGCTAACGATTTAATAACTATCTTTGTAGCTCTAGAATGTTTCAGTTTATGCTCCTACCTATTATCTGGATATACCAAGAAAGATATACGATCTAATGAGGCTACTATGAAATATTTACTCATGGGTGGGGCAAGCTCTTCTATTCTGGTTTATGGTTTCTCTTGGCTATATGGTTCATCCGGGGGAGAGATTGAGCTTCAAGAAATAGTGAATGGTCTTATCAATACACAAATGTATAACTCCCCAGGAATTTCAATTGCGCTTATATTCATCACTGTAGGAATTGGGTTCAAGCTTTCCCTAGCCCCTTTCATCAATGGACTCCTGACGTATACGAAGGATCTCCCACTCCAGTCGTTGCTTTTCTTTCTGTTACTTCGAAAGTAGCTGCTTTAGCTTTAGCCACTCGAATTTTCGATATTCCTTTTTATTTCTTATCAAATGAATGGCATCTTCTTCTGGAAATCCTAGCTATTCTTAGCATGATATTCGGGAATCTCATTGCTATTACTCAAACAAGCATGAAACGTATGCTTGCATATTCGTCCATAGGTCAAATCGGATATGTAATTATTGGAATAATTGTTGGAGACTCAAATGGTGGATATGCGAGCATGATAACTTATATGCTGTTCTATATCGCCATGAATCTAGGAACTTTTGCTTGCATTATATTATTTGGTCTACGTACCGGAACTGATAACATTCGAGATTATGCAGGATTATACACAAAAGATCCTTTTTTGGCTCTCTCTTTAGCTCTATGTCTCTTATCCCTAGGAGGTCTTCCTCCACTAGCAGGTTTTTTTGGAAAACTCTATTTATTCTGGTGTGGATGGCAGGCAGGCCTATATTTCTTGGTTTCAATAGGACTCCTTACGAGCGTTCTTTTCTATCTACTATTATCTAAAAATAATCAAGTTATTAATGACTGGACGAAACCAAGAAATAACCCCTCACATGCGAAATTATAGAATATCCCCTTTAAGATCAAACAATTCCATCGAATTGAGTATGATTGTATGTGTGATAGCATCTACTATACTAGGAATATCAATGAACCCGATTATTGCGATTA
+
BA@<;::990..-+-//FGEA@AB;7222=CMOLKSMSSMJJLKOMLPSNSSMMJRQRKOSKSKSJKPMFSSNSMMLOMMSJPSOLJMMJLOKSSHGEDEQPSLPJOOMMNSLNSSSSKPKIJFB++++/111==CEHMSJLEEBBCEIOSPSSQSNGGKLJSLSSSMLLGJOMNJMNJRONKSHFJSNRPMSLLSMJQEDFEEOOSKSMKNIMSNPMKSNPSRSJKNSRMSA>KOMKNNOSSPHPSEDE33333KMPGDEGJMHFGL@@>>>ADJP<<<;;MLLOHSKKNOGJFEGKKJSKLIOJLSKSOMHGINNNQSSQSSSNKMLLHLLIECDDEIMOMQLCISIRSPNSKKLMOSLHMPGJRSSMLHRLLSRKKPJOPLSLSIPSOK?@??@IKIKNINMKOPSPOSLSJHADAAD==>JKJJHGINLSJBDECFKSLSNJSLHNJSSHIJKNSNINHFFIGLNHNMKQMSJSSNNLGISPRLIJRJJQJKGHJISILHIGPMEBHHPPOISOKNLHNNMMIKOJNPPMILHHIGHGHGIGIJMKMJPIHOJGEKSMNMKLJQKAADB9EGKORSLSSSSLRPKKDDDEHLKMLSOOMOMKHSPMMSJOKIIMSNSJLIIODII>GHHDKA234(9JJGHHHFHHISNNLMHMKKPLIMILJSKMOSMMIFJNLQOOSKIMKIPFNKRI?BB?QNPIFHJSLIJJSKSLOMIMNMKLMNKNSJNNLMMQSNHJNPLSSA>>>>PSROSOSMLMSKSLSOLSNMSLPLIHPIKIGMKKSLSB>>@GSSLSOLSOSOSKKKSOPPJKLLNPSJJSLSSPMKSMJPMSSKLLSSSRRMLMSKSMJLILLMSSSIMMOJRLSSONJLLKLNNONJKSJOLOKNJKLKSLNSMRPMLLPNRJLPMKSSOKMJLSPJIILLSLLKINIPOKKIMIHIJSKLLJLSRSKRMSOPMJLLQLHMJQLLKSMOKKHIHGGKSKSMKJLSJCSCKQMKOSRSMLLIINSKSKMSROPSPLJSNMSJKMPLRSKSRKKMPSSOOSMLLNMMPNKSILSMKNNSMIJJLOSOSKSJPSSKSKSQOSGJOMHEF;JMJHLKHKJQMOOOOLPMQS<<<IIJKKKMSNSNSSRKDDA;8300012266BEMSMMSCAAABSSLSOPMSSROSNHQNQLKRMKISJMJSLMQOSNQSKKILRKSLHJMKJSKSJSLKHINIHSKHSKSPL51SKSSSQSPNSMSMKS@@@OSQOORMKPSSSLSMSQMNRSSSRJKDMLKQRKSQJSSLMSQKRJGLJOOIMLSIJNKRSJIQNSRQOMMMKSLI<ASSJRRNKMLDILLKJSJJHKKKSKGGGGFFHGEHIJKKNNROSLIJNSLIMRKSS32223GRKKNSKOOLNHOKHOIHFLLSNMMGMJIK
@45_45CNXP_2
TACGATCGAACAACTCGAAGTATGGGTCTAGCTTATTGATACGTTACCGAAAACCTCATTTGAATAAATTTGGAATACATTTTATTTTTTTTATTGACAAGTACTCGTACTCAAAAAAGTTAAAAATTTTTTATTTATATATTTTTTTTGAGTACGCGTTCTTTGGACCTGGTGTATCTTGTCTTTACCATGAATGATTTTCCTTGGTTAACAATAATTGTTGTTTTTCCAATATCTGCTGGTTCATTAATGTTATTTCTCCCGCATAGGGGAAATAAAGTCAATAAATGGTATACTATATGCATTTGCATCTTAGAACTTCTTCTAACGACCTACGCTTTTTGTTATAATTTTTAAAATGGACGATCCATTAATTCAACTGTCCGAAGATTATAAATGGATCGATTTTTTTGATTTTTACTGGAGAATGGGAATAGATGGACTTTCTATAGGAACTATTTTACTGACGGGATTTATTACTACTTTAGCCACTTTAGCGGCTTTTCCAGTTACTCGGGATTCCCGATTTTTTCATTTCCTGATGTTAGCAATGTACAGCGGTCAAATAGGATTATTTTCTTCTCGGGATCTTCTACTTTTTTTCATCATGTGGGAATTAGAATTAATTCCCGTTTATCTACTTTTATCCATGTGGGGTGGAAAGAAACGTCTGTATTCGGCTACAAAATTTATTTTGTACACGGCAGGAAGTTCTATTTTTTTATTAATAGGAGTTTTAGGTATAAGTTTATATGGTTCGAACGAACCAACATTAAATTTAGAACTCTTAGCTAATAAATCCTATCCTGTTACACTTGAAATACTATTTTATATTGGATTTCTTATTGCTTTTGCCGTCAAATTACCGATTATACCTTTACATACTTGGTTACCTGACACCCACGGTGAGGCACATTACAGTACCTGTATGCTTCTCGCTGGAATCTTATTAAAAATGGGAGCCTATGGGTTGGTTCGAATCAATATGGAATTATTACCCCACGCTCATTCTATGTTTTCTCCTTGGTTGTTGGTAGTCGGTACAATCCAAATAATTTATGCAGCTTTAACATCTCTCGGTCAACGTAATTTAAAAAAGAGAATAGCCTATTCTTCTGTATCTCATATGGGTTTTATAATTATAGGTATTAGTTCTATAACGGATCCTGGACTTAATGGAGCTATTTTACAAATAATTTCTCATGGATTTATTGGCGCTGCACTTTTTTTCTTGGCAGGAACGAGTTATGATAGAATTAGGCTTGTTTATCTTGATGAAATGGGTGGAATGGCTATCTCCATTCCAAAAATATTTACAATGTTCACTATTTTATCGATGGCTTCCCTTGCATTGCCA
+
IHJMSILIQIJHLJJJKJLNLLKBBBDDDBCCFFEFIHILKQGHNGISHIKQSONIIGPSKPSPSSPJSJJJDDEGJOMJKSSID@FKEFA@>>@?>=6432/////0443445<DILHJE78DGJLOPKSOMJLSOSQMLQIKISSSSFBBBAE<;;;;77720002JJKQJMSLMSQOKIOIQPHKSIHSLLJJGOLKKNRRSJJKOSJLMMOJLJNGHNLJFKIJKNSSMKISJPRSNSSMGIHFHSSRSRIHLKNSLIDABLIGMJIMNSMSMRRJIJJIKMJSOJLKJQKKRHMJJLMKPONKSLNJLSHIIJJISJKJJKMMIIKLKNISHHILIJSOSOKJIHCF=B>75455568633336?A>===>SKLJJKQJQRLJKLSQLNIMSLGEEEELDGNBSSSSNIIFKSSMFFA=A@FHC<<556557777?C76666F===CCEEHIJOHJJGCAAAFEEDBHKJPNKGFHGEESJGGSJJLIGOHJFGHGHLLNGK44LHEFDFCBEDDHEE<35335:FIGGDEHJKMJRJIQSLKSIJSMOIGIFCBBBA=<;:9;;;;>OHMINHHHBABIFFEFFKIHHAIINCSSLKGGGHHNOHLKKOSSSKGNLHJLHJD>>G=>GGHKGEEGFJSSMPQSFFMIJKIGJF@888CIMLHIHJHKNIILJKKJKKMLKILMMRKOSSLKLLNSSDDCBCECDFFHLMLQLMKSSSMKJHKIIHQSIIIMSORHHGIHKNLIKIJNSJNFI=<;;<76777>=>=>?>@DCJGBBEEEHIGFDEDFJHSKSKILIKKMMNLJSMMLKMPIMKKLRJHGHIGJJJHIHFJJLSRKJMJGEFEEHLKSNNLLKIJIKSLPFNILPSKSISIIGOKSSSJSNLKKSLPSLHQRIGEHHENJQIKMJKHJSMNJNMNOISSGJFGJSSSJPKOMJSSKHSSLLJSQHSLIHSOK@?@>@@>?BDEKJQJKKLLGBEDBBKHMJLIJSLLSOIOJNJIIJILSRSSIMNLLSHSJSNNMSLSNOPOSLSSSSSSIOKPMRLSNNJIIOSKLLKLKSLSLSMJKOMSLSMOLJSOPSHSOPLMSIKGHMKKHELIJSQEFFHMJFKKGIKSHGHGGPSLQLLLONJSLHHIKMNLPOMMQSSJNNLLKLIJQQKJKGGKNKKJMMKSLNKJIKFA:;NIGEHFEEDEDFISMIJGSLNJPJLHHHHGQMSSSLIHFHIJOSJFJLKPSNJQICCKHGHIGEEDDDFMSOQKB43355444746556944BE@<<620//1.////22266ACBBBBHHGFGKJLHHIJIKJKIKGGHEFGHFFGGHKOSMD@IJDCBBDIHGHHGGHIGGNHGFHE
@46_45CNXP_2
CGTACGTAAACAACTCGAAGTATGGGTCTAGCTTATTGATACGTTACCGAAAACCTCATTTGAATAAATTTGGAATACATTTTATTTTTTTTATTGACAAGTACTCGTACTCAAAAAAGTTAAAAATTTTTTATTTATATATTTTTTTTGAGTACGCGTTCTTTGGACCTGGTGTATCTTGTCTTTACCACGAATGATTTTCCTTGGTTAACAATAATTGTTGTTTTTCCAATATCTGCTGGTTCATTAATGTTATTTCTCCCGCATAGGGGAAATAAAGTCAATAAATGGTATACTATATGCATTTGCATCTTAGAACTTCTTCTAACGACCTACGCTTTTTGTTATAATTTTAAAATGGACGATCCATTAATTCAACTGTCCGAAGATTATAAATGGATCGATTTTTTTGATTTTTACTGGAGAATGGGAATAGATGGACTTTCTATAGGAACTATTTTACTGACGGGATTTATTACTACTTTAGCCACTTTAGCGGCTTTTCCAGTTACTCGGGATTCCCGATTTTTTCATTTCCTGATGTTAGCAATGTACAGCGGTCAAATAGGATTATTTTCTTCTCGGGATCTTCTACTTTTTTTCATCATGTGGGAATTAGAATTAATTCCCGTTTATCTACTTTTATCCATGTGGGGTGGAAAGAAACGTCTGTATTCGGCTACAAAATTTATTTTGTACACGGCAGGAAGTTCTATTTTTTTATTAATAGGAGTTTTAGGTATAAGTTTATATGGTTCGAACGAACCAACATTAAATTTAGAACTCTTAGCTAATAAATCCTATCCTGTTACACTTGAAATACTATTTTATATTGGATTTCTTATTGCTTTTGCCGTCAAATTACCGATTATACCTTTACATACTTGGTTACCTGACACCCACGGTGAGGCACATTACAGTACCTGTATGCTTCTCGCTGGAATCTTATTAAAAATGGGAGCCTATGGGTTGGTTCGAATCAATATGGAATTATTACCCCACGCTCATTCTATGTTTTCTCCTTGGTTGTTGGTAGTCGGTACAATCCAAATAATTTATGCAGCTTTAACATCTCTCGGTCAACGTAATTTAAAAAAGAGAATAGCCTATTCTTCTGTATCTCATATGGGTTTTATAATTATAGGTATTAGTTCTATAACGGATCCTGGACTTAATGGAGCTATTTTACAAATAATTTCTCATGGATTTATTGGCGCTGCACTTTTTTTCTTGGCAGGAACGAGTTATGATAGAATTAGGCTTGTTTATCTTGATGAAATGGGTGGAATGGCTATCTCCATTCCAAAAATATTTACAATGTTCACTATTTTATCGATGGCTTCCCTTGCATTGCCAA
+
NPSIIIKGMKPDEDEDJOHJNPSEFDBCGGFCEFEFLJKMILPSMLHRSSOLNSLKNOIQOSKIIMLQPLLKILIOIHSOGOSMHFGEMSSSLSJJGOHGHGIGRLHMHGGLFNJLSLJNIGFKQSNHHSSSMSJSOPKMILEJAIJILOHHIKJKIFGE>>@>0:BJJOMISMSJSLKMLKMSISKMKQGJJKSMLOMSSPHJNQKKMMOPRGLLHMMJLMJILISHFJ<<<<NKMKGFFCEEDNLLJIRQOMMMQNMKJSKHJIJIJHPHLNSNLHLKILSKSGQD>QJHHJJOHIIGIJLJSKSLKNMIHJHJINHLSLSPLSKJJGGGKMJHHKKHMLSMKIJIMKKNJI?==AHCNEF9999:IHNHIKMFSIGDEFFHFFGFJIIINIGKJILJHIGILIIKKSSICC>DKSD>===@HGFFAA?BGDDECCEHFDDCDDIMKHFHJFFHFIHSOR>=<<;BBAAFIA:/))*.0/-..,445===>I>FHDEEEFGSKKFGEIEDED@@@?@C?@@<=CADIJLPDADJHFFECDGHIHCCCCDFFEC??>>>@@ADFEDDBBBBCFGHLMJKGEFDA@@@ACFGEBBAB@CLSSEBBOKSNSLQSLLNSNMSNSOI=DJ==E>>DEEPCA@<@=KJGSISQMIKRMKMSSSJPLQOSMSPSKHJSMLMCCDDCSPSRPSLKRSNNSMRQMLOKRHIGKDEHGGMOISMLLRSSSNSSKMSMNMMIKJOLLJMOLHKSLSLSLSSMHSHG>===>FIKISLIJIFE:7777@CDGDDEEFGJIKMNMNJSMNNPSKOSLSLLSMKMSSOLKSSMOSNNSNKNMLMSSROSQREDEGE;;;;;KSNJQLROKILRLLOSNSJSSSMJHKSIKNLPRMNSSPHSSOSOQQSSKSOKSLOSSMSOMIPKMMSROSLHJPKNLSMSQSKKONRSSLNLLPMNSSMIIHGJKNJLSLNKQJLPJLSJRLRJLSHDKKOJJJMJKOSQSSPMKSKLKSSKSLLORLSSSKPHHJISNMSSNSQRNSSONSSSPMLQSOSLOKCBCCDSORILMHLQMSNINJSOSNMMQNJSMQMPPMLQOJOLSMKMRLKKSPSSSNKPOILJLJSLSKMLSSMPSONNSNKSOMQKKMOSOOSLPMSMSKJSQSMMPOOSSSSSSLSKMNNPSRPOLSOMMRSJKKRSSKPIMRSLSQMOMQSLORMSSSSMRQSPMSNSOSRSSNSPNKNKNNSSSKOSSMMSJSJOMNMPMPMSSSHHDGEILSPMSNFHSNOONSSLMSQLJNLRQLOOKJIJMMLLLOPSOKISKQSJJPNRKJKKKGJNLLGKKLIMOMSCA4/AGIOILJKSMLSKLOJLLSH>;6/,
@47_45CNXP_2
ATGCTAGCTTTGGCCTAATTCTTCTTCTGATGATCGATTTAACCTCTGATCAAAAAGATATACCTTGGTTATATTTCATCTCTTCAACAAGTTTCGTAATGAGCATAACGGCCCTATTGTTCCGATGGAGAGAAGAACCTATGATTAGCTTTTCAGGAAATTTCCAAACGAACAATTTCAACGAAATCTTTCAATTTCTTATTTTACTATGTTCAACTCTCTGTATTCCTCTATCCGTAGAGTACATTGAATGTACAGAAATGGCTATAACAGAGTTTCTGTTATTCATATTAACAGCTACTCTAGGAGGAATGTTTTTATGTGGTGCTAACGATTTAATAACTATCTTTGTAGCTCCAGAATGTTTCAGTTTATGCTCCTACCTATTATCTGGATATACCAAGAAAGATATACGATCTAATGAGGCTACTATGAAATATTTACTCATGGGTGGGGCAAGCTCTTCTATTCTGGTTCATGGTTTCTCTTGGCTATATGGTTCATCCGGGGGAGAGATTGAGCTTCAAGAAATAGTGAATGGTCTTATCAACAAATGTATAACTCCCCAGGAATTTCAATTGCGCTTATATTCATCACTGTAGGAATTGGGTTCAAGCTTTCCCTAGCCCCTTTCATCAATGGACTCCTGACGTATACGAAGGAGTACAGTCGTTTTTGAGAAATTCCTACCTCTCTATCTATCTCTGAGATGTTTGGATTTTTCAAAACTCTATGGACATGCAGAAGAGAAATGCTATCCCCACGCAGACCAAGACAGAACTTTGACTTGTTCAAATAACAATTAAGGTGAAGCAGGGTCAGGAACAACGAATCTCTTTATGATAAACGGATCCATTTTGCAAGTTTGTTATTACGGGTAGTTCCTGCAAAGGATCGGACTCACAAAAAAAAAAA
+
LOLHLOM@.(((CGIKOJOSISSKOMSHHHKIOSJHSJSKNMSLKQSLHJKINMOSSQSJJMJKKSLLSISNLFBBBBCEFEDCBCEQIQKQNSMGJKNSSQIMJSMLISNSLKOLKSNKKSIGGGFHDIMMSNPLPMSNLSJJJISSSMKHDACIIKMKIMKC@<:;<@@@@@HF@@@ABIEEIIMIRSMHIKSSSOSOOKSKMMPJSJHIMJJLSNA===<FDLLLLMSHJKJKPPKLKLKSQJJSKMHOMQNSISSKNPNJRKSKSOKJNJMNSMMMMSKMPLKSSGFFEEGJSKODIHFGEGSJJIKLKINMSSSONMSNHOLKKIHHGJMINKOJJIMJSHJSNSMOMKNOLSSIMLHKOLSISJISSSLSJNSOSLHKSSLSKPQJLMJSLOSNLSKLSPNONJJKIMFHEFFBDEMPNJHJJHIJJHIOJSNNNMSJLKIIKJQOLMJIIJJJMIMMKKHHHLNMLMSMJHGHJKMPNMLJMMNPLJHHHHPMIIKGHNIJHGKQJNMMQJMQNSPSLLKMOPLKJGHFEHIEHNGHKMI;760*%'&)++++58:6664)ADGISMNFSSHHRKHJGGDHKGMMIKSMLSIIHGFHGKJ565676666?>=<567)CJMHIE5:6+<KIQMOIHJKINKJGLHGHQKPKEB@=60,(&&))))))**)*()()@DBDKJQIIJHHLKGJFLGJJMNSJKGIHIGILLLLOQKOSONHGLKMMIJJIIMKLHIJLIOKKHRLKSMSSSSPSA9FHJGHKHJLJJGHJJJLLRSNKPJABBAMIOMMMRNIKIHKHEFJIJNKIGKIJFCKJIHHSGJIHHNG@@@@?AJIKNHFFHGGGEGGDEGDDFDEJNIKIDDDEGHMJGFKIGAAAAAFEIHKH>>;<=>B>@=:8876'&$##"########
@48_45CNXP_2
AATCGCAATAATCGGGTTCGATTGATATTCCTAGTATAGTAGATGCTATCACACATACAATCATACTCAATTCGATGGAATTGTTTGATCTAAAGGGGATATTCTATAATTTGGCAGTAGAGGGGTTATTTCTTGAGTCGTCCAGTCATTAATAACTTGATTATTTTTAGATAATAGTAGATAGAAAGAACGCTCGTAAGGAGTCCTATTGAAACCAAGAAATATAGGCCTGCCTGCCATCCACACCAGAATAAATAGAGTTTTCCAAAAAAACCTGCTAGTGGAGGAAGACCTCCTAGGGATAAGAGACATAGAGCTAAAGAGAGAGCCAAAAAAGTATTTATATAATCCTGCATAATCTCGAATGTTATCAGTTCCGGTACGTAGACCAAATAATATAATGCAAGCAAAAGTTCCTAGATTCATGGCGATATAGAACAGCATATAAGTTATCATGCTCGCATATCCACCATTTGAGTCTCCAACAATTATTCCAATAATTACATATCCGATTTGACCTATGGACGAATATGCAAGCATACGTTTCATGCTTGTTTGAGTAATAGCAATGAGATTCCCGAATATCATGCTAAGAATAGCTAGGATTTCCAGAAGAAGATGCCATTCATTTGATGAGAAATAAAAAGGAATATCGAAAATTCGAGTGGCTAAAGCTAAAGCAGCTACTTTCGAAGTAACAGAAAGAAAAGCAACGACTGGAGTGGGAGATCCTTCGTATACGTCAGGAGTCCATTGATGAAAAGGGGCTAGGGAAAGCTTGAACCCAATTCCTACAGTGATGAATATAAGCGCAATTGAAATTCCTGGGGAGTTATACATTTGTGTATTGATAAGACCATTCACTATTTCTTGAAGCTCAATCTCTCCCCCGGATGAACCATATAGCCAAGAGAAACCATAAACCAGAATAGAAGAGCTTGCCCCACCCATGAGTAAATATTTCATAGTAGCCTCATTAGATCGTATATCTTTCTTGGTATATCCAGATAATAGGTAGGAGCATAAACTGAAACATTCTAGAGCTACAAAGATAGTTATTAAATCGTTAGCACCACATAAAAACATTCCTCCTAGAGTAGCTGTTAATATGAATAACAGAAACTCTGTTATAGCCATTTCTGTACATTCAATGTACTCTACGGATAGAGGAATACAGAGAGTTGAACATAGTAAAATAAGAAATTGAAAGATTCGAGTTTGAAATTGTTCGTTTGGAAATTTCCTGAAAAGCTAATCATA
+
JSSHHHGHRIKI655559:811009:>>H==>A@CCEDGFGEEFFHEEGKSNDECDCJFDFDJIFCECCCHFFCBB@@BCGQLFJMIKEFD455<AECDBACGCDCC?A>=7+/.*)*&&&&(38-?>>@@<@<0,*)&&(5BFLJHLNHJLJLKPINMJQLLILSLQNNOSLKLQHIIMISEDIHFFEGFIKMIHMIIHSJSLKKJJJJMJKMMNGQJPMOHNSJQKQLLOKJHLKPJSMJNRHKHFGIIIHLPNGHKEED?>??==AGSSPLOOMJIOPISMHJKLJGFEEDRKIC@@>:;<<::;GEHS>=;<<B?==<=32+++++.+*))))&&&&'&(),-534<>>HLKKNKMJMMPOJLSKSJIGNMMLLSJLLIMPFKFHFHPKMOPHJIFFILLHJHHIGLSJOILILINKKKMKGIHDCDBCEKGKHJIHKGHILPJIILHHLHKIKKJIFIIMMSSISHLHKKMSMKILJIKNMLJSGMLKLHHIJHIKIHHISLNMGJGKHKNQJEGFJFHHECCCCFLMHSJOHHHHECDDEIKJK><<;<NPMIMGFEEHHHEGDHMEEDEAC@=>CFIMKFFFEDFGEFHEFGIFEGDGIGIFHKB????RSJHLHQHHMJGIIHHKICCCCLHILLSSKKIGFGFGDBCFJKOKFEFFB@CFHLKMNLKIJMSKMLJRJIISSMKOKKKMSNIGIIJKMRMKMSKLKJHLHIJSNPPOKKRKMKSSRLMNLMMOKMJKJMNSSJLKOSNKKLGFISKMJQNMBEDC?E?78875577DMIHPOLMSJOHIJMSNIISSKKKJLLHSJISKHHLMSFJJSKJSHPGIKMKRRLSSPLSSINSJJSSMMSNLOKKKSKJPJOLSPSSNMSIRJCCDDEFHF>A7777=IOIQKLQLLQJCDDDBCJKLLSNQJLSHNSSKIKMJIKNSMSLSOSMMKNSLSGSMLISHNIGPMJLLKONLLMHQKRSSOSLSLJLKSMJGHRHIKJKKMMOMPMOLLISIKHIGJGSJSLLHKINSOQMKLLOIGKLKSKLNKQLNLIKHLIFKIFKJKSJOLMKJLSIPKLGHHIONMGHLGJLIOQSLSJSHQLKOMILJHGOSHMJPMSPJJHLLMSJMOIIQRJLSIJMPMPLKPEGKMMQSOJLSHNK87779KLHMJJHHHJII@FFGHKLJJRMKQHIIFEEFMNIKHGIIJLNSNOILSKNLSHKKIIHI/-.--/1++@CJJHDA><<=JKMKSPMRSLLLIOHKPQHJHIOIGJK
@49_45CNXP_2
ATGCTAGCAACAATTGGAAGTTATGGGTCTAGCTTATTGATACGTTACCGAAAACCTCATTTGAATAAATTTGGAATACATTTTATTTTTTTTATTGACAAGTACTCGTACTCAAAAAAGTTAAAAATTTTTTATTTATATATTTTTTTTGAGTACGCGTTCTTTGGACCTGGTGTATCTTGTCTTTACCATGAATGATTTTCCTTGGTTAACAATAATTGTTGTTTTTCCAATATCTGCTGGTTCATTAATGTTATTTCTCCCGCATAGGGGAAATAAAGTCAATAAATGGTATACTATATGCATTTGCATCTTAGAACTTCTTCTAACGACCTACGCTTTTTGTTATAATTTTAAAATGGACGATCCATTAATTCAACTGTCCGAAGATTATAAATGGATGGATTTTTTTTGATTTTTACTGGAGAATGGGAATAGATGGACTTTCTATAGGAACTATTTTACTGACGGGATTTATTACTACTTTAGCCACTTTAGCGGCTTTTCCAGTTACTCGGGATTCCCGATTTTTTCATTTCCTGATGTTAGCAATGTACAGCGGTCAAATAGGATTATTTTCTTCTCGGGATCTTCTACTTTTTTTCATCATGTGGGAATTAGAATTAATTCCCGTTTATCTACTTTTATCCATGTGGGGTGGAAAGAAACGTCTGTATTCGGCTACAAAATTTATTTTGTACACGGCAGGAAGTTCTATTTTTTTATTAATAGGAGTTTTAGGTATAAGTTTATATGGTTCGAACGAACCAACATTAAATTTAGAACTCTTAGCTAATAAATCCTATCCTGTTACACTTGAAATACTATTTTATATTGGATTTCTTATTGCTCTTGCCGTCAAATTACCGATTATACCTTTACATACTTGGTTACCTGACACCCACGGTGAGGCACATTACAGTACCTGTATGCTTCTCGCTGGAATCTTATTAAAAATGGGAGCCTATGGGTTGGTTCGAATCAATATGGAATTATTACCCCACGCTCATTCTATGTTTTCTCCTTGGTTGTTGGTAGTCGGTACAATCCAAATAATTTATGCAGCTTTAACATCTCTCGGTCAACGTAATTTAAAAAAGAGAATAGCCTATTCTTCTGTATCTCATATGGGTTTTATAATTATAGGTATTAGTTCTATAACGGATCCTGGACTTAATGGAGCTATTTTACAAATAATTTCTCATGGATTTATTGGCGCTGCACTTTTTTTCTTGGCAGGAACGAGTTATGATAGAATTAGGCTTGTTTATCTTGATGAAATGGGTGGAATGGCTATCTCCATTCCAAAAATATTTACAATGTTCACTATTTTATCGATGGCTTCCCTTGCATTGCCA
+
GFGIL76644/*'%%&(-0/00,+(((******457>EFFHHQIJKGGILMSKPLMSJSKKMLRSLLSOJSQMINSIJJOJKMPKICFJSSSSNMSGGJGHEHIHC?<=<52222;CISLGFAAIMNLJFKSMOSMQQONSJLDA>KSSSMSJKKSILJFMMJDA>?BELSMKKKSNJDD>88=<=@=AGJKIPLKKNKKMORPSLMQSMMSMNNSLLSSMLSMSSSSSRPNKSMILSMMMNOJSJSRRSSSOSMKSQSOMPNSNSMKJKJLKJSOSNIJHPJLKSKQQSRILIOKHLLOLPMKSOSNJKKSHRH<;<>HKLLMSSSPMIKIJJLSSNIKJNLSMJLLKOLSOSSSJMLJJOKJLIIJSLSSIKHGGOPIGOHNJIJLISIOJHGJIG9888+*++++-39=M3333@SSJKQHLIGHGCEGKHQKHIFHHHHJFGIKNOLJLGFGEFHKNSNLLIHHEDDCBDHIMQQNHGGFFFKIFEEEEGHJIJFCCCBEISNSHGJKIGHGCCBBABAAFAAC@FJKMSHFEGMSQJSSDQLKNKOSLSLPLMLJKMSNSSNHKKISJLJRNLNRSLJR54445IEJLMKNSBSKSSSSPMSJRMLKKMLRLQSOKMNIMMMLKMMJMSNOMKJKEK8CCF=@66667KINPSNOIMJSLNOLLRKLNKKNMOKSJLQKNKIKNLSSQOLSKKSSSNSPJJJMMIIQQOKSMSOLNSSSLOPLJSQNNSMSIJNOSMSNIJKJINKNNSSMOJMKKIJHGMHSSOLSMSKLNMMSMMSPOSOOKNPRLSLLINSPSPNQMOQKPPPJNJMINKLJOSKLHIKJSNNKKKJRRLFOJQSNSOLKFID-,,,,=HGGHJLPSISLSMLSIPGJFIISRQOIJSLSNSSKSRPLLLPLMKLSJMPILJPJMLSSKSMOMLLISMNSONOPJJHKKLSSSNMMKHQNKLKJIDLNMQJMJPJSLINSMQLSSMKNLOSSMSMLNNMSLJISSSKLSSLRSORSMKQNRORRQSSJJJSSMMIHGSLKMNSSRLJONSPKLNKOSPMLSOJMNOKGRPISSOSMLRSLNMLOKSKJLJNSOMRSLRPRGISLLMQSMSSSPGJSKOSSOSMLSNSNOSQSKLKSQRNOKPMLSKSPKRMMKPRLLQQSMSMNKNMSPNMOPSJOQSSSNOQQPSSQKISLSNOMMJLQSSSKSQONMKJKNPMSKMOMOLLQSSMSPKOLMKSLMPMPLSSRSRNSKPMSKOSOLMQMPLLOSRQLKKSOLRNOKMNMJPLLQMNOIJILLSNQMPNFGEC9:22222CCDDHKIJHISSSLG@???@SKSNOSKNSOKPLMSNKJSLMPSSKNSSMNKLNKSHSMSN
@50_45CNXP_2
ATGCTAGCAACAACTCGAAGTATGGGTCTAGCTTATTGATACGTTACCGAAAACCTCATTTGAATAAATTTGGAATACATTTTATTTTTTTTATTGACAAGTACTCGTACTCAAAAAAGTTAAAAATTTTTTATTTATATATTTTTTTTGAGTACGCGTTCTTTGGACCTGGTGTATCTTGTCTTTACCATGAATGATTTTCCTTGGTTAACAATAATTGTTGTTTTTCCAATATCTGCTGGTTCATTAATGTTATTTCTCCCGCATAGGGGAAATAAAGTCAATAAATGGTATACTATATGCATTTGCATCTTAGAACTTCTTCTAACGACCTACGCTTTTTGTTATAATTTTAAAATGGACGATCCATTAATTCAACTGTCCGAAGATTATAAATGGATCGATTTTTTTGATTTTTACTGGAGAATGGGAATAGATGGACTTTCTATAGGAACTATTTTACTGACGGGATTTATTACTACTTTAGCCACTTTAGCGGCTTTTCCAGTTACTCGGGATTCCCGATTTTTTCATTTCCTGATGTTAGCAATGTACAGCGGTCAAATAGGATTATTTTCTTCTCGGGATCTTCTACTTTTTTTCATCATGTGGGAATTAGAATTAATTCCCGTTTATCTACTTTTATCCATGTGGGGTGGAAAGAAACGTCTGTATTCGGCTACAAAATTTATTTTGTACACGGCAGGAAGTTCTATTTTTTTATTAATAGGAGTTTTAGGTATAAGTTTATATGGTTCGAACGAACCAACATTAAATTTAGAACTCTTAGCTAATAAATCCTATCCTGTTACACTTGAAATACTATTTTATATTGGATTTCTTATTGCTTTTGCCGTCAAATTACCGATTATACCTTTACATACTTGGTTACCTGACACCCACGGTGAGGCACATTACAGTACCTGTATGCTTCTCGCTGGAATCTTATTAAAAATGGGAGCCTATGGGTTGGTTCGAATCAATATGGAATTATTACCCCACGCTCATTCTATGTTTTCTCCTTGGTTGTTGGTAGTCGGTACAATCCAAATAATTTATGCAGCTTTAACATCTCTCGGTCAACGTAATTTAAAAAAGAGAATAGCCTATTCTTCTGTATCTCATATGGGTTTTATAATTATAGGTATTAGTTCTATAACGGATCCTGGACTTAATGGAGCTATTTTACAAATAATTTCTCATGGATTTATTGGCGCTGCACTTTTTTTCTTGGCAGGAACGAGTTATGATAGAATTAGGCTTGTTTATCTTGATGAAATGGGTGGAATGGCTATCTCCATTCCAAAAATATTTACAATGTTCACTATTTTATCGATGGCTTCCCTTGCATTGCCA
+
HIISLNILSOONISPJHJLMSNQKECCBCCCCGJGJPLJKKSLMMOKSOMQSOMJSKHHSNOSLSJSMNKSMLMSSMSLK????>EFHSSSSSSNKSJSKJMKNIJKGKINKEFHIJSKII====PLHJHSSPSOSMPOMISFCCBJINMMLOKSGIEBA<=BB?ALNSMKSSSMSIHLQSOSRJRNNPMILLKLPHNNKSSGNSIEIIJFFFDDFFIHMCBCBBSNKQSJKJJINKSISKOOIMGFECCE@<62100.-++*'(898<;<=JSSKJJKIJKHOMSQNLNPSJLJNSIKMMKKKSOSOLLSQMH@@DIIIIIMSOMKJJJKSLJSQOSPLSSSMSMMPMPSLLPKFLLMFNKIINJIIJJKKSSLF=<<<>G=>('''&((')&'''&-...:::<@@@AHABB<NMLIHJMHGLKJGLSJISSE?=974)(('''--/5@AJJPIKMJKLMMJKJLGGFEKIKQMJOGBA?4220<@?====;88EBEEEFIMLJ;;;;<:;:99??@B<<2-.33658ECDAFMJLNKILHKKIHGIHKLHHGHFGEEIGHFIGEEDDDLISNSLOMKIHKDCFEIJLJJIBAA>7FLSSKLKKJMMLKSIGQMFFEFEJHFGFE6794<:89FGGEIGJSJMNHSMKKSMMKKMHNGGOGMSLROQSNJKORPQKKKSMSKFKIJKSQORSSOSPMSSSJGGHHINOJRJSSSKSOSSSRSLOPPMJSIMIIKPJLMQLHIHINMMJGIPSSLJQKMKSJJLSSSSRPSLLJSLSSJQMMLNMLMNKNKOSSMSPPLQPNSNNSSLNKOPSJKSMSSSSIFFFFSOOOLSSSNHKNSNNSKHJIHFA>KQSLKOSPMSKSQQSLOSOLPPMMLKNNOQIPKKLLHOSKSKSLLSNQKKJJNPJPSHPJLSNJKPLRMSNSKQSJKKSSJSOSISSSKGSHNLKJKJSOJPSPLIHKMPIJKNSINJPSDGHONIOPLRQRSNSOSOJPSRQQNRKQMISNMPNSKKKQNKLMKKSKHHGJPRNMKSSONSLRKKLLSPMSSOMNSSHJQKGSLIPSSSSOLQSPPOQMSPRPSPISLMNLOOIMPOOLIBJDSSSSKLLOLSLMQOSMNNJSNSSMSNMEEDEB<<<>JLSJNDCCDESFJRHLISMPJIKKKGMOGHSMJKNSNPSMNSPJLMNJJJIHSSLPPIIHHEKKISOOSKJIMNLLLSLRSRLRIONSOLRLIIISSOPJKKJIKLQLRMJHIGKMSNRSKJKJOKPOQRLPPHLIIJLJKQLMJHIJKLQKNLLHHGISIIIIIOMNLLRNQJRMPSSLSSQJNKGGFIMOLLNMKLHG<I<;;;;LRGKJH:8=::HJBHGHI
@51_45CNXP_2
AATCGCAATAATCGGGTTCATTGATATTCCTAGTATAGTAGATGCTATCACACATACAATCATACTCAATTCGATGGAATTGTTTGATCTTAAAGGGGATATTCTATAATTTCGCATGTGAGGGGTTATTTCTTGGTTTCGTCCAGTCATTAATAACTTGATTATTTTTAGATAATAGTAGATAGAAAGAACGCTCGTAAGGAGTCCTATTGAAACCAAGAAATATAGGCCTGCCTGCCATCCACACCAGAATAAATAGAGTTTTCCAAAAAAACCTGCTAGTGGAGGAAGACCTCCTAGGGATAAGAGACATAGAGCTAAAGAGAGAGCCAAAAAAGGATCTTTTGTGTATAATCCTGCATAATCTCGAATGTTATCAGTTCCGGTACGTAGACCAAATAATATAATGCAAGCAAAAGTTCCTAGATTCATGGCGATATAGAACAGCATATAAGTTATCATGCTCGCATATCCACCATTTGAGTCTCCAACAATTATTCCAATAATTACATATCCGATTTGACCTATGGACGAATATGCAAGCATACGTTTCATGCTTGTTTGAGTAATAGCAATGAGATTCCCGAATATCATGCTAAGAATAGCTAGGATTTCCAGAAGAAGATGCCATTCATTTGATAAGAAATAAAAAGGAATATCGAAAATTCGAGTGGCTAAAGCTAAAGCAGCTACTTTCGAAGTAACAGAAAGAAAAGCAACGACTGGAGTGGGAGATCCTTCGTATACGTCAGGAGTCCATTGATGAAAAGGGGCTAGGGAAAGCTTGAACCCAATTCCTACAGTGATGAATATAAGCGCAATTGAAATTCCTGGGGAGTTATACATTTGTGTATTGATAAGACCATTCACTATTTCTTGAAGCTCAATCTCTCCCCCGGATGAACCATATAGCCAAGAGAAACCATAAACCAGAATAGAAGAGCTTGCCCCACCCATGAGTAAATATTTCATAGTAGCCTCATTAGATCGTATATCTTTCTTGGTATATCCAGATAATAGGTAGGAGCATAAACTGAAACATTCTAGAGCTACAAAGATAGTTATTAAATCGTTAGCACCACATAAAAACATTCCTCCTAGAGTAGCTGTTAATATGAATAACAGAAACTCTGTTATAGCCATTTCTGTACATTCAATGTACTCTACGGATAGAGGAATACAGAGAGTTGAACATAGTAAAATAAGAAATTGAAAGATTTCGTTGAAATTGTTCGTTTGGAAATTTCCTGAAAAGCTAATCATAGGTTCTTCTCTCCATCGGAACAATAGGGCCGTTATGCTCATTACGAAACTTGTTGAAGAGATGAAATATAACCAAGGTATATCTTTTTGATCAGAGGTTAAATCGATCATCAGAAGAAGAATTAGGCCAAAAACGAT
+
DDFJMIILHKPI97777<8++++68GGFFGFKNQSSKQSNPOHPIQLSNNJLLISSNSJSRNNPSNKHNPLIOMSMSSINSIJQMFDHAA9//079FKLJFOLNIPSNKSMKOIMKSOSNOMLSLSNKSNSNMSCBEJKGDEEQKKLJNLKNSSJLRNSOSLSKKJJD??BBBGFIHGHGGIMDGDFFDIIG;95/(((+39CEAACDFSKJPSOMKOMKSNOOSSSOSRMIIMMSLJMISMSRSJSHJIROSOKMSSISIECBGGE@A@ESSRMLSJLLPSMSJKLKLMNPSPLLSSPKJSQHPMHSSMQOIMNSNKILLSMRNMKHJNNKMIJSRNPLSLNMSSNLIIOQNLOISLLJSSNNQSLQSLSIPSNKOKKLNNNSPKHOHPLHGHFIILMQOSNSSMPKMKMHGEGHKMLSISMKPQKMLJKJJHSDC;;21112CENKNNSIPSMKJSIPHKMJIGFEFFISOOLSIJJKNLRSSKPIKSHJPIMLJKOMNKLJHOILOHLNOPKSHFFDC>?KIHFEGFFCBABCEHILGJGGHHIHIIEGMPNIFGHGGJKIKHFGFHILHFHHKJFEEFECBA@ACGHHJFFHILHHMHHNIIHGHKJLKHKKJKIKKOQKOSQLIIHE96554/--,,*+-=>?A>AHIEEHDCDDBIIHSSSJIKMLLLPKLLIHSJKPKMMSEIMIKJRHCDSSJSMMGIINLLSIPRSLMLSNSKIKPMPPSMSKLKLPMOOA@?@@HKSLJLKKMJSOSF@@C222237889FDOIIENKLGSQNLMHAA?@ESLKLIKHLMJPSHMLM11111KMNIQIGIIKHLOPPNSLJSIFIIOKSJMQKSKSJMPLQHNIFEDFE?999FEIHLJHLHJJLNSPKSSSSSLKIMHJHD))(.125KKLKGSOKPLOMRSLDHOHRISMSMLMPSKLSSJOJSLSSJSSOSRLADDEGFGJIKIFGFGFRLPSSOSNOKIGNPNSPMIQOPJJMIJJIOKKSIHGIEGI88LMLPSMOJGLJHHONNMJIMIKJJLKJMMFIFGISIJHOMJLJOLJHIRMLIINMKINOMROSMHFLIFNJPSIOPNIQSJNLKSKSSKSJOILKRLJMOJNSDONQNLJRNNSMSKOPKJNSNKMSMJJNJIQKNMSNLMKJLISJSSSMLNRKJIEEDFHSFHGGEDGEFGJKHPJGLHSMLJOJJJSMDDDBAC=8IDIOSHSOBFJNMIS@?6FGNLNPPSSOSHDBBCLMKJQRJLKSMSMLPJSSSPSJNNPIQSSJJKJSNLNMED44IPNLKLMMLOKSSLRQLLOLKSSKKKRKSIJHLSMPLSLMQSSSSKJJJPLSMJIIGSGSPJNMMGLCB84JIICEEJRJGIKIOILJHHEFHHJFC;<=::KLJHFDCCBCDFDDILF110
@52_45CNXP_2
AATCGCAATAATCGGGTTCATTGATATTCCTAGTATAGTAGATGCTATCACACATACAATCATACTCAATTCGATGGAATTGTTTGATCTTAAAGGGGATATTCTATAATTTCGCATGTGAGGGGTTATTTCTTGGTTTCGTCCAGTCATTAATAACTTGATTATTTTTAGATAATAGTAGATAGAAAGAACGCTCGTAAGGAGTCCTATTGAAACCAAGAAATATAGGCCTGCCTGCCATCCACACCAGAATAAATAGAGTTTTCCAAAAAAACCTGCTAGTGGAGGAAGACCTCCTAGGGATAAGAGACATAGAGCTAAGAGAGAGCCAAAAAAGGATCTTTTGTGTATAATCCTGCATAATCTCGAATGTTATCAGTTCCGGTACGTAGACCAAATAATATAATGCAAGCAAAAGTTCCTAGATTCATGGCGATATAGAACAGCATATAAGTTGTGA
+
JNJKJKOJOIOSJJHJILNNNMLSSSJJPMSKPLLKMHSKOGJGIILKJMSKMIJPSKLIOIJLHLHGHILGJGJNNINMMLHNPOPOISQBDEPSMLKLKQPOLKGJJIKKMMRKSKJSLKMLJLIKSSMSSSPHLHHHFHJHMLNIOLLJMMLQLOMOLJQMNPNCJLSSIJSPNJSIJMPKGMKIJHJPMSGNBGEELMSSKIHFJKJIKLMJKMSSLKMKKSKSJSJSLSLLLMLLKJJJRPJHFDEDEGPNMPNHJIKKSMOEFHJJJIIKKJOHJGLIJHQGHISOSKG;;;DFSHHNJJGNHLRIIJGECHD99-.?>@?FFHLEKESSKLKJLLSSROSSMJHSKMIJKKKKLKJRMLSRSMSLSLIQFKGFG8/....DBEBCEEDKGIGKJLLMJIIIHIIHKGGGHHSMJPSSGFFGHSSLHFFGGEEB@@?@CEEBBBBCA??9,)%#
@53_45CNXP_2
ATGCTAGCGACAACTGGAATTATGGGTCTAGCTTTTATTGATACGTTACCGAAAACCTCATTTGAATAAATTTGGAATACATTTTATTTTTTTTTATTGACAAGTACTCGTACTCAAAAAAGTTAAAAATTTTTTTTTTATATATTTTTTTTTGAGTACGCGTTCTTTGGACCTGGTGTATCTTGTCTTTACCACGAATGATTTTCCTTGGTTAACAATAATTGTTGTTTTTCCAATATCTGCTGGTTCATTAATGTTATTTCTCCCGCATAGGGGAAATAAAGTCAATAAATGGTATACTATATGCATTTGCATCTTAGAACTTCTTCTAACGACCTACGCTTTTTGTTATAATTTTAAAATGGACGATCCATTAATTCAACTGTCCGAAGATTATAAATGGATCGATTTTTTTGATTTTTATTGGAGAATGGGAATAGATGGACTTTCTATAGGAACTATTTTACTGACGGGATTTATTACTACTTTAGCCACTTTAGCGGCTTTTGCAGATTATTGGGATTCCCGATTTTTTCATTTCCTGATGTTAGCAATGTACAGCGGTCAAATAGGATTATTTTCTTCTCGGGATCTTCTACTTTTTTTCATCATGTAGGGGAATTAGAATTAATTCCCGTTTATCTACTTTTATCCATGTGGGGTGGAAAGAAACGTCTGTATTCGGCTACAAAATTTATTTTGTACACGGCAGGAAGTTCTATTTTTTTATTAATAGGAGTTTTAGGTATAAGTTTATATGGTTCGAACGAACCAACATTAAATTTAGAACTCTTAGCTAATAAATCCTATCCTGTTACACTTGAAATACTATTTTATATTGGATTTCTTATTGCTTTTGCCGTCAAATTACCGATTATACCTTTACATACTTGGTTACCTGACACCCACGGTGAGGCACATTACAGTACCTGTATGCTTCTCGCTGGAATCTTATTAAAAATGGGAGCCTATGGGTTGGTTCGAATCAATATGGAATTATTACCCCACGCTCATTCTATGTTTTCTCCTTGGTTGTTGGTAGTCGGTACAATCCAAATAATTTATGCAGCTTTAACATCTCTCGGTCAACGTAATTTAAAAAAGAGAATAGCCTATTCTTCTGTATCTCATATGGGTTTTATAATTATAGGTATTAGTTCTATAACGGATCCTGGACTTAATGGAGCTATTTTACAAATAATTTCTCATGGATTTATTGGCGCTGCACTTTTTTTCTTGGCAGGAACGAGTTATGATAGAATTAGGCTTGTTTATCTTGATGAAATGGGTGGAATGGCTATCTCCATTCCAAAAATATTTACAATGTTCACTATTTTATCGATGGCTTCCCTTGCATTGCCA
+
---AE:87*****-.&%%&&*&&%*)()))))*,++*+<:;>>>)))))4000@AJLLKLILIKNKRMNKIKLMIJIGMSMMKMKIGLHLSSSSMIFIHJIIIKJKHHIJLIFMD@?>AGHB:;55>?@::9=ASIIIJJLHNDD?CCJRIJJJKHRKSIIGFRAAFFBFHOHNLMJLSMSKMONPLMEG5BCAADSNIKHKKKOLISKCDFLKOIMINJHMJLJOPHKFMNSSLHKKLNSSSSSLMMPQOIJLMSSNFAABABGJGGISNIJIHEGIHEEEDBBCDESSKKJLEIGJIINKIPKIPORLSJOJRIOOLJJKHJJNMSMNKLGFEGGHOQNILHNNLKSJSNLLEHESIDKOIKIKGEFEFJSSSNPNLHHJHIKJLINKPHMJKOS==<<;>>??<;;9;;9@GDAA9BII?))())CEHIIMMKKKFEGGFIIGIMIJPSLJKHIHIHHMKOMMRIIOF@@@?BGGHILHIG?55<823FEHFIHIGKGAA@@AHD+++('''&&'''*+7966:6BC;EGISKFEFHHQLHHFJJLHEEEFIKSHHCCCDDFGDFEFDFEDDGGNKSSMIMDEABABBFFFIFFFB=<9;<@@3111////,,,,-0C@@A:::::@>=?99>;;EFAGFFGFGFGKGOIIIEGIFBA@A81))*;@EFHIIGGFJHJG87778MNHPEIJJFFFFMSKLMMJJFB>39//////////.B>EEGGJHJOMLJLIKSJKQISJSKKMIISHPHIFD4111-.--,-5@ABGLKLKSKINHLOLLKH==<=<IGISOQKJILGGIFEFGORNSSSNKPSOHLSRSSJSMMRSJMLLKOPSJKIMIKMFEJISJS:JRJSSKMSSLSSSSSMLSSJLJHIIGIQIPSNOSNLKNRSSMSQMSOLMOSPNNOIBFMJNSLSJRNSSNKLKSSROLKMMKSSMSLLLSSLSSLSSSKNJOSQJIFSKPHLRIIHSSSQRSLLSHKQKKLISOSQMRSPSQLSKEGG?:IOILLKJSJGMKJJOQOLMSNSNSSKOMSMKSSSSJKJQKSSSRSKQPPMSLOLNNNQOLILHSLLRMSSJPHJOAAAABMLLJJJJQNPOSSMSSOPSSMKNLJMSNSSNMSKROOSSLSPOSLQLKOSPNOSRMMSLLSSQPSMPOLSSSNOSKJOHSOMSSSSMMQOL@6666LPHKJISKSMINSSSKSPKLSKQKSSKIKSSSSOLOMISLLJRIRCBCHKMLFJOIINLLILNQSJKQLNOMISDDECBBEKGHHJNKPMOSNSLRJOMNKQINSKSKIIHKKLHFMHGHPKJSPSMDBBDNSMJKODJILKFHGGHJLILJHLKHIEDDDGJGKJJFEGEEIGKILGH
@54_45CNXP_2
TGGCCTAATTCTTCTTCTGGTAATGATGTTAGCAATAGCACATGGCCCGCTGCTTCCAGCGTTTCCGCCTGAACTACTCGTCCTTTTCGACGATTCTCGCTGAGCAGTCGGGTTTTACTGATTAATGCTTTTTCGGGAGGAAGTGATACGGCAATGAGACGTGCCGGAAAGGGAGCTCCGGCTTTTTTATTACCTGAATTGCCTATCATTACAGTGGTTTCACCGTTCTTACCGCAATCCAGCCCGCGCAGAAAACCCATCATGTCAAAGCGCATTCCTTCTGCAGTTAACCAGCGCAATCCTCGCCAGTGAACCCGAA
+
BBBBBILOMJMNSKOSNSPQJMOIMOLRISHFFGGHJKLJSNSKOLNJLLHJKNOSNRPSLSMSLNLOKIKSMSSNLNJHHKJLNKHIHKHGIHHKOEHAFDEC<<<=HHIFGKHKLKGFGSMKOOJKMILSOJGSIHPKMJKKPOMMSJHKIKIMJKIKHSMSJIJKOPMOKLMMKSKKMJHDNESSSSQPSOLNMJLOSQMHIIJNSPLQLJIJHJQMLMMNJLIJMMMQPHKMJJISKKNJKLKKLKLHHJLHIIHHSNJKJMMJJMSNIKIIIMSKLJMLKKJIHIOJKGJFFFFJHGGFEEGGHOIGJKIHIKG
@55_45CNXP_2
AATCGCAATAATCGGGTTCATTGATATTCCTAGTATAGTAGATGCTATCACACATACAATCATACTCAATTCGATGGAATTGTTTGATCTTAAAGGGGATATTCTATAATTTCGCATGTGAGGGGTTATTTCTTGGTTTCGTCCAGTCATTAATAACTTGATTATTTTTAGATAATAGTAGATAGAAAGAACGCTCGTAAGGAGTCCTATTGAAACCAAGAAATATAGGCCTGCCTGCCATCCACACCAGAATAAATAGAGTTTTCCAAAAAAACCTGCTAGTGGAGGAAGACCTCCTAGGGATAAGAGACATAGAGCTAAAGAGAGAGCCAAAAAAGGATCTTTTGTGTATAATCCTGCATAATCTCGAATGTTATCAGTTCCGGTACGTAGACCAAATAATATAATGCAAGCAAAAGTTCCTAGATTCATGGCGATATAGAACAGCATATAAGTTATCATGCTCGCATATCCACCATTTGAGTCTCCAACAATTATTCCAATAATTACATATCCGATTTGACCTATGGACGAATATGCAAGCATACGTTTCATGCTTGTTTGAGTAATAGCAATGAGATTCCCGAATATCATGCTAAGAATAGCTAGGATTTCCAGAAGAAGATGCCATTCATTTGATAAGAAATAAAAAGGAATATCGAAAATTCGAGTGGCTAAAGCTAAAGCAGCTACTTTCGAAGTAACAGAAAGAAAAGCAACGACTGGAGTGGGAGATCCTTCGTATACGTCAGGAGTCCATTGATGAAAAGGGGCTAGGGAAAGCTTGAACCCAATTCCTACAGTGATGAATATAAGCGCAATTGAAATTCCTGGGGAGTTATACATTTGTGTATTGATAAGACCATTCACTATTTCTTGAAGCTCAATCTCTCCCCCGGATGAACCATATAGCCAAGAGAAACCATAAACCAGAATAGAAGAGCTTGCCCCACCCATGAGTAAATATTTCATAGTAGCCTCATTAGATCGTATATCTTTCTTGGTATATCCAGATAATAGGTAGGAGCATAAACTGAAACATTCTAGAGCTACAAAGATAGTTATTAAATCGTTAGCACCACATAAAAACATTCCTCCTAGAGTAGCTGTTAATATGAATAACAGAAACTCTGTTATAGCCATTTCTGTACATTCAATGTACTCTACGGATAGAGGAATACAGAGAGTTGAACATAGTAAAATAAGAAATTGAAAGATTTCGTTGAAATTGTTCGTTTGGAAATTTCCTGAAAAGCTAATCATAGGTTCTTCTCTCCATCGGAACAATAGGGCCGTTATGCTCATTACGAAACTTGTTGAAGAGATGAAATATAACCAAGGTATATCTTTTTGATCAGAGGTTAAATCGATCATCAGAAGAAGAATTAGGCCAAAAAGCTAGCATA
+
HNSGGEDEKGHNGDGGGLLSKSMKSJKKKINKJNMKKJHJLLKLIJNGIJHHHKHKIMMJKKMIIKGKIJJINOKJKSJSQHSLLIINGI2--.3=JOIGJIMKHHLKLNLNKLSJJROLNOOKMIQKQPNPSJDEDEEKGKGMIJIIOOOLLIMNOSQIILLLLNSSSRSMJMIKLLMJSPIHLPPSJRLMJKKLEHEEPSJJ>>>>EA@@ABKOONSOKSSSOSEEEFSQMSNNKMNOSKSSSNOIJGHJJKKPILIQIOOSJKJADHIHSLRLONOSKKLGDA?:=<CDA=@ACEJNSLLSIRMSMMMSJKSKIIPJHHDGGIFEEEA=8;;<;>>9:;><9865433EDGGLNMILLIEDDEESKSSSSLLKLHSLKMIIMJS;::7777=?AHPLNPRSSNSSOIJHIHLLLOOSONMSJJHGOKSHOSHLHJHMJQJJLILIOOKSKSSPLSMMSKRSSJIJHHIPMSMKLHJMSJJJSOHPKSKQSMSSRJMMJHJJMQPHKSKLNGHGDCDDHKRSJJIJGFGFCCDCFIKHFLFHFFGFGGFIIJIKEFEEDNQCB@AGFI******BCEFGE?CA>?BEFKJIHHFFB?;;:8546667;EDEB7@?==@@CIFEJGHMIJJLLKQSSMLJPKMJQOLGIJLLJNNKIG>=>==FGIGLIRQJJMJQKHKQKNSNRISFRISMKPSJKNSOOLSSKNSQNMMMSNKMNNMJMNIIFLKIJKPKQMSJQJPJJGJLKILLJILKMKSINEEIMLHJIEQKJJOLLJBLKPLSSPISFBDDBIIJNHJMHSNNOLLIHQJLMHMKKNMQKHHOIIKQJLPLMLHGIHHIJLOLKIIIFFHIMNGG=<<<<GKKNQQGJOSNPKIISPSSOJISIFFBBAA?DDA@B5223@MQPSLFGGHHGC@A863100/012<55654-.BGGIIHKKLJOOLSIHCHJKHJGHIILNMSJHMNORSSLSSMLHRMSNMMIOIHHKHSLHMPIJRHMC==SNSPPIKKKKLNSLRJIRSLJIJJLKLISKRKLKHSSSSNOKJMINOLPIOKLLKKKSMLJLSSSSSSJ66666DEEFEGFLHIGIMSLKKSMSRLMLSOJKPJOSSONOMRMSIMKSSNSRNPPSSLRKQKJMMIJJFGIHGSNKKPKSSSSIRSMOIOHLMKFFDGFHCA@AIJLJQKOIQSLMMNSMOIKGIGHIJLKQKMOQQKSLJSJLSLIFOKONKNQSPNLKEECBBFIKSLSKSJLRLPHOSMSMSSMRSLSJHSSNNSKHNSSLDG==>??BBCSSJIGEEEFGPMKQIJJ66666FJEPKIPMMSSPKLSHSPMIGQJPKJIHPSLOKSLJKKISSLSSMLMSOKKMIIINMQMM****+AA310005;DKSNSOHEFIIGJFOMOKKLSPKMH
@56_45CNXP_2
ATGCTAGCTTTTTGGCCTAATTCTTCTTCTGATGATCGATTTAACCTCTGATCAAAAAGATATACCTTGGTTATATTTCATCTCTTCAACAAGTTTCGTAATGAGCATAACGGCCCTATTGTTCCGATGGAGAGAAGAACCTATGATTAGCTTTTCAGGAAATTTCCAAACGAACAATTTCAACGAAATCTTTCAATTTCTTATTTTACTATGTTCAACTCTCTGTATTCCTCTATCCGTAGAGTACATTGAATGTACAGAAATGGCTATAACAGAGTTTCTGTTATTCATATTAACAGCTACTCTAGGAGGAATGTTTTTATGTGGTGCTAACGATTTAATAACTATCTTTGTAGCTCTAGAATGTTTCAGTTTATGCTCCTACCTATTATCTGGATATACCAAGAAAGATATACGATCTAATGAGGCTACTATGAAATATTTACTCATGGGTGGGGCAAGCTCTTCTATTCTGGTTTATGGTTTCTCTTGGCTATATGGTTCATCCGGGGGAGAGATTGAGCTTCAAGAAATAGTGAATGGTCTTATCAATACACAAATGTATAACTCCCCAGGAATTTCAATTGCGCTTATATTCATCACTGTAGGAATTGGGTTTAGCTCCCTTAGCCCCTTTCATCAATGGACTCCTGACGTATACGAAGGATCTCCCACTCCAGTCGTTGCTTTTCTTTCTGTTACTTCGAAAGTAGCTGCTTTAGCTTTAGCCACTCGAATTTTCGATATTCCTTTTTATTTCTTATCAAATGAATGGCATCTTCTTCTGGAAATCCTAGCTATTCTTAGCATGATATTCGGGAATCTCATTGCTATTACTCAAACAAGCATGAAACGTATGCTTGCATATTCGTCCATAGGTCAAATCGGATATGTAATTATTGGAATAATTGTTGGAGACTCAAATGGTGGATATGCGAGCATGATAACTTATATGCTGTTCTATATCGCCATGAATCTAGGAACTTTTGCTTGCATTATATTATTTGGTCTACGTACCGGAACTGATAACATTCGAGATTATGCAGGATTATACACAAAAGATCCTTTTTTGGCTCTCTCTTTAGCTCTATGTCTCTTATCCCTAGGAGGTCTTCCTCCACTAGCAGGTTTTTTTGGAAAACTCTATTTATTCTGGTGTGGATGGCAGGCAGGCCTATATTTCTTGGTTTCAATAGGACTCCTTACGAGCGTTCTTTCTATCTACTATTATCTAAAAATAATCAAGTTATTAATGACTGGACGAAACCAAGAAATAACCCCTCACATGCGAAATTATAGAATATCCCCTTTAAGATCAAACAATTCCATCGAATTGAGTATGATTGTATGTGTGATAGCATCTACTATACTAGGAATATCAATGAACCCGATTATTGCGATTA
+
JIHKHKJINESKSPMKLOIJLKSLOKSSPSMLRJOMIFEEFE9HGKGHJFINIIGHIKKOQIKSNKRSSKKMLOQQPPOMMKRMKMSHHLJHIJMHMOMLLSIJLLKLISSNLJONLKJSIKSLJIIQKNLSILMOLLNQQLOLLSOQILJEB??>>IFHJRNMOJSLIPLGPIIEHDEGIIKJECDD54445<CGGGKJSOSMMSSMMKLLJISNHSIRSLSSSLSSSNMOKMRLOSMKNKIJHLSMIQKOLJLKNKKHNPPSNRLOISLLGHGFGHGLQOLSLOJSNKI@@@@?CIOIMISOIIHIJMRLRLKHKSGSSJISIISMKGGIIGHEFFHIKHLKJDLOKSLSLMMPSKQMLSNLJLSOQMKKSNIISLJOOMMLOLQSKKLSSSSMJQISJSSGGFJHOJQSJLFGJIKIOIGOOKJJMIKLHLLJLSLSNPNLQISSJMIINQKLMNIPCBA?222;<=??CCMSIISSLMQKHJGIIFFGKQJNLJJNHHJSJKGGEDFIJKJLHJOJFSOKJMIJJRKSSNQHFHIKJ99999IFEE=<==EJJEHHFHSOK<;;;8::<9@JKMLJKLLIMKKSMNJNJGGHMLJGIJJOGGJIGHHSM<<<<>@7-))))))*++-;4-*0.)/22889FGGFGGHRHJEFDFCBA@?AAHHFDD(((++--->@HEEGGGC>C930/011LIFD?@@FEDEFGFLJMSNJHSJG?@D-))(6CEEEF;89SIPSSSJJLKSPRRJHSKKJJJKKSMSSLSLSSIRMJJSLHE????>CCCMIJSRSIK@=DDFFFEABE@AOJIPNLMSSSLIKMSSPSLNNMKJILPILSSOSJISMNKISKMJJSLNSORKOSKJIRI;;;<:==>?BEKJKIKPKNIISPILSLONROOSLJHKJMJOSSK;:::;RLMRJOQSNHPLSIJKHKLJJKKMOMOLSLSMJOGJLHQQNLOSJMHLSNJJIJNLNIJNNSS;;;<NNSLSSJFJHGJNQJKKMJONSNKKJSJPLSSIRMKLKMNMKOSSJMLRQONLSJLMPKNNPKMILSQSSNSLLGJSNJSSINSKNSSJEDGGJSHEABD939ASHKJJSSMROSSGGFNOG???AGJJMNSNMJMNHILBBB??A>9/))))((((37/0000BBG@ALLKHLLNNJSMOLKSLSRONJOMMNLSSJQSNMSMKLLKJKGHJSSJQSOOJSPSHGIIJSNSNSLBNPPLLJNKOHQMSDF999SSPJSJSMSSLLJNSKLLSJJJ???@;8>7*GBDDNJOKOPHJLPSKLSPIJNJOMOLPFEFAABABBBKNGGI701SSSLOKSNLKMHKSJSNKLJSKNNNPKONMJKHSMOIQPRSNSHSSJHFIFEHSSLHSGIJLPSSSFJKKMKLONJCDDEDCBA@61111
@57_45CNXP_2
ATGCTAGCTTTTTGGCCTAATTCTTCTTCTGATGATCGATTTAACCTCTGATCAAAAAGATATACCTTGGTTATATTTCATCTCTTCAACAAGTTTCGTAATGAGCATAACGGCCCTATTGTTCCGATGGAGAGAAGAACCTATGATTAGCTTTTCAGGAAATTTCCAAACGAACAATTTCAACGAAATCTTTCAATTTCTTATTTTACTATGTTCAACTCTCTGTATTCCTCTATCCGTAGAGTACATTGAATGTACAGAAATGGCTATAACAGAATCTATGTTATTCATATTAACAGCTACTCTAGGAGGAATGTTTTTATGTGGTGCTAACGATTTAATAACTATCTTTGTAGCTCTAGAATGTTTCAGTTTATGCTCCTACCTATTATCTGGATATACCAAGAAAGATATACGATCTAATGAGGCTACTATGAAATATTTACTCATGGGTGGGGCAAGCTCTTCTATTCTGGTTTATGGTTTCTCTTGGCTATATGGTTCATCCGGGGGAGAGATTGAGCTTCAAGAAATAGTGAATGGTCTTATCAATACACAAATGTATAACTCCCCAGGAATTTCAATTGCGCTTATATTCATTACTGTAGGAATTGGGTTCAAGCTTTCCCTAGCCCCTTTTCATCAATGGACTCCTGACGTATACGAAGGATCTCCCACTCCAGTCGTTGCTTTTCTTTCTGTTACTTCGAAAGTAGCTGCTTTAGCTTTAGCCACTCGAATTTTCGATATTCCTTTTTATTTCTTATCAAATGAATGGCATCTTCTTCTGGAAATCCTAGCTATTCTTAGCATGATATTCGGGAATCTCATTGCTAAGAATAGCTAGGATTTCCAGAAGAAGAATTAGGCCAAAAAGCTAGCATA
+
IIJKIJLEAF:>>>KHKJHHOIKOOHGKJIDHFEEDGFDJFJJGHILKKHJJHHJLLSKJHHIJHJIKOIKMIKMKNPKLSKKKLMQKJIHJHJKMJJHIHJKJHIJIIONIKSJMHIKICBCBBBDDEHKGMPIJMQKJJJLIJKHIHIHGJJLJLLHIMJIKJJDFGGFFGGGHJPDIHHLGEA@????EFDFIGHJDIMIIMOLKHIIGGGGHGKGHHJGJIJHFGFHIGIHGHDBBBABA@??@BDCFFEDDCBCBCDDDDDEKHM?>9)&%$&(.))*44DFHFGEAAABBBJNMNMIPMGHJLLSMJSSLLKNSSSSLSMQMKKSJHOHLILSOKSJJLQSOJMSSKSMSISLOSSSSNKGJD+++++>9GFDDCDEKJSSKLKJBG?888GLSLSJJJKMNLSLSKSMIJHLILKMSSSKIHQKNSQPNJRSHOJKNLSLNSLCCCDCGGH@400/2///;=>??@ALNJSMLJLLKJNLNLMMLNLSLPKLMOHPMSNKDCCDRNSSSSMPQKMOKQLPMLKJSMILLSIIIMKKNPSSSKSJKSKOJPJSNPSMOMMKSQ=<=>;>ISNSMSIOLMSLKJLOMSJNHNMKMLKJILSOLLHHQJOILJSLLSQSJSMCSM?FJGHRB3977/7?@DHSJJJMJIOJILMGGGHMMGIFHMSKFJFSF@@GLIHLMJKSIIMGA<98:??8:ABD><=?44HJJIIFFHGHLHKFAA<532/5<GFKJIIPKRKSMLKGGFINMHKJSKLLSONQJJMLHMGIMHGIHHPJKOJKLNHPNIMSJLLSPMSGGLNIJMMPKIGIIGGGKHJMGDDCCFKJHHGFGFGGIGGHKLGGGI>>@BDBJGIDEDFG@@@;6...?BEHLKLMLKIHHGFGIF
@58_45CNXP_2
CATCTGTTCGCCTAATTCTTCTTCTGATGATCAATTTAACCTCTCAATCAAAAAGATATACCTTGGTTATATTTCATCTCTTCAACAAGTTTCGTAATGAGCATAACGGCCCTATTGTTCCGATGGAGAGAAGACCTACTGGTTGGCTTCAGGAAATTTCCAAACGAACAATTTAGACGAAATCTTTCAATTTCTTATTTTACTATGTTCAACTCTCTGTATTCCTCTATCCGTAGAGTACATTGAATGTACAGAAATGGCTATAACAAGTACTGTTATTCATATTAACAGCTACTCTAGGAGGAATGTTTTTATGTGGTGCTAACGATTTAATAACTATCTTTGTAGCTAGAATGTTTCAGTTTATGCTCCTACCTATTATCTGGATATACCAAAGATATACGATCTAATGAGGCTACTATGAAATATTTACTCATGGGTGGGGCAAGCTCTTCTATTCTGGTTTATGGTTTCTCTTGGCTATATAGTTAGTGCAGGGGGAGAGATTGAGCTTCAAGAAATAGTCAATGGTCTTATCAATACACAAATGTATAACTCCCCAGGAATTTCAATTGCGCTTATATTCATCACTGTAGGAATTGGGTTCAAGCTTTCCCTAGCCCCTTTTACATCAATGGACTCCTGACGTATACGAAGGATCTCCCACTCCAGTCGTTGCTTTTCTTTCTGTTACTTCGAAAGTAGCTGCTTTAGCTTTAGCCACTCGAATTTTCGATATTCCTTTTTATTTCTTATCAAATGAATGGCATCTTCTTCTGGAAATCCTAGCTATTCTTAGCATGATATTCGGGAATCTCATTGCTATTACTCAAACAAGCATGAACGTTCTACTTGCATCTGCGTCCCATAGGTCAAATCGGATATGTAATTATTGGAATAATTGTTGGAGACTCAAATGGTGGATATGCGAGCATGATAACTTATATGCTGTTCTATATCGCCATGAATCTCAGGAACTTTTGTTGCATTATATTATTTGGTCTACGTACCGGAACTGATAACATTCAGTATGCAGGATTATACACAAAAGATCCTTTTTGGCTCTCTCTTTAGCTCTATGTCTCTTATCCCTTAGGAGGTCTTCCTCCGCTGGCGGGTTTTTTTGGAAAACTCTATTTATTCTGGTGTGGATGGCAGGCAGGCCTATATTTCTTGGTTTCAATAGGACTCCTTACGAGCGTTCTTTCTATCTACTATTATCTAAAAATAATCAAGTTATTAATGACTGGACGAAACCAAGAAATAACCTTCACATGCGAAATTATAGAATATCCCCTTTTAAGATCAAACAATTCCATCGAATTGAGTATGATTGTATGTGTGATAGCATCTACTACTAGGAATATCAATGAACCCGATTATTGCGATTAC
+
(&&$$%&&%%%%&8?>CCBCBAD@??@@99::10002>AEA@?>-+++**.--=@>?>>=?@AAABDHKKJILOHBA??>>?229FHKHIIIA9:::MAB@>?@>BB7778DC?>>>>>>>766512210//.,'&'%&(''('%%%%')''()0=B>>==<?>943321111266666999==<<;/***<@???>>EFH?88889DEDDGFKIHGEDDCGF@@A;:;<<ECDCDCBBADFIDCCCJDDDC??99FHIGEGHE:997///.*''(.((288:;::::<HFHJFEHFC?>?@BFEGHHJKLSMPKGHIKGGECCBBBBCAFGGQHSEIKIJJEB@A:999''+==>DEDCEEDFGGKIIJIHKFIHIEIE??;=....0?/.-(''(222226/.--/778>QHGFHIHHDB:8881?@;0,,::9:9;:::>>>;A;;;;;:<444?BGEHIMHMNLA@@@?AB3<51239GGDD*****))())))))=BFFCDCBCGDECC97666886665)((((9<<<ECE@BADDDGEEDFFNJHHFEFG@?>817889GLIHFFIJGGBAA@ADFIFABBBACFFG@?>>@@B----/???>>;86/4/**//00150/*(()))134((((((''&')*9:::;:===>>><<:9824EEDEFGCBCDC@G>EE:673**..+)))3239<=?DAA?@@CDGE>FC>=5/19:;<=5444355556===BDFCDHIFHCCCDCDSJGIHILPHILJJHHIGCCC>=61117:GNSHHHCDBDCEDBB8((BCDCGEIGKDCCCCHJKSMSGFJFEFII65554686..----,,-0053//+''&(++,((()((((0(1???@AAABAGFIGHHKGG9886.,,***.4DKIMMJSHHGKINPSJRSPSLLHNKRPLHB===A@C==>@B@BA<:;;:::>>><;;>=?5-----/.-,+,***23A@BBHG<3311AEHDEBDBBCEEBCCAFDF>>876238BBJEBEBBC>==8)(((**0011=CGJNGJH?556OOMMHHHDB@?@FSPOSNKA5331EFJSQJMKLD=<;7556BB@+&&&)):A=<3/./15+++**+****,5658:6769?>;<9:9=>BBCFFKKIJNQKHEDHLSJJMMKJKJKMQHDDCB<>?444464***)&&&&()((('&&(())121000+00005556HIGLSEFDDGKPOSMSPINLLMHJISSSMKMJMQMRLHJIILGHHMHHED=55--,,06655/.-,+-/.-)()+))'&(''(+*'*,3444499*****-,,,.....9<<==>>?>@?@@>>??JEED?::::::9::=;;:9::?OLNLJSSFJFIKLHHGGJFG@?+++**3
@59_45CNXP_2
AATCGCAATAATCGGGTTCATTGATATTCCTAGTATAGTAGATGCTATCACACATACAATCATACTCAATTCGATGGAATTGTTTGATCTTAAAGGGGATATTCTATAATTTCGCATGTGAGGGGTTATTTCTTGGTTTCGTCCAGTCATTAATAACTTGATTATTTTTAGATAATAGTAGATAGAAAGAACGCTCGTAAGGAGTCCTATTGAAACCAAGAAATATAGGCCTGCCTGCCATCCACACCAGAATAAATAGAGTTTTCCAAAAAAACCTGCTAGTGGAGGAAGACCTCCTAGGGATAAGAGACATAGAGCTAAAGAGAGAGCCAAAAAAGGATCTTTTGTGTATAATCCTGCATAATCTCGAATGTTATCAGTTCCGGTACGTAGACCAAATAATATAATGCAAGCAAAAGTTCCTAGATTCATGGCGATATAGAACAGCATATAAGTTATCATGCTCGCATATCCACCATTTGAGTCTCCAACAATTATTCCAATAATTACATATCCGATTTGACCTATGGACGAATATGCAAGCATACGTTTCATGCTTGTTTGAGTAATAGCAATGAGATTCCCGAATATCATGCTAAGAATAGCTAGGATTTCCAGAAGAAGATGCCATTCATTTGATAAGAAATAAAAAGGAATATCGAAAATTCGAGTGGCTAAAGCTAAAGCAGCTACTTTCGAAGTAACAGAAAGAAAAGCAACGACTGGAGTGGGAGATCCTTCGTATACGTCAGGAGTCCATTGATGAAAAGGGGCTAGGGAAAGCTTGAACCCAATTCCTACAGTGATGAATATAAGCGCAATTGAAATTCCTGGGGAGTTATACATTTGTGTATTGATAAGACCATTCACTATTTCTTGAAGCTCAATCTCTCCCCCGGATGAACCATATAGCCAAGAGAAACCATAAACCAGAATAGAAGAGCTTGCCCCACCCATGAGTAAATATTTCATAGTAGCCTTCATTAGATCGTATATCTTTCTTGGTATATCCAGATAATAGGTAGGAGCATAAACTGAAACATTCTAGAGCTACAAAGATAGTTATTAAATCGTTAGCACCACATAAAAACATTCCTCCTAGAGTAGCTGTTAATATGAATAACAGAAACTCTGTTATAGCCATTTCTGTACATTCAATGTACTCTACGGATAGAGGAATACAGAGAGTTGAACATAGTAAAATAAGAAATTGAAAGATTTCGTTGAAATTGTTCGTTTGGAAATTTCCTGAAAAGCTAATCATAGGTTCTTCTCTCCATCGGAACAATAGGGCCGTTATGCTCATTACGAAACTTGTTGAAGAGATGAAATATAACCAAGGTATATCTTTTTGATCAGAGGTTGATCGATCATCAGAAGAAGAATTAGGCCAAAAACGATCGTAA
+
IJSNLSIJKNJOSHGGJIKSLLJJJHOIIKNLSSJLSSSIMKKLJKNOMNPKOJLPSSNJLMLMOSSMLSNKLMOJQRMKQGSJSMOOGLFABDRLSKMSHJMMLNJKPNILNKMNQSMRSPSLQPSOSPSNMH??@?>?>?GGJLNNNKSLLMSNPKOJOSONKFHIG422234DGIEEEEEABGGGIJKSHJHF@??ALHNHIHIIDFDDDGMMIHFHJKLHISGGFGOSSSJLSSNLNIIKMFD@?>BEI=;;:<;;;;@CGDGGEGISSQLKMLLSKROQSSPKOSSRSLSLSIFSMHFH@CCCEISJSECCCCCGKJNKJIFEFFC>?DQKSSIMIEMJSLILLQKSMKSOSSLMMKKSSMSJJOOMJNSRMB@?@>88999:BEFGLKNKNLMMSSPSSLSKIHGIIHFFIJJKILNMMJJLJSKKJLHGFEHIJJIINGJLMNINNKNQKGHIOSORSJHIKIISLJMJJIOJNIMNSKNOLPKJIJQKFAAABBINJOIMLJIH>8GMGEGEGPLGFDEEDEFCABCBFMHMHKJFGGGEGGFHLIIIGEFFGKJIHGFFFFLGLGHPHOKKHGDDEAADCIKKFHFFCCBCCEEEGIJJJMJSONKSSJOOJIKIRKKHKKKJLJJLRLJJJL?NLPNKJEKSSHOQHKJHGGJJOJONIIJIJIJKKKIPE////0IMIIKHJKNFCDSHMGIHLFEFDDQJNJQNSIDIIGLRJDHGNKJMHNEFCEF;9888DHHGJFDEEDCHHFGOJILSGHLOOOKJMOLGSPHESPLSIHC@AAGIGHGKMHMNSJJGHIHILLSSKJKKJGGIHGJLJLMOLLLJMLMJKKLOIHHKKNJONSOLOMSPJIJPMRMGKNJSMLSJNM529=44?FQKGFGFABBBBD<:99FJLIHMKMJNIKJJILGKIPQSKRLKOLJKLLKIIOOMPIJPSSNPBFBA<EFFFGJIOGIHGOILSJLSKOISJGHBBBCE/)))EEFHHGHHIGHJLOISLJSMMJLJJOIIHKIGJSHHGHHGE?FEEGEFFGGHEEHIFJOKGJHHFHFFGGA9655776777OKHGIHFAAA777778??GFEFEHIOHIJIHHGFGGGGDEFHHHFHHHIHIMHIIIIIGGCGGJGKIHKFFFFIJHHGFKIKPKJGHGFGEFEIGKHFJJI@@<;<>AFGGFEFHEFFEFDABCCEFIFEEDBCEGFHKLLJSHIHKBFFFHGEGFDCCCDHKIDA>40.../FFIFHIEIOIFEDDEGLKGGFGFHFGGDEFHGGGJJLMFGGIEDBCBCHGKIKLHHCCDCBHGFGGGHEDA@@ACGMLLNRGIGLFFDDCCDFIIKHFGGGDEEBBAAACCGFSINGGFCBDFGGG///..../8889DEIGHHFFFFECCCECEHJNNEDCC?>>>=
@60_45CNXP_2
AATCGCAATAATCGGGTTCATTGATATTCCTGGTATAGTAGATGCTATCACACATACAATCATACTCAATTCGATGGAATTGTTTGATCTTAAAGGGGATATTCTATAATTTCGCATGTGAGGGGTTATTTCTTGGTTTCGTCCAGTCATTAATAACTTGATTATTTTTAGATCATAGTAGATAGAAAGAACGCTCGTAAGGAGTCCTATTGAAACCAAGAAATATAGGCCTGCCTGCCATCCACACCAGAATAAATGGAGTTTTCCAAAAAAACCTGCTAGTGGAGGAAGACCTCCTAGGGATAAGGGACATAGAGCTAAAGAGAGAGCCAAAAAAGGATCTTTTGTGTATAATCCTGCATAATCTCGAATGTTATCAGTTCCGTCGTCAGACCAAATAATATAATGCAAGCAAAAGTTCCTAGATTCATGGCGATATAGAACAGCATATAAGTTATCATGCTCGCATATCCACCATTTGAGTCTCCAACAATTATTCCAATAATTACATATCCGATTTGACCTATGGACGAATATGCAAGCATACGTTTCATGCTTGTTTGAGTAATAGCAATGAGATTCCCGAATATCATGCTAAGAATAGCTAGGATTTCCAGAAGAAGATGCCATTCATTTGATGAGAAATAAAAAGGAATATCGAAAATTCGAGTGGCTGAAGCTGAAGCAGCTACTTTCGAAGTAACAGAAAGAAAAAGCAACGACTGGAGTGGGAGAGTCAGAGTCGAAAAGAGGATTCCTCACTTCTTTCTCTCATTCAAAACCGTGCATGAGACTTTCATCTCGCACGGCTCCTAAGTGATAACATTAAAGAAGAACTCATCTTCTTTCTTTTTTGATTACTTGTCCTCGCGTATTCTATAAGATCGAATCCTTTCTATTTCTAAAACGGATTACTAATCCTTCGAGGAATCCTTCATCAGTGGTTGTGAATGACTGATTTTTCTCAATCTTTCGACCTTGGTTCCGTAGGAGCACGTCCAAAAGGTCAATCAAAGATTCATAAACCAGAATAGAAGAGCTTGCCACCATGAGTAAATATTTCATCGTAGCCTCATTAGATCGTATATCTTTCTTGGTATATCCAGATAATAGGTAGGAGCATAAACTGAAACATTCTAGAGCTACAAAGATAGTTATTAAATCGTTAGCACCACATAAAAACGTTCTCCTAGAGTAGCTGTTAATATGAATAACAGAAACTCTGTTATAGCCATTTCTGTACATTCAATGTACTCTACGGATAGAGGAATACAGAGAGTTGAACATAGTAAAATAAGAAATTGAAAGATTTCGTTGAAATTGTTCGTTTGGAAATTTCCTGAAAAGCTAATCATAGGTTCTTCTCTCCATCGGAACAATAGGGCCGTTATGCTCATTAGAAACTCTTGAAGAGATGAAATATAACCAAGGTATATCTTTTTGATCAGAGGTTAAATCGATCATCAGAAGAAGAATTAGGCCAAAAATACGTACGA
+
HHFNRSPNSSSRGGGIF=:999=KMKSSJRRMJLRHSOPMPSINOLPSRMQSSNSPMMNSSRKKNOLIPIOHIGGGOSRIJGJMSOMOKG5001>CSPNMJKSSMSOLKJILMLLSLLJNSSHKKKSKLSMJK;*****8888:CBBBBHKJHJLIJHJIMMHEB?73-,,++%%%%%&'()))*0/15@@?==@>=?><>7778<::::;GFSJLOMGSSSSKSQMSLKNRMSIKCJGB::::C=<<;<<==?BCCBDF@CDEEGF>?GNSSOSKJSSSOLIJBAACCADA<<<=CDFOIMSSPSJQFCDDE87778B7455>?FEDCCA?=:@SRNDCEAAACF;;=?ANKKQJSMPJSSNSSOSSIIJIISILMG??<:65)(*)*)))))/+-8;EOSSJLOGLSKDDDDCDC64444GDIHSORSQSNORNNLS87778IQIOLSKSLIIKEG=<;;73114:;BACIKSSSLJOLNMKLMSSSSJSKSSSSJILJJRKMHILHLKISKSNIKGKJQNQJMJ=;<<:;;;<<??EDCFGSKLDEDD>????CLJLMMEEFGJHJ*))))*SJQKHGKF@;;@@@H222222<877776578888@HKK>A@<9999KHJJKFKJKOKLSKLIHPABABNNJFHISRLRMSOSSKFIJSOLSJHDEBBDEHJ<;988889@=999955552-0EHGKLRHJ<@@GB;=9:99;ABCDDJFBBCAA+**+?HLJFFA@@?>>>?@HDGHHC?AAA@ECFFF@@A@?JJHFJKMJ???>@IGIBBABAFBB@@A7*-78??@?@>53210//***+--,*'%$$%%&(1;DEFEEDDEFDFHB;<=5:53001033411.+''&&'0(('(%''%%%'(-../...;>DDFGC=>=<<@@@@@CFSJHDGJEDDBCF?=90'''''BDIHKII@>@-+(((+EHGH==<<:;;:99:=>===A<9988A?=98778?@889:;:56333336887::<22226332*)%%'''&'&&&&'0699=CEHKJIGKQHJA??>43214755*****2333653336))))*////=<4,,,04.../666664./2112?-,,-;:@DGFLFEILHKSSOSMLIIMSJSIIKLSPNQFEDEDHKRLOGOLIJFEDDEEEFEGGM22221222222611*)*+,,(('%%%%(58;>@ADFGHOIJLSKMLLHKSOLNKIJIFEGGEHFDFFHNIGGGIISPNMKSSMA@@@@SH?@>==DDINSSSSQNPSPOSJDHFDEGIOLHNFD66666D?5KI;:ABDEFHLLGIFFG;::;:FEEIGFA<9998:6HGJKNISSSSENPPOLSF<<:00001BCCBC=::52..''HILIJSJHNIKKHMLJHGFIB;8++++*(((+17++(%&(AD?==<>?@DIHGHFMSKHNIMJ@?==<<8:88:EFOKHHHGIHLHCABAADN=<9::=;=?<===ABBBCBDCDLOOPLLSHGO
@61_45CNXP_2
AATCGCAATAATCGGGTTCATTGATATTCCTAGTATAGTAGATGCTATCACACATACAATCATACTCAATTCGATGGAATTGTTTGATCTTAAAGGGGATATTCTATAATTTCGCATGTGAGGGGTTATTTCTTGGTTTCGTCCAGTCATTAATAACTTGATTATTTTTAGATAATAGTAGATAGAAAGAACACTAGTAAGGAGTCCTATTGAAACCAAGAAATATAGGCCTGCCTGCCATCCACACCAGAATAAATAAGTTTTCCAAAAAAACCTGCTAGTGGAGGAAGACCTCCTAGGGATAAGAGACATAGAGCTAAAGAGAGAGCCAAAAAAGGATCTTTTGTGTATAATCCTGCATAATCTCGAATGTTATCAGTTCCGGTACGTAGACCAAATAATATAATGCAAGCAAAAGTTCCTAGATTCATGGCGATATAGAACAGCATATAAGTTATCATGCTCGCATATCCACCATTTGAGTCTCCAACAATTATTCCAATAATTACATATCCGATTTGACCTATGGACGAATATGCAAGCATACGTTTCATGCTTGTTTCAAGTAATAGCAATGAGATTCCCGAATATCATGCTAAGAATAGCTAGGATTTCCAGAAGAAGAATTAGGCCAAAAATACGTA
+
=>>=>>=AFKOMPIJIONSSSSPISLPPNRLMPSLIIIIJLLNIOJRSKSHNSSMJKIRSPSJLQHJJGJMGIHPLPSLSLIHQMQIMJS2..0>@JLQHGHMIMHIKKGJLMSSJPKSPJHJSMNSQSSSSSMPKJOMJGNHPNJOONSLMSNPNJSMLLQQLQQSKSNNMSMKLIJKGKHH@@ACCCCDB43432334?@JHJLILHJGCA?<;9<<BCBA@9C?>?ACPHGHGHLLHREFBCKH>8/--,+-,()''''*-*,*+6:SIMIJNIPQKSMNIGEFLOKNMMSGIFSLKKKSQKGCCEDDH77777=434/26655:::=>?ASSMONPISSSORSOLQSKNNLSSLSLMSSSNSSJLLSLSPMRPOIMOMMNJIMJLSHKLPOISMRSMIPSKKSSIMKLSILMJIHLKLJNLKMKLOQRLIFHFJKIIJLJSILMSPSONLRMJJQNKSJMMMILSKHNKJSMIOKNLSLQKKLKNMKKPLKLSPJIGGJKNJKJKHMIHIFGGGJKNIMLIIJLIGECCEEFSKKHILKHIHEDDDC5332--...7/(%%%&()))<???@CCDDFEEFECCCCDECCHGDEEEDGGFGGFFDEDDDDHGIJFGHJJMKSKIGGGCDDDFJIMKIC@??
@62_45CNXP_2
ATGCTAGCTTTTTGGCCTAATTCTTCTTCTGATGATCGATTTAACCTCTGATCAAAAAGATATACCTTGGTTATATTTCATCTCTTCAACAAGTTTCGTAATGAGCATAACGGCCCTATTGTTCCGATGGAGAGAAGAACCTATGATTAGCTTTTTCAGGAAATTTCCAAACGAACAATTTCAACGAAATCTTTCAATTTCTTATTTTACTATGTTCAACTCTCTGTATTCCTCTATCCGTAGAGTACATTGAATGTACAGAAATGGCTATAACAGAGTTTCTGTTATTCATATTAACAGCTACTCTAGGAGGAATGTTTTTATGTGGTGCTAACGATTTAATAACTATCTTTGTAGCTCTAGAATGTTTCAGTTTATGCTCCTACCTATTATCTGGATATACCAAGAAAGATATACGATCTAATGAGGCTACTATGAAATATTTACTCATGGGTGGGGCAAGCTCTTCTATTCTGGTTTATGGTTTCTCTTGGCTATATGGTTCATCCGGGGGAGAGATTGAGCTTCAAGAAATAGTGAATGGTCTTATCAATACACAAATGTATAACTCCCCAGGAATTTCAATTGCGCTTATATTCATCACTGTAGGAATTGGGTTCAAGCTTTCCCTAGCCCCTTTCATCAATGGACTCCTGACGTATACGAAGGATCTCCCACTCCAGTCGTTGCTTTTCTTTCTGTTACTTCGAAAGTAGCTGCTTTAGCTTTAGCCACTCGAATTTTCGATATTCCTTTTTATTTCTTATCAAATGAATGGCATCTTCTTCTGGAAATCCTAGCTATTCTTAGCATGATATTCGGGAATCTCATTGCTATTACTCAAACAAGCATGAAACGTATGCTTGCATATTCGTCCATAGGTCAAATCGGATATGTAATTATTGGAATAATTGTTGGAGACTCAAATGGTGGATATGCGAGCATGATAACTTATATGCTGTTCTATATCGCCATGAATCTAGGAACTTTTGCTTGCATTATATTATTTGGTCTACGTACCGGAACTGATAACATTCGAGATTATGCAGGATTATACACAAAAGATCCTTTTTTGGCTCTCTCTTTAGCTCTATGTCTCTTATCCCTAGGAGGTCTTCCTCCACTAGCAGGTTTTTTTGGAAAACTCTATTTATTCTGGTGTGGATGGCAGGCAGGCCTATATTTCTTGGTTTCAATAGGACTCCTTACGAGCGTTCTTTCTATCTACTATTATCTAAAAATAATCAAGTTATTAATGACTGGACGAAACCAAGAAATAACCCCTCACATGCGAAATTATAGAATATCCCCTTTAAGATCAAACAATTCCATCGAATTGAGTATGATTGTATGTGTGATAGCATCTACTATACTAGGAATATCAATGAACCCGATTATTGCGATT
+
KJLKPISKJLBBAAPQLGOMKOPKKSSSSLNLJSKLLJIKQSISSLSKIIBB99=CDFEEBAABCEEFEHSKMRH@AA@AEBCCDHFGHLSIISKLSJSHMILKKLLLMNLQOSSSKMIKOMSSKOMJHEGMRMLSLSSLKSNNSSQSJSO@:=@>>@FEEHISIOILGHIHILJMSSKSKOIGJHHJLSILCE>?A<8878:JJHJLLSSLJHGIMSKPNPSLSSIMKMMSMPQNMMPKMJJLLOJJINONJJJQIGSSHSINSMQNIJKOKSLHMKQKQJKIKKKJSLSSSLKHHFGDEGCIMJKKNSMOMSPSKKLPKSPLLJMSQPOIOHIHHHLSLJNKKGOMMOSSQMPJOIQSJMGIFFEKJSKSSRISJRJSNJMSJKMNNISSKJSGFHLSSSPMNKRQNSMSSJOIKGGGDGECB<<<<=DFEHCB<<<==GDDDCDFGJKGHILHHIKMOBBBBBBJGGKORKILINNMJJLMKKIOJLILKJJMMSKILHJHKIJLLLKKKOHMECBBFBBNIHNEFIHHHHGHFEFGFHFKIKSKKJJIHLHHHFJGNQMJLOJOJHBA?4-BFHGNPQJOKNKJJHFDFEIHGKKJIHKSLKJHHEEEGFIJHGBGGKLH>=92=@:;??OHDDLH8DHIJGFEBBBCFGGFECCCBCBBABKKKISPMLIA>?LIOJPRLISHINGRNSONSSSSKSSJKMQKKLKPMSOSLSLLNJKCGEAC@=EKMLJSMOKSJSMSMFEGFSKLSKMJSMKSPMOKKPMQLIPMMRMIKSMISKJNQPKMSKSOKOSNMKIKJSIILNMNFFMISSSOSKPMHLMKOSPORNLLMQRMLNQ>>>=>SSMKKOMKIKKRLLSNIINRF=<<<;88666;<JKLNLSNIMISSQSRMSSPNNHSSKGJBAFIQHMKSSSSKSJSOJKLHRKKNKILIJHIQKMJOIKLJSMSJPOLIKIMROLNKIIIIIJHKSHGFISDIMLHO?@@KLKPISSOIQSRSOSSJJIKMLNNPJSKOLKIKLLLLMMLJLKLQJLSLSPJKNKLKJOJSLRNLJOOKNLJIIKFKSSPMSIOCDCSMLLMJSNKOOLQLHMHJOMSJOKKJPOHLMOSKLSPKSOHILKPSOISPPMOSJOIOMJPJHKKSSLLJJKKSKJGISNSQSMSSPNLOLKLJLRILRPKONSNSPSPJKSIHFHOMMRMSJGLHBBBABSLSISOSLJMMSHNLJNNPSSPLSMRSLJMMSMPIKIQSNMSSOSMLLPIMSMJQ33333788899668.///GHGJLIJNJMJLSLPIB@@@@JSOG<;<<FJSMHGACG>79LLMSPKHHKJKJJMKJHLOHJMIGEFDDDFHLGIKIHGLHKLJKKIIJIJKIMLHHHIGGLSQILJJMISIIJEGGGSJIMIOJMIJHF
@63_45CNXP_2
ATGCTAGCGACAACGAAGTATGGGTCTAGCTTATTGATACGTTACCGAAAACCTCATTTGAATAAATTTGGAATACATTTTATTTTTTTTATTGACAAGTACTCGTACTCAAAAAAGTTAAAAATTTTTTATTTATATATTTTTTTTGAGTACGCGTTCTTTGGACCTGGTGTATCTTGTCTTTACCACGAATGATTTTCCTTGGTTAACAATAATTGTTGTTTTTCCAATATCTGCTGGTTCATTAATGTTATTTCTCCCGCATAGGGGAAATAAAGTCAATAAATGGTATACTATATGCATTTGCATCTTAGAACTTCTTCTAACGACCTACGCTTTTTGTTATAATTTTAAAATGGACGATCCATTAATTCAACTGTCCGAAGATTATAAATGGATCGATTTTTTTGATTTTTACTGGAGAATGGGAATAGATGGACTTTCTATAGGAACTATTTTACTGACGGGATTTATTACTACTTTAGCCACTTTAGCGGCTTTTCCAGTTACTCGGGATTCCAGATTTTTCATTTCCTGATGTTAGCAATGTACAGCGGTCAAATAGGATTATTTTCTTCTCGGGATCTTCTACTTTTTTCATCATGTGGGAATTAGAATTAATTCCCGTTTATCTACTTTTATCCATGTGGGGTGGAAAGAAACGTCTGTATTCGGCTACAAAATTTATTTTGTACACGGCAGGAAGTTCTATTTTTTTATTAATAGGAGTTTTAGGTATAAGTTTATATGGTTCGAACGAACCAACATTAAATTTAGAACTCTTAGCTAATAAATCCTATCCTGTTACACTTGAAATACTATTTTATATTGGATTTCTTATTGCTTTTGCCGTCAAATTACCGATTATACCTTTACATACTTGGTTACCTGACACCCACGGTGAGGCACATTACAGTACCTGTATGCTTCTCGCTGGAATCTTATTAAAAATGGGAGCCTATGGGTTGGTTCGAATCAATATGGAATTATTACCCCACGCTCATTCTATGTTTTCTCCTTGGTTGTTGGTAGTCGGTACAATCCAAATAATTTATGCAGCTTTAACATCTCTCGGTCAACGTAATTTAAAAAAGAGAATAGCCTATTCTTCTGTATCTCATATGGGTTTTATAATTATAGGTATTAGTTCTATAACGGATCCTGGACTTAATGGAGCTATTTTACAAATAATTTCTCATGGATTTATTGGCGCTGCACTTTTTTTCTTGGCAGGAACGAGTTATGATAGAATTAGGCTTGTTTATCTTGATGAAATGGGTGGAATGGCTATCTCCATTCCAAAAATATTTACAATGTTCACTATTTTATCGATGGCTTCCCTTGCATTGCCA
+
HJGIS444++++.0***2;;;2223441//000>B>?A@:77768;=>OJOHJSDCBDK55556SSSOSOHKISNSMSMNLJLDSLSSSSNQLIJOHEFFHHKIJHJIIGDCJJSSSJPGJKKNLKONSSKJSSNSMRJIEEFKJSPJIPMKMIOCED10/-*-.BLNJIQISMSLSNQNLSINHHIKIHGJJJFSKLOPSSSLQPNJNLJJNNMJPINRNKSOSSPSSKMOSKSKSSKLROMKSNNMSJJI:9898<?G>8:MJHFHFFRJLNLHLHGHHIKMLSQNQIIHJIJSHLKOSSJJSLIINPPSOHQQCCBABQMSPKJKRNLMSSKLSLNSSQOLOOMLKLSLLSSSSGSSHGHHGSISQOJRJJNKSKJIJIHHGEHKLJHIHKJMJJKLMLJFAOLSMGDD?JSNGGGGGIIJQLJSIKSSNIIKIFLJHOKISSRLSKIHMLKJMMSLKJHIGBBAADSKKHRKHNNIIGKIJMHIIJJJGGKIGJKMNGCA////.-.)((()5400''+,.;IHBA?ABINIHJSIGHHGIGFIIHHEDDCDEGGILJSFGFEHHHJJJGINHEDA@@ABFEGSBA>;8,*==<734BFJIHJJFGNGIAA@@BJJIHGAFG@HA?>C;:::<KJC=IGHGFIHGIHGGFDAHHIQPSMMLKPOJLSRMMNKKPSKJIHLSILJLFECC@BAA:7666334434335;>FLSSSLSLSOLHFHFFOIKSSLJRKHHGHOLPLLKKNEGSRSNRIJLJJOMMMINLKSMIONKSSLJJISHNHPOSSKSSQSSOPMRKSKNOSOSIIMRKMSSSLSOSSOSPMSJJOKNIKOSSSSLNSJOMKJNNOSPSKSSSRSNHKIFEFEJEGEGFHFGNJJSMOPMMSNSLJLSMJRKPMMOSOQHNSKNSSSSMSLSIKPKLOKQSNSOSJSHOHSIJNSSNKLQSOIHMQSSMSMONPLJMNMOSMRKSSQSMSSSMLLSOSSSSLSNOBBBBBSLEKOPNSISMSSRSQSSQPMSOQSLSMNSMSSPOSJQLJKNKKLLKMNSOLMSQJQNQOKSJMSSSKKNSSMJQLQKJGJGIKLLHGHICBD@>CEGEKJFEFHFFKEEGJHMJNRSLPOLLJRMKRINSMSISQMKKRKPNSLQISPSSSPOLMOOOPILISPSJSSSIKSNNSSSJMLQKLLNMPSMOSNMNQJSNSRKMHLNIKNOMMSQMMKSJLMKIOSOSKSSSSSOKSSMOKSLKOMJHKSSMQSKLNNSMMSMKOLKSJNKSKKSHJNKSLNSNSMIQSHKKNKIMHPILNOOKKMNKMJJNOJSIJJSKJJOPMHJIMJPMIJFKJLHGIIHISSSFEFIHIJIDC>=
@64_45CNXP_2
AATCGCAATAATCGGGTTCATTGATATTCCTGGTATAGTAGATGCTATCACACATACAATCATACTCAATTCGATGGAATTGTTTGATCTAAAGGGGATATTCTATAATTTCGCATGTGAGGGGTTATTTCTTGGTTTCGTCCAGTCATTAATAACTTGATTATTTTTAGATAATAGTAGATAGAAAGAACGCTCGTAAGGAGTCCTATTGAAACCAAGAAATATAGGCCTGCCTGCCATCCACACCAGAATAAATGGAGTTTTCCAAAAAAACCTGCTAGTGGAGGAAGACCTCCTAGGGATAAGAGACATAGAGCTAAAGAGAGAGCCAAAAAAGGATCTTTTGTGTATAATCCTGCATAATCTCGAATGTTATCAGTTCCGGTACGTAGACCAAATAATATAATGCAAGCAAAAGTTCCTAGATTCATGGCGATATAGAACAGCATATAAGTTATCATGCTCGCATATCCACCATTTGAGTCTCCAACAATTATTCCAATAATTACATATCCGATTTGACCTATGGACGAATATGCAAGCATACGTTTCATGCTTGTTTGAGTAATAGCAATGAGATTCCCGAATATCATGCTAAGAATAGCTAGGATTTCCAGAAGAAGAATTAGGCCAAATCGGATATGTAATTATTGGAATAATTGTTGGAGACTCAAATGGTGGATATGCGAGCATGATAACTTATATGCTGTTCTATATCGCCATGAATCTAGGAACTTTTGCTTGCATTATATTATTTGGTCTACGTACCGGAACTGATAACATTCGAGATTATGCAGGATTATACACAAAAGATCCTTTTTTGGCTCTCTCTTTAGCTCTATGTATCCCTAGGAGGTCTTCCTCCACTAGCAGGTTTTTTTGGAAAACTCCATTTATTCTGGTGTGGATGGCAGGCAGGCCTATATTTCTTGGTTTCAATAGGACTCCTTACGAGCGTTCTTTCTATCTACTATTATCTAAAAATAATCAAGTTATTAATGACTGGACGAAAACCAACCCCTCACATGCGAAATTATAGAATATCCCCTTTAAGATCAAACAATTCCATCGAATTGAGTATGATTGTATGTGTGATAGCATCTACTATACCAGGAATATCAATGAACCCGATTATTGCGATTA
+
PKLLIOINPJJSHLKLIHFEFC<<<;:*((((EGFGFGGKKMFILJJSKRLOINSNNKNPKLKNSPIIKGHJJMJJIGFKIF??>=>?CJ///@CIJHHGSOMQIIGGKOMMKSJSLSSRKPSISLOMSSOSOSNMQPNSNLSJNILKIMJNMNLNSMMMKSLMMRSKQSQPOMIKSJKSNNJGNNSQJMJILIH----SMSLLMQQECEDEIPSLSNMJKISLRSMIKQMLMLSKSSSSJSNSQJKOGKNIQKNKLFGHHCGE@@?>?FSSSMMMNIKEDECDID>??DHHOS@@AIMPQQSJQNLRMQNSMMSROPMSKPROLGGHIJIHSMSNLNSNSRJSLKNMONPSSSKSSPGSLJJOJHLQJQLSRSSOSKLKSOSLKJLSQPJKMLIKMLSLNOSIOSPJGKOHHIMLSNII;;::FHOSKOJOIJHHGFOMJIIQOKNNLPMMJOQNOKQMJLMNKLRIHQMOSJPOJKDKJSNIKLIKKJSKOOGMHKSLKSHSOMKJMIJOOJKMKSLJNSHMOJIGJILGSJPMKMLLSLSKSMSLJMOONSKNSQQSSKSOKLOLSPJLKISNLSSPSSLIFJPKNKLSLHKMKNNQSPOJILGMQPMMSSSSMSLLKSSSPSMJHHKJLNOSKMJISSOPSJGHPLKLQNONKLKQMF@A@>GNJKIDBED?FAA@@>@@@?>>???>>??DB@:::::=<<<7777776::=@CBB@CADAA?@8899<:==>?;=>DDFADD@B9665454-+***(''&&()'',.0579:;<>>AA=<<<BDA@CDFGGMHFFHFCBB@>=@A?>;94//0/.889:;<>==9::0+,887410,)&%&02778:;>@@?BFGFFDF@@ECHGGJDABBDKMGDDCCFHJHDD=>ADAB<@@ACCEGIHIIHMSGJHIHLIFHGGGIFHFGLNECCB@7//.1667;;:;:>;:;;;;==><>CC>BA@A@@;4115?A>>>>BBJHFEEDDSHEEDCCEDDCHFIEBA@9888/030/..///022<>>@@ACDFLEDDAAA@@C@A?E><=2B?>=;:<<;=??>>?><>0///0977779<BDDADBBAACB<<;;;BCDDE@?>>==AA?>:7752/)*+/24788<;;<;421))'''((
@65_45CNXP_2
AATCGCAATAATCGGGTTCATTGATATTCCTAGTATAGTAGATGCTATCACACATACAATCATACTCAATTCGATGGAATTGTTTGATCTTAAAGGGGATATTCTATAATTTCGCATGTGAGGGGTTATTTCTTGGTTTCGTCCAGTCATTAATAACTTGATTATTTTTAGATAATAGTAGATAGAAAGAACGCTCGTAAGGAGTCCTATTGAAACCAAGAAATATAGGCCTGCCTGCCATCCACACCAGAATAAATAGAGTTTTCCAAAAAAACCTGCTAGTGGAGGAAGACCTCCTAGGGATAAGAGACATAGAGCTAAAGAGAGAGCCAAAAAAGGATCTTTTGTGTATAATCCTGCATAATCTCGAATGTTATCAGTTCCGGTACGTAGACCAAATAATATAATGCAAGCAAAAGTTCCTAGATTCATGGCGATATAGAACAGCATATAAGTTATCATGCTCGCATATCCACCATTTGAGTCTCCAACAATTATTCCAATAATTACATATCCGATTTGACCTATGGACGAATATGCAAGCATACGTTTCATGCTTGTTTGAGTAATAGCAATGAGATTCCCGAATATCATGCTAAGAATAGCTAGGATTTCCAGAAGAAGATGCCATTCATTTGATAAGAAATAAAAAGGAATATCGAAAATTCGAGTGGCTAAAGCTAAAGCAGCTACTTCGAAGTAACAGAAAGAAAAGCAACGACTGGAGTGGGAGATCCTTCGTATACGTCAGGAGTCCATTGATGAAAAGGGGCTAGGGAAAGCTTGAACCCAATTCCTACAGTGATGAATATAAGCGCAATTGAAATTCCTGGGGAGTTATACATTTGTGTATTGATAAGACCATTCACTATTTCTTGAAGCTCAATCTCTCCCCCGGATGAACCATATAGCCAAGAGAAACCATAAACCAGAATAGAAGAGCTTGCCCCACCCATGAGTAAATATTTCATAGTAGCCTCATTAGATCGTATATCTTTCTTGGTATATCCAGATAATAGGTAGGAGCATAAACTGAAACATTCTAGAGCTACAAAGATAGTTATTAAATCGTTAGCACCACATAAAAACATTCCTCCTAGAGTAGCTGTTAATATGAATAACAGAAACTCTGTTATAGCCATTTCTGTACATTCAATGTACTCTACGGATAGAGGAATACAGAGAGTTGAACATAGTAAAATAAGAAATTGAAAGATTTCGTTGAAATTGTTCGTTTGGAAATTTCCTGAAAAGCTAATCATAGGTTCTTCTCTCCATCGGAACAATAGGGCCGTTATGCTCATTACGAAACTTGTTGAAGAGATGAAATATAACCAAGGTATATCTTTTTGATCAGAGGTTAAATCGATCATCAGAAGAAGAATTAGGCCAAAAAGCTAGCATA
+
AEHKISBABBDGC====@A>?@76777<668EFDEHSNRILHKHSIJHIJNJSLNIMIIIJJKJHGIJJJIKKHHFDGB@@???@2(((862128ASHHHFIJHGHJFKISJOJSMJPJSHHINNMMMKSOISRLKHJJJLSKLILJMJKMPNPNLLLMSNJPOMRMSLMSKJJSSJGJGLRHHDJEMJMLHMSJSMHKLOLJOHKNMKKIKGIOMKMHLQKPMMPLMLKKSLOLNSRONSPQQMJLGGDJGSKHKPNSQJJGGKKOCBFGSSLMSSLOSMMMSNNLRSSOLIISHIHFHIGJGIMKSSPSMSLJILRLFKF@GKILLJJJGLKGSRQLNSSKLSSKSJKKSKJSNQHLHSPMILNQNSLJSSSQKKLKJPSMQNHHHIKJJHGFJKNLSMMSLLLLMJQJJQJJKKLOSNKLGJMJMOPISSSFEEEEHIFIIFHKIJHJILOMLJKJHIKHJKLGFHEHGNMOLLGIJJKSHFHIGJIILJHHHKLHSIIIHMIIGGGLMIHGKEEGFFKHGGFEEC???43444SJMLJOLHFIGHHHHNORMILLIIPKLOHJLIMSMKNIKIKLMSKMNIEFLSMLNHHIGHFNEHQJECDCDESECAE;NGHHLIRLPHFGFIHHQSHSKPGJFEGIJQKHLHHLNMIGLMSKHIIKKNQSNKJJLLHILKJJMLQILMOOOLMKHJGG++HLMKHJIHFJKLJSRKSNHMJSJKKHHKSMILSMIKIIHIJHJMP::;BBLFJSMISMHJ@??;<==>IFB?SSMKJIJHJISMIIK@4455INMLRJOPKKOLONJLORNHKIJMLKIHHGJLIOMSMKIKMLHSHMQISQKMMKSLNPSSOSSSLMNNISRMIJQJKSNMORHSNGOSSOSSOSOKLSOPSJQI9888EKKIMHIIIJLSNLSHMSJSOSKOMSLOHPSSLHGHIH===>BCJGGGFFLKSLFME9JDEEIFMJSMJKOMSSKSLSSMNIJKRKLLPIILGJJHSKSSJHKKNPMISSLQNJKKNJLJSPJLMSNMKISMMNOKKIHJLKPSSIOLHIPSPLLJGKINMKKJKNSKSKLKJLINILHIKOQJKKNINLPNIKMLPJLPSNOMJLJHIHNKSNJIMOHILKNMOKKIHJMLNNLLMOLKMLNJJJSOSPPNNJLSMKMMKSLISLNGSEFGGHMKISSSNPLOKJINKJIHHJKGLJKFJJJSQMNKPKNHOKJHSSSJSSJJJKINQQSOKNJGCFDEEILSKSGSPKJIILONOKNKMSSJJSSKSSOJLISKOJSROLJIKKKIILIRSSSKQJLMSJLPLNOJKNHGIHOS::::99JELKNFJGHKOJSMMPKLJQMLHKIIJHKLKSPSLKISMGLIIJJMKBAAABLHHOIINJILJLOJHFIEHIHSSLMNSJIHKLJF
@66_45CNXP_2
CGTACGTATTTTTGGCCTAATTCTTCTTCTGGAAATCCTAGCTATTCTTAGCATGATATTCGGGAATCTCATTGCTATTACTCAAACAAGCATGAAACGTATGCTTGCATATTCGTCCATAGGTCAAATCGGATATGTAATTATTGGAATAATTGTTGGAGACTCAAATGGTGGATATGCGAGCATGATAACTTATATGCTGTTCTATATCGCCATGAATCTAGGAACTTTTGCTTGCATTATATTATTTGGTCTACGTACCGGAACTGATAACATTCGAGATTATGCAGGATTATACACAAAAGATCCTTTTTTGGCTCTCTCTTTAGCTCTATGTCTCTTATCCCTAGGAGGTCTTCCTCCACTAGCAGGTTTTTTTGGAAAACTCTATTTATTCTGGTGTGGATGGCAGGCAGGCCTATATTTCTTGGTTTCAATAGGACTCCTTACGAGCGTTCTTTCTATCTACTATTATCTAAAAATAATCAAGTTATTAATGACTGGACGAAACCAAGAAATAACCCCTCACATGCGAAATTATAGAATATCCCCTTTAAGATCAAACAATTCCATCGAATTGAGTATGATTGTATGTGTGATAGCATCTACTATACTAGGAATATCAATGAACCCGATTATTGCGATTA
+
JJSLLHLPKECKSMKSLSRPSNKLSQJSHQOSLSLLNSSGLNPJOKONSHGNFHIJIKHIIHKGIOSMPKSLNSSOLOKMGKGCEEFIJJSMPNGLJSKKHHHLJSIKJKJSSJNKKKNRMIHIHGIIMMINSILMJPKMNKMSLJFILSPKSOB;7651*+&&&((:=FHGGLHMNLJIIHLIIMKIKJPOJSLLLIKPIJRPSSNRLJHIJGFNFQNMNNLSIHKCGDSSOJMSMSISIOJKJMMIJKNJROSOKROMSRRLMONSKKSKNILNOOOKNKJHLJOSMMKJIOPJHJHDCFLMNQQLNKPSSLOJJPHKIMHGFDA=@KORSIIMIIOLMQQRLKMJJKIRILKISJPSKSNMSLPSINMC<BDBENLIKSNSRSSMSLIGHHGMKSPNONSOQJISJLKSMLMSSSSSPSOPSPKLSHSFHI<222HIJLJMKLSQJIIIHIGKJJ?I<-FFFFOJKSQSKOSSJIOMKOSMJLQPMELHJSJKPKKLRLSMKO0/../6BBCDMPIMRMLHNKJGNNOJSIKHLMSKIPSLMKNSSONHGJG<GLMIJKKNHHIIHINLGHHGHGEDDDFGJGNJGFCEEFKKPIGINKKLLSJIJHHIHLOMHIKMLLLSLIJSKJSHHHLGIJONJFFFFFG
@67_45CNXP_2
GGCAATGCAAGGGAAGCCATCGATAAAATAGTGAACATTGTAAATATTTTTGGAATGGAGATAGCCATTCCACCCATTTCATGAGATAAACAAGCCTAATTCTATCATAACTCGTTCCTGCCAAGAAAAAAAGTGCAGCGCCAATAAATCCATGAGAAATTATTTGTAAAATAGCTCCATTAAGTCCAGGATCCGTTATAGAACTAATACCTATAATTATAAAACCCATATGAGATACAGAAGAATAGGCTATTCTCTTTTTTAAATTACGTTGACCGAGAGATGTTAAAGCTGCATAAATTATTTGGATTGTACCGACTACCAACAACCAAGGAAACATAGAATGAGCGTGGGGTAATAATTCCATATTGATTCGAACCAACCCATAGGCTCCCATTTTTAATAAGATTCCAGCGAGAAGCATACAGGTACTGTAATGTGCCTCACCGTGGGTGTCAGGTAACCAAGTATGTAAAGGTATAATCGGTAATTTGACGGCAAAAGCAATAAGAAATCCAATATAAAATAGTATTTCAAGTGTAACAGGATAGGATTTATTAGCTAAGAGTTCTAAATTTAATGTTGGTTCGTTCGAACCATATAAACTTATACCTAAAACTCCTATTAATAAAAAAATAGAAAACTCCTGCCGTGTACAAAATAAATTTTGTAGCCGAATACAGACGTTTCTTTCCACCCCACATGGATAAAAGTAGATAAACGGGAATTAATTCTAATTCCCACATGATGAAAAAAAGTAGAAGATTTACCGAGAAGAAAATAATCCTATTTGACCGCTGTACATTGCTAACATCAGGAAATGAAAAAATCGGGAATCCCGAGTAACTGGAAAAGCCGCTAAAGTGGCTAAAGTAGTAATAAATCCCGTCAGTAAAATAGTTCCTATAGAAAGTCCATCTATTCCCATTCTCCAGTAAAAATCAAATAAATCGATCGATTTATAATCTTCGGACAGTTGAATTAATGGATCGATTTTTTTGATTTTTACTGGAGAATGGGAATAATGGACTTTCTATAGGAACTATTTTACTGACGGGATTTATTACTACTTTAGCCACTTTTGAGCGGCTTTTTTCCAGTTACTCGGGATTCCCGATTTTTTCATTTCCTGATGTTAGCAATGTACGGCGTCGATGGATTATTTTCTTCTCGGGATCTTGTACTTTTTTCATCATGTGGGAATTAGAATTAATTCCCCATCTACTTTTTATCCATGTGGGGTGGAAAGAAACATTCTATTCGGCTACAAAATTTATTTTGTACACGGCAGGAAGTTCTATTTTTTTATTAATAGGAGTTTTAGGTATAAGTTTATATGGTTCGAACAAACCAACATTAAATTTAGAACTCTTAGTAATAAAATCCTATCCTGTTACACTTGAAATACTATTTTATCTCATTGCTTATTGCTTTTGCCGTCAAATTACCGATTATACCTTTACATACTTGGTTACCTGACACCCACGGTCAGGCGCCGTTCAGTACCTCTATGCTCTCGCTGGAATCTTATTAAAAATGGGAGCCTATGGGTTGGTTGGAATTCGTATGGAATTATTACCCCACGCTCATTCTATGTTTTCTCCTTGGTGCCTGGTGGTCGGTACAATCCAAATAATTTATGCAGCTTTAACATCTCTCGGTCAACGTAATTTGAATAGCCTATTACTCTGTATCTCATATGGGTTTTATAATTATAGGTATTTAGTTCTATAACGGATCCTGGACTTAATAAAGTTTTATTTACAAATAATTTCTCATGGATTTATTGGCGCTGCACTTTTTTCTAGCAAGCATTATAGAATTAGGCTTGTTTATCTTGATGAAATGGGTGGGAATCACTCTCCATTCCAAAAATATTTACAAATGTACACTATTTTATCGATGGCTTCCCTTGC
+
GFF:::::FFDEFHRQIFNMC?>=>?EECLIMHIMMSRKSPJSMSSJJMF7//.-.01.----086660,,,2;=3421(''&''()//;=BFFPJJGFGSNSNMMHSIKJLLKKMMKILSRSPGHDIHLIMKHKKMQPLSPMSKIQSQHHDFFLHIHSNPMINSSKONKSSSNLSLLBBSKJCBDSKSLPSLSMGSGF2000235=>IMIQLSISSMMLOLNKJMQSQSSLMSSNMKKLSLLMNSMSNSJKSRLJMM@;:8BBQSSSNQNNSPPSSJOMMLKSQLKKSLPSSNSMSSKSMRJOMMCBB:9998<>?ANNJLHHFF;;;::;5/+(((*+--,///45>>EEHSLMKSJGIJFD?DCFGF87860,,,,-BFHGNIIGLPSPGFFDDASSSLLP0+AA@?@ABEKILKSOPSPLMMRLNMKSJISSSSMSNKLSKSSSPPLMJSSROKLMKSSKOMPOMLQMSPLLQKRQSKOSNNJSKHSMSQSMMLJKKNNLK:9999;;=JIHHFJFHFJSSKMNNKJLOQJNSSPQNSLOKKQLRSSSRKLSSLMPSJSSSPKLSKKJCDDLOSLKRMLPIHFGHISJJHMSSQSJSNKJSOMOMSIQSSMMSOSPKLSSSQGIG>:9:@422+'&&+,,2...CFHHGGFIN@@FSMIMLIKLJGECBCKIJHJKGGFFEDEEFGLD>:<@BSMHIIFFDDDCCFGMMKLQIIIKJK=??>DKMHHIGEC@@@A?@?;;,,,,-666422??<810--021.,***++--./?BFGGGFEEDEEEGHIHEDBBBCCDEEFHIKJGFF.---+++,-8*)))*???>A??@BCFFFDCCBB><><<=KSNSHKNFLISQNKJSSKSSNSLQKGSOSLSSSNNSJHKHHMGFIGJHHNIQOSKMIEFFHJFJLKS>A@?AAFC?>?=<52.,-,++,+(''''&&%$$&%''%%&&'-):<>>ACEDFKOMSKRSKSHBBOLI5555555453<A@A@ABACCC@>>876777642/.1+'''''-+****/000667>>?@>@A;:<:441//017877889;;870.-*444579:9-(&&&&)))*++*,)++-36100,++-01943/**++-;?BA<<<<<>><:;999../-,,*++)&&%%&&%%%$'''12348@???;:6,,)&&&&&$$&'(*)/45.))))**++:AACCC<888:94344))-+)))*...0143496522234752225554,,+.,('&&')*+347889:6679BAA=>><<:668:GDBA?@<:984433477AFJIED=>99:53345555411113=>>?@@>:;<<))))+=>>>*****>AA?=<63333222322/(((((%$$$.042155545688888558:::::::9999888:98900.--..15559:<8888?0-,***,0038;;;55665960/..0.59:;<=>>=<=<<;<989445422,+,((((('&&&&'$$$%&&&'&''(+55---89;;=ABCB?=;::99:;;;:999888877675456200(%$##$%%&&&(+-..0--.0036*-----22466666799:4273211-)&%$$##%'((('&&%###$%&+''''(////112345689500013122400.--.00/0.,+*(&%%%$$%&&&')(''&%%%%&&)***.//44222325221111-++,---)&'''()*,-121100000/.....*'&%%%%$####$'+*1245566666540//.-,,,,26::;<;::;;:7421575//&&'*&&')-,++*-2348=@AABDABB@:@>=.+**02347:;;;<=734?;:::655569;;<<<===<86643221+&)-''''(-/359<?>??@=>=>>=<;9;<;
@68_45CNXP_2
CGTACGTAAACAACTCGAAGTATGGGTCTAGCTTATTGATACGTTACCGAAAACCTCATTTGAATAAATTTGGAATACATTTTATTTTTTTTATTGACAAGTACTCGTACTCAAAAAAGTTAAAAATTTTTTATTTATATATTTTTTTTTGAGTACGCGTTCTTTGGACCTGGTGTATCTTGTCTTTACCATGAATGATTTTCCTTGGTTAACAATAATTGTTGTTTTTCCAATATCTGCTGGTTCATTAATGTTATTTCTCCCGCATAGGGGAAATAAAGTCAATAAATGGTATACTATATGCATTTGCATCTTAGAACTTCTTCTAACGACCTACGCTTTTTGTTATAATTTTAAAATGGACGATCCATTAATTCAACTGTCCGAAGATTATAAATGGATCGATTTTTTTGATTTTTACTGGAGAATGGGAATAGATGGACTTTCTATAGGAACTATTTTACTGACGGGATTTATTACTACTTTAGCCACTTTAGCGGCTTTTCCAGTTACTCGGGATTCCCGATTTTTTCATTTCCTGATGTTAGCAATGTACAGCGGTCAAATAGGATTATTTTCTTCTCGGGATCTTCTACTTTTTTTCATCATGTGGGAATTAGAATTAATTCCCGTTTATCTATTTTTATCCATGTGGGGTGGAAAGAAACGTCTGTATTCGGCTACAAAATTTATTTTGTACACGGCAGGAAGTTCTATTTTTTTATTAATAGGAGTTTTAGGTATAAGTTTATATGGTTCGAACGAACCAACATTAAATTTAGAACTCTTAGCTAATAAATCCTATCCTGTTACACTTGAAATACTATTTATATTGGATTTCTTATTGCTTTTGCCGTCAAATTACCGATTATACCTTTACATACTTGGTTACCTGACACCCACGGTGAGGCACATTACAGTACCTGTATGCTTCTCGCTGGAATCTTATTAAAAATGGGAGCCTATGGGTTGGTTCGAATCAATATGGAATTATTACCCCACGCTCATTCTATGTTTTTGTCCTTGGTTGTTGGTAGTCGGTACAATCCAAATAATTTATGCAGCTTCAACATCTCCCGGTCAACGTAATTTAAAAAAGAGAATAGCCTATTCTTCTGTATCTCATATGGGTTTTATAATTATAGGTATTAGTTCTATAACGGATCCTGGACTTAATGGAGCTATTTTACAAATAATTTCTCATGGATTTATTGGCGCTGCACTTTTTTTCTTGGCAGGAACGAGTTATGATAGAATTAGGCTTGTTTATCTTGATGAAATGGGTGGAATGGCTATCTCCATTCCAAAAATATTTACAATGTTCACTATTTTATCGATGGCTTCCCTTGCATTGCCA
+
OGJFGEIEHFHFFGIHJJONKIM)))))))))<>>@MEHFB>11101=1189:OMJHJSISIIJGGGHIHIKFGHHHQSQNSSSKGHKSSSSKPJJKHFEDCEHHFFGGFKGFFHKSSRMHEDHPJGHGJSSMMJJIKJKGD=?<<=EHHEDEFIM98888=;DB8KJJNKNIJLSKIMMOSLORHJLSLJIJIMKPKJOMLOMIIHJLMMJKMLLHHJHMJSPILKEAAOKLJKHMSSMNLONLMKSJSSKSSMKILPKSISSGIINIJSSEHJJHGLIAKOSKPMSPJKHJIHHJMIJJSKSILPPHHLKJSIKKIMMKLJKKMKIHHGKSHSMMONPKJSMKLHKNIKJOLKRKSJJHONHEDFGJKPKSOSPKKKLKGMIPOIMLJKMSSQJKIHGGHC@AABGIMSSMGN?GKQK53334IOHJJMHJNGIQHSILQEKQKLMMNJHLSNMGHKJKMOILLKJFEDFHOOSSSOSIRHIPJIMNLFDEF?=>><???@MLCE;;QKKHNHHJKSPLSRNHKMHGJLSOOILJKKKONKLLLKHJKJNIJIIHGJGILGBAAAEEFEEHLLHSSNKSMSIIIHHIHHLIPGDA?9EGFD=887;;<<<=FSJLJEGEHIHKDFG>?>;>>=;>)''&&'(11<***+>JKMNSSMPIESINMSPQSLOKJSSSRKSSSSKPISJMMNLSOMQMKMSRNKSK=?DDMJSOMINPLIESSSOSOMPNKKMNKINNMMMQIKNLINSSSSSKOHSSSMSJKIPGKJOLKLOSSNSORSSMSSKSSQNNOSNSOSMSKPSOJSLPLMSSNMQIRNLKNISLISSSRJCI)SSNLKSSPLLNLKNSSRSJOKMOSJMNKMMLNSMQKGGIQLLHKPSMSIMLJJLIOLKOOKSSOQSPLSPQRKLOSNIRMMLMQOOKIKLSIKSJIJJMORSSRSPSLRQSMLNLMSOSRNKQNPOOKKMOPJJRPNQMMKMSSPLLMNSLKMSNRLSLQJRSQSMKRNSNSPSJPILKLKHA@>=;44,****=>>?GFDCBAB>AEBCBD?BAAAIGISKSHKKFIOSNNLRLLQIJQKLSMJII?66MSKSMJJKIMOSLKLKSMSKILNKKHILIHLLNSSSKLPLSSSRPMSRISSSPSSNPJQNSOOSONOOMSOISSLRNOFKLJSSLPSSNNPKMSMRSMLQJRSJNJSMMLSSSPNLNOKKSLKLMJNKSRLRSMMSOSKSSNQRNMSMSRMHOFFKPNOQSJMHJLSQQNOSLSJMSKNISMSNRPLONPMSSMKSSSSSSKSHKJG>;;==GGKMSSLSGGSSQSMSONMLHSSLJSKNOJOMKKOLMOPLQKILIIKRKKSJSNKKLLLSIKLJN
@69_45CNXP_2
AATCGCAATAATCGGGTTCATTGATATTCCTAGTATAGTAGATGCTATCACATACAATCATACTCAATTCGATGGAATTGTTTGATCTTAAAGGGGATATTCTATAATTTCGCATGTGAGGGGTTATTTCTTGGTTTCGTCCAGTCATTAATAACTTGATTATTTTTAGATAATGGTGGATACAAAGAACGCTCGTAGATTATATTGAAACCAAGAAATATAGGCCTATTACCATCCACACCAGAATAAATAGAGTTTTCCAAAAAAACCTGCTAGTGGAGGAAGACCTCCTAGGGATAAGAGACATAGAGCTAAAGAGAGAGCCAAAAAAGGATCTTTTGTGTATAATCCTGCATAATCTTGAATGTTATCAGTTCCGGTACGTAGACCAAATAATATAATGCAAGCAAAAGTTCCTAGATTCATGGCGATATAGAACAGCATATAAGTTATCATGCTCGCATATCCACCATTTGAGTCTCCAACAATTATTCCAATAATTACATATCCGATTTGACCTATGGACGAATATGCAAGCATACGTTTCATGCTTGTTTGAGTAATAGCAATGAGATTGCCGAATATCATGCTAAGAATAGCTAGGATTTCCAGAAAGAAGATGCCATTCATTTGATAAGAAATAAAAAGGAATATCGAAAATTCGAGTGGCTAAAGCTAAAGCAGCTACTTCTGAAGTAACAGAAAGAAAAGCAACGACTGGAGTGGGAGATCCTTCGTATACGTCAGGAGTGCCCATTAATGAAGAAAAGGGGCTAGGGAAAGCTTGAACCCAATTCCTACAGTGATGAATATAAGCGCAATTGAAATTCCTGGGGAGTTATACATTTGTGTATTGATAAGACCATTCACTATTTCTTGAAGCTCAATCTCTCCGGATGAACCATATAGCCAAGAGAAACCATAAACCAGAATAGAAGAGCTTGCCCCACCCATCAGTAAATATTTCATAGTAGCCTCATTAGATCGTATATCTTTCTTGGTATATCCAGATAATAGGTAGGAGCATAAACTGAAACATTCTAGAGCTACAAAGATAGTTATTAAATCGTTAGCACCACATAAAAACATTCCTCCTAGAGTAGCTGTTAATATGAATAACAGAAACTCTGTTATAGCCATTTCTGTACATTCAATGTACTCTACGGATAGAGGAATACAGAGAGTTGAACATAGTAAAATAAGAAATTGAAAGATTTCGTTGAAATTGTTCGTTTGGAAATTTCCTGAAAAGCTAATCATA
+
3123?A99::;<933325555559==??;:;0//--(((''''():76---*,,/0789>@@CCBEDHJCA@A@CEFFFDD?5322264--.@BF?B?=>B;:;;;?>ADC?@?@BEFHEBCDCDIKIJEFM??@@B@>>>?DDFDCGIGHGFHHFJFGGGFGJFKKA@?@?>C)))(('''**++,;<<0///,-+&&%)(*+45:;AGEB@??:665554457450.-'''(()))34581188<98872221566622...1;DDCAAA@AB@@?>==<=>::98744522366:=866688??<999:<;<=<CAA?>???@AEIIJJEAB>>>>@=<2-/213668878899:98;2//00:EFEEDDDFF@0////>??>>>@@@CDEFGHGE<=--A@AAADCCGLIHEBCBAACC999999@?@@E?322;:;;3332/2001BB<;;;;;9779;>??@?A?????HIEEDDEHFGNGJHJLKHGBBCCDHJIGEEEEEDA>>??ADADAA??&&&&'((()))*,((**CCDBBCCBDCCBCGDEJIDA?@<=><;;;;>-,****))((),,-2112:;<>>>?@=>:;;888>BEF>>;:95<,->>?>??AGEHHGEHHHFEE>778FDC@@@GKIJIGDC?=>?@HQPLNSNJINIKJKOHGF999:CNGGG<65/((%&');?>;:30001:BGNFKGOSGHDB:7542))*9;8889H?8779=DB::4000/03,)))&'(''''(*)((/8=@IJLFEKFDCHH@??7112**4))46;==8544468D>===ACABCEDGEHJMNLLNISNKIA<CDMHA@456???@C<KFFEKHFGKBDABBDEKGHEDGEDG<;<85558>>?>??<::;43+,.-'''')000000012<@CAABFFHFGEFFFFSJIKPJ9::EDFDDA;;983/0-*+1*))*,-??@BB1//01=>??CEBABBCCFEEDAAAABGFHFHGPQ>===?DFGECBCEEGJIEEGCEBAA@BDEEFECABDDDF>=;;/.../@???CCBDDCBCCDDFGDEE@>>=======@A@C113EEFCB@8766=>??>==>==@@AF?===>'&&&)8<=AACC>>==<?A?>A@?>??AD?@@?@CCBA98899CBABAA?>7421244557::9::771.......5560//06>85><=>EFEFEEEDCABAB@===<@EEGE?<;3///22AAAEGKKD@?>>>FKKCCA5556ED
@70_45CNXP_2
ATGCTAGCTTTTTCGCCTAATTCTTCTTCTGATGATCGATTCAACCTCTGATCAAAAAGATATACCTTGGTTATATTTCATCTCTTCAACAAGTTTCGTAATGAGCATAACGGCCCTATTGTTCCGATGGAGAGAAGAACCTATGATTAGCTTTTCAGGAAATTTCCAAACGAACAATTTCAACGAAATCTTTCAATTTCTTATTTTACTATGTTCAACTCTCTGTATTCCTCTATCCGTAGAGTACATTGAATGTACAGAAATGGCTATAACAGAGTTTCTGTTATTCATATTAACAGCTACTCTAGGAGGAATGTTTTTATGTGGTGCTAACGATTTAATAACTATCTTTGTAGCTCCAGAATGTTTCAGTTTATGCTCCTACCTATTATCTGGATATACCAAGAAAGATATACGATCTAATGAGGCTACTATGAAATATTTACTCATGGGTGGGGCAAGCTCTTCTATTCTGGTTCATGGTTTCTCTTGGCTATATGGTTCATCCGGGGGAGAGATTGAGCTTCAAGAAATAGTGAATGGTCTTATCAATACACAAATGTATAACTCCCAGGAATTTCAATTGCGCTTATATTCATCACTGTAGGAATTGGTTTCAAGCTTTCCCTAGCCCCTTTTCATCAATGGACTCCTGACGTATACGAAGGATCTCCCACTCCAGTCGTTGCTTTTCTTTCTGTTACTTCGAAAGTAGCTGCTTTAGCTTTAGCCACTCGAATTTTCGATATTCCTTTTTATTTCTTATCAAATGAATGGCATCTTCTTCTGGAAATCCTAGCTATTCTTAGCATGATATTCGGGAATCTCATTGCTATTACTCAAACAAGCATGAAACGTATGCTTGCATATTCGTCCATAGGTCAAATCGGATATGTAATTATTGGAATAATTGTTGGAGACTCAAATGGTGGATATGCGAGCATGATAACTTATATGCTGTTCTATATCGCCATGAATCAGGAACTTTTGCTTGCATTATATTATTTGGTCTACGTACCGGAACTGATAACATTCGAGATTATGCAGGATTATACACAAAAGATCCTTTTTTGGCTCTCTCTTTAGCTCTATGTCTCTTATCCCTAGGAGGTCTTCCTCCACTGGCGGCTTTTTGGAAAACTCTATTACCATTCTGGTGTGGATGGCAGGCAGGCCTATATTTCTTGGTTTCAATAGGACTCCTTACGAGCGTTCTTTCTATCTACTATTATCTAAAAATAATCAAGTTATTAATGACTGGACAAAGAGTAGAGAAGAAATAACCCCTCACATGCGAAATTATAGAATATCCCCTTTAAGATCAAACAATTCCATCGAATTGAGTATGATTGTATGTGTGATAGCATCTACTATACTAGGAATATCAATGAACCCGATTATTGCGATTA
+
FKHJSQINHP997+++++INQSLSOMHKILHMISQLJJGHKKKRNORGF87665645NMLGHFGGHNSKSJSJOSSOLMPJKSPRLSKJMJMNPLHFDGEFO98989HJQJJIJCFFDACBBBHGKKJJKISKSOSKLOGHKFE88873444100.0>ACOGNJLLPGJLGHHLJGEIEJMFEE=<<=HKIIF::;;;L;::::OIKOPJIOKHPKIQPMSSNSLLJGJKMSIIHNMSRSOJGIFILIRSIKMMKIIGFHFMMJKJMCMHJGKOGJGIKK@A@@@BADAAB322223PLNSKJSMOISINMLHLNSMSSSKKLGEBCDCKMLEGFEDFIMKHLRIHOSMSMRRMLJJIKNOJHNLOSMRJGKIKSSJMGIINSKILKKOSORKNKJHPQSMSQKILHLSLNPLJIIEEFFEGNFJJFFEFGIMJGMJIGGPHILEDFEDFDFGEGLSJFBAAAC0...---0112@@HFGFILIIIJLKLHKIKKLHMIIGEC><=<;))?FLSJSLHHHGGGFGLSJMJHJHHHFEGFFHJJIGHGHIIJGIGHIGIIIGKKKSCCBB;;3*9<<<<<CDGIFHFHFHFFGJGFIIFIIIHLGF6541...++&&)()+,,-.-*@E?>@?GFEFSNIGGGEFFFHGGGFHEFHEDAA@ACD((((CCNJS>==<<GGKKIKDCEEEFB?@=<;DD:<OSLNHIHKLJIIKKJLIJLRKSLKKKHSSLKSNJOKJJJMJMSSOLMJJPOSKGFPSSIOKKFJJHHEJIHLQGHKJJMHSSMSONPSSJKKSMJMKSKNPKJRISJL>>HHKIHSSJLJJSNKLIJOSSSRLJSNLPJGG>=?FHJMJIJLSSLOLMPMJHKJSMSOSNSO77777JSMJJLJJJLSIKHKMNSKRNJJSSOSSNSJJSSSQPSNPELLJJLIFLMIMNJJSIHNRLLKMJOJSQIMPKPJKSSLSNISSISNLSOHHJJIFGKGSFE.((((/055=?AEMOLPNPMJMKHKPLKNNJLSSPMIKJJSGEHHNSOKKJSSSKJFJFMJJNPQOSNSMJ>====KMSHKSSJNLJLKINQSSOSSLLSLKKIIKHJJKSMOIKSLRPJLPPSNJGAABHKGFBHA>?AAD?>>****)&&&&,,,034468:-,**)'''''()29::JJMMLLSKGOLPSQLSNOJJQMNLE=DF99MKSPHLSCCDCDKHKFFKJAAABAJKHIKPLNSJLSILMSSNJIKMHIKKSLNSONJMLJPNJOFHS=<=<;>97112('%%%)())*++:FDEOJRLLKKJIGGNKHQRSKIKFGDDIKJIIKIEJMIACGIKRKLSIJLSSMIKNOMILOPMLLOJMNJMMDJILISMSLJMSKLHSSLMJSPJMMNLKSLSKLJQJPMLHSKHHJRSPMSKPIJLRJN
@71_45CNXP_2
GTAAACAACTCGAAGTATGGGTCTAGCTTATTGATACGTTACCGAAAACCTCATTTGAATAAATTTGGAATACATTTTATTTTTTTTATTGACAAGTACTCGTACTCAAAAAAGTTAAAAATTTTTTATTTATATATTTTTTTTGAGTA
+
FJFHHHJIILLHOSOSSMDDEDEJMKINJLLSIMJLGFEFDGKHIJKSKNLIHLMQA@A@@OIHISEEIJIHJGGHMSLSKSNSSSNJHGEGGGECDEHJGGHGGEDCBIMSSG?=00<@SIDELMSNKSOMJIHDECEAJOKI76667
@72_45CNXP_2
AATCGCAATAATCGGGTTCATTGATATTCCTAGTATAGTAGATGCTATCACACATACAATCATACTCAATTCGAT
+
113CEEDFEGLJKHFGHFEEFENGJIGJMPLSKKOOFHFEIIIHJFIHHNIGGGGGJIHHHGHECBBCCHJJGGG
@73_45CNXP_2
AATCGCAATAATCGGGTTCATTGATATTCCTAGTATAGTAGATGCTATCACACATACAATCATACTCAATTCGATGGAATTGTTTGATCTTAAAGGGGATATTCTATAATTTCGCATGTGAGGGGTTATTTCTTGGTTTCGTCCAGTCATTAATAACTGATCTATTCTTAGATAATAGTAGATAGAAAGAACGCTCGTAAGGAGTCCTATTGAAACCAAAATCTAACCCATCACATGCGAAATTATAGAATATCCCCTTTAAGATCAAACAATTCCATCGAATTGAGTATGATTGTATGTGTGACTAGCATCTGGGATATCAATGAACCCGATT
+
ACDFJKLIIORQSJLIHHB@??ADGHSQNMKQPIKMKMRKPHJLLKOLJSKKHGHNLSLSLJJIIIFGGMISA@@@@IJJSNSGKCCDAB95456<HEIFGHSFEEEERNNQJSGGJHSKKISSSSSKIOSQSLCCDDDFFFJI:9===HHFHHGIKJ0/35544575544@DHHLIIILHIIHHHHHEEHJHFI:778<JHNJGCBA==511111/*'%%%%%##$%&%$$$&))'))**33322///1125333216>+,BCDCCHGJFGEEGECDCBBABA<;8644200.+****.*'%%$$$%')**-((())++)&&%$&'')-****
@74_45CNXP_2
AATCGCAATAATCGGGTTCATTGATATTCCTAGTATAGTAGATGCTATCACACATACAATCATACTCAATTCGATGGAATTGTTTGATCTAAAGGGGATATTCTATAATTTCGCATGTGAGGGGTTATTTAGTAGTCCAGTCATTAATAACTTGATTATTTTTAGATAATAGTAGATAGAAAGAACGCTCGTAAGGAGTCCTATTGAAACCAAGAAATATAGGCCTGCCTGCCATCCACACCAGAATAAATAGAGTTTTCCAAAAAAACCTGCTAGTGGAGGAAGACCTCCTAGGGATAAGAGACATAGAGCTAAAGAGAGAGCCAAAAAAGGATCTTTTGTGTATAATCCTGCATAATCTCGAATGTTATCAGTTCCGGTACGTAGACCAAATAATATAATGCAAGCAAAAGTTCCTAGATTCATGGCGATATAGAACAGCATATAAGTTATCATGCTCGCATATCCACCATTTGAGTCTCCAACAATTATTCCAATAATTACATATCCGATTTGACCTATGGACGAATATGCAAGCATACGTTTCATGCTTGTTTGAGTAATAGCAATAGAATCCCGAATATCATGCTAAGAATAGCTAGGATTTCCAGAAGAAGATGCCATTCATTTGATAAGAAATAAAAAGGAATATCGAAAATTCGAGTGGCTAAAGCTAAAGCAGCTACTTTCGAAGTAACAGAAAGAAAAGCAACGACTGGAGTGGGAGATCCTTCGTATACGTCAGGAGTCCATTGATGAAAAGGGGCTAGGGAAAGCTTCCAAACCAATTCCTACAGTGATGAATATAAGCGCAATTGAAATTCCTGGGGAGTTATACATTTGTGTATTGATAAGACCATTCACTATTTTCGAAGCTCAATCTCTCCCCCGGATGAACCATATAGCCAAGAGAAACCATAAACCAGAATAGAAGAGCTTGCCCCACCCATGAGTAAATATTTCATAGTAGCCTTCATTAGATCGTATATCTTTCTTGGTATATCCAGATAATAGGTAGGAGCATAAACTGAAACATTCTAGAGCTACAAAGATAGTTATTAAATCGTTAGCACCACATAAAAACATTCCTCCTAGAGTAGCTGTTAATATGAATAACAGAAACTCTGTTATAGCCATTTCTGTACATTCAATGTACTCTTAGGATAGAGGAATACAGAGAGTTGAACATAGTAAAATAAGAAATTGAAAGATTTCGTTGAAATTGTTCGTTTGGAAATTTCCTGAAAAGCTAATCATAGGTTCTTCTCTCCATCGGAACAATAGGGCCGTTATGCTCATTACGAAACTTGTTGAAGAGATGAAATATAACCAAGGTATATCTTTTTGATCAGAGGTTAAATCGATCATCAGAAGAAGAATTAGGCCAAAAAGCTAGCATA
+
NMSLPSNSONPSKKSJSMJQLJNNQLISSKPNJMNPQISJINKKLLPSJLSKKMSSNSQSPSOOGJGJHJNKSHLMGIRISSRKOFBDAD(()>KMNNMRSJOMIJSLOMSLNJIHLOLSIISIBC('''&&&&'',+++,@CCCHIMSQINKKOQJLSJKOSNSRRMKSJKSMNSIJIPKJMJLLMNOOSONNKLSRMRSSOLKJKORQHQRSOSOSPNLJMJPQJSJPMPMNLNPOKQSISMLNKLOMOOSLKKLSMONDDFHSSSSJKLQMNSLPSSSKLMSRRMLSSSLOLSPLKSMMSPPNSMLMSSSKMJKLKJCCDEDJKSNSSLMLKSGF?:7>?CCNOSSMMKJSNRSNKSRMMSSSKMNLMJKIKOJMSOQLSOONMJOJMIROSLSSLMNSMGDGIHKKSSMSNSRKNILSMPMPJKJRJPMSI333GGLLJSSQSSSPSOSKHPJSKOOLKJSSQPKSSKMPKLSLSNPRJKIMSSPMSLOJSLMLSJKNMIQIMKNJRSNLSLKLLKKKHJLHGHHEKSPIRKRSMRLILJLKPSOJKOJKSSSNLNGJPHKJHLJI+***++++68HFGGFFIIGGJGIJISGNORJKSJLFSCKHJHISKMJFEFKHNPOOLKKIDEHDFIIOIGHNJMSOGHKJJJHFFHILNSIJMKHMMPJLMLLSHGGSNLMNFGGGEELIFGGIHJJPHJIGHHEHSIOIJEIGHGHINOQQJJKMSHSKGRIQJLGKGGGFFFNIJNMHIIMKIHG?;>=C@OHFGLF?>54;.,+++(('&&&'&&*2:;=22224GLKIIHKIIKKFDDECERGMIHFIGJOQIJHHHGIJIHHGJIRJGJJJIKJHKOILKIIIGLMIGFBCB54/****+/0(((02>???HCCCCHMGHIFHHHGHJIGHLQMQJJLNSJKJIIMILII86666:KILHF?@?<:52111;701<<<<=KJHKJKOECD55666CE>4///23::;;99<;;<ACJKHLIHLHILJINJJLJSKSKQOIHOIKIGIHKHJJJHHISHJGGFFEQIJJKIHHGFEFEEKJJKLIJPIKIHCGEDCHILHMKRQABCISLKIOHJHHJRLIGEDCCHDHIIHSLLJJLHFGGGFHHHKGIKNFIFDFFGFEFEHMMLKJGFEEEEFIJFGCA>410*+04BGGEFCDDDEHFFCBAABCEFHEEDCBBCCEKHIFEFDDCC4431.+***+,4545HHJNII:9666ABDBGIJJPIIHDDHGIJFFDEDFHJFFHGHGHHGGJIGILHFFCEEFFIMFFHFGFDDDCFEFEGGFFDBAAAADHJHHHIHGMIFECCCBCDEDEDGGIHGFCBAABDFFJSLILDEDECBBBBDCCBB@@@@BCCD@=?>:>IJHHD@>>>?ABCFIHIDDCCCCC
@75_45CNXP_2
ATGCTAGCAACAACTCGAAGTATGGGTCTAGCTTATTGATACGTTACCGAAAACCTCATTTGAATAAATTTGGAATACATTTTATTTTTTTTATTGACAAGTACTCGTACTCAAAAAAGTTAAAAATTTTTTATTTATATATTTTTTTTTGAGTACGCGTTCTTTGGACCTGGTGTATCTTGTCTTTACCATGAATGATTTTCCTTGGTTAACAATAATTGTTGTTTTTCCAATATCTGCTGGTTCATTAATGTTATTTCTCCCGCATAGGGGAAATAAAGTCAATAAATGGTATACTATATGCATTTGCATCTTAGAACTTCTTCTAACGACCTACGCTTTTTGTTATAATTTTAAAATGGACGATCCATTAATTCAACTGTCCGAAGATTATAAATGGATCGATTTTTTTTGATTTTTACTGGAGAATGGGAATAGATGGACTTTCTATAGGAACTATTTTACTGACGGGATTTATTACTACTTTAGCCACTTTAGCGGCTTTTCCAGTTACTTCGGGATTCCCGATTTTTTCATTTCCTGATGTTAGCAATGTACAGCGGTCAAATAGGATTATTTTCTTCTCGGGATCTTCTATTTTTTCATCATGTGGGAATTAGAATTAATTCCCGTTTATTCTACTTTTATCCATGTGGGGTGGAAAGAAACGTCTGTATTCGGCTACAAAATTTATTTTGTACACGGCAGGAAGTTCTATTTTTTTATTAATAGGAGTTTTAGGTATAAGTTTATATGAGTCGAACGAACCAACATTAAATTTAGAACTCTTAGCTAATAAATCCTATCCTGTTACACTTGAAATACTATTTTATATTGGATTTCTTCCTGCTTGCCGTCAAATTACCGATTATACCTTTACATACTTGGTTACCTGACACCCACGGTGAGGCACATTACAGTACCTGTATGCTTCTCGCTGAATCTTATTAAAAATGGGAGCCTATGGGTTGGTTCGAATCAATATGGAATTATTACCCCACGCTCATTCTATGTTTTCTCCTTGGTTGTTGGTAGTCGGTACGATCGAAATAATTTATGCAGCTTTAACATCTCCCGGTCAACGTAATTTAAAAAAGAGAATAGCCTATTCTTCTGTATCTCATATGGGTTTTATAATTATAGGTATTAGTTCTATAACGGATCCTGGACTTAATGGAGCTATTTTACAAATAATTTCTCATGGATTTATTGGCGCTGCACTTTTTTTCTTGGCAGGAACGAGTTATGATAGAATTAGGCTTGTTTATCTTGATGAAATGGGTGGAATGGCTATCTCCATTCCAAAAATATTTACAATGTTCACTATTTTATCGATGGCTTCCCTTGCATTGCCA
+
SSRMPJLJLLLMMQMGIQSNINSFIGIGHHGFGIFHIEEIGK(((((@DDLJKLISCDCCDFHKSOSJFIQGIISSJKKSSHGAGJIJKSSKJIIOKHMKJPLKMQLIQJSNDFKMSSKJIGEKKSNJISSSONIOBQISIKLF>HJLJNCA@@@B>=<<<0/44--;OLJISOSSSJJFGHIEEHIDIILMGILIISQLKNSMKF>>FSSSSOJIJKJPMJSLPG3/--DDFEHIJLQSRSKSOLSLLLPORSSMHIPIS@LF?CMJEBCDBEGFGHGLCDDEDIIKNSLJMAA?==>?AKJSJJHSMMMJSJNEEGMMSSOJIJRKLSKMRKORSJNOKKNMKSSKJLSMQKSSLJJLKSJLLKLKPSSKSRRPOOLIKLNRNLSSNQRNKRILOIFDFGFFGE@EBJKF?<<>AEJS@;9898566646437('''''''()2.,1,-,11668>:8855348446;<<<B?B000///-+**,,19A<;<<@456BACDEKFB:97661/-,&'.//FIDD;//++,-,;;BBCCGKGHSSSLMQSJIPSLSJKMOHJNOHGHHLKSLPSPPJSSNKN@56CECDCGGKJEC?////BNFCFLLJKSGJKGSPOQIHMHHKKAC8785530)21...--..C?EHHFIIPQOSLN@?=>>BLJMLSHIKHKGPSKSNLHMQHIJNRSOJLSSKPRMOMJGGA:?@AACBDDBBBBLISJIMEGEEFA@BAAD?:305GJIIIHLKHMKSGE2*))()'(*-6778??@;;;::<:<C??BABDEFECBBCBCILOKKPKOLHPSSKOSSJMLIIBCNIFSMSIJJKE=M>::000119010++(())*'(@@BEIOKMLNJKLISSSJGDDDDFBFJS5333346HIHJHINSSKLSINQPPSKSQSLMSLIK;=;;:>>LIIILSLKLEE<:;7(&%%&&&&&'''(FLLISOSSSKINNJINKSKISSPSLSLJEFFEELNSJKNSDCBBCD:5ABCDAAAB?@@ABFCGFCGIGSSSGNOSSNOSPLMJEEDFDD211111129@@@ADISNMLOLPOOOSOKJSSLSKAKSRKSOSKILGMP?@?MQJOFHEFFDHGIFINMSSSORSMLHMKLOIOSRSRSSSOSSGSLJNSILJSSSSONSSSLNJKSIMSLSSSOJSSLQNKKMIISOJPSSNS=;OJFCAA@@MGC@(((((HJLKJKJMIJLIIIGHOGGISSSOFGI?@KPSLKOGGHHEJSMMSMC@?;788EECBE:=>>3333334?LHMMSIKNJPMHIKGLGKIILKKK??MJNHSLSSKSEED@AEEMMSSJFHKIMORKKH65555GHIICAC9:EDEGGDGGH
@76_45CNXP_2
GGCAATGCAAGGGAAGCCATCGATAAAATAGTGAACATTGTAAATATTTTTGGAATGGAGATAGCCATTCCACCCATTTCATCAAGATAAACAAGCCTAATTCTATCATAACTCGTTCCTGCCAAGAAAAAAAGTGCAGCGCCAATAAATCCATGAGAAATTATTTGTAAAATAGCTCCATTAAGTCCAGGATCCGTTATAGAACTAATACCTATAATTATAAAACCCATATGAGATACAGAAGAATAGGCTATTCTCTTTTTTAAATTACGTTGACCGAGAGATGTTAAAGCTGCATAAATTATTTGGATTGTACCGACTACCAACAACCAAGGAGAAAACATAGAATGAGCGTGGGGTAATAATTCCATATTGATTCGAACCAACCCATAGGCTCCCATTTTTAATAAGATTCCAGCGAGAAGCATACAGGTACTGTAATGTGCCTCACCGTGGGTGTCAGGTAACCAAGTATGTAAAGGTATAATCGGTAATTTGACGGCAAAAGCAATAAGAAATCAAATATAAAATAGTATTTCAAGTGTAACAGGATAGGATTTATTAGCTAAGAGTTCTAAATTTAATGTTGGTTCGTTCGAACCATATAAACTTATACCTAAAACTCCTATTAATAAAAAAAATAGAACTTCCTGCCGTGTACAAAATAAATTTTGTAGCCGAATACAGACGTTTCTTTCCACCCCACATGGATAAAAGTAGATAAACGGGAATTAATTCTAATTCCCACATGATGAAAAAAAGTAGAAGATCCCGAGAAGAAAATAATCCTATTTGACCGCTGTACATTGCTAACATCAGGAAATGAAAAAATCGGGAATCCCGAGTAACTGGAAAAGCCGCTAAAGTGGCTAAAGTAGTAATAAATCCCGTCAGTAAAATAGTTCCTATAGAAAGTCCATCTATTCCCATTCTCCAGTAAAAATCAAAAAAATCGATCCATTTATAATCTTCGGACAGTTGAATTAATGGATCGTCCATTTTAAAATTATAACAAAAAGCGTTAAGTCGTTCAAAGAAGTTCTAAGATGCAAATGCATATAGTATACCATTTATTGACTTTATTTCCCCTATGCGGGAGAAATAACATTAATGAACCAGCAGATATTGGAAAAACAACAATTATTGTTAACCAAGGAAAATCATTCATGGTAAAGACAATAAATGGTATACTATATGCATTTGCATCTTGACCACTTTTTGTTATAATTTTAAAATGGACGATCCATTAATTCAACTGTCCGAAGATTATAAATGGATCGATTTTTTTTAGTTTTACTGGAGAATGGGAATAGATGGACTTTCTATCAGGAACTATTTTACTGACGGGATTTATTACTACTTTAGCCACTTTAGCGGCTTTTCCAGTTACTCGGGATTCCGATTTTTTCATTTCCTGATGTTCTAGCAATGTACGGCGTCGAATCGGATTATTTATTTCTTCGGGATCTTCTACTTTTTTCATCATGTGGGAATTAGAATTAATTCCCGTTTATCTACTTTTATCCATGTGGGGTGGAAAGAAACGTCTGTATTCGGCTACAAAATTTATTTTGTACACGGCAGGAAGTTCTATTTTTTTATTAATAGGAGTTTTAGGTATAAGTTTATATGGTTCGAACGAACCAACATTAAATTTAGAACTCTTAGCTAATAAATCCTATCCTGTTACACTTGAAGATATTTTATATTTGATTTCTTATTGCTTTTGCCGTCAAATTACCGATTATACCTTTACATACTTGGTTACCTGACACCCACGGTGAGGCACATTACAGTACCTGTATGCTTCTCGCTGGAATCTTATTAAAAATGGGAGCCTATGGGTTGGTTCGAATCAATATGGAATTATTACCCCACGCTCATTATTATGCTTTCTCCTTGGTTGTTGGTAGTCGGTACAATCCAAATAATTTATGCAGCTTTAATTCTCTCCGGTTCAACGTAATTTAAAAAAGAGAATAGCCTATTCTTCTGTATCTCATATGGGTTTTATAATTATAGGTAAA
+
SPSMLMOSSMNSSRSMQILRMLMHPIJINIMJGLIJLRSPSSSSSM@HKKOQSHNNLJSJKMNHMMSSSNSDFHHFHFE?DDCNKKLSLJJSNLMIJJLQISOOLPQSNSRSSMSNSLRSSSSMLLIB@LISJLQOLKQRMOLKMSMOSSMSSLIINPLPROHSSNPJRMSPNNSSSSSSNROSJSNSNSNSOOSNKQKKLIQKOOOPPMSLSSNRSSMOISJOISSNSKSSLSPOSQISPIJOJSSMMSSSSSSMSLNIEDCPIJRSMPMNJLOPOSPLNLNLPSKLNLMMLROMLMSMNOSNPKQNLOSNLLOSOKRSKMSSSKKJSSSSKQSNSRKSSRNSOPJKO*****KSSOSSHISLSRMLSJKLQSMFKPKJSJKSMIIIGLLLISLMJHKFGCPSMKKLLLMKQMJHPKNKSNSSOLISMPKLNSKLJMSSSIIKKKDIJNIHJJIMLPMONLHIIMSSMKQJSIFJGHJKIKGFFEFFGEHEEENHEAB@>@@ADKSMKNIQMJHILHQKIFIHIJJIJIJGEEEDGGIILEDEEFGGGGFEHIEDDGHHKHSJLMIFFDEBCBBCEEFJ>>==>FFHFECD<7778IIIIJMGKGFHIMKKRNJLJKFJIMPHLMPSJSJ<889:BEDGHHMLJKFHGFEF=>>FIHJKLGKISKJJJSRKLSSJHJIIMKKMN?;:::;;>::;;:ACCIJJLKJKHKGFGJLKLJIKJKMOSMJGDEOGFSILKKJFFHGKJHIJJOLOIDACBERSICA@@AKPQNHND>FGFJKRHJSJJKHKKKJKPJOLSKJNHIGKJIKIMJNKKSONDGFFEMKSGHCFISSPKKMROSOLQPNKNPLSOIJKHLQONSNKSRISPMSKLKMSNMLQMSILLKMSLKMMIKKKJJKFSJGJIIGFMSJJS,****(((((/2<=>ADFJJLQNQQMKSKGIKGMSFAEIISSSRRLHLNMLSSMRLLOMNJPKHLJIJJIKKONSKKNSGIFCA@@@EFPEIGGAGJSI;7..**.0059922*&&%%%&&&%&&))-BFGKIFGGDJFFED@DDDGBA>=,)))-,-,,,,FDLKKHHHHHMGE;8@LI<KIIGFJEE@@@@AJSLLNOQKLPQMSIMLSMSLSNKSPNLSRPSOMKQLJLPOOOLQQMONLOJSMLKPJOJIJJGGGHGPNIMJHGGEGFGHGDCBA@@?><;::985443--,-,..*))&##$&)688:;:<<>=@DA>?@@A@BBB=;::<9:943341000001132356;=>@CBCEEDFGD@32/.020211'&%%&''+146755555=>>AA<666:::9::=.---())))55=9:<=@@A@CDE:::9CIEEFH???;;;<>:BDGC@EIB==;9:999:A99755-)'%&').()201,-8:<BGKEA?AB>CBA?>>9877676444,+++(('((('(((&%%$$((()+++++''*'&&'&)+**))+..--8<;4///<=@AACCDEDE=88944;BDGEFMEEB?>@;;88865.)5=AA@AFADD??@CHDFEEEC>BB?=;:9:;/////AA@@BEIKEDDHEFCBBCBCBEDCDGEIISHGGFFAIJPSJLSHABGDEHEEFDFECDDCCEDEDFEFGGHIBBBCDC@BBACDDFIJIGKLLSIHQHBBDFEEFFH==ABJHHHHGAPGHCGDFA;991/-,,*)('&&&&%%'./6:<>?=?AABCCDA?@?<?CB@:<3.-,-077=66:678<<=@B>3100;@@ACCCCFELCCDBBHGDDCCEFKDEDEGKOGGDDCEDCDAA>=9:<9:;CFHDDC@@???CIHHEEECECDGQJIGHGHHDCAAC@BDDFINLL432366>>>>>D?@?@@GHGDB<<>960/.+)(((*('''*+-.-4=??BBBB?>>?@DGEDFDDCDCCCCBACAAAA??=?@?@AA@?98852/*'&&'103+*,/((+14@?;;97.0/232211000000/-*&%$$%&&(*/12457:=>=>>@ACFGECA@?;9-*('$""
@77_45CNXP_2
CGTACGTATTTTTGGCCTAATTCTTCTTCTGAGGTTACTGCTGCTCTCCGTATTACTGATGGTGCTCTTGTGGTGGTCGACTGCATTGAGGGTGTGTGTGTTCAGACTGAGACTGTTCTACGTCAGGCTCTTGGTGAGAGGATTCGACCTGTCTTGACTGTCAACAAGATGGACAGGTGTTTCCTTGAGCTTCAGGTTGATGGTGAGGAGGCTTACCAGACTTTCTGAGGGTTATTGAGAACGCTAATGTCATCATGGCTACATACGAGGATCCTCCTTGGTGATGTTCAGGTTTACCCAGAGAAGGGAACTGTGGCGTTTTCTGCTGGTCTCCATGGATGGGCGTTTACACTGACCAACTTCGCCAAGATGTATGCTTCCAAGTTCGGTGTTGTTGAATCTAA
+
())(*))*----//1<=<?A@CAABBBEDCCB=<<<;=??@ABCA32135::::;;<=>@ABCE>=;;;;<DECBBCA....+0099;;=?>?ACCDEFED@??==;;;<;;;;;=>=><98889;===>@>==>;::999<=><;:::<=>@AAA@@??=>???BBAAAA@AA@ABBACEC>ACA99<<>I==<@@ABBCC????>??>>@AABA?999>>>=79****>>?<=<<;:==;9:::<?BABAA@@ACA@@??@@?=;;;;<@>975359<>?@ABDEC?>===?>2000/0))**><@@BCDDF66667<>BCCBAA97668=>?AAA@@>>==;<<<>CB63--.?999:<<332/-./----323333887678;;<<=>EEFFEDDDEGC@
@78_45CNXP_2
AATCGCAATAATCGGGTTCATTGATATTCCTAGTATAGTAGATGCTATCACACATACAATCATACTCAATTCGATGGAATTGTTTGATCTTAAAGGGGATATTCTATAATTTCGCATGTGAGGGGTTATTTCTTGGTTTCGTCCAGTCATTAATAACTTGATTATTTTTAGATAATAGTAGATAGAAAGAACGCTCGTAAGGAGTCCTATTGAAACCAAGAAATATAGGCCTGCCTGCCATCCACACCAGAATAAATAGAGTTTTCCAAAAAAACCTGCTAGTGGAGGAAGACCTCCTAGGGATAAGAGACATAGAGCTAAAGAGAGAGCCAAAAAAGGATCTTTTGTGTATAATCCTGCATAATCTCGAATGTTATCAGTTCCGGTACGTAGACCAAATAATATAATGCAAGCAAAAGTTCCTAGATTCATGGCGATATAGAACAGCATATAAGTTATCATGCTCGCATATCCACCATTTGAGTCTCCAACAATTATTCCAATAATTACATATCCGATTTGACCTATGGACGAATATGCAAGCATACGTTTCATGCTTGTTTGAGTAATAGCAATGAGATTCCCGAATATCATGCTAAGAATAGCTAGGATTTCCAGAAGAAGATGCCATTCATTTGATAAGAAATAAAAAGGAATATCGAAAATTCGAGTGGCTAAAGCTAAAGCAGCTACTTTCGAAGTAACAGAAAGAAAAGCAACGACTGGAGTGGGAGATCCTTCGTATACGTCAGGAGTCCATTGATGAAAAGGGGCTAGGGAAAGCTTGAACCCAATTCCTACAGTGATGAATATAAGCGCAATTGAAATTCCTGGGGAGTTATACATTTGTGTATTGATAAGACCATTCACTATTTCTTGAAGCTCAATCTCTCCCC
+
IISPIIKIHJNSOJMMJJSMRSMIISLNSSMSNJMMSMSJNPLKILLSKIMNMSMQSLMKJMKLMHNKGLKKHKJKISJMSNKMMMMLISSGIJNJLMQKELOSSSPLSJNKKLOLOPSNIMLLKIGMSKQQKSKMJMLLLLLSMOIKKRSNKMLSSNSSQNSMSMQSSMMLKNHMJLLJLONSQKNNKMMQMLGIEDFELILKIKPLOPRHHLJOJIJKLKSSOSMOSSMMMONKMLGLSMLNOSHJKMMOLJSSIOJOHKKKNJSHFMFEJIISGJMSONJSRJSHIISKNNSKKNKSMSLSJ;;0.////---..97666657+****.+*-=;>@DSMJNSNHSPHKSJPQKNMPKSJKMQNSSNQOKLSSJOIKIHKRKSIMLHLLJISHHLNOPMMLSKLMNKPKIHJGQJSLQSNLSLIKNKLLKNOHGFHIMIIHMLMMKLLOKRSSKJKMKNQMNOSKLLSOKLOKJHMIPSMSKHJKPJPKKSMSHGBA@@@EISSIGJGJLMKKJJKKJLKSLQHHIGOIIFGFFIJSRLIJKJLKOISKHCHIGSSJJKMMSNJNPLL777777LPNNKJHI>..GGGSOMIJIEIGGEHHEHHG?@@@SONHLKKIJKHLHIQIHHIIMLJNRSQSIJIIKLKJJEKLSNMGHGGHCBCDESSQKMJJIHIILGLMILIJGHLIJIHKJISC>89JIJIHFGGFHGLKLKLRMSKIHEGFFICDCDCEHHGDECDJDCCBBDCCDDCCDFEC??<2..++--35>CDHFFEFDFFDEJJGFHIIKHFDEEFHGJGKOGFFFFFFEGEFEECBBAAABBCFFFEFFGDGFEBA@@ACDEDCFEGLJHFEDBBCCFEFEDDBA==DIEDBAABBEFHEFDCDDEDECCDEFEFBB
@79_45CNXP_2
AATCGCAATAATCGGGTTCATTGATATTCCTAGTATAGTAGATGCTATCACACATACAATCATACTCAATTCGATGGAATTGTTTGATCTTAAAGGGGATATTCTATAATTTCGCATGTGAGGGGTTATTTCTTGGTTTCGTCCAGTCATTAATAACTTGATTATTTTTAGATAATAGTAGATAGAAAGAACGCTCGTAAGGAGTCCTATTGAAACCAAGAAATATAGGCCTGCCTGCCATCCACACCAGAATAAATAGAGTTTTCCAAAAAAACCTGCTAGTGGAGGAAGACCTCCTAGGGATAAGAGACATAGAGCTAAAGAGAGAGCCAAAAAAGGATCTTTTGTGTATAATCCTGCATAATCTCGAATGTTATCAGTTCCGGTACGTAGACCAAATAATATAATGCAAGCAAAAGTTCCTAGATTCATGGCGATATAGAACAGCATATAAGTTATCATGCTCGCATATCCACCATTTGAGTCTCCAACAATTATTCCAATAATTACATATCCGATTTGACCTATGGACGAA
+
FKIKMSHNMMNLKIKKKOHNJMLLOMJMLMSLSSLLOLSMNNKLLJPILIHJMLNKKMSKLLKJSQHKPSLLKSSJSSKOIKSLSJHHEE/(((?BSLLGOSJJKKHJKLISLLJKLMLOSLJNONSNMKNPSSIHGHKOJPMSJMMJLLNLSSNONOSSSQPSJ?IIKHHHSPKISSSSOSSNNMHOKSQJJLKORGOGQSPNIIHJ>>>==IIHILPLSMNINNMKKMKIQOSJSNSOMIHGFFFC??DGFMKIIINLJIFHG><88:GDIJILLNMQPKOSJMSMOOQLJLPQSSSSNMKNKSMSMLSOILHIKJSGPKRSMQHGGHHCA@ASSPSNSLSOSSSSMKKMMLOJJIQILSSSIPOSLPMPKQSIJNJILQKLNKLGMLGHHQKHLIQMMSPJLLHLHIIIHFAGDHLKNIJFA@@GKLPSKKGJHFHFC667FGLSLLJNOINHSHKNPJJOKLHKOMSJSMKILHJSNNPMIIHPKLMQMOSJHKHJKMMGHKGNIHGJHGIGEEFFKJIIHGFDEEEFAAC
@80_45CNXP_2
TACGATCGAACAACTCGAAGTATGGGTCTAGCTTATTGATACGTTACCGAAAACCTCATTTGAATAAATTTGGAATACATTTTATTTTTTTTATTGACAAGTACTCGTACTCAAAAAAGTTAAAAATTTTTTATTTATATATTTTTTTTGAGTACGCGTTCTTTGGACCTGGTGTATCTTGTCTTTACCACGAATGATTTTCCTTGGTTAACAATAATTGTTGTTTTTCCAATATCTGCTGGTTCATTAATGTTATTTCTCCCGCATAGGGGAAATAAAGTCAATAAATGGTATACTATATGCATTTGCATCTTAGAACTTCTTCTAACGACCTACGCTTTTTGTTATAATTTTAAAATGGACGATCCATTAATTCAACTGTCCGAAGATTATAAATGGATCGATTTTTTTGATTTTTACTGGAGAATGGGAATAGATGGACTTTCTATAGGAACTATTTTACTGACGGGATTTATTACTTCTTAGCCACTTTAGCGGCTTTTCCAGTTACTCGGGATTCCCGATTTTTTCATTTCCTGATGTTAGCAATGTACAGCGGTCAAATAGGATTATTTTCTTCTCGGGATCTTCTACTTTTTTTCATCATGTGGGAATTAGAATTAATTCCCGTTTATCTACTTTTATCCATGTGGGGTGGAAAGAAACGTCTGTATTCGGCTACAAAATTTATTTTGTACACGGCAGGAAGTTCTATTTTTTTATTAATAGGAGTTTTAGGTATAAGTTTATATGGTTCGAACGAACCAACATTAAATTTAGAACTCTTAGCTAATAAATCCTATCCTGTTACACTTGAAATACTATTTTATATTGGATTTCTTATTGCTCTTGCCGTCAAATCACCGATTATACCTTTACATACTTGGTTACCTGACACCCACGGTGAGGCACATTACAGTACCTGTATGCTTCTCGCTGGAATCTTATTAAAAATGGGAGCCTATGGGTTGGTTCGAATCAATATGGAATTATTACCCCACGCTCATTCTATGTTTTCTCCTTGGTTGTTGGTAGTCGGTACAATCCAAATAATTTATGCAGCTTTAACATCTCTCGGTCAACGTAATTTAAAAAAGAGAATAGCCTATTCTTCTGTATCTCATATGGGTTTTATAATTATAGGTATTAGTTCTATAACGGATCCTGGACTTAATGGAGCTATTTTACAAATAATTTCTCATGGATTTATTGGCGCTGCACTTTTTTTCTTGGCAGGAACGAGTTATGATAGAATTAGGCTTGTTTATCTTGATGAAATGGGTGGAATGGCTATCTCCATTCCAAAAATATTTACAATGTTCACTATTTTATCGATGGCTTCCCTTGCATTGCCA
+
FKJLKKJLILJNHKGJKSKLIKSLKOSPPMRSNIGGMGHHKJLSNHF@,,,,+-AC==>IGGKSPKNRORJFFDDGII;644469ALNSSSSKIQLNSKSRPKRKMLSRMKHCIJOSSGDCADGKKKJFLJHKSKKISOJIICBCFGHD)))))-::434++1/-.9SISLLPSLRSKSORIQNONNSSNMLKMSKGLDME@MFI=>FOJHPISKLOHLLOMSJHHSKKNIMHJSMJJHM@???@SSMJNLLIRISSSLK>HD?IORJJSNPOOSMJNQOILISMKONRNMSOSOMSPNMSMKRJSNSSPRQS/++,444E:9999999GHJIISPSSLLKPOMSNONNSJHMJFFIKINNSJ33333FIGCDDELIMIONRKRKMSSSMMSRIIKG<<<;<>>==?LMISJGHGNSSM20001JSLMGHSIPSNKKLJJLLMOKKSSILKRMSHGFHDSMNNSCCA///-887++,++-/++,''((&&'''++AAAADCSCB@88FJBA@:::;;GSJPSFAB;@;HOLMHIIILLKMSLPSKJPSJLMHLSMKILJOE43336BFFGLKSKSNQJKDF><;<<>>>@=>>?<<<FSSSKLSMJILNKKJNNKOLKMMHHGHGMEFIBIGEBC443338;GFHEI??GEBCCCBHGABDDSSOJDEDMPNKFEGFHQKLNHHKLSLLIFJPKJIGFHMKHFDB=>CBFDFHFGNLPSSSQSSBA@?DGHFJIMMIIQRJJKPOSJSHFFIIC?=<;::;=CEEEDEC@@@@@?9=H8>B;445@@GFKLJKSORNSLOSSLOPSLNSSJKQSSSSNSSPSNPLKLSJOPJNJJOJLSHOJHCBCAD0////SLSLSMNMIISMLPKSMNSJMFKJGBBBABCSNRSMSINMMSSSSOSSSKJSNOKMONSPPSPOLNSSMPJKMJSKISSJJLLIKMLSSKOSNOSSJOKSOSKKSIKJFEFGEOPSKSSOONSKPLMKJSKJOSSOMKIKHHIMSOHJMKSNJSSLSPSLIOLSSMRSIMNFKNNLIIKSMQKLJLJOMSJMLFGHKMISJSKNRLMLNKSLSJSSKSPRGGBCDKJSQLHPIJGFIBDDKSSMECAADIHKNHQMLSSSMNOPQSSKMKOSKNSNLSSSPSNSJSMOSSNMKOSMSOKQOPLSMOMSOSSSQPSNSSSSLINKSSQIKSSSNSLOSKSPPJSOPSSSLLMLJSSNSSLMSQSSSSORCDCSLSSOJSMSJRNIJLSJHOLJSPSLSHNSELNGFFINSKKSMSLNPSSLJMJNLJJHIJ@;:9879::8:/.../B?..9::CSMLFJJHQSJKHSQJSKIKLSQLSSSOOIKLGEEDCE>CHGDGFGHKO
@81_45CNXP_2
CGTACGTATTTTTGGCCTAATTCTTCTTCTGATGATCGATTTAACCTCTGATCAAAAAGATATACCTTGGTTATATTTCATCTCTTCAACAAGTTTCGTAATGAGCATAACGGCCCTATTGTTCCGATGGAAGAAGAACCTATGATTAGCTTTTCAGGAAATTTCCAAACGAACAATTTCAACGAAATCTTTCAATTTCTTATTTTACTATGTTCAACTCTCTGTATTCCTCTATCCGTAGAGTACATTGAATGTACAGAAATGGCTATAACAGAGTTTCTGTTATTCATATTAACAGCTACTCTAGGAGGAATGTTTTTATGTGGTGCTAACGATTTAATAACTATCTTTGTAGCTCTAGAATGTTTCAGTTTATGCTCCTACCTATTATCTGGATATACCAAGAAAGATATACGATCTAATGAGGCTACTATGAAATATTTACTCATGGGTGGGGCAAGCTCTTCTATTCTGGTTTATGGTTTCTCTTGGCTATATGGTTCATCCGGGGGAGAGATTGAGCTTCAAGAAATAGTGAATGGTCTTATCAATACACAAATGTATAACTCCCCAGGAATTTCAATTGCGCTTATATTCATCACTGTAGGAATTGGGTTCAAGCTTTCCCTAGCCCCTTTTCATCAATGGACTCCTGACGTATACGAAGGATCTCCCACTCCAGTCGTTGCTTTTCTTTCTGTTACTTCGAAAGTAGCTGCTTTAGCTTTAGCCACTCGAATTTTCGATATTCCTTTTTATTTCTTATCAAATGAATGGCATCTTCTTCTGGAAATCCTAGCTATTCTTTAGCATGATATTCGGGAATCTCATTGCTATTACTCAAACAAGCATGAAACGTATGCTTGCATATTCGTCCATAGGTCAAATCGGATATGTAATTATTGGAATAATTGTTGGAGACTCAAATGGTGGATATGCCAGCATGATAACTTATATGCTGTTCTATATCGCCATGAATCTAGGAACTTTTGCTTGCATTATATTATTTGGTCTACGTACCGGAACTGATAACATTCGAGATTATGCAGGATTATACACAAAAGATCCTTTTTTGGCTCTCTCTAGCTCTATGTCTCTTATCCCTAGGAGGTCTTCCTCCACTAGCAGGTTTTTTTGGAAAACTCTATTTATTCTGGTGTGGATGGCAGGCAGGCCTATATTTCTTGGTTTCAATAGGACTCCTTACGAGCGTTCTTTCTATCTACTATTATCTAAAAATAATCAAGTTATTAATGACTGGACGAAACCAAGAAATAACCCCTCACATGCGAAATTATAGAATATCCCCTTAAGATCAAACAATTCCATCGAATTGAGTATGATTGTATGTGTGATAGCATCTACTATACTAGGAATATCAATGAACCCGATTATTGCGATTA
+
DDEDCDE@@@>?@??CDEKQJMHLKIJSJKPLLPSMMKRHKJPSSKL==311/*++5699<<==HQSSLLSKNMSKMSSMSQNNLRSJOSKKMJLSLQSQKPSNIOSKLLSQHSLIGHIJKMQLD33321.''''.79BCGIIIHKHISSKMKJHJKILJKMSSHLILKMJIHIKNHMMJSMO@>@@@LJLI98889OKONOPMNLMILKIHHMHGQSKKQ;<;:----45>??IGSISIJKMNJSNSNMRSJLLKIPLLKSQMJPILNNOIPJIMIKRNSOSSNJJLKSKHNNPLMPLSIFQB@@AOJKMMHGFHHHHQOJNLMSPRKSLJKGGEFGIHNKLNSMKKPNSNNLSKRNKIOOKOMJPSSOKKOKPMNJKKKSNOOQLOKEDDCDJJMNSOKLIFILSOKMKLSPFCDDAC555KHFEFHINHKLLKSKSSSMOLEDCCD+++++GFEDERHECDDESSJIQJJILILSOJJKIKJHKKHHJHKLNSKKHHILGJIHNFFFFQSLLNJIIILJISFGIIJKLKRLSJISNJKOJLHJKSHJNNJJHJILMQLIKMJJQHAA@@7HISMLHKLMOKSJKIEEDDEFIGIHJIJIHMO<<<<FNJSLMOLHSKIGBA?8>?9222HJ<899=5@SJGSJJGJJFHJHJSFIGIGKPSKLSSKSJLGSJAGKJMNIKIMOKKPEKPSNSMNIQJMD99FKGHLJKRPKIJHGKFFHFIHKJPJKRKPKQGFJIILNKC=<999<88<CPSLKIJSMSSNHMHEIHIGMHMSJINIHNSSSOSLKSOOOLMSLLLJLSMLHS8/1IHHIHHHSMIIFGHJNJSMRSLLMKKLJLNNFFHILHSJSJJJJSKLQSKIILHNINLSKHO=<<<<GGGKSKILIKIJLHNOIKJODCBC<433239<FSMSNKJMSQSRSIFJRNMRNKJLRMKSIM.,,,-EGQOSSLISPLMKLIONLPLQMNMGDEEDHGILKJMLMSOSKJKQSSSOSMONSNSMIPNOJMSNNLSOLKJPSJJFNLIIQIOLLKMOKSRSOMSMSKPSSIKJNONLOHLLJKEFOKLLKQJIHKLSSINHHGMGH<5112B<:<<EHOKMQOLMLKLKSSKSIKGHKLOLSONMSMLSLIIA@::8<??@JOIKKKMLSLLMSSSRQJNLJNSKIHFAA;85333DFJKHKKJSSOKOMKMNSRHFEEFPOPJMRNSSNSISIHNILGKSOKSJLJSINIOKSMSRKHJNMOOPJRNMMSSJSKGKMSHSLMPLIQIMNLLSGSLJMMLSOSMSMSOLRSJLISNMKKQPSJIQLMMLGG>2D5,,ENSLSMSRJHKJIMIJHHIKKIJJKIGGHRSKHGKKGKRILJMMJJJNMPKMMNSJLKHLGILMJSJOLLKJGNFGGEHPQLSSHFHEEG
@82_45CNXP_2
GGCAATGCAAGGGAAGCCATCGATAAAATAGTGAACATTGTAAATATTTTTGGAATGGAGATAGCCATTCCACCCATTTCATCAAGATAAACAAGCCTAATTCTATCATAACTCGTTCCTGCCAAGAAAAAAAGTGCAGCGCCAATAAATCCATGAGAAATTATTTGTAAAATAGCTCCATTAAGTCCAGGATCCGTTATAGAACTAATACCTATAATTATAAAACCCATATGAGATACAGAAGAATAGGCTATTCTCTTTTTTAAATTACGTTGACCGAGAGATGTTAAAGCTGCATAAATTATTTGGATTGTACCGACTACCAACAACCAAGGAGAAAACATACGAATGAGCGTGGGGTAATAATTCCATATTGATTCGAACCAACCCATAGGCTCCCATTTTTAATAAGATTCCAGCGAGAAGCATACAGGTACTGTAATGTGCCTCACCGTGGGTGTCAGGTAGTCGGTACAATCCAAATAATTTATGCAGCTTTAACATCTCTCGGTCAACGTAATTTAAAAAAGAGAATAGCCTATTCTTCTGTATCTCATATGGGTTTTATAATTATAGGTATTAGTTCTATAACGGATCCTGGACTTAATGGAGCTATTTTACAAATAATTTCTCATC
+
SSSNSSSSQSOLSSLPSKSOJSSSLOSKRSSSSKNLBBBABNSOLSJLHSNOKHNSPOKSOSMLSMQLMMOSNSSPMSMRLSIMEGHEDHOJJKSLKSSSLSNSJJSKROSLLIBFHISLPPOMSQSLSSSSSSPSLKLJLJSQSLLSRSNSMSRJPSQRSPJPSSSPLSSOOPRSSSSNNLRSSKPQMSPSNQIKKSKSOKJQSLSLPLMMSONOQKNSPOQSLQNLOJOQMMLSIOSNKLOSSSMLNKSSOSSNQOKDANESSRPSNNSNSNLLSPOIINSOOMSSSMOMMSPKRSONRPSOSQKOPLLMSNFJDFHHKJOLLOSLJRNLFKMIJPIKKJFED.((()8IJHGOJLJMHJKSPSOJKNMSSOMOKMO<;;;<IEGGFHGFIBCDGBC?5;>:KKMNIKOSSPNPNOHSNSPMKJMNSMRLJLNSSMLSLSNLLJLH==EECCEFISQPSKFEFFEHGGEIIINHGOHKFKFGB<==:8:<<<=<===>@CBC@A9976689GFGIJFCEEFA>>;QJIH?<===BBABD@AAABFFGFHGJOKEDGFCBDGISLFIEEFGGHDEGFGJIGHIHCBCCCKI877776520..00--/++++:;:;GIHDG@AC?B><551.---+
@83_45CNXP_2
ATGCTAGCTTTTTGGCCTAATTCTTCTTCTGATGATCGATTTAACCTCTGATCAAAAAGATATACCTTGGTTATATTTCATCTCTTCAACAAGTTTCGTAATGAGCATAACGGCCCTATTGTTCCGATGGAGAGAAGAACCTATGATTAGCTTTTCAGGAAATTTCCAAACGAACAATTTCAACGAAATCTTTCAATTTCTTATTTTACTATGTTCAACTCTCTGTATTCCTCTATCCGTAGAGTACATTGAATGTACAGAAATGGCTATAACAGAGTTTCTGTTATTCATATTAACAGCTACTCTAGGAGGAATGTTTTTATGTGGTGCTAACGATTTAATAACTATCTTTGTAGCTCTAGAATGTTTCAGTTTATGCTCCTACCTATTATCTGGATATACCAAGAAAGATATACGATCTAATGAGGCTACTATGAAATATTTACTCATGGGTGGGGCAAGCTCTTCTATTCTGGTTTATGGTTTCTCTTGGCTATATGGTTCATCCGGGGGAGAGATTGAGCTTCAAGAAATAGTGAATGGTCTTATCAATACACAAATGTATAACTCCCCAGGAATTTCAATTGCGCTTATATTCATCACTGTAGGAATTGGGTTCAAGCTTTTCCCTAGCCCCTTTTCATCAATGGACTCCTGACGTATACGAAGGATCTCCCACTCCAGTCGTTGCTTTTCTTTCTGTTACTTCGAAAGTAGCTGCTTTAGCTTTAGCCACTCGAATTTTCGATATTCCTTTTTATTTCTTATCA
+
HIHLGHQJQMHHH>>>>?LJSNMSKMJRKJNSNPJKLGJHNMPISLJIIFISLLAFLNSMKKLMIPSNOIJLPKOLMFFFHEIJPJMOJSKJJLJSHHHHMHJIJJJNLSRIIJMKRJSQMQSNKEFH??>ALQLNLSNMRLKLKLLHJIJF?CCA@CBAGCGIQGI;::79DDEFGGKKIJHFFAEFSKILQIIFJINLKQLJMLPKOKJHHFHJIMHKMJMLNJLIJJNOJIJKLGFIFHIJLHIIIMHKNKLGHJHOIJNMJILFJJHIGGHFHHFHQOLKQJSKMLGHNLIHMJGISIDEBBACCECHHJMEEDDFFFGJJIHFJEDDCA@AAADISHIHHCFFBEEI.HHBGFGHFDBCDCIIPIIDKKNILKMIIKLJHOHKKSJSLPLNKNRLNOLJJKKLNSMSLSJIIEHKIJGPKLJILJJSOKMJILOINSMOCHG<DFDKKJMSKJMIKKPOOKNSSNRQMIMNOKNLOHOGIIGIMHJKISMHIIKILJGICDCC>??GMJIGGHRIHHIKKMGICCAEFEHNLLSKSMLIKJLNMHMGIIHIKHIIKLSHJIMGHABB2-CFKGSJIHHKIIIIFIDGDFIJOHMKIILIIMFHEGFLIEH8GHDECDDBCB2.7:0BDFHF::@><:>HHLPHMNIHFKKIJMKHIHKILMLKJASMMSLJD=AJKIJKOIJJKJFIDRSNKOLSSMNKJHJIHHIJILSGFLF=EFGFCBEBBB>@GNLLLLGJLJKJJQJJIHGIKLLJLMKLSLMMJMJHJL
@84_45CNXP_2
AATCGCAATAATCGGGTTGATTGATATTCCTAGTATAGTAGATGCTATCACACATACAATCATACTCAATTCGATGGAATTGTTTGATCTTAAAGGGGATATTCTATAATTTCGCATGTGAGGGGTTATTTCTTCCGTTTCGTCCAGTCATTAATAACTTGATTATTTTTAGATAATAGTAGATAGAAAGAACACTCGTCATTTATATTGAAACCAAGAAATATATAGGCCTGCCTGCCATCCACACCAGAATAAATAGAGTTTTCCAAAAAAACCTGCTAGTCGAAGACCTCCTAGGGATAAGAGACATAGAGCTAAAGAGAGAGCCAAAAAAGGATCTTTTGTGTATAATCCTGCATAATCTCGAATGTTATCAGTACCAGTACATAGACCAAATAATATAATGCAAGCAAAAGTTCCTAGATTCATGGCGATATAGAACAGCATATAAGTTATCATGCTCGCATATCCACCATTTGAGTCTCCAACAATTATTCCAATAATTACATATCCGATTTGACCTATGGACAAA
+
..4>@A??@@BD<-,,,,))))(*+,,0+,-9::ACA@@????@BCBA=>>=@@GEGJJGJMPHJF42222D=<<98>ABB@@??:--.;:2249?GHFGKKOHHFFFHDEMIEEBB?@=>>??GLOKGLI@@.)))567((((2<@AA?BC@AE==<=<<>BDBA><;968332110..)*-44433645;:...'''%$$$#%%&&&&'4??FFFFIA@@??958:<?FHGLKILKIC999;ELHFDDGGHIHSFDCBAAAB?=>;;<EOIMKJSGE@4++'&&&'0,,-/7776678JFFHHJIHJGJDDCEFCCEGFDE87777=<>>>;<511111127<?@@IHKHGBCBACGHILKGJFJIHHG???.-**())()+&&&&%&%%)&(8;?>>>>>><>?>==6666H8766884569:;BBBDFDDEFJ@889>?EGAAABBGKJIJOOIGLIHJFEHIJKSPJI:9999LKNGGLKISKMMFHHJGSJHEFHCDCA?@?@???;9888:45EFMCC,...(((
@85_45CNXP_2
ATGCTAGCTTTTTGGCCTAATTCTTCTTCTGATGATCGATTTAACCTCTGATCAAAAAGATATACCTTGGTTATATTTCATCTCTTCAACAAGTTTCGTAATGAGCATAACGGCCCTATTGTTCCGATGGAGAGAAGAACCTATGATTAGCTTTTCAGGAAATTTCCAAACGAACAATTTCAACGAAATCTTTCAATTTCTTATTTTACTATGTTCAACTCTCTGTATTCCTCTATCCGTAGAGTACATTGAATGTACAGAAATGGCTATAACAGAGTTTCTGTTATTCATATTAACAGCTACTCTAGGAGGAATGTTTTTATGTGGTGCTAACGATTTAATAACTATCTTTGTAGCTCTAGAATGTTTCAGTTTATGCTCCTACCTATTATCTGGATATACCAAGAAAGATATACGATCTAATGAGGCTACTATGAAATATTTACTCATGGGTGGGGCAAGCTCTTCTATTCTGGTTTATGGTTTCTCTTGGCTATATGGTTCATCCGGGGGAGAGGGTTGCGAGCTTCAAGAAATAGTGAATGGTCTTATCAATACACAAATGTATAACTCCCCAGGAATTTCAATTGCGCTTATATTCATCACTGTAGGAATTGGGTTCAAGCTTTTCCCTAGCCCCTTTTAACAATGGACTCCTGACGTATACGAAGGATCTCCCACTCCAGTCGTTGCTTTTCTTTCTGTTACTTCGAAAGTAGCTGCTTTAGCTTTAGCCACTCGAATTTTCGATATTCCTTTTTATTTCTTATCAAATGAATGGCATCTTCTTCTGGAAATCCTAGCTATTCTTAGCATGATATTCGGGAATCTCATTGCTATTACTCAAACAAGCATGAAACGTATGCTTGCATATTCGTCCATAGGTCAAATCGGATATGTAATTATTGGAATAATTGTTGGAGACTCAAATGGTGGATATGCGAGCATGATAACTTATATGCTGTTCTATATCGCCATGAATCTAGGAACTTTTGCTTGCATTATATTATTTGGTCTACGTACCGGAACTGATAACATTCGAGATTATGCAGGATTATACAAAAGATCCTTTTTTGGCTCTCTCTTTAGCTCTATGTCTCTTATCCCTAGGAGGTCTTCCTCCACTAGCAGGTTTTTTTGGAAAACTCTATTTATTCTGGTGTGGATGGCAGGCAGGCCTATATTTCTTGGTTTCAATAGGACTACTACGAGCATTTATTTTATTATCTATTATTATCTAAAAATAATCAAGTTATTAATGACTGGACGAAACCAAGAAATAACCCCTCACATGCGAAATTATAGAATATCCCCTTTAAGATCAAACAATTCCATCGAATTGAGTATGATTGTATGTGTGATAGCATCTACTATACTAGGAATATCAATGAACCCGATTATTGCGATTA
+
JRKHJJKGDA@GEESSPJLSJKMKSMPSPLNKKKSHIFFHJMMISMOOSLLSHEJMSNPSOSSMLNSLPPLOOIMOJKPMSMNMOQPNSLKMJNMSMOSNMSLLJLNSHSSSLLRLLSIQSSLLKKSKQSPMPSMKQLNLKJSSLLMSLOSGSK934446HLSLMRKKGJHFKJJGHMNSMRSNNDHRSLI@D89@@AMOLSNPOSSPNSLJKPJJHKKISSNLRLNLHJMKKMSSJOJPRKJGHJHHKSJIIOILJINGIHJLIJSLLHKHJIJIIJJSPSIHLGHHGHM?>>>>@JHHRHIOQJJJMLNLSQQKSKMSSPLOKLRQNJILGFEDFFKNJSJJMFOSMKPSKSLKJMKJMILJKMISKMSHSJSMSNIPQSOLINSNSISNLJKJMONQKPKJKLPKMPRLSNKHEFGFSIKJNPLOJJJHIJIIPJOKKNLKOIFEFFMKMNKSQOPHNLIJHJPSOJMJDDHJHHIINKSHPJKSRSHIJHGKIHJIGJHGGHHJEBOGMH=987,**))('''*,*+/BGKHIIIHGGEIFFFGGGHIGIFFEEFFEFHLIH?>>=@C222223EHJHIEC>>>EGFDDCCCDEKFEFHGIEFFFEEDCDCFEDDDDGIHDB?85.)3=:CGE??1-74+&&&%&')<@?BBDDGDCAA@@@AABCFIKIDD???GKNKNKMIJJPNNPJMLSNPOSKLOKO98887789JIKHLKFJSLLLLPIAB@=HMKJIMJONLMPSSOQISMRQMPQLMKSKJSMQSSOOLHPKJFHIGKKPHMGNKJMSSKJNSSSMMKJIOOJIHMLOA@>??CFSPSMSJKHOOQPSJJJCCCCCPJLJJJKFILJIMKJKSKPMKSISKIAFGFEFDEA?>?>?CDDFHMJKIJGIIISKLSMNKSHLHKLKJILHLNQJNSLSPLJLNLKIJNKNHKIJKMSHJRMJLJHKIIRLLKKKIMIQHGJIHISSJHLSHFGJSMJJCJKFDI:CDLJNSESSNSSLNSMMFLPOLNKHONNLOKJIMMJJJNIIGIISJIJKSMQSPOKLNKSOMMSNAAAAACB@6-))6@GMOKKKMSOLSKPSSMJISKQMEDECCBACFFJISNLLMKMJOG333LSMSJSSPSPSSOPSLMIKIJCFHCKJJHNJIPPOSOSMNKLSLLMOMRJMMLPJQOHJSILMMOSSNSLSE)))((SLNLMIIBBB>?=93/(''&&&***)+*)$&&&&%'(&&''''(,-.89<G:::GKLKIILSSIPSKJJISLKKSSRJQREOLLOKSJIIKNMJOQNJLJLHHLLKQJSPPOONSJNOPPLSISKLINJBGJLJQOKLIIJIILJHGIJHSMMLLHKGHIPNJ<<<<<MSNKNIISLKJKNLKJKIJJHHPNOSNSJPLSIFEFDDDEDDFGHOJKKJKLL
@86_45CNXP_2
ATGCTAGCAACAACTCGAAGTATGGGTCTAGCTTATTGATACGTTACCGAAAACCTCATTTGAATAAATTTGGAATACATTTTATTTTTTTTATTGACAAGTACTCGTACTCAAAAAAGTTAAAAATTTTTTATTTATATATTTTTTTTGAGTACGCGTTCTTTGGACCTGGTGTATCTTGTCTTTACCACGAATGATTTTCCTTGGTTAACAATAATTGTTGTTTTTCCAATATCTGCTGGTTCATTAATGTTATTTCTCCCGCATAGGGGAAATAAAGTCAATAAATGGTATACTATATGCATTTGCATCTTAGAACTTCTTCTAACGACCTACGCTTTTTGTTATAATTTTAAAATGGACGATCCATTAATTCAACTGTCCGAAGATTATAAATGGATCGATTTTTTTGATTTTTACTGGAGAATGGGAATAGATGGACTTTCTATAGGAACTATCTTATTGACGGGATTTATTACTACTTTAGCCACTTTAGCGGCTTTTCCAGTTACTCGGGATTCCCGATTTTTTCATTTCCTGATGTTAGCAATGTACAGCGGTCAAATAGGATTATTTTCTTCTCGGGATCTTCTACTTTTTTTCATCATGTGGGAATTAGAATTAATTCCCGTTTATCTACTTTTATCCATGTGGGGTGGAAAGAAACGTCTGTATTCGGCTACAAAATTTATTTTGTACACGGCAGGAAGTTCTATTTTTTTATTAATAGGAGTTTTAGGTATAAGTTTATATGGTTCGAACGAACCAACATTAAATTTAGAACTCTTAGCTAATAAATCCTATCCTGTTACACTTGAAATACTATTTTATATTGGATTTCTTATTGCTTTTGCCGTCAAATTACCGATTATACCTTTACATACTTGGTTACCTGACACCCACGGTGAGGCACATTACAGTACCTGTATGCTTCTCGCTGGAATCTTATTAAAAATGGGAGCCTATGGGTTGGTTCGAATCAATATGGAATTATTACCCCACGCTCATTCTATGTTTTCTCCTTGGTATTTGGTAGTCGGTACAATCCAAATAATTTATGCAGCTTCAACATCTCCCGGTCAACGTAATTTAAAAAAGAGAATAGCCTATTCTTCTGTATCTCATATGGGTTTTATAATTATAGGTATTAGTTCTATAACGGATCCTGGACTTAATGGAGCTATTTTACAAATAATTTCTCATGGATTTATTGGCGCTGCACTTTTTTTCTTGGCAGGAACGAGTTATGATAAGATCAGCTTGTTATCTTGATGAAATGGGTGGAATGGCTATCTCCATTCCAAAAATATTTACAATGTTCACTATTTTATCGATGGCTTCCCTTGC
+
JLJLOLKIIMSGKHE76555566000222223<BBHHKHLMSJFIGJLMIMMMIOKKJMSJOMNSLKJJLNSJONSSKKIKSSSLCJJSSSSLQIIKIHFHMGIMLJHFA6668GHSSREFDGNKQKBJKSSNLSMKPSJIHGBDSSSSGJHIFI@???>;::8489ADIJSOSSMSOSNKOOKRSOMOSSMIOJJLOPPLPMMOGISSLJGFHEIPMKJLSOJOOKKRNILOMOSJSOSLSKMSSOOJOSLSSJJRNPQLIOIHLJFKHMJMSMIGGGGFIGIFFKSJKSHGIHFIGHJMOKLSISKRSSKOJJLISJJMJIJHSSMGKHJIJLSMHNHJSMMSJJLSNIRKE@A@AD98888FHEGHKHJJJMCHJNSJMSIINLOKOSKI==<;:<<<=;;;;=FGKS;::9<QSJECCCEFEDA6666<;;@A?@AKKJIJHSHF?;;555567*)))(++++FJFFIIJKSQLSPPGGKPJHIHGHJIPNKIGIGIISMOLCA@?:9:66679FECEGCCF<GRPRJCGGQKSHHIPINMIGGGHGJOHGEED@A@=10/,/:<=>JOJISQLJG?>-++++EDGFFFEFCEESSSKLJMHIHIMIEEEGGIRIMIIKIMSLLFIDEGIJI?EE?DLSKILKGILLJLSJJISKJLLMQISONPNSQSONSNJOIKLKSSPIKPSLSMKSSNPORO>==>@CEFEEJ@@>?@KPSSNPKSMMJIIHGGHIHNOJSLIKJQIMRSNLMLSSNJMMLLIHGFMLLOLMMLOSKSOSKLKS:::::JKSMMJSMOSSSMJSRSSSSSSQNNJOOMSMSNMLKKNPKSRSSLSLSSMLSMMKKOOSLKRSSNONJRSJKSLMISNKMSSSLSMPKOSLSMSINOLGGGGRMJPLSSKSLLKSLLOJSKKKMPOLNSSOSOJSSMKIRSNSQOSSLKLSKSSPMKNPMOJSKKJOLLHHKRPMHHKACCEKSKSPLQSPJQJKSHQMILJRNHSF?>?D4+JKONRMLSSSLJISIJI==-**)'''''(*&'-/=><<===HGHSOJPLJHHIHHKHMHIFKNISMHNPOJJNDDCBENLOCC55555<845==IFIFJOLJIIIGGFIHSKKLINMSJOSMSOMJPSSSSSMOMLMKPMJMSMJQNSNJOMQNKLIJKLSQPNQSJSMSJJMKNMLHJIHHJSRSMSLKOJRSSJPNMNMKILMSKJQSSNKPLSLKIJMLKIHSSSSF:6676:@AA@@ACEHLKFED0+((('')++-//101;=C?@GLHSGHC@??:43323;33333?>>11EGFBDAFHFB>@?89HIJFFJGJJFGFFFMIKHEDDCFJHJFFFCJEF
@87_45CNXP_2
ATGCTAGCAACAACTCGAAGTATGGGTCTAGCTTATTGATACGTTACCGAAAACCTGATTTGAATAAATTTGGAATACATTTTATTTTTTTTATTGACAAGTACTCGTACTCAAAAAAGTTAAAAATTTTTTATTTATATATTTTTTTTGAGTACGCGTTCTTTGGACCTGGTGTATCTTGTCTTTACCATGAATGATTTTCCTTGGTTAACAATAATTGTTGTTTTTCCAATATCTGCTGGTTCATTAATGTTATTTCTCCCGCATAGGGGAAATAAAGTCAATAAATGGTATACTATATGCATTTGCATCTTAGAACTTCTTCTAACGACCTACGCTTTTTGTTATAATTTTAAAATGGACGATCCATTAATTCAACTGTCCGAAGATTATAAATGGATCGATTTTTTGATTTTTACTGGAGAATGGGAATAGATGGACTTTCTATAGGAACTATTTTACTGACGGGATTTATTACTACTTTAGCCACTTTAGCGGCTTTTCCAGTTACTCGGGATTCCCGATTTTTTCATTTCCTGATGTTAGCAATGTACAGCGGTCAAATAGGATTATTTTCTTCTCGGGATCTTCTACTTTTTTTCATCATGTGGGAATTAGAATTAATTCCCGTTTATCTACTTTTATCCATGTGGGGTGGAAAGAAACGTCTGTATTCGGCTACAAAATTTATTTTGTACACGGCAGGAAGTTCTATTTTTTTATTAATAGGAGTTTTAGGTATAAGTTTATATGGTTCGAACGAACCAACATTAAATTTAGAACTCTTAGCTAATAAATCCTATCCTGTTACACTTGAAATACTATTTTATATTGGATTTCTTATTGCTTTTGCCGTCAAATTACCGATTATACCTTTACATACTTGGTTACCTGACACCCACGGTGAGGCACATTACAGTACCTGTATGCTTCTCGCTGGAATCTTATTAAAAATGGGAGCCTATGGGTTGGTTCGAATCAATATGGAATTATTACCCCACGCTCATTCTATGTTTTCTCCTTGGTTGTTGGTAGTCGGTACAATCCAAATAATTTATGCAGCTTTAACATCTCTCGGTCAACGTAATTTAAAAAAGAGAATAGCCTATTCTTCTGTATCTCATATGGGTTTTATAATTATAGGTATTAGTTCTATAACGGATCCTGGACTTAATGGAGCTATTTTACAAATAATTTCTCATGGATTTATTGGCGCTGCACTTTTTTTCTTGGCAGGAACGAGTTATGATAGAATTAGGCTTGTTTATCTTGATGAAATGGGTGGAATGGCTATCTCCATTCCAAAAATATTTACAATGTTCACTATTTTATCGATGGCTTCCCTTGCATTGCCA
+
NKJJOIJKNSMJIJLLILMJKKNMPJKNSKMKLOPIOOJSHGIIJEILJNKKSMMRNINNSKIMPJGMKLSMKSKHLLSKHSNJJEFBDSSSLIL>=>?KHMGFGEGHLGHEBCEHSOLMKGFMMMMHJLSSOJISMSLKHG?<JJIIPOSLSJPPHDJJ@@LB>?EEKJLSRNLNSLLPNJKNOLNLKNKMNNNNJSRMPSSPSMQNPSSLNMPNLLMGLQNLSMSSQQQKSRSMJQSPLJIJSPSJQJSSKMLQMSMRNLPLSLSFHHLNOQRSSQKIKIISSSMRSMKJJGILJJKKOSNKLLQOKKJJSMMISKIMSDEEEDMLJEFEGIJNJISKSSROSIKKJLHLSKKRLSSIJKEDCDDHJJQQMJOJIIPHKKHGFFFGKMSHNLKKLMNSIJECDBDMPKGFCAKJJKB@???IGGLIHFJJGDDCCDDFBCAEDHJLGOCIKGHFIEEEDCGHGC@?>>?BFKIOIIHJGEJMMOJPSMJKFDFHGFGGDKNSIGEGECA@<;<JILQIKRNNSGHKSSMABDGHKOJISKQMSSSMLIMNMSHMKJKOJSJMKLMJJMLKJLSNSQS@?65555MGOSQKKJHNGESSSMEDDOONSOQMSQKNQSLSSNLNSOJLSPHSSLNA@?@@AGIEOESAAHKJJIJKMOPSPMPKNMOHIPLKMKSLSMNMNMIHHKLIKNSSNPSMRMMSJMNGCMHLJSJJIIJHSKSSSMSLNJOMLLQLLIORSSKSKSNIKJJOGIKNQJSSKLEIA?>?>CSSKSNJIJHGMLMLOPLJOIOMKSOIMSOJMOOSSNOLISMSIKHIJLJMSLIILIMJINSONSMJSKMJJKSPMSOKIPSKQKQKJLQKJMJNKMMIJGIGIJLSOISMKIJKJMJJROSOKJQOJJKNJLKKKKSOSIISIKGMJKKJHJJFIGFGISHSLRSLSKJLJNNSHIGKSLMNNLLSSPKJSOMJSKOOSOLKSLLSSOSFEDDDMKKLLSJMOLSPSPMKKQOLSNRRMSSMSLLSLJPKMNSMPJSPSSSNLOQQSKKHJQLHKSSRJMSMSOJLJIONOLSSNSRSKPNSSSHNMQNROSORSSSSSJSSNLNLMKSSNSOSSPJMNIOKJLSSSNSPSSSNSKSSMSPSKKOKSRSLLKLQSQSSKMJSMMSLFEFENLKKMSOQLSQJLLJSOMLMNOMKKKSMSPPSRSQMLJOSNQSNRKSSIPOLSKRSSSLOSOLJLIIHBSSSLJMIJSNMOQMROJIJIQNMLPKJIPPMSSKLKLILNMOOLSSLSLNSSIIHLISSNIHIJJJJHOHSNNMQMNSKOQNOLRMHOMSJMPLHIHJIHHJLJNOILIEEFHJJKKIHJQHLIJKGIFF
@88_45CNXP_2
ATGCTAGCTTTTTGGCCTAATTCTTCTTCTGGAAATCCTAGCTATTCTTAGCATGATATTCGGGAATCTCATTGCTATTACTCAAACAAGCATGAAACGTATGCTTGCATATTCGTCCATAGGTCAAATCGGATATGTAATTATTGGAATAATTGTTGGAGACTCAAATGGTGGATATGCGAGCATGATAACTTATATGCTGTTCTATATCGCCATGAATCTAGGAACTTTTGCTTGCATTATATTATTTGGTCTACGTACCGGAACTGATAACATTCGAGATTATGCAGGATTATACACAAAAGATCCTTTTTTGGCTCTCTCTTTAGCTCTATGTCTCTTATCCCTAGGAGGTCTCCTCCACTGGCGGCTTTTTGGAAAACTCTATTTATTCTGGTGTGGATGGCAGGCAGGCCTATATTTCTTGGTTTCAATAGGACTCCTTACGAGCGTTCTTTCTATCTACTATTATCTAAAAATAATCAAGTTATTAATGACTGGACGAAACCAAGAAATAACCCCTCACATGCGAAATTATAGAATATCCCCTTTTAAGATCAAACAATTCCATCGAATT
+
MSJHSMJSJLKMGINSKSKKSKKSSNJSKSIJLNPSLIL......F==F==NNMSRSKIFFHGJLMISMMRMKNISLSNSKRLMLKSKHLMSOHJMRMMJJOMMNLONKPMSNLMILJSOOLMSKKLMOMOPSSNSLSLKSLPISOSNSKOMSKKKNPRSOLKSJKSSLLLIJKKKNLJSEHGFGSJSLLQIKLSSNSOSSOSPSSPRMSMHJHKMRPHSOPMSRLRNB?CSDSSSMKJJPOLGINJMSMPKNISMSMOSKJLLJKJSLLMPMLMSLKSPKLJIMKSSSJMPOMPJJSOJEILSPRSOSJNGJHGGHSSJLJILLMLDPNRPSKJJPMKOLLPSMSH:--,,,/,++,,/**(()'(,)(&&&&*,),,,,.;@55555KILLLLIMIKNLPNSLISKMMSDDEEDFBB<;;638>89CAFFEGRIKMFHIOJHJPOIJJIKJJMMNSLIQLSSLMSNSOLLLKA@ASSSSSMLMLKSLJLOJMJIKOOLLNKNHHNKMKIQOOOINOLKSKKHLPNJKHFHFIMMQOIJJIJKPGFA-9?EC-GIGIJHGIIGFHHHIHLGHHEFH
@89_45CNXP_2
AATCGCAATAATCGGGTTCATTGATATTCCTAGTATAGTAGATGCTATCACACATACAATCATACTCAATTCGATGGAATTGTTTGATCTTAAAGGGGATATTCTATAATTTCGCATGTGAGGGGTTATTTCTTGGTTTCGTCCAGTCATTAATAACTTGATTATTTTTAGATAATAGTAGATAGAAAGAACGCTCGTAAGGAGTCCTATTGAAACCAAGAAATATAGGCCTGCCTGCCATCCACACCAGAATAAATAGAGTTTTCCAAAAAAACCTGCTAGTGGAGGAAGACCTCCTAGGGATAAGAGACATAGAGCTAAAGAGAGAGCCAAAAAAGGATCTTTTGTGTATAATCCTGCATAATCTCGAATGTTATCAGTTCCGGTACGTAGACCAAATAATATAATGCAAGCAAAAGTTCCTAGATTCATGGCGATATAGAACAGCATATAAGTTATCATGCTCGCATATCCACCATTTGAGTCTCCAACAATTATTCCAATAATTACATATCCGATTTGACCTATGGACGAATATGCAAGCATACGTTTCATGCTTGTTTGAGTAATAGCAATGAGATTCCCGAATATCATGCTAAGAATAGCTAGGATTTCCAGAAGAAGATGCCATTCATTTGATAAGAAATAAAAAGGAATATCGAAAATTCGAGTGGCTAAAGCTAAAGCAGCTACTTTCGAAGTAACAGAAAGAAAAGCAACGACTGGAGTGGGAGATCCTTCGTATACGTCAGGAGTCCATTGATGAAAAGGGGCTAGGGAAAGCTTGAACCCAATTCCTACAGTGATGAATATAAGCGCAATTGAAATTCCTGGGGAGTTATACATTTGTGTATTGATAAGACCATTCACTATTTCTTGAAGCTCAATCTCTCCCCCGGATGAACCATATAGCCAAGAGAAACCATAAACCAGAATAGAAGAGCTTGCCCCACCCATGAGTAAATATTTCATAGTAGCCTCATTAGATCGTATATCTTTCTTGGTATATCCAGATAATAGGTAGGAGCATAAACTGAAACATTCTAGAGCTACAAAGATAGTTATTAAATCGTTAGCACCACATAAAAACATTCCTCCTAGAGTAGCTGTTAATATGAATAACAGAAACTCTGTTATAGCCATTTCTGTACATTCAATGTACTCTACAGATAGAGGAATACAGAGAGTTGAACATAGTAAAATAAGAAATTGAAAGATTTCGTTGAAATTGTTCGTTTTTGGAAATTTCCTGAAAAGCTAATCATACAGTTCTCTTCTCCATCGGAACAATAGGGCCGTTATGCTCATTACGAAACTTGTTGAAGAGATGAAATATAACCAAGGTATATCTTTTTGATCAGAGGTTAAATCGATCAAAAAGATATACCTTGGTTATATTTCATCTCTTCAACAAGTTTCGTAATGAGCATAACGGCCCTATTGTTCCGATGGAGAGAAGAACCTATGATTAGCTTTTTCAGGAAATTTCCAAACGAACAATTTCAACGAAATCTTTCAATTTCTTATTTTACTATGTTCAACTCTCTGTATTCCTCTATCCGTAGAGTACATTGAATGTACAGAAATGGCTATAACAGAGTTTCTGTTATTCATATTAACAGCTACTCTAGGAGGAATGTTTTTATGTGGGTGTTAACGATTTAATAACTATCTTTGTAGCTCTAGAATGTTTCAGTTTATGCTCCTACCTATTATCTGGATATACCAAGAAAGATATACGATCTAATGAGGCTACTATGAAATATTTACTCATGGGTGGGGCAAGCTCTTGTATTCTCTGGTTTATGGTTTCTCTTGGCTATATGGTTCATCCGGGGGAGAGATTGAGCTTCAAGAAATAGTGAATGGTCTTATCAATACACAAATGTATAACTCCCAGGAATTTCAATTGCGCTTATATTCATCACTGTAGGAATTGGGTTCGAGCTAGCCCCTTTTCATCAATGGACTCCTGACACATTTATACGAAGGATCTCCCACTCCAGTCGTTGCTTTCTTTCTGTTACTTCGAAAGTAGCTGCTTTAGCTTAGCCACTCGAATTTTCGATATTCCTTTTTATTTCTTATCAAATGAATGGCATCTTCTTCTGGAAATCCTAGCTATTCTTAGCATGATATTCGGGAATCTCATTGCTATTACTCAAACAAGCATGAAACGTATGTTTCGTATTCGTCCATAGGTCAAATCGGATATGTAATTATTGGAATAATTGTTGGAGGCTCAAATGGTGGATATGCGAGCATGATAACTTATATGCTGTTCTATATCGCCATGAATCTAGGAACTTTTGCTTGCATTATATTATTTGGTCTACGTACCGGAACTGATAACATTCGAGATTATGCAGGATTATACACAAAAGATCCTTTTTTGGCTCTCTCTATGTCTCTTATCCCTAGGAGGTCTTCCTCCACTAGCAGGTTTTTTTGAAAACTCTATTTATTCTGGTGTGGATGGCAGGCAGGCCTATATTTCTTGGTTTCAATAGGACTCCTTACGAGCGTTCTTTCTATCTACTATTATCTAAAAATAATCAAGTTATTAATGACTGGACGAAACCAAGAAATAACCCCTCACATGCGAAATTATAGAATATCCCCTTTAAGATCAAACAATTCCATCGATCTGAGTATGATTGTATGTGTGATAGCATCTACTATACTAGGAATATCAATGAACCCGATTACGATCA
+
KSPOSKLSKIKI=7777=4267?@CHKMMSOLNOSSKSPKLLJQNLSHOSJMSOMMOKQMJNJKQOJLKJLIFHLFGIJSRD@;;;;=CEA667EKLMSMPPOLORLMSSOSMSSRNKKQKSOSQSSMSMSSLSOLJKKLMNNMPJSSLKSLLQJLPJNLLSKKOOKLQLLMMPOMQKSSJQMKQMMSPSMMNSLNKIHQKSKQRSMNNIMJJSNNNSMSSSRSKLSSSSKSSQNSLIMSNLMMSPMGNMSSLMMKSSQMLLKJQOKDCJJISOMMSMMLLSPKMSSMSSSSLMSJLLISSLKODPJSIKSLSSMHIKQJSPPSLNIJKQHEHLMSPOSMNPSRLNLSMIROKPJSIM@>>>>SPNOSSSOSLNKLHKMSNJKQNLLNJQJKSHJGHINSMOKMSNHNJIIHJIBCJKLOD@AAFIHFIIHHIPMHHLGINJIHKNNSMJLOOMNNJKMMSPSLSRMOJSNSKJSKOSSJLJNKKJKMSSNSLIHIOJIIGHHHJLKJKOLMLQLSISJQKNOPMSQSKKJHCCDFFLMPJOIILSLSKJPMNSSJINKNGOJLNMRJSIKKLMJKHNJJQMHGF?CCDDILLHIJGEFFEGHFFFHEFEEHFF>9557833@??>??FGGFGGJLIHJGEFGHJGHHFIGNLEDEDKHHGEIJKKSGJKSMOSLSNOSLSSHLNJIFHGSCBBB><?JSPLFDC?EKFFDGLOSNNMNQKKNJNIOKSJSSKQKKMSIJFFGFJQJKSINPPORQSK@?@>?C?@FCJMLORNMKILFFMSJMINIHSLQNMKLKPJSKLMSILLLLMMQNORKKQJLIRJSLJROJNPRRJLNLIKSHKMNJLSKSOONSJLJSKSJNKRNOSMJKJMIGIILKS=))))=<:::<@HED><43224KKHOMSNOQNIKKHJOSSSSJSKLKSSKQOSHJFKMQLGHHNROIMSGFJLOKJJJJISLSOJQSISOSLSNPHLIGPMHHSSSGFIIGHSILPJKKHJQBGJGGJIKLKMNHIIJMMIHMMPGSSKLKMKIIGIOIHLIIJFFDDSJJPSKLSLJKPMLLLJSLSPSLSJLIJMIKJSSOLLOLGIKIQSOJPQHLOQOLKIJSPKSKSSSSJLOLJMISJMOLKPOSLSKGEDEDCIIHLQSSOMSMSLSMSJ=====PLMHGI55)))()...57;??BEGIJJIKIEFJIIHJHHGLQLPOHMSKSISSJSOPJJ830334<=DDADDEF<998/***CHNKSSRKJSIHKEHJSSA@@><A,*(((,.;...,,+2**EHGLMJLJLFGHFHFDDCCEIGQOMLISLKNSSNLOLSMKLLKSJKGILGSMLSKOQKSJIJJJGIKGIGCSSMJHMHNLJHHHHIOM4.....EGSNSLOHFEFDAACEGSJHIGKM>>>=?CDFG@AA@@@BA6+***+-,+,+,.--/1211)(''')+///06:::;;:98:::@AACEE@@???@@:2.211.-.12?CGE9=44??776669989;;BA>?@@A??@840016DEFEDCGJICA=76694.)))*+-,--./77;>?<==>@@>>=<??@@B===;:::9:9:;<>AA@@>9966,+*)&(*--1./566435557622223<<<<:97,,,,.1110020.///4465410.,+)(&(*('''(1234<@@@A?@@CBCDBFDDFDCCAABABA@==>?@>CDEDCABA@@??@CEFDDA?@DEIDA?@BBGIIHGHGFA?76668??ABAB?:;.---.*+++*@?@@ACEEDEDFGGCBDBA5..-,))(%%%%&%%%&'679?@A@====>@CDBBBCA@@866;<<<;<<<97778:74445==?>AACBCBEHJJIFEEABAA@AABCCDC?=;;;=@A?=<;999861+++++/36<778855301223@?=45>>?@@@@BCCAA<;<=;:53222+)&&%%%'(,564/359/0---11//////.-)'&%%$$%$$%%$$$$''(((((((78;;;;;;<=@@@?A77*CEDEEBBA?>AA>;<<=BDBCDEDC:8735100./=>==;;65545=>900/07:50...<DAA>>=>@@??:;=5@@ABCCEAB@AA<;;;;@CCHKMGED>=888445559688BCDEEJIHGKHFHLJKIHGGJILGFGA/----=<=A@A@A=<===;;:::++(&&))+,>?@@A;;?>==;8888*))))9BBCEFEGKIJFCEFFFGHGJHHGCA=00000:=;EDCDCAADEEE88889QHGHGGFEFEEFF?@>??@BBCDDEDEBA@@??ABBEFEGIGEFIJIDDCDCCFFEEEG11111KPOGGFEFFEDDA::AA@C@@@>@BCDDA?>>>@?=?>>=?=;;;42.-**(()+..,,,,//+*:;<;;;:7700/03555310///011012358888;<==A@??@:::99987787=4/,--1221113576:=ABAAAACEHJJIHIGIIOGOJEDDDCEHGIKJSQIPRMJIIGFGEC@??>?B===>:877755<;35@@>?@ADGIHGF@=778GKIFCA?98855555655543322254455672/.--.(/0002;;;<<<==A=>=>>F==A??><;>8996)<<.0=@@6666678888;774,,*)))))6788AAAABACBCEEFDECDEDF>>1////6BBBBAAABBB><;;98889;:755.,,,-(%
@90_45CNXP_2
GGCAATGCAAGGGAAGCCATCGATAAAATAGTGAACATTGTAAATATTTTTGGAATGGAGATAGCCATTCCACCCATTTCATCAAGATAAACAAGCCTAATTCTATCATAACTCGTTCCTGCCAAGAAAAAAAGTGCAGCGCCAATAAATCCATGAGAAATTATTTGTAAAATAGCTCCATTAAGTCCAGGATCCGTTATAGAACTAATACCTATAATTATAAAACCCATATGAGATACAGAAGAATAGGCTATTCTCTTTTTTAAATTACGTTGACCGAGAGATGTTAAAGCTGCATAAATTATTTGGATTGTACCGACTACCAACAACCAAGGAGAAAACATAGAATGAGCGTGGGGTAATAATTCCATATTGATTCAAACCAACCCATAGGCTCCCATTTTTAATAAGATTCCAGCGAGAAGCATACAGGTACTGTAATGTGCCTCACCGTGGGTGTCAGGTAACCAAGTATGTAAAGGTATAATCGGTAATTTGACGGCAAAAGCAATAAGAAATCCAATATAAAATAGTATTTCAAGTGTAACAGGATAGGATTTATTAGCTAAGAGTTCTAAATTTAATGTTGGTTGGTTCAAACCATATAAACTTATACCTAAAACTCCTATTAATAAAAAAATAGAACTTCCTGCCGTGTACAAAATAAATTTTGTAGCCGAATACAGACGTTTCTTTCCACCCCACATGGATAAAAGTAGATAAACGGGAATTAATTCTAATTCCCACATGATGAAAAAAAGTAGAAGATCCGAGAAGAAAATAATCCTATTGACCGCTGTACATTGCTAACATCAGGAAATGAAAGAATCGGGATGCCCAAGTAACTGGAAAAGCCGCTAAAGTGGCTAAAGTAGTAATAAATCCCGTCAGTAAAATAGTTCCTATAGAAAGTCCATCTATTCCCATTCTCCAGTAAAAATCAAAAAAATCGATCCATTTATAATCTTCGGACAGTTGAATTAATGGATCGTCCATTTTAAAATTATAACAAAAAGCGTAGGTCGTTAGAAGAAGTTCTAAGATGCAAATGCATATAGTATACCATTTATTGACTTTATTTCCCCTATGCGGAGAAATAACATTAATGAACCAGCAGATATTGGAAAAACAACAATTATTGTTAACCAAGGAAAATCATTCATGGTAAAGACAAGATACACCAGGTCCAAAGAACGCGTACTCAAAAAAAATATATAAATAAAAAATTTTTAACTTTTTTGAGTACGAGTACTTGTCAATAAAAAAAATAAAATGTATTCCAAATTTATTCAAATGAGGTTTTCGGTAACGTATCAATAAGCTAGACCCATACTTCGAGT
+
POS@??=>ADACC@C87335FGHGHISJGMHNHLNNQLQGD@BALL<;<<NPOIQMSSNOLLGISKSNJNIEHSHIGNJHORHLOKKQFSSISKKSKKHSSSSJMJLLPKSOKL=AA>?B@B>+)''&()----7=??@BDE:8889ISHINJNINSSMKQJJIKIIPSSSOMIHGFGDBBFEDBE=<;;;CGHSBAA??<<<;<=>HKOSSSOMNKSJIOIHOJSPMNJJJDCDFSSROHKOSSPNJQSSSPPQPSPKS<:9LKJPLMPMSSSLMSRDEAEC>HEFFA@FIOPLS>>MSSPMLIIHHIGILSQIJJMIKMLOSSOSOKNSNMLNNMMPKQNMSPSJNSMKKMRSOLLSJPSNSMQSMOIPJNHECCA?0///0DA454441---.<A:46BGFEFHSRSMPJSIC>>NJSJFICDDFEFAAABMQMRQLSHNSHJMLMOSPMKNKNJSMNMOQNMSSQSLOKSONOFCEINSNJIJSDBBBCHJKL<<<<;<>@MKQNLMSIIISKOKSQJSLLPJSSSLLLLSGPNLLPLJMLJNMJMSSSHGJHRSSPSMLPSPKGEIA@?==510/02+)'(55445:----.))))+<<--'&')):888=IIINSJKNSSOSSOKRNGIKSKIJSJ=<<<<A<==ESJGGGHGF6448?BSQPPSSKKIFSOIOOIK?>;::9989----,<ADKSKGPMLJJIJGLHSRKJNKNOHSMMSKSJMNGE@@-,,,,+))*,/::;CA44446IHI=<:;:>@?>;5()?AEGGB;:9787333332((89>=>?GJIFSNIGEEEDBDC>?@DIDF3322***)&'&%&)++++))**,??CABBJSLSKHIFIESONSMJKJLNMLMOOSKJSMSKSIHGGLLFFEGGGHSLJHIISNLOPILSMMJHMKIGEB@@..G7:IHOSH???JMSKNIL>BEFSSSLHSHMKKJMSOGJGGGEHC@>??@(((((1111GSH<;<<<????<=EFSLNMORPMSQPNLRFIMNJSJRLNKIDED;88733::9;87889EE;;;<<SOSB@@@888889?BACCSKPOJPMHKOIJFF>EDD=GNED=0**..1066777:78><===>FHGJKJSISQLJKQSSJQKHJLHSMHHRLKSOJSF@==;;89999<EBEGJJHHIJIPPJKSHJMLKMOSSMLIJNHHGLGKKHGFHFGLG?DDKSSSSLIFKGGGJLDMNMJIIFJOSSKKIGHKSKBB@@A?;;;;<;:::;?<<<9668KLKIKGEJKMNSHJEA6));6:I7<<<=LIHMEGDEEGIIECBBDIFDEGDCBDBBEDB:99;==?@DFDC31//*
@91_45CNXP_2
CGTACGTATTTTTGGCCTAATTCTTCTTCTGATGATCGATTTAACCTCTGATCAAAAAGATATACCTTGGTTATATTTCATCTCTTCAACAAGTTTCGTAATGAGCATAACGGCCCTATTGTTCCGATGGAGAGAAGAACCTATGATTAGCTTTTCAGGAAATTTCCAAACGAACAATTTCAACGAAATCTTTCAATTTCTTATTTTACTATGTTCAACTCTCTGTATTCCTCTATCCGTAGAGTACATTGAATGTACAGAAATGGCTATAACAGAGTTTCTGTTATTCATATTAACAGCTACTCTAGGAGGAATGTTTTTATGTGGTGCTAACGATTTAATAACTATCTTTGTAGCTCTAGAATGTTTCAGTTTATGCTCCTACCTATTATCTGGATATACCAAGAAAGATATACGATCTAATGAGGCTACTATGAAATATTTACTCATGGGTGGGGCAAGCTCTTCTATTCTGGTTTATGGTTTCTCTTGGCTATATGGTTCATCCGGGGGAAAAATTGAGCTTCAAGAAATAGTGAATGGTCTTATCAATACACAAATGTATAACTCCCCAGGAATTTCAATTGCGCTTATATTCATCACTGTAGGAATTGGGTTCAAGCTTTCCCTAGCCCCTTTTCATCAATGGACTCCTGACGTATACGAAGGATCTCCCACTCCAGTCGTTGCTTTTCTTTCTGTTACTTCGAAAGTAGCTGCTTTAGCTTTAGCCACTCGAATTTTCGATATTCCTTTTTATTTCTTATCAAATGAATGGCATCTTCTTCTGGAAATCCTAGCTATTCTTAGCATGATATTCGGGAATCTCATTGCTATTACTCAAACAAGCATGAAACGTATGCTTGCATATTCGTCCATAGGTCAAATCGGATATGTAATTATTGGAATAATTGTTGGAGACTCAAATGGTGGATATGCGAGCATGATAACTTATATGCTGTTATATCGCCATGAATCTAGGAACTTTTGCTTGCATTATATTATTTGGTCTACGTACCGGAACTGATAACATTCGAGATTATGCAGGATTATACACAAAAGATCCTTTTTTGGCTCTCTCTTTAGCTCTATGTCTCTTATCCCTAGGAGGTCTTCCTCCACTAGCAGGTTTTTTTGGAAAACTCTATTTATTCT
+
JNJIIMSJCGOJF44448GJJKNKMNSSNOKSIJKN>>>>@FAHJIMILFMHRDGGHPSNIOGIIKNSHLJLPQSMSGHEMHJKJJKQSMIMJLSJGFFFIIIMHMGHGNQRMSMRIOISNLFCC::81112@ILJKJMHHGNMGLLIE@A<0)(((<ADIJNMOMMSGEE?@@@AMIKSQOHHHIHQPSLSMBABBCKMSPNSOMKOSSSSQISJJKJJSOJOKIKMJGGHHIIHLORLMMISQRSKOG54444NQIB@>?@??EDDFKLLMIKIIKKJSMSJGDCFFECA<<<<=SMJKNGLHHLJSGSKHSSHEFHFMILLMRPOLIRHHIDCCCCHLKLJLKQN>NJIHKKQNSKSSONHIKNPLNKLSSMSOMLSLSLSKMSNJSOSLSIKKKQHJPJKLILSIJIMDIFHDEJGLIKJRKSSNSMSHJOGIQNLSSSJRLGMHHEIGKNOHIIMCBAAA@DFIEEFGHJRIJMSSKHKJMKJHQSKSJNKSQHLJHSLFGFGA>=;86,+****&'&&''&)*-=CEEFIEHJHJJIKPCCCBDOJPLJKLJIIJPSKRSLSKDC>1*GSKNHIMONLEEOS::999@@CBGSIJOLHSG=<98::<>>?DGLIJKSGID1?<;555DD=;.,+)->AB?ABEFESIOOHH=<<<A><<<<>HSRDECF8((QOKNNOKIJQNSSPSMJKGF8SKNKOJMKJRLMSSLOIIJSSSOSJSPSJGDFILJMHKGHHEHKSJFEFDJSJSLSLSSLSSNLKNLJJKHIKIHOGQMJLJJOKMJJGKHMHPNLKMJHJKLHLHGEE@@CEHJLROQKJKIKNMSSSOSKSLJSSKOMOSJGJLSMLMIMQEKKKHMJKISISLMSNSLKO@?@@ASL:6666IGHHHGHHHIOOIIMSLNSOIGNLONJQKFGFFKNMOIKLGLIMHGHFIJKGHHKFEHHKKIQHKMOSJQMSFB96310..1679:DGFDDECDEEFIOIJLIJPOSSRSKMGIPQSINSKSPNLLLRKLSKHSHGFFJINLSKRMINOJQMMJJMORJSLFNIFGIFEA;55356GKKSNKSKGGFIHLKLNHSMJFEF@FMOSSLOKHKLJLSSSOJPD8888BONKHPJMPJKNKSPRGJOQIIHNQKKIGJHLMOHFGCCCGBCFHG
@92_45CNXP_2
ATGCTAGCAACAACTCGAAGTATGGGTCTAGCTTATTGATACGTTACCGAAAACCTCATTTGAATAAATTTGGAATACATTTTATTTTTTTTATTGACAAGTACTCGTACTCAAAAAAGTTAAAAATTTTTTATTTATATATTTTTTTTGAGTACGCGTTCTTTGGACCTGGTGTATCTTGTCTTTACCACGAATGATTTTCCTTGGTTAACAATAATTGTTGTTTTTCCAATATCTGCTGGTTCATTAATGTTATTTCTCCCGCATAGGGGAAATAAAGTCAATAAATGGTATACTATATGCATTTGCATCTTAGAACTTCTTCTAACGACCTACGCTTTTTGTTATAATTTTAAAATGGACGATCCATTAATTCAACTGTCCGAAGATTATAAATGGATCGATTTTTTTGATTTTTACTGGAGAATGGGAATAGATGGACTTTCTATAGGAACTATTTTACTGACGGGATTTATTACTACTTTAGCCACTTTAGCGGCTTTTCCAAGTTGTTCGGATCCCCCAGATTTTTCATTTCCTGATGTTAGCAATGTACAGCGGTCAAATAGGATTATTTTCTTCTC
+
KJLDHJKJIOILLNSLIIHJISSDCCDCILKG?=<<CBCF@311129<FGJQNJJJNJSQSLSPIOSROMLLKKNSKMKSJHSISHSJSSSSSKJHIPIGIKIISILMSIMJIMSNSSOSN@@GJLJHLISSQJONKSSKNSJSESSSSMHMGIK988882.--+23CFOKJSNJQLHGFGHNSHSLPLKSHHNKIGOSMLSPSSMIJNPJKJKLKLLHMSLPSIB=;<RIHKLNMLLLSLIJFCDEDHJSONSLOLNMIRKNPMMIHKKOHINKOLSSLJISSKJOJSSKQJKJJJJLKILIJRSSISSSSSPSLLLJKSOJQLMMHJOKIQMPRQSMMPRSNSSLSKMLRSSKSINJLSFA10001<<<CDDESLKHJJLHMPHJMLOQOSMNNSKSHSKMIMGKKSLLG>>;IKS:9999BGDFEEJKHMKIJKHMJSIJIKMLNOKSOJLJHHJISMKGFDEGJFEGFMOHGD<86650//**,,++,,0-9=:9:;;>;9:7555699;:<=<B;;:9779:9=DISLKFNLIKIKHKLNOJNIHIMKQIJHFFFILNMLJLJGHGLOGHIKQKKLILG
@93_45CNXP_2
AATCGCAATAATCGGGTTCATTGATATTCCTAGTATAGTAGATGCTATCACACATACAATCATACTCAATTCGATGGAATTGTTTGATCTTAAAGGGGATATTCTATAATTTCGCATGTGAGGGGTTATTTCTTGGTTTCGTCCAGTCATTAATAACTTGATTATTTTTAGATAATAGTAGATAGAAAGAACGCTCGTAAGGAGTCCTATTGAAACCAAGAAATATAGGCCTGCCTGCCATCCACACCAGAATAAATAGAGTTTTCCAAAAAAACCTGCTAGTGGAGGAAGACCTCCTAGGGATAAGAGACATAGAGCTAAAGAGAGAGCCAAAAAAGGATCTTTTGTGTATAATCCTGCATAATCTCGAATGTTATCAGTTCCGGTACGTAGACCAAATAATATAATGCAAGCAAAAGTTCCTAGATTCATGGCGATATAGAACAGCATATAAGTTATCATGCTCGCATATCCACCATTTGAGTCTCCAACAATTATTCCAATAATTACATATCCGATTTGACCTATGGACGAATATGCAAGCATACGTTTCATGCTTGTTTGAGTAATAGCAATGAGATTCCCGAATATCATGCTAAGAATAGCTAGGATTTCCAGAAGAAGATGCCATTCATTTGATAAGAAATAAAAAGGAATATCGAAAATTCGAGTGGCTAAAGCTAAAGCAGCTACTTTCGAAGTAACAGAAAGAAAAGCAACGACTGGAGTGGGAGATCCTTCGTATACGTCAGGAGTCCATTGATGAAAAGGGGCTAGGGAAAGCTTGAACCCAATTCCTACAGTGATGAATATAAGCGCAATTGAAATTCCTGGGGAGTTATACATTTGTGTATTGATAAGACCATTCACTATTTCTTGAAGCTCAATCTCTCCCCCCGGATGAACCATATAGCCAAGAGAAACCATAAACCAGAATAGAAGAGCTTGCCCCACCCATGAGTAAATATCTCATAGTAGCCTCATTAGATCGTATATCTTTCTTGGTATATCCAGATAATAGGTAGGAGCATAAACTGAAACATTCTAGAGCTACAAAGATAGTTATTAAATCGTTAGCACCACATAAAAACATTCCTCCTAGAGTAGCTGTTAATATGAATAACAGAAACTCTGTTATAGCCATTTCTGTACATTCAATGTACTCTACGGATAGAGGAATACAGAGAGTTGAACATAGTAAAATAAGAAATTGAAAGATTTCGTTGAAATTGTTCGTTTGGAAATTTCCTGAAAAGCTAATCATAGGTTCTTCTCTCCATCGGAACAATAGGGCCGTTATGCTCATTACGAAACTTGTTGAAGAGATGAAATATAACCAAGGTATATCTTTGTAGCTCTAGAATGTTTCAGTTTATGCTCCTACCTATTATCTGGATATACCAAGAAAAGATATACGATCTAATGAGGCTACTATGAAATATTTACTCATGGGTGGGGCAAGCTCTTTCTATTCTGGTTTATGGTTTCTCTTGGCTATATGGTTCAGTGCAGAGATTGAGCTTCAAGAAATAGTGAATGGTCTTATCAATACACAAATGTATAACTCCCAGGAATTTCAATTGCGCTTATATTCATCACTGTAGGAATTGGGTTCAAGCTTTCCCTAGCCCCTTTTCATCAATGGACTCCTGAGCGTCAAATGGAAAGCCACTCCAGTCGTTGCTTTTCTTTCTGCTCTTCGAAAGTAGCTGCTTTAGCTTTAGCAATTTTCGATATTCCTTTTTATTTCTTATCAAATGAATGGCATCTTCTTCTGGAAATCCTAGCTATTCTTAGCATGATATTCGGGAATCTCATTGCTATTACTCGAACAACAGTCCGAAACGTATGCTTGCATATTCGTCCATAGGTCAAATCGGATATGTAATTATTGGAATAATTGTTGGAGACTCAAATGGTGGATATGCGAGCATGATAACTTATATGCTGTTCTATATCGCCATGAATCTAGGAACTTTTGCTTGCATTATATTATTTGGTCTACGTACCGGAACTGATAACATTCGAGATTATGCAGGATTATACACAAAAGATCCTTTTGGCTCTCTCTTTAGCTCTATGTCTCTATCCCTAGGAGGTCTTCCTCCACTAGCAGGTTTTTTTGGAAAACTCTATTTATTCTGGTGTGAGCCACCTTATATTTCTTGGTTTCAATAGGACTCCTTACGAGTTACTTCTATCTACTATTATCTAAAAATAATCAAGTTATTAATGACTGGACGAAACCAAGAAATAACCCCTCACATGCGAAACTATAGAATATCCCCTTTAAGATCAAACAATTCCATCAATATAGAGTATGATTGTATGTGTGATAGCATCTACTATACTAGGAATATCAATGAACCCGATTGCGATTA
+
+,<?DGFEKHKSQLIFGHJKIQILOLSLKLLMOOLSNJKJIIKIHFSJKLINKLJKSJIMKLPLSMLSHOQIQNOLIIRNOSLNSKLSFC:333=FLNPIMHKKLINNKHOSNKSNJJSPKKIMKJNNSMMSONEGHEFJKPLJLKSLSQSPLNJJSSPOMSJOMMSMLMSMMLJSJSLKKSKLIMKKKKLMMSSMSNSRSJNOKLLJJKLHHSJKIIIJQSLSLSLPLSSSLMKSMJOLMLSNSSJOOHLSJKSLSLSHMHFEMKS89HINSOLSKOINJSIGHMIKHKSROLMEEFJJMILKHC@ABHEEEFIBFGMGKPLSPKFFIHICCDEGSKLIQNOSSSRPSIKSLPSSQKJLSMQMSKSKNNKINSNJNSSJNKNSJIJNHIIJKMFLHKSNSSSOSOSKQHA??>>><BEFEGGKMSJNIKMORMGLMNHPMMLNKILLLQPKOSKIKNSGGEHHJHKIKKJMQSQJLMSKOPSNSORIOLSMNIHKNSNSSLLJNJKKSKIIHHSJMOSLSKMMIJJKJIIJEEFHISQKSONOMRJHJJLJKSSKPJLJ66666GH@>>>>>>>JMSHLSJGFSHHSMLLIMJHHGDDCEEGGJSMFKIFHHJIPLJHIIHILGFFHMLJKLJISQQOFFGGIIJIKJSSSKMJHIJIFBBILSOMJSNILLKLLKLPSSKGSMLMOFJMJMIKOKKIKMSJJPJLKJKKMRRNSSOSMMIMKKSQLKSIMMKISSOOOLRNMPKISIJJKKJJSLMCCCBBSHGGKKKHKMPSJSOMJLOSJIG7778ISMSSNMLSOOPQMLPIKNHJIQLLMIJPKMJJJHMLJQFJOFDDEIKIIILJJLKNRQLMSRSMSSSSG>>@JINKKNJSLJKOONOSSKSSOOKJHJJPJ::765::CJOOSLJMNLSQNNMQLRSSOLSRIKKJKPJJJDJOJIA=995587776555556EHFLHHHJGKFFAD,)))):@@GGPLSINONMKHJLIILILKMIPSSSSLMSNSQLQSLPMPRMSMJSPGSSLKSSMSLNSMIJSPJKSKDDILJLNKSOHGKKJKMLSOLSOISJJIFGHKIHOKMLMJMHPKJSQKSNJKMJSPMSSLHGLIOSSKRSOMMJJONJPKIHJSMLSLRKOKMSPSHHGJJGEJNSSOPSMOILSNJKHSKKKKHJNOELKKLNNOLMSOIQHIJE@@@E=<11111261CMFMJIKJFHIOKOKPSKJLJJSNJNSIIFHCEFSHIFHGSRSMNSSNLMSKOSMLLSKSJLIKJMSSKKMJDEBELJQIJLJHNMOLJOIHIGIGKLHIILPJIGJIJIKSLMMSSNSLNHIGFKIOPQLIHJGIIIIHFFFHMJIOMNIIGGHLGFEEGIKJJPPSKKMKGKFGHIHHKIGIIJJCDBBCGFKE@>,**)*-<<<;;;;:76655312.--,++)&&&&)0266=>?@@CBCBAADBBB@AAB543335455))<;;;;<=?B@:93/...-10138;<<880/./--**)(((%$$$$$%&',-0001112488>@@@CCEEEEFDDFFEBAAAAEFEDEFEEGDDC@B<=<4<==;;;;9,++++/*()*();>@??@A@A@=;2222====>???:677768545:12@@@B;58>:1=:7334:9:;:;:8-+(&&&$$$$####$$#$$$&/258:99:;<=;<=<34;62./3+'''()1::8793100+*)**,45555)(('&'+.3-+++/-.---/2<=<>@CEHICCBCBA@>AABDGGFD?>??@FEFHFEFIIFFDABBA?BBBCC?>ABEEDIFGFFDFEDGFDDBBAA@CCBDB><;5*)))*--)''),****,)))*+5566<>>999<;<>?@?>==<<;<><@ABBBCCDDCDFFHHKKIFFEEECCDCDEHHFEDCBBDEEC@??>=<<;752221(&&%%&),-0247:;<;;;::9765543210/,*('&'()*-0123442689:?CCDABA@@@?@DCAABCA@33*))&&'4:<<>><==;992.-*)**,-.100011112379<<@???>;/-,+,8:=>>>?@>:984+.688777444310,--2:<88888<==>CCCGCC88DCFFEEA=<<?EGGFDBDEGIKED@43333<;:97664.&$$#$$'%%**+05634@ABCBDB@@??@AABAA??@?=64433//0545667;<:544:@@;;::=JJGIGFEEFHFIEDDC?>;<=<8789:;<=@DABCDFFCDCCDEDD=:85-*))(('$$$$&-03456668:9::785442111259630/))2.-+**''(((*,45443459:>@CCDBAABEEFFABA@@@>>;::;><<:60.,(()).2/.--,-.5777
@94_45CNXP_2
GGCAATGCAAGGGAAGCCATCGATAAAATAGTGAACATTGTAAATATTTTTTGGAATGGAGATAGCCATTCCACCCATTTCATCAAGATAAACAAGCCTAATTCTATCATAACTCGTTCCTGCCAAGAAAAAAAGTGCAGCGCCAATAAATCCATGAGAAATTATTTGTAAAATAGCTCCATTAAGTCCAGGATCCGTTATAGAACTAATACCTATAATTATAAAACCCATATGAGATACAGAAGAATAGGCTATTCTCTTTTTTAAATTACGTTGACCGAGAGATGTTAAAGCTGCATAAATTATTTGGATTGTACCGACTACCAACAACCAAGGAGAAAACATAGAATGAGCGTGGGGTAATAATTCCATATTGATTCGAACCAACCCATAGGCTCCCATTTTTAATAAGATTCCAGCGAGAAGCATACAGGTACTGTAATGTGCCTCACCGTGGGTGTCAGGTAACCAAGTATGTAAAGGTATAATCGGTAATTTGACGGCAAAAGCAATAAGAAATCCAATATAAAATAGTATTTCAAGTGTAACAGGATAGGATTTATTAGCTAAACTAAATTTAATGTTGGTTCGTTCGAACCATATAAACTTATACCTAAAACTCCTATTAATAAAAAAATAGAACTTCCTGCCGTGTACAAAATAAATTTTGTAGCCGAATACAGACGTTTCTTTCCACCCCACATGGATAAAAGTAGATAAACGGGAATTAATTCTAATTCCCACATGATAAAAAAAGTAGAAGATCCCGAGAAGAAAATAATCCTATTTGACCGCTGTACATTGCTAACATCAGGAAATGAAAAAATCGGGAATCCCGAGTAACTGGAAAAGCCGCTAAAGTGGCTAAAGTAGTAATAAATCCCGTCAGTAAAATAGTTCCTATAGAAAGTCCATCTATTCCCATTCTCCAGTAAAAATCAAAAAAATCGATCCATTTATAATCTTCGGACAGTTGAATTAATGGATCGTCCATTTTAAAATTATAACAAAAAGCGTAGGTCGTTAGAAGAAGTTCTAAGATGCAAATGCATATAGTATACCATTTATTGACTTTATTTCCCCTATGCGGGAGAAATAACATTAATGAACCAGCAGATATTGGAAAAACAACAATTATTGTTAACCAAGGAAAATCATTCATGGTAAAGACAAGATACACCAGGTCCAAAGAACGCGTACTCAAAAAAAATATATAAATAAAAAATTTTTAACTTTTTTGAGTACGAGTACTTGTCAATAAAAAAAATAAAATGTATTCCAAATTTATTCAAATGAGGTTTTCGGTAACGTATCAATAAGCTAGACCCATACTTCGAGT
+
,,188889IHJSSGLIRNIHRJGKFGKOMMSLHKKOKJMQSJKJLNGJOPINMLGKNSSKIIJKHSILJOHPFGEKEHGSNMSKJNSKSJLSHMSKPHKIOOSMMKSRSRQSSSRIIQMJMKSLJFC?<95ACHKIKMJLJQKJMINJPSSLLQIPSSISRSQLPRPNJNNKOPPLPJMHHGKJDBABSKLSNROOSQOMPNHSSLMJKKHJJILLSISNLHKSSKKLQQSMMPOOPILSMPSSKKOSJIKNMOIHSISC>***;=HJRJSKKSHGHIKSJDSKGNJJNJSNKMMLNKKIHJPSKMSMOQIJMIIMKGFGEFDGEHJKHJSJONSHMLPSNIEKSHHKKGGGGFEEHMLOGHLNLMSONLISLIOMKJIMAABA@DDFCGEDEIOLLGIIHLHNSSONJJOSOSMIJLJSSSSMOSPOJOSRIPLNKLLIJPIIMOOKMKQIJKLGFGJHIGFDEEQLNOKILNPSSLMLOOSOIRKJJGGKGEFEEGLLKHHHGQMSOPKLSOMQSMSLQJKIGMLIHOSIOIIJJQJSNSMLLSKISINSKQHONLSSSLSI8100*''&'%'+06;;=BJJKIHIIHJIJOSRKISLMOKOSJDDCCCJMQIEFDJKLMNQSSLMHHFFGESSSSSSPKKSOLILJJSIQSSPNBENONNJSQSSKLNSNSILRQQLKIJSIOSNSJSLFBDMONQPFKSGHGGHEKISOLKJMKISSQNOMPOSJKSSSLSMLNOIJHABBBACB)((*DJJHLDDEDDKOHFF7DHFFJJNSMSOLKKNJOKOKJHMKIKHPJLLJSOPSNRMOLKOJSPHORNIFAEAAAA@CD<988884++++'(((244IJLMILHHKIPPONKPKKMLSOKSNGMJQOKNRHGHFFCBCDCGIHIJIGMHRLSLGHFIFSKJNJMKNMNLJMSHKSNJNQPNQJJKSSKICEFMSSSMMSIILMKJSKJOMNJJKKLKLMOIKISMNLIMNSJLIKJSJSKJJHJNKJHHKJMNHLNLFFHIPMLOGGGGSIJJIKKSHMMKNILNKPKSJPHGGKGFISJMQKQSHHOJHKIOJLJSMQJLJIKJQJKLSPLFMMJHMNKHPIHIRLLOHHIEEOAABABBGKKMJLISJLLJNSQJIGMHIGFGKJMLLSJLRJIGLJHQKQSLHSMNHHGGGJHMKLILJHEDBBFHRJSKMSJGFGFFGGFDBCCDFEDDDGHLJJJCCDDCCDECCEGHFGFNSNLLGFKILMLDC@BCB632011246666688;?HIJJJHDCCIIHEFFEDFFEFFHHFDDEDDDEFEDBBCEGJAAA@AGFEFDEECCBBBAAAA@@@ABBGGDD3.)('
@95_45CNXP_2
AATCGCAATAATCGGGTTCATTGATATTCCTAGTATAGTAGATGCTATCACACATACAATCATACTCAATTCGATGGAATTGTTTGATCTTAAAGGGGATATTCTATAATTTCGCATGTGAGGGGTTATTTCTTGGTTTCGTCCAGTCATTAATAACTTGATTATTTTTAGATAATAGTAGATAGAAAGAACGCTCGTAAGGAGTCCTATTGAAACCAAGAAATATAGGCCTGCCTGCCATCCACACCAGAATAAATAGAGTTTTCCAAAAAAACCTGCTAGTGGAGGAAGACCTCCTAGGGATAAGAGACATAGAGCTAAAGAGAGAGCCAAAAAAGGATCTTTTGTGTATAATCCTGCATAATCTCGAATGTTATCAGTTCCGGTACGTAGACCAAATAATATAATGCAAGCAAAAGTTCCTAGATTCATGGCGATATAGAACAGCATATAAGTTATCATGCTCGCATATCCACCATTTGAGTCTCCAACAATTATTCCAATAATTACATATCCGATTTGACCTATGGACGAA
+
KHLKLSRSJKKLKEEGIGLMLIISSSABBABKMSKKPNMMKJNJGOMSQKKSJLINKHNROJNRKMHKIKNLNIPHOLSORFKGK9999=/++,+3?EFECPJDDCEEMGJIHJLIKISMQJLIIHJSSSMSS54444LMLKJJIILIOLJKLSNMSQSLSIJLSOSSSSSRLLLQLSJLQJIGEEIJKIJJNLLOJJHIIJNOKOJSKJHMIKQIMJLNNJSKSJOSHKJOKSMSNNNILOHLLQIJKIMJIJRNJGEEBB62FEEB@FDMSJIHJNNJIILB><=>?>00000)()/1344=EFEFEFFGIGGEFHHFFGISILHHHLFBDCESPQSPINMSSHGOJJKLONLLIIKIHJNLSLSLJKMPPJSSIIMJNKIGKIGILHIDCCDDKIHLJKKLLJMHHGFFFEFKGGKILMFJKHIFGGIHGEB@@@ABJGHHGFGGHHIQLSKMKJHKLHJGHDCDCDJILGJFJGJJJIJGHEDEFGKJFIJKGGGHDEDEGGFGFEEDEEDDCCDEHKKEDDCCDBB@==>
@96_45CNXP_2
AATCGCAATAATCGGGTTCATTGATATTCCTAGTATAGTAGATGCTATCACACATACAATCATACTCAATTCGATGGAATTGTTTGATCTTAAAGGGGATATTCTATAATTTCGCATGTGAGGGGTTATTTCTCGTTTTCGTCCAGTCATTAATAACTTGATTATTTTTAGATAATAGTAGATAGAAAGAACGCTCGTAAGGAGTCCTATTGAAACCAAGAAATATAGGCCTGCCTGCCATCCACACCAGAATAAATAGAGTTTTCCAAAAAAACCTGCTAGTGGAGGAAGACCTCCTAGGGATAAGAGACATAGAGCTAAAGAGAGAGCCAAAAAAGGATCTTTTGTGTATAATCCTGCATAATCTCGAATGTTATCAGTTCCGGTACGTAGACCAAATAATATAATGCAAGCAAAAGTTCCTAGATTCATGGCGATATAGAACAGCATATAAGTTATCATGCTCGCATATCCACCATTTGAGTCTCCAACAATTATTCCAATAATTACATATCCGATTTGACCTATGGACGAATATGCAAGCATACGTTTCATGCTTGTTTGAGTAATAGCAATGAGATTCCCGAATATCATGCTAAGAATAGCTAGGATTTCCAGAAGAAGATGCCATTCATTTGATAAGAAATAAAAAGGAATATCGAAAATTCGAGTGGCTAAAGCTAAAGCAGCTACTTTCGAAGTAACAGAAAGAAAAGCAACGACTGGAGTGGGAGATCCTTCGTATACGTCAGGAGTCCATTGATGAAAAGGGGCTAGGGAAAGCTTGAACCCAATTCCTACAGTGATGAATATAAGCGCAATTGAAATTCCTGGGGAGTTATACATTTGTGTATTGATAAGACCATTCACTATTTCTTGAAGCTCAATCTCTCCGGATGAACCATATAGCCAAGAGAAACCATAAACCAGAATAGAAGAGCTTGCCCCACCCATGAGTAAATATTTCATAGTAGCCTCATTAGATCGTATATCTTTCTTGGTATATCCAGATAATAGGTAGGAGCATAAACTGAAACATTCTAGAGCTACAAAGATAGTTATTAAATCGTTAGCACCACATAAAAACATTCCTCCTAGAGTAGCTGTTAATATGAATAACAGAAACTCTGTTATAGCCATTTCTGTACATTCAATGTACTCTACGGATAGAGGAATACAGAGAGTTGAACATAGTAAAATAAGAAATTGAAAGATTTCGTTGAAATTGTTCGTTTGGAAATTTCCTGAAAAGCTAATCATA
+
IMIJLSMPMNLOKQGLLSMRKJMSSKMNMLSIKHINONLNLEHIMKKKJHHGFFILKMIHJIHILIJNKJJKHKJIPRJSSLNISLSNIMIBACJKJILKMQJJJKHJLOKNRMKMJOSMSIRKLGOKJIG?>2113484777?<=FJRRJJJOKKNHKKSHSQQJMSSSSKHIJHJISKNSJC>ABDCHJJJKMMHHGIMKSOIHHGCBCCCDLJHIOSSSLSIGMRNSNSQSPSSMKKSISIPMIIIGMIHOMKNJJKIJIHLKKBCSHGSSQKHGSJIKIMILQKOLPIPOJNJJSMIOOKJR@SOSSNSDBBABFBECFNJIIHIGKIGDAASNIILISLSMJGBABHLMJPMJKNMJPSINOSMKMNRSOMHHHHKKMNOLRMOMNJJMNGHPLSLOKLIMNJJGJAAA@AAH76667HIJHSILKSKLHGHGIGKIJGJGJKJQKOSQMQQNMMQSHIKJNMLHJONSLISOSPMPSSNSKKNSSSMGKHHHIMILGHMIGHGKGFHIJOIKKMJSKQJIMHDEEDFHGFHHKGJGFKFKHLEFGIJNRIHGFIGIKIIKHHIFGJJFFFFHIGFGHEDCCCEHKLNMKKMHDB@@=<8:;???CLFHASIJKSSSMKKPJMKNSOJMJMSNSQLOKJMSOFM@@LSMSIKHNIKJLIPJMKHIKMLKMKHQKOSN7777LLIFHFFHHLSSQLSKLIJDGDGGEFLSSSSNSSLIKNNIOLLIMKKNLJMJLHKKKLNKJPHIOIKMOIQHDDLNPOLMSKOLIJLJSGKJLOSKNMSD??>>EJKNMNKSMJJIKIJLIHLHOIMJJMLNJJJIQMLNMKNSSMEKGLNLKJJSMIKSPMMSOKOSSLLNHKIMNMISSKBDFNILNMJHJGJIPJHDDDAAAB0.**=HIJIHSJSLOPLRSRKSMOSMSSPKSPSSMOKOLSMMSSSNSNJLIBBDKGDADE5HHGHQKOLMSKSLLSSJIPSOPKKJIIGHJHJJNIGHEGHIRBABBBFMSHMMSPMSNQRHISISSQILSHSKLIJJLLKSONMKNHJSLMOLNJLKNMJMKLJPSNJNSSJSHGOHIHFHIJIINHJNMHLJSIMSMNNLLOLLIHIHGIKJOIQSSILMKLLKSSJILSSSLPJLLJMHHSJLJJHSCFHFLKKPHJIMMJKIHKNHLLLKKSHMGGKKKPIMNIJKJIIHIHOOHIFGEFGMPSMSLMJQOKJIMIKIMMKKHSOPGGGBCGB93---==>JMLLJOJNHHHIMSQKI>6669II
@97_45CNXP_2
TACGATCGTTTTTGGCCTAATTCTTCTTCTGGAAATCCTAGCTATTCTTAGCATGATATTCGGGAATCTCATTGCTATTACTCAAACAAGCATGAAACGTATGCTTGCATATTCGTCCATAGGTCAAATCGGATATGTAATTATTGGAATAATTGTTGGAGACTCAAATGGTGGATATGCGAGCATGATAACTTATATGCTGTTCTATATCGCCATGAATCTAGGAACTTTTGCTTGCATTATATTATTTGGTCTACGTACCGGAACTGATAACATTCGAGATTATGCAGGATTATACACAAAAGATCCTTTTTTGGCTCTCTCTTTAGCTCTATGTCTCTTATCCCTAGGAGGTCTTCCTCCACTAGCAGGTTTTTTTGGAAAACTCTATTTATTCTGGTGTGGATGGCAGGCAGGCCTATACTCTTGGTTTCAATAGGACTCCTTACGAGCGTTCTTTCTATCTACTATTATCTAAAAATAATCAAGTTATTAATGACTGGACGAAACCAAGAAATAACCCCTCACATGCGAAATTATAGAATATCCCCTTAAGATCAAACAATTCCATCGAATTGAGTATGATTGTATGTGTGATAGCATCTACTATACTAGGAATATCAATGAACCCGATTATTGCGATTA
+
FGGHGIJKJIKSSPSKMJLILKJHMKJPSJOSIKQSIGK>>?ACIOMPJILGHIKOLFSG?=BBCSSOSMLPMNLSKIOMEECEESSLPMKKSIMOJSPHIJFEC@==<=))))(*33<>AFGKPILILJJHJLJJSKHJJNOSSMJNMMMSLGGDBABCIGQJJIIMKIKIGLGHRSKJHHKMISKIMJJKKSKSKJMRHLJNSQMOLOIIIGHHGINSIJ>=>>GHJIISFDDFGKSSJHJHLGJQSLLJNLNKSNMDE/+++0===>?MSSIKOLJKJKQIRIIJFJGGIJIMNILGHFKIISHG:/--98=>LHKKJJKIRJGCFFJJLJNIHISJKLJJSQLIJJKHHGKGOILKOQJMOSOHPJJLHC@DJSSNGGFSIJKKHIMJKMKQNOIKIKLHKMJMJSNNMSSKSKPROJ:33334??CCGG@?@<<<;;>999955999==AA?ACB=BDFEGFHHLHLFF?>==>LKSSHSSLMKLMJJGKMIIJKMLHFGBBCDDIGLGIHGIIGGFEEGCDCGLFGEHGGHKJPKA@@AAFB974.5)+79=0034;AA@@>>>>?GECEFBA@AAB88888:99>>>HIGHGGIKQHJIFHGEAA@ABFFGHMNJKILILGGEFDDEFGIIKECCCCC
@98_45CNXP_2
ATGCTAGCTTTTTGGCCTAATTCTTCTTCTGATGATCGATTTAACCTCTGATCAAAAAGATATACCTTGGTTATATTTCATCTCTTCAACAAGTTTCGTAATGAGCATAACGGCCCTATTGTTCCGATGGAGAGAAGAACCTATGATTAGCTTTTCAGGAAATTTCCAAACGAACAATTTCAACGAAATCTTTCAATTTCTTATTTTACTATGTTCAACTCTCTGTATTCCTCTATCCGTAGAGTACATTGAATGTACAGAAATGGCTATAACAGAGTTTCTGTTATTCATATTAACAGCTACTCTAGGAGGAATGTTTTTA
+
>>?EIPNJGCMSSNLOJISLHLLKHMLPMMISJNHSINNJMQMPSLSNKSNNKSHJJNNMSKSOHQSOPSNJILSMSSPOLJKLMJQISLOILKMGBLNNSJQJJIGJLHOSSMJFEDECSRQNMJJILOLPKQKJLKJSJQSSJLJKLMLEGGA64446BEIFKFG3344IMHSHLKSSSIJJFGKHJJSLONSKNSSNJOLMJLNJNHLHMSNMOMLNMSLLJLJGKLSNMSNSKOKSSKMKSGLJIKIJIJHIGLIIHQJIHSNNIOHIGIQFJKHQSSONJKKLFAC,,,,,.JLINIMIKOLJPHIGJKJMJOSSSN
@99_45CNXP_2
AATCGCAATAATCGGGTTCATTGATATTCCTAGTATAGTAGATGCTATCACACATACAATCATACTCAATTCGATGGAATTGTTTGATCTTAAAGGGGATATTCTATAATTTCGCATGTGAGGGGTTATTTCTTGGTTTCGTCCAGTCATTAATAACTTGATTATTTTTAGATAATAGTAGATAGAAAGAACGCTCGTAAGGAGTCCTATTGAAACCGAGAAATATAGGCCTGCCTGCCATCCACACCAGAATAAATAGAGTTTTCCAAAAAAACCTGCTAGTGGAGGAAGACCTCCTAGGGATAAGAGACATAGAGCTAAAGAGAGAGCCAAAAAAGATATTTTGTGTATAATCCTGCATAATCTCGAATGTTATCAGTTCCGGTACGTAGACCAAATAATATAATGCAAGCAAAAGTTCCTAGATTCATGGCGATATAGAACAGCATATAAGTTATCATGCTCGCATATCCACCATTTGAGTCTCCAACAATTATTCCAATAATTACATATCCGATTTGACCTATGGACGAATATGCAAGCATACGTTTCATGCTTGTTTGAGTAATAGCAATGAGATTCCCGAATATCATGCTAAGAATAGCTAGGATTTCCAGAAGAAGATGCCATTCATTTGATAAGAAATAAAAAAGGAATATCGAAAATTCGAGTGGCTAAAGCTAAAGCAGCTACTTTCGAAGTAACAGAAAGAAAAGCAACGACTGGAGTGGGAGATCCTTCGTATACGTCAGGAGTCCATTGATGAAAAGGGGCTAGGGAAAGCTTGAACCCAATTCCTACAGTGATGAATATAAGCGCAATTGAAATTCCTGGGGAGTTATACATTTGTGTATTGATAAGACCATTCACTATTTCTTGAAGCTCAATCTCTCCCCCGGATGAACCATATAGCCAAGAGAAACCATAAACCAGAATAGAAGAGCTTGCCCCACCCATGAGTAAATATTTCATAGTAGCCTCATTAGATCGTATATCTTTCTTGGTATATCCAGATAATAGGTAGGAGCATAAACTGAAACATTCTAGAGCTACAAAGATAGTTATTAAATCGTTAGCACCACATAAAAACATTCCTCCTAGAGTAGCTGTTAATATGAATAACAGAAACTCTGTTATAGCCATTTCTGTACATTCAATGTACTCTACGGATAGAGGAATACAGAGAGTTGAACATAGTAAAATAAGAAATTGAAAAGTAGTTGAAATTGTTCGTTTGGAAATTTCCTGAAAAGCTAATCATAGGTTCTTCTCTCCATCGGAACAATAGGGCCGTTATGCTCATTACGAAACTTGTTGAAGAGATGAAATATAACCAAGGTATATCTTTTTGATCAGAGGTTAAATCGATCATCAGAAGAAGAATTAGGCCAAAAATACGTACGAGGTGCTGGTCCAGGGTTGATGTAACAAGCATTTG
+
ISMKPJIIHJOIIGFJIMLOSLLSISSLJMSLPSLJNMOSMIJIIGSKGIMIHMPHSLIQKHSJJLGKGKIJMNKISSKSLCAA@32228,(((BIKSJQOILLKLLKJHMSSLJSJKNLKHIKOIKJPJH<;1.-----+++,155,+++)-CCDFEDAEEHINFLB;200/44C77777:75689<?BFFFBGEDEDFNKJGFIIFBB@=<==60(%%$')(-111166CQKGMCG?51111:JNIMQKKMMJSOJSHJJKHI?>:;HHSSSSMKQJOSSLLIKPIJILHHIG???GNKOJGE6335IGJHKLSIKSJJFGHJP98889BE=@C?@,++++**'''''()>?IIIJFGGIISHSIJJPMLSLSIIJKIONLOLHHIGLHFGFFHSMOPSPMKKLIHLFGGEA?A@:21116?;;;;<LMGHDECDDEHFHFEEHGGNSIMSLSRJSSIGLPHGEEEHGKHHHGHMHMKHLIGGIGIGIHKJGKKGOGDDDGFEJLKLIJHIDCBCCFGKNGFEEEFAA?>>?@CJJGFIGFGFFDBBBCEJJHBAAABIHFGFECCDCDDDCFFEDAAB;;910222MJGGGFEDDCCFJFJSHFDEEEEKFF??DDCDEHFEEFGEGGHJHGJHGDEDDGLJJHHGSSSQLSSJJJKHSOMMPNSLFIHQILMKLOLJSJOMJPMKKJSPKKGACMKLJJJKMHMMNPJPQSQSLRIKHLIPNOSMSRKILMSGMJHEEFHMIHGH?????SMMGAALOJSDFGLOJJIMKGGHFGFKOPMGJGEGFGGEGFGKMJOOHHLJLJKKRMSRNPJLGIGGIJLJSJHPMSRNROQKLRIMOOMLSLLQJOPSKSMKKJRRNMLOSSLKSJIRJMLKQGEGDJDDCGHKSNJGE@@??FKKLILGKMQILJJNMFGMLQMKSMLJKKKKHMKIMLPLISSLJSLMKKGIJIIIHPKSLSSSKNKIJLSSPLOOSJKSSLPNOJONPMJNSPKSSHOSMHFFHHSSSNNSKIJHKSLIOOSLQJJSSMSKCCCDJIJGKSJNSNMHAAAACSHIGJHJKMISOSLJSJHRGHHHGIFNNSMOKNQJMQSMLJOKLLSISSOSNMLKOLLQPQSSSOSLKSJSJNOSJLKJKKQIOKKKKMHJINLPNLMIJSKOLKPIIOSONJJMILOJKPGIMJIMNLMMSJJMKIJIHIKLGHHFHHQLLIIDCJGC@@-,+(&(&%%%%&1FFGID@=97789?GSJMHFKMKMGIKIJLOKHHKMILMPQPIKSLKOORGICCJHHKKKKILIIJLJKGFFDGIFGEEEJFFDEIHKSNKSOIPJSIOIGFGGIROJLOSNSISPOKHISKLMPKKIHFGLKNHHJGFFJFCCDDDFECCBABBCHGKKKGIJGKECE>EKGIECCCBCCCCEFFFHIHK@>?@FE@<<<;=<<=6666443-(
@100_45CNXP_2
AATCGCAATAATCGGGTTCATTGATATTCCTAGTATAGTAGATGCTATCACACATACAATCATACTCAATTCGATGGAATTGTTTGATCTTAAAGGGGATATTCTATAATTTCGCATGTGAGGGGTTATTTCTTGGTTTCGTCCAATCATTAATAACTTGATTATTTTTAGATAATAGTAGATAGAAAGAACGCTCGTAAGGAGTCCTATTGAAACCAAGAAATATAGGCCTGCCTGCCATCCACACCAGAATAAATAGAGTTTTCCAAAAAAACCTGCTAGTGGAGGAAGACCTCCTAGGGATAGAGGACAAAAAAAGT
+
JLIJLSJHLJKSLLPKISMLOOQSSSLSLSSKQKNNPLSPMJJJNGJIMSJOMMIPJKMMLNSMNLGJJPOMOMSMJLJSPGSMSNNJHI;667DIQIKQFJPNQNSOJNLJJLMNSSSOLSMJMMSKSLSQPSSOKKJSKSLSKMOLHSKQRKMLLJSMNQOLSSNLSMLIMMHJKKQLPHJIRMRQJKNNOMSOSKKILNOLLPJLGGGGBJD@@?=@CSIILOKSNSMIRKSKPHLGSHQCBMMIMMIOGKMHSQHHFEEEFK@99@B?SPIHJIKNKIKGDSSKGFGEEDE;;<EHH6553-((()(%###$$$#"
@101_45CNXP_2
AATCGCAATAATCGGGTTCATTGATATTCCTAGTATAGTAGATGCTATCACACATACAATCATACTCAATTCGATGGAATTGTTTGATCTTAAAGGGGATATTCTATAATTTCGCATGTGAGGGGTTATTTCTTGGTTTCGTCCAGTCATTAATAACTTGATTATTTTTAGATAATAGTAGATAGAAAGAACGCTCGTAAGGAGTCCTATTGAAACCAAGAAATATAGGCCTGCCTGCCATCCACACCAGAATAAATAGAGTTTTCCAAAAAAACCTGCTAGTGGAGGAAGACTCTCCTAGGGATAAGAGACATAGAGCTAAAGAGAGAGCCAAAAAAGGATCTTTTGTGTATAATCCTGCATAATCTCGAATGTTATCAGTTCCGGTACGTAGACCAAATAATATAATGCAAGCAAAAGTTCCTAGATTCATGGCGATATAGAACAGCATATAAGTTATCATGCTCGCATATCCACCATTTGAGTCTCCAACAATTATTCCAATAATTACATATCCGATTTGACCTATGGACGAATATGCAAGCATACGTTTCATGCTTGTTTGAGTAATAGCAATGAGATTCCCGAATATCATGCTAAGAATAGCTAGGATTTCCAGAAGAAGATGCCATTCATTTGATAAGAAATAAAAAGGAATATCGAAAATTCGAGTGGCTAAAGCTAAAGCAGCTACTTTCGAAGTAACAGAAAGAAAAGCAACGACTGGAGTGGGAGATCCTTCGTATACGTCAGGAGTCCATTGATGAAAAGGGGCTAGGGAAAGCTTGAACCCAATTCCTACAGTGATGAATATAAGCGCAATTGAAATTCCTGGGGAGTTATACATTTGTGTATTGATAAGACCATTCACTATTTCTTGAAGCTCAATCTCTCCCCCGGATGAACCATATAGCCAAGAGAAACCATAAACCAGAATAGAAGAGCTTGCCCCACCCATGAGTAAATATTTCATAGTAGCCTCATTAGATCGTATATCTTTCTTGGTATATCCAGATAATAGGTAGGAGCATAAACTGAAACATTCTAGAGCTACAAAGATAGTTATTAAATCGTTAGCACCACATAAAAACATTCCTCCTAGAGTAGCTGTTAATATGAATAACAGAAACTCTGTTATAGCCATTTCTGTACATTCAATGTACTCTACGGATAGAGGAATACAGAGAGTTGAACATAGTAAAATAAGAAATTGAAAGATTTCGTTGAAATTGTTCGTTTGGAAATTTCCTGAAAAGCTAATCATAGGTTCTTCTCTCCATCGGAACAATAGGGCCGTTATGCTCATTACGAAACTTGTTGAAGAGATGAAATATAACCAAGGTATATCTTTTTGATCAGAGGTTAAATCGATCATCAGAAGAAGAATTAGGCCAAAAAGCTAGCATA
+
KKMJLSJGMKIOSKKJIKSMMSKPLNOSILNGKKINSSQILIQKMNKOJMLA@@AAJGORLLOJRIJGPJMLIOKISMSHOLILKNJSIKE<<<=ARGLHGESHGIIIKJJIJNJJHKLMKLJOLSOLSNQMSB??@@AFDEFGEIHLHSLMQMIKISNISGLJMLSLKPSNISLJHLNIILECCLIKSSJOKSJPSSJSSKPRPLIOOOLGKONPKIINOPMJMLKLMIMMLKKJLRPKSHRSMMIIIGKNRJOSSHHHIFGHFDD78GFJIMSLIJHIIDE8-+,/0-,*(((()*2AFGKILFHGMIHLMLSSSJKSHPNLSMKDEEEEC;?DKOLKJSLSNSSOSPMHNJMQJOSNIKROHLMJNKNSOOSKRMHIGSLMLNOSLHGFEEFHKISSNMLPMMHKGHHHIHJCEEJDCBBCLOOKLIKJHIGFDEDDHHHJIHSISSLKSSOMSOIQOOSHKIHHFHHJOLLJLILKLSIJJIKJIIKKJMILJLSMGKHIOILMSJGFJIIMGHGKIQMKSJIIHGGHCAABCEHJHIGHILJHHGFFFOMORHINIJIPBBBBBHIIGJFGJHHGGIFGCC@ACEIIJIHHFGFGDGGHKGKJHIHJQLJC5111==>PKGFEEAISNJHOMIJHEGEGFHIIJICLPLGEGEFFECCCEGKPFEMJKLHIQJSLHMJDEDIMNNGIIGFJHDFMHISIIPHEEE735NLQPNJIHFGFGGHFFKQSLHJHJGHGJIIJIFJGJIHKKKJIHGIGHNDABAADFFOQGPHHDGGECHOJILINJMSJNJHLMLGS20002IHMIHISINJNHEFEFGJKJKSNIKLPSLLGHHECEEFGIHHSSRRIPLIIKJJINJKHMIGQNHIGGKONMSONJSOKSKOIPJOLJHGEEDDIJHSSHHKKSMMGGGECFHSOMNNISSKHQRILOJIIHKPHKSOLNKJFECDFHEGD6SGNHSGJHISSJOLLQGJGIOMGIGGHILLKLHFGFFIKKHIRISOIJKMINSJIGFGKJKSMKKSJLJIJFGGFEHJKDEJGHJKK:9000@@@GHGJJIILHGNKHIOKLIHIEHEEEGGHGISHLSOSOSQMKPLIIIHJKLQKJKMJMQONLJOLSLSSJKSMJKKOLJJKKINMMNOPHLHIKMMQNSIMIJKIHSIKOIGHJGCB@@;<==<?EGIJLJJGGHHGGJBBKRDFBABC=>==?FKJHPDNNGKGFCA<622456:KFININKKGHFKJKRSKJKRHMSLGKSSOLLLHJKOJLHMIMJIJMHIHCD78JKMJHSSNSHIJHIKIGHHIJSIKIHIIFGFHGKKSKOSOIQPQGIJIHOJKOOOHOILNIJKJL??<;75=?>>?GGNKPKIJJHHFGFEFGGFHIHILLMPNKOMKOKMIOINKLRJPIGHGFFE
@102_45CNXP_2
AATCGCAATAATCGGGTTCATTGATATTCCTAGTATAGTAGATGCTATCACACATACAATCATACTCAATTCGATGGAATTGTTTGATCTTAAAGGGGATATTCTATAATTTCGCATGTGAGGGGTTATTTCTTGGTTTCGTCCAGTCATTAATAACTTGATTATTTTTAGATAATAGTAGATAGAAAGAACGCTCGTAAGGAGTCCTATTGAAACCAAGAAATATAGGCCTGCCTGCCATCCACACCAGAATAAATAGAGTTTTCCAAAAAAACCTGCTAGTGGAGGAAGACCTCCTAGGGATAAGAGACATAGAGCTAAAGAGAGAGCCAAAAAAGGATCTTTTGTGTATAATCCTGCATAATCTCGAATGTTATCAGTTCCGGTACGTAGACCAAATAATATAATGCAAGCAAAA
+
KLMIIKGGLNOQKIJGHKSORJPSSOSNNKJKJKLKNLSMSKJIKHJQIJKKIMIMPMKHKKLHKIIQLSSKPLIHSJOSSHQKMNHSFE4..08DMHMSHJKJMJHJJIKJ>4310013=>>KHHHISIJLLPKMJPINKNLOHGIHFNKNNSMJMLKMKJMMHAH=::=?FFIM66666665--.64<EJGISLMJIJKIHJNJIHFFGFEKSOLJSKRSOKJSFCDDCBEGHFEDCAAKKOIOIGHFIHKGKJKOGFJJHGRMHCDEGGJJHKKSNSKNKSIIKGF:EDA=?<;;32223?822231...42223C>@BDHIFEDFFEGFFHLRMKSSJMMSSQOLJLSLKLILKKKFSISIMLKHIGFKGGEF554447899@DIKJKMIKJKOSSMNKOQKHKIFFEHHHGPJ
@103_45CNXP_2
CGTACGTATTTTTGGCCTAATTCTTCTTCTGATGATCGATTTAACCTCTGATCAAAAAGATATACCTTGGTTATATTTCATCTCTTCAACAAGTTTCGTAATGAGCATAACGGCCCTATTGTTCCGATGGAGAGAAGAACCTATGATTAGCTTTTCAGGAAATTTCCAAACGAACAATTTCAACGAAATCTTTCAATTTCTTATTTTACTATGTTCAACTCTCTGTATTCCTCTATCCGTAGAGTACATTGAATGTACAGAAATGGCTATAACAGAGTTTCTGTTATTCATATTAACAGCTACTCTAGGAGGAATGTTTTTATGTGGTGCTAACGATTTAATAACTATCTTTGTAGCTCTAGAATGTTTCAGTTTATGTTCCTACCTATTATCTGGATATATCAAGAAAGATATACGATCTAATGAGGCTACTATGAAATATTTACTCATGGGTGGGGCAAGCTCTTCTATTCTGGTTTATGGTTTCTCTTGGCTATATGGTTCATCCGGGGGAGAGATTGAGCTTCAAGAAATAGTGAATGGTCTTATCAATACACAAATGTATAACTCCCCAGGAATTTCAATTGCGCTTATATTCATTACTGTAGGAATTGGGTTCAAGCTCCCTAGCCCCTTTTCATCAATGGACTCCTGACGTATACGAAGGATCTCCCACTCCAGTCGTTGCTTTTCTTTCTGTTCTTTTTTTTTTTT
+
GHHISEEDBBEENKIHHIHNSJKOLLILKJIJK76653333:9<IECDC:9988::=KMMIIHHIJJOKMIGHHHIJSKMLIGRHHGHGJIIMNHSJJIHSIHIFGISLOOJOKNHMLNLKSGCA;;HCCBDLSSRJLOIPOKQJNKPKMGC71--.;<=@CJNSKJDFGDDDEDFEKIIIILHKBBBC?A=534:<BSKJPILILMJMJGFEFDEDILKIHCBBB><<<<=<9::>LKMLMIJHHGFFIFGGMFFEEFDEFHFHHMIGIGIGECCCEDIJJSIPJIFEDDDEEGEEEDGFFKPLM>>>>>GKJKJIHHJL=<>JKSKIIGFDEFDEFFIHJJIKSKSEGHK@DGGGOLLKGIKHNJMNIJLFFEDDHGIJIKLHIMDHD?A>>777JGHB:::::@CIEFJGKHI<<99:?@AGIGDFFIFJFD?;;;;99999BEFFFGIIJJLHFEIIJJIHLKNHHEGFILKIILKLHJJMECDCBDHGGHHGFFGDGGGDFEEDDCCDDCDGIFE11112C>@@GGHHECBABDDDEDCDEGFGGFDCBBBCCFEGFGEEDDC@6556.:@DCDEEFGGFFGE@?=923@@BCDDCDCCDCAB@??@C?>>>>A:765/(((**78<=0-CB<5@@@@AABBBCCEEFECA?>,)))))*55;;::99888DEHFECA@ABCIEDCD??B;23332*'%$#""###"""
@104_45CNXP_2
ATGCTAGCTTTTTGGCCTAATTCTTCTTCTGATGATCGATTTAACCTCTGATCAAAAAGATATACCTTGGTTATATTTCATCTCTTCAACAAGTTTCGTAATGAGCATAACGGCCCTATTGTTCCGATGGAGAGAAGAACCTATGATTAGCTTTTCAGGAAATTTCCAAACGAACAATTTCAACGAAATCTTTCAATTTCTTATTTTACTATGTTCAACTCTCTGTATTCCCCTATCCGTAGAGTACATTGAATGTACAGAAATGGCTATAACAGAGTTTCTGTTATTCATATTAACAGCTACTCTAGGAGGAATGTTTTTATGTGGTGCTAACGATTTAATAACTATCTTTGTAGCTCTAGAATGTTTCAGTTTATGCTCCTACCTATTATCTGGATATACCAAGAAAGATATACGATCTAATGAGGCTACTATGAAATATTTACTCATGGGTGGGGCAAGCTCTTCTATTCTGGTTTATAGTTGTCTGGCTATATGGTTCATCCGGGGGAGAGATTGAGCTTCAAGAAATAGTGAATGGTCTTATCAATACACAAATGTATAACTCCCAGGAATTTCAATTGCGCTTATATTCATCACTGTAGGAATTGGGTTCAAGCTTTCCCTAGCCCCTTTCATCAATGGACTCCTGACGTATACGAAGGATCTCCCACTCCAGTCGTTGCTTTTCTTTTATCTTCGAAAGTAGCTGCTTTAGCTTAGCCACTCGAATTTTCGATATTCCTTATTTCTTATCAAATGAATGGCATCTTCTTCTGGAAATCCTAGCTATTCTTAGCATGATATTCGGGAATCTCATTGCTATTACTCAAACAAGCATGAAACGTATGCTTGCATATTCGTCCATAGGTCAAATCGGATATGTAATTATTGGAATAATTGTT
+
458BBACBC??EHEA@@AAD>=?<6-9----DFDDEDECDDHGOKJOOPKJKEABAGLPGDDDHQKRSMFGIIFNPSAA@ABSHPLIGHIFDDEDFDDEDEIEDCCBBABA,,,,4:54311/,---367;>GGKJIGNLKHKNAABAAEFC:3//0889JIHJSHJGFEHEGFGFGGGIQKILGFNIMMKBLGJSNJSKQSGKMMSMLNJNHHOJJSLPLHKSJSKMKIKSQJIMJKMJHIIJKHJJJIHKIJHJGIIIIGKLHHIIFGDEDCA@@ABDBBDSOJLKMFHEDGECGFFFLFKHIGEEFEFC>=;2100677GJGIPJHFDDBBAABDDHGOFEFFHJHHGEABFIIJLHHFDDEFHLNIMEBCEDEEEGD<;889B@@ABBC@555LISKGFEEEIKKIJKHGJFA@@@BGFFIHGFGGFIIGHHHFKKHIIJGGHDB@8883EEIGGF333333>>>>=50044;<=CE320/**)(&()-254567799883212/6?@?GKIPF@AAABHC@B@AABACEFEFHIIIGGHIMGKFFDCCDFDEIMILKGA@??::4-:??=8999:?FHOK12111DDBBCEEJFFFEGCCBBBDGCD?EEGEGGFBE=.>B67<<?>4/0,%&%%&2323344==88CCDEECGGEEGIGGGDD::968@>=<;999;?>@?:7335897*8@?7;;=LKGNEDDDEEEFHBCBC:33:@@AFGDBCECMKC322227221,))9HLHJGHEIFIHFDDEEDDCC>>>?>@FFJHFOKKNMHEDFIJSKBD;/0HHGGKHMSHIIIFIHSJSKKJNSIILPGLHGEBCEEEFGHGJHHPJKEEFFGJFKFHFJGHGHFGFGHJGFFEGFEFFFHGGGJOGJEGIJJHLGCGDEFHHI@=<
@105_45CNXP_2
AATCGCAATAATCGGGTTCATTGATATTCCTAGTATAGTAGATGCTATCACACATACAATCATACTCAATTCGATGGAATTGTTTGATCTTAAAGGGGATATTCTATAATTTCGCATGTGAGGGGTTATTTCTTGGTTTCGTCCAGTCATTAATAACTTGATTATTTTTAGATAATAGTAGATAGAAAGAACGCTCGTAAGGAGTCCTATTGAAACCAAGAAATATAGGCCTGCCTGCCATCCACACCAGAATAAATAGAGTTTTCCAAAAAAACCTGCTAGTGGAGGAAGACCTCCTAGGGATAAGAGACATAGAGCTAAAGAGAGAGCCAAAAAAGGATCTTTTGTGTATAATCCTGCATAATCTCGAATGTTATCAGTTCCGGTACGTAGACCAAATAATATAATGCAAGCAAAAGTTCCTAGATTCATGGCGATATAGAACAGCATATAAGTTATCATGCTCGCATATCCACCATTTGAGTCTCCAACAATTATTCCAATAATTACATATCCGATTTGACCTATGGACGAATATGCAAGCATACGTTTCATGCTTGTTTGAGTAATAGCAATGAGATTCCCGAATATCATGCTAAGAATAGCTAGGATTTCCAGAAGAAGATGCCATTCATTTGATAAGAAATAAAAAGGAATATCGAAAATTCGAGTGGCTAAAGCTAAAGCAGCTACTTTCGAAGTAACAGAAAGAAAAGCAACGACTGGAGTGGGAGATCCTTCGTATACGTCAGGAGTCCATTGATGAAAAGGGGCTAGGGAAAGCTTGAACCCAATTCCTACAGTGATGAATATAAGCGCAATTGAAATTCCTGGGGAGTTATACATTTGTGTATTGATAAGACCATTCACTATTTCTTGAAGCTCAATCTCTCCCCCGGATGAACCATATAGCCAAGAGAAACCATAAACCAGAATAGAAGAGCTTGCCCCACCCATGAGTAAATATTTCATAGTAGCCTCATTAGATCGTATATCTTTCTTGGTATATCCAGATAATAGGTAGGAGCATAAACTGAAACATTCTAGAGCTACAAAGATAGTTATTAAATCGTTAGCACCACATAAAAACATTCCTCCTAGAGTAGCTGTTAATATGAATAACAGAAACTCTGTTATAGCCATTTCTGTACATTCAATGTACTCTACAGGATAGAGGAATACAGAGAGTTGAACATAGTAAAATAAGAAATTGAAAGATTTCGTTGAAATTGTTCGTTTGGAAATTTCCTGAAAAGCTAATCATAGGTTCTTCTCTCCATCGGAACAATAGGGCCGTTATGCTCATTACGAAACTTGTTGAAGAGATGAAATATAACCAAGGTATATCTTTTTGATCAGAGGTTAAATCGATCATCAGAAGAAGAATTAGGCCAAAAAGCTAGCATA
+
ISJSKIKMNHMSPMLLJSLSNQJNIOKNILSJNLJHLIIKKIIGHGNKQQKMLKSLJOSLLNLLLOKPJRKKLSHHOLOISDSLPMKPIJ2//09?MIKHHMKSHLNLJJKMSOOOSOLOMOLSQSLSSMKLSSSRQPSPQMMLNNSJSSLNMSMORLSNOPSRSPMSLQSSPNSIILSKLKMMGJHJLLSR;;;;;;;<SPOPOKKOJIIEDIIMIIIKMLOKMPMSMSSSSSOSMSMKJJJSSLKHIKOKHISPMLJKQIJSQIJCDHCCIKLJOJKGSMLPKMOKSKLSSSSONOLLSLMIDLKSLMJNSJIHGFFGGHGLKNHEFDDMSPKSORLKSMSOSONSLJMLNLRKKLLIROLJSMSOSLSSOSSRLMINKPQJQPLLPIOJHGLIIKPNNLMNKMNPKPMHMRKGLSLSKLILSRJJIPPKLHLJGJJLJMNJKOJSRIMQLSSSMMJLSSIOJLLIPHNJSOISJKSKSSSNSLSPKNMHSMINJISLKKLORILKIGIHKSKJILLLKLHMJSJIJIIKEEEEGSLQILOHMINMLLSSKOSIKONLRNKKSLKKMNMJKRLKSMKJLIGHSJHKJJIMILMKJHGIFEDDEILCCEHSKF8IFEEFEFMGGLGKQHNLOJMLMHIKHIJJNJLKHLSSJJLHINIGGDGHIRLOHKJLPKKKFIMJJIJRNKMJNHLLMFHEBCKSLRLLPPNKSSSNNSSSKRMSIIJMKKLKPMSLSRLSKKIMISOLGHHJQLKSKSPSLSIMPNSSRSLQSOSMMIMOSLIGKOMQPRPNPJJSIKMMNKSJQNKIHKMJSIJOOLNKJKILKJMQNJMPMJKSQLIHIMJGMJSLSSMNMISISOLKMKNSJKIPKJPSMJJIKPQMPNOLSMSSNLQOSSSMMJAEDCLRGKJJIPMJNPJQKSGHSNKSNSPNOJOMKPJMGSSSSLJPMISSSKJIJPSSOSNSSOHKSHKSLJNGKFGIDEFGIKOSMKHSNKNKIHKGJNILSKSSKOSMSMSKSPSLSMOPKMJSLIOOPSKPNSFFFLIMJSHQJSLNSJHKMHJHJKJOKQQKOJNNQJSSQOHHGEFHGHJJMHJIMIHLOKPOPPLLLSMLKKKFGHHIJIMKNRJLMQSKOKJKIKSJSMLSNNIFGKOPLMKMSNSSSMNJIMNNKIKJILISRIG54444>CBBBCJLHLKLJHIHHJEHHHHGGGGHIJOSRNMQMNOJLLKJQIJJJMPQSJNKKSSLIODCDDDJKRSNLOSMOIJKJMOPJLJMIHHLHMILMIIJMLMGFP??JOIHIKJLSORPRNHFHDDDFFHLMJMKHFDEFHONGLRIHMSPKIOKNIIGNNHMLLIIROHIGGIIIJMILIIKJMPLHJHLKKNHGEFFEHGGGBBB97@HIGCDCGKHGGHMRNSMCDCCCOH
@106_45CNXP_2
AATCGCAATAATCGGGTTCATTGATATTCCTAGTATAGTAGATGCTATCACACATACAATCATACTCAATTCGATGGAATTGTTTGATCTAAAGGGGATATTCTATAATTTCGCATGTGAGGGGTTATTTCTTGGTTTCGTCCAGTCATTAATAACTTGATTATTTTTAGATAATAGTAGATAGAAAGAACGCTCGTAAGGAGTCCTATTGAAACCAAGAAATATAGGCCTGCCTGCCATCCACACCAGAATAAATAGAGTTTTCCAAAAAAACCTGCTAGTGGAGGAAGACCTCCTAGGGATAAGAGACATAGAGCTAAAGAGAGAGCCAAAAAAGGATCTTTTGTGTATAATCCTGCATAATCTCGAATGTTATCAGTTCCGGTACGTAGACCAAATAATATAATGCAAGCAAAAGTTCCTAGATTCATGGCGATATAGAACAGCATATAAGTTATCATGCTCGCATATCCACCATTTGAGTCTCCAACAATTATTCCAATAATTACATATCCGATTTGACCTATGGACGAATATGCAAGCATACGTTTCATGCTTGTTTGAGTAATAGCAATGAGATTCCAATATCATGCTAAGAATAGCTAGGATTTCCAGAAGAAGATGCCATTCATTTGATAAGAAATAAAAAGGAATATCGAAAATTCGAGTGGCTAAAGCTAAAGCAGCTACTTTCGAAGTAACAGAAAGAAAAGCAACGACTGGAGTGGGAGATCCTTCGTATACGTCAGGAGTCCATTGATGAAAAGGGGCTAGGGAAAGCTTGAACCCAATTCCTACAGTGATGAATATAAGCGCAATTGAAATTCCTGGGGAGTTATACATTTGTGTATTGATAAGACCATTCACTATTTCTTGAAGCTGAATCTCTCCCCCGGATGAACCATATAGCCAAGAGAAACCATAAACCAGAATAGAAGAGCTTGCCCCACCCATGAGTAAATATTTCATAGTAGCCTCATTAGATCGTATATCTTTCTTGGTATATCCAGATAATAGGTAGGAGCATAAACTGAAACATTCTAGAGCTACAAAGATAGTTATTAAATCGTTAGCACCACATAAAAACATTCCTCCTAGAGTAGCTGTTAATATGAATAACAGAAACTCTGTTATAGCCATTTCTGTACATTCAATGTACTCTACGGATAGAGGAATACAGAGAGTTGAACATAGTAAAATAAGAAATTGAAAGATTTCGTTGAAATTGTTCGTTTGGAAATTTCCTGAAAAGCTAATCATAGGTTCTTCTCTCCATCGGAACAATAGGGCCGTTATGCTCATTACGAAACTTGTTGAAGAGATGAAATATAACCAAGGTATATCTTTTTGATCAGAGGTTGAATCGATCATCAGAAGAAGAATTAGGCCAAAAATACGTACGA
+
GLIHJJIGGLSMQSSHGIHHLINIKSIIHIJHIIHCGEFIOIQHIQIHKJSHHIMPQLHSJKRJLKFJHJGGMLLLGLLLNHHD><760/(((/4NGIJHSKJSJIKICNMD@====??AFEKKHEBCDFIHNLIPSNLLMJJIJNJJLIISJLMMSLNSLKNSIKSSPSILSMPJGSEHSIIMRSLLKNMIFJ<333<JFMJIKJJIKQIJNKLKLIJMKQPKFEEEGIQSSOMJLMJJILPHKHOIGJLKKHLHB===<74>6667JISSSLSJRSKISJRKSKJSKSLSRJJSSLKKOOJELLSSJKOQSNPLIKJIKRIMMJHGHFADFGSSJNONOSSSPRLPLSSLJSSKSNGKPSHGHSPJKMNLSSOLHLEKEPILJNFBFFEKPIHIOKNRILSSQSJLOIJHHGKJMSSRMNJKLNSIJNLIIHIKQFJNIISPRIKMLQNOKMNQJKKJJHMKNHHJSIPPKJHIKOPSNSQSMSSMOSOIJLSLIINNPJILIJHIFFGGGGJLQJC92399CDSHHJHEFGGHNHMSIHLMLHIEGHJJKSIGHFGIMLLSJGGGHDHHCCD@?;997.)%%&'44446<<=>CDFEGFFEEKGHMPKHQKGIJFJNHIIHIJJJNKISSINSJHPSKSMNJISQLSJILIKNLFGGJKNNLKHGEGJFGIGGIHKENJFJKIINNHGHD;@GIHHEEDFFISOHJSSMHJJIKLLMNDAA@AEIIMQGSOKSMECCCGHFIHCDDCEMHGGBCGCDHDFEGJSKRKLQHLJKNJSLSJLJHFFGHIIJKOJPKIKMLJJJHKJKLSJOKJGFGHPHPKLLMNJLKKIHOSKNJHFKKSNLNSSMPLRIJIJIJKKHJMLOSKIPHRMKIKI>6550/(((((=/....@??JJPSSKIKNKNLLKSSHFSPOKRQPNSSSNQSLKJMSSLJLCNSLLHHHBHJMKHHIJSDDDDHFIGKF@<::@MJSJGLHMJKIGEFGISMSNKKKNIHLNKSIKORNLLKGJIISMMSILSNHMMSJIIGEEED?<<<=BMIEIHE@B:88:;;KIIJMSKLHLSRLKQKHSMIKHJNJSIPRPGILKJSQJKOMKMJOLKSMNSOKJNSSLLSMNLJKJNOKHNNMSNMGHHFH@?>><999:COSNJNMKKLLSNSJGIJKPLMRHSMPJJLMGLRSKIJOSLKKSMLMLGKMHHIGNNHFRLMJJMSRGJONHMKIKJILGGMSLDECAA?==?GIJFILHKOJKJBBDPJNJLMHGGJHEHFIFIKIKJJIFF44IJFIKIIJPJKKHGKFSILMOLJ@?>??HD>DE@DA;65..8@IKQKHGHMPLSGLISSMHMJGJIKKHJJRSQQKNNKSLIIQMLKOISIHIKKHIJKPLJLSSMMJKKMGGHISNSOLJIGFEED
@107_45CNXP_2
AGGCTATGTTCCGCAATATGGCAGGTTCACTGGTTCGTCATGAAATCATCAAGACGACTCTGCCTAAAGCGAAAGAGCTGCGCCGCGTAGTTGAGCCGCTGATTACTCTTGCCAAGACTGATAGCGTTGCTAATCGTCGTCTGGCATTCGCCCGTACTCGTGATAACGAGATCGTGGCAAAACTGTTTAACGAACTGGGCCCGCGTTTCGCGAGCCCAGTTCGTTAAACAGTTTTGCCACGATTCGTTATCACGAGTACGGGCGAATGCCAGACGACGATTAGCAACGCTATCAGTCTTGGCAAGAGTAATCAGCGGCTCAACTACGCGGCGCAGCTCTTTCGCTTTAGGCAGAGTCGCCTTGATCATGACGACCAGTGAACCTGCATATTGCGGACATAGCCT
+
BBCMLMQISPSMNMKKKKPJKLFKJGIC++++,A86556>?FCFC<?>@?JRJKILSJJMSSPPSOOMLJSLSOOMNSLOKKPSKMII@??>?SJLJLSSLKMLSNKSOQJMLNLOLKJOSSSSSSLSNIKKJHINMNNLLMSOKLPOONSMRSLOKNIPLLILOSJSPMRKLIKRSJFFIGHQNLLHHJJNSQJLJKHSPORJPSSSOSSLJFGHC@@C@***(&''(+?@EDDDEC;3000)()*9:@>;::;;<;:677:;<<=;;<;:<;00.)))))7;;;=>?A=>52,(((*459:>JCA@??@:9999=998///..0/01246642210/00,---.,**+*++,++*'''(()*/)))*+:5532////12,,,('%%%'())'''%$$&')--
@108_45CNXP_2
AATCGCAATAATCGGGTTCATTGATATTCCTAGTATAGTAGATGCTATCACACATACAATCATACTCAATTCGATGGAATTGTTTGATCTTAAAGGGGATATTCTATAATTTCGCATGTGAGGGGTTATTTCTTGGTTTCGTCCAGTCATTAATAACTTGATTATTTTTAGATAATAGTAGATAGAAAGAACGCTCGTAAGGAGTCCTATTGAAACCAAGAAATATAGGCCTGCCTGCCATCCACACCAGAATAAATAGAGTTTTCCAAAAAAACCTGCTAGTGGAGGAAGACCTCCTAGGGATAAGAGACATAGAGCTAAAGAGAGAGCCAAAAAAGGATCTTTTGTGTATAATCCTGCATAATCTCGAATGTTATCAGTTCCGGTACGTAGACCAAATAATATAATGCAAGCAAAAGTTCCTAGATTCATGGCGATATAGAACAGCATATAAGTTATCATGCTCGCATATCCACCATTTGAGTCTCCAACAATTATTCCAATAATTACATATCCGATTTGACCTATGGACGAATATGCAAGCATACGTTTCATGCTTGTTTGAGTAATAGCAATGAGATTCCCGAATATCATGCTAAGAATAGCTAGGATTTCCAGAAGAAGATGCCATTCATTTGATAAAGAAATAAAAAGGAATATCGAAAATTCGAGTGGCTAAAGCTAAAGCAGCTACTTTCGAAGTAACAGAAAGAAAAGCAACGACTGGAGTGGGAGATCCTTCGTATACGTCAGGAGTCCATTGATGAAAAGGGGCTAGGGAAAGCTTGAACCCAATTCCTACAGTGATGAATATAAGCGCAATTGAAATTCCTGGGGAGTTATACATTTGTGTATTGATAAGACCATTCACTATTTCTTGAAGCTCAATCTCTCCGGATGAACCATATAGCCAAGAGAAACCATAAACCAGAATAGAAGAGCTTGCCCCACCCATGAGTAAATATTTCATAGTAGCCTCATTAGATCGTATATCTTTCTTGGTATATCCAGATAATAGGTAGGAGCATAAACTGAAACATTCTAGAGCTACAAAGATAGTTATTAAATCGTTAGCACCACATAAAAACATTCCTCCTAGAGTAGCTGTTAATATGAATAACAGAAACTCTGTTATAGCCATTTCTGTACATTCAATGTACTCTACGGATAGAGGAATACAGAGAGTTGAACATAGTAAAATAAGAAATTGAAAGATTTCGTTGAAATTGTTCGTTTGGAAATTTCCTGAAAAGCTAATCATAGGTTCTTCTCTCCATCGGAACAATAGGGCCGTTATGCTCATTACGAAACTTGTTGAAGAGATGAAATATAACCAAGGTATATCTTTTTGATCAGAGGTTAAATCGATCATCAGAAGAAGAATTAGGCCAAAAACGATCGTA
+
JPMLJJJKHMKPLGIIKHILILKNOOSSNSLQISHJJMJIJGHGHGKPIJOIKJIKILROSJLIFGFDESKSMKMKMIJJIFSJLNKIEFE??CFMIIKSIINCDDGISINPJJOHSJPOIMIIMIJISSOSLSMIMPSMLJNIFFHKFGSJJNOLFGEFGSIIHDC96667AHLQHLKHJJIHJGKJLOLL88888888GGFMSIJJJQNQLSQLKLINNNSOKLSJKJKLPHJKPSLPSIKJHIKGIHGJHGOMLMRNJJLSOSQGFFIJIJKPLILSKJQMNSNOKNJNRNKSLMSSSMONFJJKMLSMSMLPJPNOLPJQNMIGIOLFEHGSSOLSSNRNSSMPPLLLNNSPSLJSOMNONMSE@>>>?IOILINJIILPSJKJMKIJIHJFGJJNLMQNMMRHISGHHJHISKJMOSLJLONLKIJSIKHHJNHPILPMKQOKKMLONIKLSOSKMSSSQDEC77777SHISLLQKMSIKSPNLNMLLLSOMJJLIHJLSHMNJJKGJIIMOIIKKSPOKIJFLHLLGFHKJMKKKHNGJMJGHKLJNJSKHJSKMSJIKSSLJS222224A@?>>??BA>?KFMSIJEEFEEGFFGJEGFEEBBDHGQ3C===ABGOEEDDEFFFGIIHJMIFHGFSLRJIFE@3000JJI76677GHSLJNRMSSSJJHKLSMNSSJSSSSKLHJJLKPNOSIOLLLLSFHEHHJKRQLSOLORKNKMKGFHICD9?A<@@@HGBACBIKSKOMKSSILSKKLSNQJSLSOKQOMJLOSHMLCAILNKMKNSKISOSQNOONSSPNLLKNKNLNHSLLJNSKJISINPKSSLSLSNIHHOLJLRNJKSPONPPLLMSQNLSSFDDCEMSIMSLKKSJNSMMMLNMNLRMSOMONGS2.,,GHJMKKMLILSSKOJFJGJIHGSNRSSSSSKIIGFNKKNRSMMSKSSLHJHMMLKJMSGHHGKLSQRJLMONRJJJELKOJKILOJKISLLPJNOKMIIHISSMJPMRMSMJPJKSLNOLOKSJJMOKMLSHNGDDHEEFPNSMNPJLOMJKKSLJNKLSSGGFMNSPLOLKKLHHIIKLJMKSNJLQKPISNQOLNSKLNNILJKILPLPPJSLOSMLOSHMMLJLLNJMPSMMGIFGHPHHHNKKSMSNIMKKJLSKKRNLIKNJSOSLLLKIGHNPSKMPFCBCA<999PNIHGGDGHHKSNLOGQLNLIFPKLMOGB=8?ABEKKSKIPKIGGGMIJKSMSPSPQLIGKLIMHIFLSIEFGHOSIIJMSJNJ>><@LOKJKKISSLMKLHHHHJJPLHJHHLSOGGGIKLORKSKFFMNSRIJIKKNQIJQLPMKKRNHJIJHJHKKKSKSJHGIFEEFEHKILGDCCDEGJJIKSKKMHEDDHGFFHFHOEIJIFFEDCDC
@109_45CNXP_2
ATCGTTTTTGGCCTAATTCTTCTTCTGATGATCGATTTAACCTCTGATCAAAAAGATATACCTTGGTTATATTTCATCTCTTCAACAAGTTTCGTAATGAGCATAACGGCCCTATTGTTCCGATGGAGAGAAGAACCTATGATTAGCTTTTCAGGAAATTTCCAAACGAACAATTTCAACGAAATCTTTCAATTTCTTATTTTACTATGTTCAACTCTCTGTATTCCTCTATCCGTAGAGTACATTGAATGTACAGAAATGGCTATAACAGAGTTTCTGTTATTCATATTAACAGCTACTCTAGGAGGAATGTTTTTATGTGGTGCTAACGATTTAATAACTATCTTTGTAGCTCTAGAATGTTTCAGTTTATGCTCCTACCTATTATCTGGATATACCAAGAAAGATATACGATCTAATGAGGCTACTATGAAATATTTACTCATGGGTGGGGCAAGCTCTTCTATTCTGGTTTATGGTTTCTCTTGGCTATATGGTTCATCCGGGGGAGAGATTGAGCTTCAAGAAATAGTGAATGGTCTTATCAATACACAAATGTATAACTCCCCAGGAATTTCAATTGCGCTTATATTCATCACTGTAGGAATTGGGTTCAAGCTTTCCCTAGCCCCTTTTCATCAATGGACTCCTGACGTATACGAAGGATCTCCCACTCCAGTCGTTGCTTTTCTTTCTGTTACTTCGAAAGTAGCTGCTTTAGCTTTAGCCACTCGAATTTTCGATATTCCTTTTTATTTCTTATCAAATGAATGGCATCTTCTTCTGGAAATCCTAGCTATTCTTAGCATGATATTCGGGAATCTCATTGCTATTACTCAAACAAGCATGAAACGTATGCTTGCATATTCGTCCATAGGTCAAATCGGATATGTAATTATTGGAATAATTGTTGGAGACTCAAATGGTGGATATGCGAGCATGATAACTTATATGCTGTTCTATATCGCCATGAATCTAGGAACTTTTGCTTGCATTATATTATTTGGTCTACGTACCGGAACTGATAACATTCGAGATTATGCAGGATTATACACAAAAGATCCTTTTTTGGCTCTCTCTTTAGCTCTATGTCTCTTATCCCTAGGAGGTCTTCCTCCACTAGCAGGTTTTTTTGGAAAACTCTATTTATTCTGGTGTGGATGGCAGGCAGGCCTATATTTCTTGGTTTCAATAGGACTCCTTACGAGCGTTCTTTCTATCTACTATTATCTAAAAATAATCAAGTTATTAATGACTGGACAAACCAAGAAATAACCCCTCACATGCGAAATTATAGAATATCCCCTTTAAGATCAAACAATTCCATCGAATTGAGTATGATTGTATGTGTGATAGCATCTACTATACTAGGAATATCAATGAACCCGATTATTGCGATTA
+
BC??>>?CGBBCEHJISMKIJJLIJOLSJSIJJJFJJKKCLFB>>7777<===CKIGIMIIMILLHKOPSMLKKJISLJKKMIHMISSMKSLJKLLKMKNNKNSLNSKSNLLQISQ=::66<<GHKJPLPLSNNQOMLKSINLLLOSSFIFBACBCQOOPNMGJISMMSSKMKLHSRLKJIIJOHLSJSMJJKJIOKLJKSSNOSOSSSMS44JHHFGGKIIJSPISSLPOSLINSJJSIKGFLISKOKSRMIFGJIKMINOKMJMILSKIHIHHSKOPSJ>==<??323333HKHMHMJLMHKSSMRRMRNNMLSSSOPPMSMLHGGFFFFFGOKLPOORSSJNJOMHKJORLMKNKJPJLLSKSPSOMSNQKOMMLSJMKLKJSOSLLJNKLOSKIOIGIMONMQSPMLJHGFGJOMSJKHIKHJMOJKIRMOLQSKJKKNRIMHKKQPKJFHIIPJKKGNSOIJKOGMKIONOKNIOMKISPSJGHHJJHJOIIGGE===<789:HHCDDMIMDDBCDICABGKLLHGLHFIFFHGGGEFHGIIGFGDFHDEMMOKMFGIGHFEDC=GGIHIJRHILGJGFBABBCSKIMLPSJPISLONHOLHSOSMPSOLISQSFPC>GQ=GGHLQHJIF?;DKJHGGGLSIKNKJILGHMJIJGGHIJNMLMPSKGFGSISLIJKNSSSMLEMQNONIISNLSJNSJMSLMPSNIOLHIIKLGDEECFFEKSKMJKKLRLNRSNPJPKLSKSMHAOKMMJMKRKMKMKIIKQJIRSNKKMMJOLOOOSJJIJSNQSKSSJLSISKSOJKFPHSKKLLSMLMOLKPHPMSSNSLNKNSSNNROJSNSQPMLNIRJRLNONMINILPOIKRKMIKKSLKKSKMNPKNLOQKMNLJOOLSMKSMNSRMHKSKHKIGMLNIHLNISIFDHLPPJMLLKJJKHJHLKMLKLMMKKKMKONPPLRILOPLJOKQJLINHKMIMJIJIIFJNKLJKSSPLPSSSIRIMLJGGHLKSQPIPLJILLKQNKLMPKSOSKJSNKKLKNJJJJOLSMSHKKLNLJSKSJHHKMNNMSLKHHKLMJLMJSSPJIC844+:IKFKJMKLSKOPKOIIHD?111@AKKIRNMMSOSQSSSPLOSLH=BFKLJSHIIJSLNSJILKSNKSSSNOOOJJNDSIJSRQOSPJSJOPLLSSRLKSKIKHSMLKJIMKIKLOKSLRSOJSLSLRRNLONKSOMKJMNJILRMMJRJLIRPSNMNPNLFQLABB?>?----,,,.))($)''')4645:;;EILIKIKQJOISIJIMPLSLNMJPJI?E=CJ?5<RKOIGIJNJIKOQPJSHIIIINOQIIJHPLSLGHHHISOOIJGJFNKSOIMJLKLILMKKHSNKKLNJNLLGHHFFFFHIKLHMIFGGGI
@110_45CNXP_2
AATCGCAATAATCGGGTTCATTGATATTCCTAGTATAGTAGATGCTATCACACATACAATCATACTCAATTCGATGGAATTGTTTGATCTTAAAGGGGATATTCTATAATTTCGCATGTGAGGGGTTATTTCTTGGTTTCGTCCAGTCATTAATAACTTGATTATTTTTAGATAATAGTAGATAGAAAGAACGCTCGTAAGGAGTCCTATTGAAACCAAGAAATATAGGCCTGCCTGCCATCCACACCAGAATAAATAGAGTTTTCCAAAAAAACCTGCTAGTGGAGGAAGACCTCCTAGGGATAAGAGACATAGAGCTAAAGAGAGAGCCAAAAAAGGATCTTTTGTGTATAATCCTGCATAATCTCGAATGTTATCAGTTCCGGTACGTAGACCAAATAATATAATGCAAGCAAAAGTTCCTAGATTCATGGCGATATAGAACAGCATATAAGTTATCATGCTCGCATATCCACCATTTGAGTCTCCAACAATTATTCCAATAATTACATATCCGATTTGACCTATGGACGAATATGCAAGCATACGTTTCATGCTTGTTTGAGTAATAGCAATGAGATTCCCGAATATCATGCTAAGAATAGCTAGGATTTCCAGAAGAAGATGCCATTCATTTGATAAGAAATAAAAAGGAATATCGAAAATTCGAGTGGCTAAAGCTAAAGCAGCTACTTTCGAAGTAACAGAAAGAAAAGCAACGACTGGAGTGGGAGATCCTTCATATACCACAAAAA
+
JKLMLMKLMIISHFGIJQKSKLMLSLSIMSSNLQKIKNKKKGIFFFJIKMJJSKIKMJKLMJHKKKJNJSINLSSKLJSSJQMKNSKSGM<778EJJSMMJSOPQKKKILNSLSOLNOOMNJLMJSLLLSSQSRSJLNJKIIIJOJKGNLLLISKQONLJJKSSIMM>LLNSJPJMNMKKNSKJIHMIQQNSFFGJHKFGJSMJKJPPIHJGFSLQKDED<=<-889@BIHKSJIGINQISLSOJPJJLSLRPMSMLLLOKINOSGJHFDHSSSKIJJHLNPLOHPQDFD@E@?A++,LOKKMKJSMMLNLOPLOLILIHJSIKNLJJKLKFSENSSSJKKOMNSLKSSMHMHGKJKKJMSILKJIOMMMJPSMKIIIMJQQMJKJMJLJSHHIJGHLOSRSNNHJLLIGIGGFHFHKONKJJHIGHJIHSSNQHGEFGJIJHKMJNSMJIRNOOOONNJJKNNPMOSKGLNPSMJMHJKPMSKMIIHHHSPSNKIJIJJJKHJKNSPLE=.../CBBDDGKJHIMHKGGIFEFGGGKJIIE@>>>>LMIRQMPJJKJIJKSLLPKLMILLNHHOKINIKIONOLGKIJKKKJJJKGFDEDHGGMLPHIHHLHRIRJKHRHHOEFEEFIINQOINMSJHHGGNKIHHISCSKKLSSMKIGEFFIISMJFEFEFEEFEGHJGHFELGKHEDCDDFGJOFFGEFFEA>:30/+,7;<?MHJE????@JFFJDECHIFDEEFC@((''(*%$#"""##
@111_45CNXP_2
ATGCTAGCAACAACTCGAAGTATGGGTCTAGCTTATTGATACGTTACCGAAAACCTCATTTGAATAAATTTGGAATACATTTTATTTTTTTTATTGACAAGTACTCGTACTCAAAAAAGTTAAAAATTTTTTATTTATATATTTTTTTTGAGTACGCGTTCTTTGGACCTGGTGTATCTTGTCTTTACCACGAATGATTTTCCTTGGTTAACAATAATTGTTGTTTTTCCAATATCTGCTGGTTCATTAATGTTATTTCTCCCGCATAGGGGAAATAAAGTCAATAAATGGTATACTATATGCATTTGCATCTTAGAACTTCTTCTAACGACCTACGCTTTTTGTTATAATTTTAAAATGGACGATCCATTAATTCAACTGTCCGAAGATTATAAATGGATCGATTTTTTTGATTTTTACTGGAGAATGGGAATAGATGGACTTTCTATAGGAACTATTTTACTGACGGGATTTATTACTACTTTAGCCACTTTAGCGGCTTTTCCAGTTACTCGGGATTCCCGATTTTTTCATTTCCTGATGTTAGCAATGTACAGCGGTCAAATAGGATTATTTTCTTCTCGGGATCTTCTACTTTTTTTCATCATGTGGGAATTAGAATTAATTCCCGTTTATCTACTTTTATCCATGTGGGGTGGAAAGAAACGTCTGTATTCGGCTACAAAATTTATTTTGTACACGGCAGGAAGTTCTATTTTTTTATTAATAGGAGTTTTAGGTATAAGTTTATATGGTTCGAACGAACCAACATTAAATTTAGAACTCTTAGCTAATAAATCCTATCCTGTTACACTTGAAATACTATTTTATATTGGATTTCTTATTGCTTTTGCCGTCAAATTACCGATTATACCTTTACATACTTGGTTACCTGACACCCACGGTGAGGCACATTACAGTACCTGTATGCTTCTCGCTGGAATCTTATTAAAAATGGGAGCCTATGGGTTGGTTCGAATCAATATGGAATTATTACCCCACGCTCATTCTATGTTTTCTCCTTGGTTGTTGGTAGTCGGTACAATCCAAATAATTTATGCAGCTTATCTGGCTCAACGTAATTTAAAAAAGAGAATAGCCTATTCTTCTGTATCTCATATGGGTTTTATAATTATAGGTATTAGTTCTATAACGGATCCTGGACTTAATGGAGCTATTTTACAAATAATTTCTCATGGATTTATT
+
:::IJFEGFGGIGE@.''''(*)'&&'''&'(5??AFEGIHJGJIEIHEFGHLHKQJGGLQQSSJJJJJKPJGJHHHMOKJSNLFGFISSSSRMLJILHGGFFIIGFIHHKGCEGNSSNHLEGKSRKJRKSSMNNIKNSMMIJ?NLSSPNKMPIIIHIHFA<52022AGRNJSSMSLFGFGJKMGSKKKKLIKLSNJQLLOSSNIGGLKIMNNISLSSNJPQMMLJMLNLEEJNNLLLMKJKKKNMLLMIHIKLFIOKLSKSMIQSL@B@AEILJHFHJGJGOIOLJRNLHGHIGGIJJGHHJQIIMMIHLEHHBBFIFBFGGKIGHEHGGGHJJHKIOHGSKKJHHHHGHKSMMJMIJHNGD@@@@BJEGDCCEGDDDDEQJGHEFFIGJIIHGFHGHGIHAA@@?:SKHA??;BIIGEDDEEJOJMHLJKLGGFEHFHIJEKJGSMHHHJHIKIHJIIONJHFFFGFFHISLNMMSNSLECGIDKRMJIESHCFIHKHGLQSKSCBSLJSKIFEGEDIFDJ?DD?BKMPKEJFGHNSIIHQSLNMIOJLMLMMLSSCBA?=<=;BC9CGMKOHISNOSLLIHGGHHJGOMIMIGIKJSSSNISLJSILLSNMSSKMMKNSLPRLJ==IDF?98E9887=DHKGRJHJNJNHNRMSLKCGGCFJJINKIMMNJRSKKIIHHIJIKKMMKJPSSSJJKQMIIHD>?DDJJLKKHNSHPNSSSNMKHFGFE@HGCHDSLHJIIILKCAAAAIKLKEINJPJMEEGEEGIGIIMKJGGKJNJGGFIIIGIIHKSIHSHGHKKMNJJHHHD<;99:JJLHMIIFECCCCENSILJHIIIIJIILNJGCCBAADCHFGFHFDIJPSOOHJIHJMORBFED@=9;=ACFFGFFLIKKJHEFGBBCA:;<<<JLMFHIKIJIMSOLSJKSMRSQLKJMLSSLLJLQSNSSPLKL54333QPQNESNIKNIMMKJLLONKLSJGLLLJHGQJMMSKMLSLPSOSHSMLJMSNNKMOKNMMHDGFHFSNQSMSJQSNSSSMNLKSJIGIIORPLLIGDJIHFDFFHKKIA?>95-*%%%)())+,=>FBACEGBCC>KSGEEHKKJLOJPSQJQQSNPOOJKSINPLLPLRMNKSPMSLISRLMSSSIMRJNSNSSMLOKPKIGCB?;778:LNMKMNORSGILKPMSSMSHOLQKKGKLMSSSMNNSLNSSSS
@112_45CNXP_2
GGCAATGCAAGGGAAGCCATCGATAAAATAGTGAACATTGTAAATATTTTTTGGAATGGAGATAGCCATTCCACCCATTCCATCAAGATAAACAAGCCTAATTCTATCATAACTCGTTCCTGCCAAGAAAAAAAGTGCAGCGCCAATAAATCCATGAGAAATTATTTGTAAAATAGCTCCATTAAGTCCAGGATCCGTTATAGAACTAATACCTATAATTATAAAACCCATATGAGATACAGAAGAATAGGCTATTCTCTTTTTTAAATTACGTTGACCGAGAGATGTTAAAGCTGCATAAATTATTTGGATTGTACCGACTACCAACAACCAAGGAGAAAACATAGAATGAGCGTGGGGTAATAATTCCATATTGATTCGAACCAACCCATAGGCTCCCATTTTTAATAAGATTCCAGCGAGAAGCATACAGGTACTGTAATGTGCCTCACCGTGGGTGTCAGGTAACCAAGTATGTAAAGGTATAATCGGTAATTTGACGGCAAAAGCAATAAGAAATCCAATATAAAATAGTATTTCAAGTGTAACAGGATAGGATTTATTAGCTAAGAGTTCTAAATTTAATGTTGGTTCGTTCGAACCATATAAACTTATACCTAAAACTCCTATTAATAAAAAAATAGAACTTCCTGCCGTGTACAAAATAAATTTTGTAGCCGAATACAGACGTTTCTTTCCACCCCACATGGATAAAAGTAGATAAACGGGAATTAATTCTAATTCCCACATGATGAAAAAAAGTAGAAGATCCCGAGAAGAAAATAATCCTATTTGACCGCTGTACATTGCTAACATCAGGAAATGAAAAAATCGGGAATCCCGAGTAACTGGAAAAGCCGCTAAAGTGGCTAAAGTAGTAATAAATCCCGTCAGTAAAATAGTTCCTATAGAAAGTCCATCTATTCCCATTCTCCAGTAAAAATCAAAAAAATCGATCCATTTATAATCTTCGGACAGTTGAATTAATGGATCGTCCATTTTAAAATTATAACAAAAAGCGTAGGTCGTTAGAAGAAGTTCTAAGATGCAAATGCATATAGTATACCATTTATTGACTTTATTTCCCCTATGCGGGAGAAATAACATTAATGAACCAGCAGATATTGGAAAAACAACAATTATTGTTAACCAAGGAAAATCATTCGTGGTAAAGACAAGATACACCAGGTCCAAAGAACGCGTACTCAAAAAAAATATATAAATAAAAAATTTTTAACTTTTTTGAGTACGAGTACTTGTCAATAAAAAAAATAAAATGTATTCCAAATTTATTCAAATGAGGTTTTCGGTAACGTATCAATAAGCTAGACCCATACTTCGAGTTGTTGCTAGCAT
+
667KMLIRLMHMLGJLOKKNMLOJJJKMJLPSKJJQJIJLKMMOLNKGSDPNSMLJLLAJCHLPLJSSILHP<=BD583*****.)'++++DEGOSKKHFGOSLMMNRSNIORSKHKNIPSLIJCHCD8:CDGGJHIKIHHNLSJKMPSPSNSMLLNSJMKSQMPLLHSQRSLSKKKSKSQLMLKSLKHDLKOSLJIJGHIJHSILMSOJKSNKPMNQSRKINIJPOSONMSSPLLSOOPSIQPSRNHQSSKSOSMKRPNJHSKMKKKSROSLNRKMSNSSMSPISKSJMNIJMMJSSSFHQGLJKLSSIJJILNKJMJJJMKOHMIPSIJKSSJQKMOOLRPPMLSSKMKIIIMKGMSMPKSMLPRJLHIKOJPKLSOJLLMOMOJIIKIKIJJKIHMIFIFLSSSIOJSIQMQJNSSOJHIQSKSKQIJHIJJLRRSSOMKLLIQHHEEGEEIHISHSOJMIIMQKLSLOHLKIIKJQNNJKKLJLL88888FNMSNHHGHFIHNMLJIPLPPMJKJSJRHHIKMGJIHJGKIHGGJJHLHGGGGHLIE>>?>@CFFJINSLKGFGFEFLHHHHJIKLKNLJGKJLKJMLLGDEFFFFDDENH98778<;<<<GFEFDEGJJJPJIINGHIKGGHLJKJHGEECBCEKHKLKJKGJGHLGHILJIMJKILSKSKLKKOHISKSSKOOLSPQQPSFBFCCHKC;HFFGJIIHJSMRIILJILRSMPOKPNJSRMMKMIHGKPPLPMPPOLNSGCHHJSSSQJGLHMKMSLSJFKLJMJSSMSSJQRLPPIROJNORLJHKILIHLJKSGNPJIKMHNSNNMLPFHIJJKIGHKKSLNKSKSNLKQMRMILKLJSOPIKPHIIQMIHGFFF=85432111;GJMNHISHHHJLMSHIKHJIOIOOMJPRLMLNNJORNKMLPOQISSPJMSLISMSSJEDEONJDFINLSSSSSSPKILMLSPISPSNMILLHIJLISJSJMSLSSIKKNSHNGJMSHFGSJIFLLMSMJQMJHSLJKLSKJHHHIHGHGGQNLLMRNLLPSLSLKMNSLMJMJKSSNMNLISIJJIKJSSLSORSQILB@>AC4HJH=JFHKKSKLMSLKJOPISSRJJOIJJIGHFEFIJIKHILJKLKSSSRJMGIKKPSNKJJNOJIIIPOHJSONKHKLPJJJGLHGHJKINSJIJGGLKMIMIGKIFFEEGFFEGEDDFFFBDCFOSSSSIHHGDGF8JNKHOMJGSONLRIKHKSSS@AABBH76666HHNFEHIQGIIGJGIIILGEAMLJNMIRCDDEDHKLKJIGIGIJHGDAABCIJCBBABGFJFFHHGFFEFFEEDDEDDGEJGHJGFEFGJHJIKIKJIHFD
@113_45CNXP_2
AATCGCAATAATCGGGTTCATTGATATTCCTGGTATAGTAGATGCTATCACACATACAATCATACTCAATTCGATGGAATTGTTTGATCTTAAAGGGGATATTCTATAATTTCGCATGTGAGGGGTTATTTCTTGGTTTCGTCCAGTCATTAATAACTTGATTATTTTTAGATAATAGTAGATAGAAAGAACGCTCGTAAGGAGTCCTATTGAAACCAAGAAATATAGGCCTGCCTGCCATCCACACCAGAATAAATAGGATTCCGAAAAAAACCTGCTAGTGAAGACCTCCTAGGGATAAGAGACATAGAGCTAAAGAGAGAGCCAAAAAAGGATCTTTTGTGTATAATCCTGCATAATCTCGAATGTTATCAGTTCCGGTACGTAGACCAAATAATATAATGCAAGCAAAAGTTCCTAGATTCATGGCGATATAGAACAGCATATAAGTTATCATGCTCGCATATCCACCATTTGAGTCTCCAACAATTATTCCAATAATTACATATCCGATTTGACCTATGGACGAATATGCAAGCATACGTTTCATGCTTGTTTGAGTAATAGCAATGAGATTCCCGAATATCATGCTAAGAATAGCTAGGATTTCCAGAAGAAGAATTAGGCCAAATCGGATATGTAATTATTGGAATAATTGTTCAAGATCAAATGGTGGATATGCGAGCATGATAACTTATATGCTGTTCTATATCGCCATGAATCTAGGAACTTTTGCTTGCATTATATTATTTGGTCTACGTACCGGAACTGATAACATTCGATGCAGGATTATACACAAAAGATCCTTTTTTGGCTCTCTCTAGCTCTATGTCTCTTATCCCTAGGAGGTCTTCCTCCACTAGCAGGTTTTTTTGGAAAACTCCATTTATTCTGGTGTGGATGGCAGGCAGGCCTATATTTCTTGGTTTCAATATAGGACTCCTTACGAGCGTTCTTGTCTCTATTATCTAAAAATAATCAAGTTATTAATGACTGGACGAAACCAAGAAATAACCCCTCACATGCGAAATTATAGAATATCCCTAAGATCAATTCCATCGAATT
+
IJLMSQLSSMRSNLJLLSIJJJOQKMLSOMILLOQSSNKMMLOMKNLLMMJPIOJKIOSPSSLLLKGIKLKNIMLLJJIISCL66667SJ910012?EFHHNOQJJLHLMKKLOJOLRSJSRMSSMMMSRONSSLPSKJLKPJNIOKSSSSMSSSOSMRLNNLRLMRLMOSSJSNLNJJOKSHLOKJQMNLNLSSKSSFEONPSMJRQDCD>@ISJQHSNMSLHNJKQPJSKOHSOPKSNI>===8::99>@?+*+*))&%%'&&&'())>SJNLIJIB:::,,+++***,//)))))+/../057AE::99:A9@EDMLOLHIGGEEFMSSSPPRQSKSSSNMSOOMSSOSQKSSPOSKQJOMMSIOQSLOLKPQSOLSILLKKLPLLMKKNLSMRIKLMIRKLSMJGLKLSMSNLLLKJKMLKKKSLOHKLIHJKMIJILRSNOSLONPNHIKHSINNHGEGGHKKKNJHGHKMLMNGGIGGHHIKHHJLMKJJHJJHGIIKJMHJHIJIGJHNQQLGJJRKQJHGGIJLQSKMSSJNPLJPKLKSLSKMKNMRMSPMSJKMISOONSSLKHMNLDLB;<NJKSOPJIMJLOJSNMKJJIHILLJHJ=SJLMOOSSNONLKJMSLDBCBBDGHHKPPLQHKSJKJSIKJLQKDGNCAA+'&%%%%&&?DFEFBBDE@??211116<<??98889=>>DDEEHFGHHDBA@@BBBBEBB?@@CDDFGG?BAC,''&&'3AEECEFCCCDDHHHJISFIEGDCA=>CCCBAAA<<;::8((&%%(/45;<<==>CBBABFGGBA=:540-,449;:::7643113=???>><65/--++,7656:;<<?<000/3445..=;;;;=A??@DHF>987888441202;<?@?>?BEEGIHGDBABBAEGFEDCBBAAABCCA<>@=8773/,,+++++0139<;<<::999;;??01*&&&&'655401<>?@DKLJFGFGFFDEDCABA@A>>:;42222213?=<;;==B@BEJGFFGCA@=;9877889;61+((((*,,,++,,,**''&%(,..0379::;
@114_45CNXP_2
AATCGCAATAATCGGGTTCATGCTAAGATAGAGCCTTGTCCCCCGCAGGATTGATATGGGGTGTTTTCGATTTCAGATTACCGATGATTCACGACGCTTATGACGAAGAAAAAAGCACATAAACCTGGTTCAGCGACCATCGCGCTTAACAAGCGCGCCCGTCACGAATACTTTATCGAAGAAGAATTAGGCCAAAAATACGTACGAGGTGCTGGTCCAGGGTTGATGTAACAAGCATTTA
+
KJLCCCBFSIJNKJINJHINRKLJJSSML=655@?BBIRFDCLNNOFKGJLQOMSLMHJHHFKILKJ98778@.BFFGJFFFSJHHOLOMSPJPPIHIJIMNLOIJNHKISLSSMSA@??;<ISJIIILMAA@A@GHGHKIHHGLKIILMHGHIKPGFEHGHDHHEEGHHIGGKKKGFSFGE??SRSONSONKDGDFLHHBABABCDDCDFGHECEDE954439669775554445332/*
@115_45CNXP_2
TCGCAATAATCGGGTTGATTGATATTCCTAGTATAGTAGATGCTATCACACATACAATCATACTCAATTCGATGGAATTGTTTGATCTTAAAGGGGATATTCTATAATTTCGCATGTGAGGGGTTATTTCTTGGTTTCGTCCAGTCATTAATAACTTGATTATTTTTAGATAATAGTAGATAGAAAGAACGCTTCAGTAAGGAGTCCTATTGAAACCAAGAAATATAGGCCTGCCTGCCATCCACACCAGAATAAATAGAGTTTTCCAAAAAAACCTGCTAGTGGAGGAAGACCTCCTAGGGATAAGAGACATAGAGCTAAAGAGAGAGCCAAAAAAGGATCTTTTGTGTATAATCCTGCATAATCTCGAATGTTATCAGTTCCGGTACGTAGACCAAATAATATAATGCAGACAAAAGTTCCTAGATTCATGGCGATATAGAACAGCATATAAGTTATCATGCTCGCATATCCACCATTTGAGTCTCCAACAATTATTCCAATAATTACATATCCGATTTGACCTATGGACGAATATGCAAGCATACGTTTCATGCTTGTTTGAGTAATAGCAATGAGATTCCCGAATATCATGCTAAGAATAGCTAGGATTTCCAGAAGAAGATGCCATTCATTTGATAAGAAATAAAAAGGAATATCGAAAATTCGAGTGGCTAAAGCTAAAGCAGCTACTTTCGAAGTAACAGAAAGAAAAGCAACGACTGGAGTGGGAGATCCTTCGTATACGTCAGGAGTCCATTGATGAAAAGGGGCTAGGGAAAGCTTGAACCCAATTCCTACAGTAATGAATATAAGCGCAATTGAAATTCCTGGGGAGTTATACATTTGTGTATTGATAAGACCATTCACTATTTCTTGAAGCTCAATCTCTCCCCCGGATGAACCATATAGCCAAGAGAAACCATAAACCAGAATAGAAGAGCTTGCCCCACCCATGAGTAAATATTTCATAGTAGCCTCATTAGATCGTATATCTTTCTTGGTATATCCAGATAATAGGTAGGAGCATAAACTGAAACATTCTAGAGCTACAAAGATAGTTATTAAATCGTTAGCACCACATAAAAACATTCCTCCTAGAGTAGCTGTTAATATGAATAACAGAAACTCTGTTATAGCCATTTCTGTACATTCAATGTACTCTACGGATAGAGGAATACAGAGAGTTGAACATAGTAAAATAAGAAATTGAAAGATTTCGTTGAAATTGTTCGTTTGGAAATTTCCTGAAAAGCTAATCATAGGTTCTTCTCTCCATCGGAACAATAGGGCCGTTATGCTCATTACGAAACTTGTTGAAGAGATGAAATATAACCAAGGTATATCTTTTTGATCAGAGGTTAAATCGATCATCAGAAGAAGAATTAACCTCTGATCAAAAAGATATACCTTGGTTATATTTCATCTCTTCAACAAGTTTCGTAATGAGCATAACGGCCCTATTGTTCCGATGGAGAGAAGAACCTATGATTAGCTTTAGGAAATTTCCAAACGAACAATTTCAACGAAATCTTTCAATTTCTTATTTTACTATGTTCAACTCTCTGTATTCCTCTATCCGTGAGTACATTGAATGTACAGAAATGGCTATAACAGTTCTGTTATTCATATTAACAGCTACTACTAAGGAGGAATGTTTTTATGTGGTGCTAACAATTTAATAACTATCTTTGTAGCCTAGAATGTTTCAGTTTAAGGGTTTTCTCCTACCTATTATCTGGATATACCAAGAAAGATATACGATCTAATGAGGCTACTATGAAATATTTACTCATGGGTGGGGCAAGCTCTTCTATTCTGGTTTATGGTTTCTCTTGGCTATATGGCTAGTGGGGGAGAGATTGAGCTTCAAGAAATAGTGAATGGTCTTATCAATACACAAATGTATAACTCCCAGGAATTTCAATTGCGCTTATATTTCATTTTACTCTAGGAATTGGGTTCAAGCTTTCCTAGCCCCTCAATCAATGGACTCTAACATATACGAAGGATCTCCCACTCCAGTCGTTGCTTTTCTTTCTGTTACTTCGAAAGTAGCTGCTTTTTTAGCTTTAGCCACTCGAATTTTCGATATTCTTTTTTATTTCTTATCAAATGAATGGCATCTTCTTCTGGAAATCCTAGCTATTCTTAGCATGATATTAGGGAATCTCATTGCTATTACTGAACAACATAAACGTATGCTTGCATATTGGTCCATTGGTCAAATCGGATATGTAATTATTGGAATAATTGTTGGAGACTCAAAATGGTGGATATGCGAGCATGATAACTTATATGCTAGCTCTATATCGCCATAAAGATGCTCGGAACTTTTGCTGCATTATATTATTTGGTCTACGTACCCAGGAACTGATAACATTCGAGATTATGCAGGATTATACACAAAAGATCCTTTTTTGGCTCTCTCTTTAGCTCTATGTCTCTTATCCCTAGGAGGTCTTCCTCCACTAGCAGGATTTTTGGAAAACTCTATTTAGTTCTGGTGTGGATGGCAGGCAGGCCTATATTTCTTGGTTTCAATAGGATTTCTATCTACTATTATCTAAAAATAATCAAGCTATTAATGACTGGGACGAAACCAAGAAATAACCCCTCACATGCGAAATTATAGATATCCCCTTTTTAAGATCAAACAATTCCATCAAATTGAGTATGATTGTATGTGTGATAGCATCTACTATACTAGGAATATCAATGAACCCAATTATTGCGAA
+
SHIMIIHGGGIFFEFE>=>>?HSISJJPOJILLSGFHJHHJKHJNNHKIIHGMJQHLLIHHHGGFFHKKIJHKILMIKJIHJQKIIIGA<<<FOSQLMHGHGJJJGJIHJKLGFIHH::9:;LHLEGHJKKKGEJILHIHIMGGGHFSJSSLMMSPSIPJLLSSSMSNIJHJHGFGKIJGHFA@>?==871110-++,,6=BGIHKFGKPLJFIKGHJNLHHOJSIJIFFFJFEEDFHKHEEIFFSFJGJKSKJSLRLJJHQGKLNLFEIKSSMLNLJJQHGEGGHE===BA@>=889EMIEFDEEHGHGHFFB=6664898>BCH21111<<<<KKHJJIMKRSQLMKSIHIKIPNHHMMSIIPISHJFIKKNNLKKJHILLSIKHIFKIHGEGEEILISOSNJNGF@?;0/////JIPHIJOMKGKIJLLLLGFFDFJLMIHMKLGHIOPKKLSILHJKKLNMOKIILKISNJSONJQSB@@@AHKPKILJHKIJKSKJHLJPSIJHNIS.)7BEDCFGGEHEKHIJLHFDECEJOMSISQQIKHDABBBGSSLIIJGHSSJMMNDDDCCBCCOOMNIMNH@;55GPNSJIHGFGC@AABA?>?@444:EJMEJBA>>66HHLIHHMILIKKGPLJPSKKOJSKNJQGPSSKJJJJGHDEHHKMSNQMLJJJHMKKSSSKHILKRIQIIIJGNMIHMJJGEGDFHGMJMKSPOJMIKIFFFIHGGGEFFDFECDBCIDAAAABC?>?55555FOHGFGJCDFDDQEGHAKGEFCED@@DGFEEGGGKMSKMKSKPJLKLNLKHPSOIONLSNMNJJGKJJLJSRKNMHLSHLSKIKSMKNILHIJSRPSKNKGGIHMKNOSPLSONLMSRJNNPOSSONLNOKMMNJSOSHKBEDCKMNJMSJNKRSSLONSHILSSONLSILSLOKLPNJLLHIGE:QSSKLOSSJLJQJMMMPLIKIIIOOQMSSLLMSJHIIMNJKOJOJIKGMHSJSNMOSPLPKNMLSOOMNPJSKMKJMSOOMSHSSSSSSNLHE@AKSJGLJSLOQMPRNPKJGLHIMJLNIOSSNLLISJJGECCCCDSPJLMSJMSKNSINSJNLOLNJLIJSJPJONISSKSJPILMIQLSKKSRRKSSMLLOJSJRKKKSIOIKKSSNINSNKHIHSHJJOQKRHFFGEHBNLLOSILSRSKJJNPLJLKHGGEFGHSNSSQMJILLPEHLKLLJJNHKFGINLJMNHSLIJHJKSMSNNMMSINSOFKLLROQJGLLGNMGKILIMNKSKLGGLKLSPLMKISNKIMSSKHJKHJNKJMJQLJIINJJKPSOKLPOLKNJKLIHHKSMSHNMILKNLKHHHNHHEHSSPNIHMJKINHKIHFHGEFFHHKIIJMSGHKFCEHJGIJOIMSA@=20///5::99987889ACFEGDCA;84578;?BCDFFFGFEFGI:**+:A==<:;<?CDEBDEA==<=>(((()@AACFKCB@CCDDCDDCC@???91/-+)%(()78::;;;;;;:889::=>=@@?>=::<;48774022''5-4435876766767::8666666..-2468766443423.-'&&(-114455544455688998886767545(%%%&&)****,689:==9750.+*)((&%%&&'))/0003/.../;:???CDBB@????.----?ABABBAA@?@?@;:0-+**'&&&'(../,(''((''%%$$$$$$$$%&,4677:;?@BCDEESHOINDCCCDEHEJH?>>=+++++88:=====>?@@@@BABDCFFEGELHHBA8777676431+&%%%&'((224877766767<:999:=>>>:9886642.-**'&%%%),;<==<:987763446;?ABDDBA?>>@@AAAA@?><>?A?@>=A?@@<:;;:64.+,*)**+10/.//4787754/-,+()/4532231/,*,110113<AAAAAACA<888;;;864+*.-./*******,--,.++,'&%%%$%%%%+**+**:;98897-////>@A@?BABBCA8536CB<>DEE@BEDBAABCBC76444554.,,--4EAAA?BGJFFFEDEDCEJHB755445,+,-00;7666;?A@B@A@ABAECDCEHEEEFFGEECDEFFFGFEFE433334=::=66ABBBBC@=<((()/1777778;::<=<<:98,++,.3223-))(////19999878555,../14575555AAA@??>>>??<9899<<==:99:::9777652110/.../143.<====<=>=<<<=>>?BCDD>97781///--,(''(-+))(*-,,,./+)(%$$$$%%%'()*+//*'((%%&''*+,45789>=<;;;;9++***+)''&&-9::;?ACBBCB@A@=???AAECDCHDDCB;:77799::6543-*(((*,;9:>@@BA??858??@?@?=<;;:994/-,//.-./77777987660++-./0/.(&$$%)//5:<>@@A?>7445/1***+56668DE@C@CA@B@CBCB@?@@ABCEB=?B:88876/-,***)('((),,2;;<=<;====BA?=ACC=<;*((('&&&&::;;;9888602322237/.../3169::?BDCCBBA>;::::@B?>*))))++*+-***)((+,;;:8888777530--,)((&'%$%%%&%&&''/014:<=>??<;<<=>>>=?>>==;866765557999888776))))(*)(&%&&
@116_45CNXP_2
GCAATGCAAGGGAAGCCATCGATAAAATAGTGAACATTGTAAATATTTTTTGGAATGGAGATAGCCATTCCACCCATTTCATCAAGATAAACAAGCCTAATTCTATCATAACTCGTTCCTGCCAAGAAAAAAAGTGCAGCGCCAATAAATCCATGAGAAATTATTTGTAAAATAGCTCCATTAAGTCCAGGATCCGTTATAGAACTAATACCTATAATTATAAAACCCATATGAGATACAGAAGAATAGGCTATTCTCTTTTTTAAATTACGTTGACCGAGAGATGTTAAAGCTGCATAAATTATTTGGATTGTACCGACTACCAACAACCAAGGAGAAAACATAGAATGAGCGTGGGGTAATAATTCCATATTGATTCGAACCAACCCATAGGCTCCCATTTTTAATAAGATTCCAGCGGCATACAGGTACTGTAATGTGCCTCACCGTGGGTGTCAGGTAACCAAGTATGTAAAGGTATAATCGGTAATTTGACGGCAAAAGCAATAAGAAATCCAATATAAAATAGTATTTCAAGTGTAACAGGATAGGATTTATTAGCTAAGAGTTCTAAATTTAATGTTGGTTCGTTCGAACCATATAAATTTATACCTAAAACTCCTATTAATAAAAAAATAGAACTTCCTGCCGTGTACAAAATAAATTTTGTAGCCGAATACAGACGTTTCTTTCCACCCCACATGGATAAAAGTAGATAAACGGGAATTAATTCTAATTCCCACATGATGAAAAAAAGTAGAAGATCCCGAGAAGAAAATAATCCTATTTGACCGCTGTACATTGCTAACATCAGGAAATGAAAAAATCGGGAATCCCGAGTAACTGGAAAAGCCGCTAAAGTGGCTAAAGTAGTAATAAATCCCGTCAGTAAAATAGTTCCTATAGAAAGTCCATCTATTCCCATTCTCCAGTAAAAATCAAAAAAATCGATCCATTTATAATCTTCGGACAGTTGAATTAATGGATCGTCCATTTTAAAATTATAACAAAAAGCGTAGGTCGTTAGAAGAAGTTCTAAGATGCAAATGCATATAGTATACCATTTATTGACTTTATTTCCCCTATGCGGGAGAAATAACATTAATGAACCAGCAGATATTGGAAAAACAACAATTATTGTTAACCAAGGAAAATCATTCGTGGTAAAGACAAGATACACCAGGTCCAAAGAACGCGTACTCAAAAAAAATATATAAATAAAAAATTTTTAACTTTTTTGAGTACGAGTACTTGTCAATAAAAAAAATAAAATGTATTCCAAATTTATTCAAATGAGGTTTTCGGTAACGTATCAATAAGCTAGACCCATACTTCGAGTTGTTTACA
+
KRLNSSSNLNMSQOKLMOSKRIOHPPLJIKIGSMLJPOMLBCCCFKHL@MJHHILPAB77777799:KSSKSQJMGMKLMSMKRNJOSMSSOOKSSKSIGMKNLKONPSNSNJMIMMLMSQSQNSLS?EIKIKOLJSKQSKRIOKMNKPONSSSJLSOSRLNNPPMRSPOMNJMLIMNSPOSLRRKLJQLOMSMLSKPSLIMKSONSNJMNSSSNSSNKNSOIMLRMSSSPSSJSSRNLPLMPNMMMSOSILLLNMSSPE?<;HFJPSOSJQOKOQNH7777CKSJOPRLPPMJSSOLPPSPSLJMSKSKMKIJJRJKMOPJINPSSSRSSMIE>FNLSHPSMONMNPJMKMLJSSHIKJGLSRNKKMSKSLKMLNLLKLKJQKKOIIIFKHLSFCDC>9:MIMLGEFHKMNNPLHA988.-,0..-/000<@BEMKMMHHKGHJKHJKIHGGIHIJGSKLLHLKLKHIGMHIJONIKPGHGFHCBCBCHHJHGGEBBBCFKKJJLKKOLPINPIJIMHKGGFIPNMKHGFHIMGIGCHHHHIKKJJLIKMSOSOSNMSMOJJJNCJKKSMSNMMPOSHJLNSSJJJOHJHOKIGFGHHG?<965**++,9BFFDCGHILJLNNSSOLSJA?@NSSJKQHKHGOJLJISHGJIJHLEJLOSSKNSNSSSSKMKKLMNMPSQLLMMJSJSSMSKLLKJQRNMOIKKILJSLONRJSMLNIQNEFEDLSPMPOKJMIKJJIGMIJKKMKSHFFAHSSSMHFJIPQLSIHC5LOMPJJNQOSRPJKILLSSPKSONHKJSLLKPMSQSQJSSKSGFLIISSHJFMFLSSSNSLSKNSMSSLNKIMMMOFIESNLNHNIIMJPNLSLISSPLSMHEEEFEQRORROSSKJKMKSILNOKNISIMKSPQKIKPSPSKSMSNKLJSSSLLKMNRSMNMMJNSSLNJFELLISNKNRHIKIJSSNQSSLPPLJNROKKMMQKJMKSKLNKKHJONHJKJ@???;9?HLSRKOPLNHGOMPLSIIFEFIGILGHJKSOORPKSOLKOSKOKQLJNGMRIJMKRKMJJJSJSLSLMSSKIJKHHLKJPFGECA44DDISMIGIMOJLKKOKSMQKJGIHIRLJNNKLKSJJHHILJNJOJQNKSEKHJNPQLLSKMKMJJAMIIJJMRNMJKMJJLSOKRI;;:<<<?DFHHPGKGACCCIIIFFFDFFIFFFEKKSSSSIHJHGGIGDGJNSLIKJPNLJHGKHLSSMJNLIHIFEEFGEEHJJHHFGDGGLSSOSGFEJHJSJMQMMKMKIKSKPKIJHHKJGFGGIJSQHDFFIKHIGGGHHHFGGIHECCBCDEEFHIIFGHFFHFIIMCGB
@117_45CNXP_2
TACGATCGTTTTTGGCCTAATTCTTCTTCTGATGATCGATTTAACCTCTGATCAAAAAGATATACCTTGGTTATATTTCATCTCTTCAACAAGTTTCGTAATGAGCATAACGGCCCTATTGTTCCGATGGAGAGAAGAACCTATGATTAGCTTTTCAGGAAATTTCCAAACGAACAATTTCAACGAAATCTTTCAATTTCTTATTTTACTATGTTCAACTCTCTGTATTCCTCTATCCGTAGAGTACATTGAATGTACAGAAATGGCTATAACAGAGTTTCTGTTATTCATATTAACAGCTACTCTAGGAGGAATGTTTTTATGTGGTGCTAACGATTTAATAACTATCTTTGTAGCTCTAGAATGTTTCAGTTTATGCTCCTACCTATTATCTGGATATACCAAGAAAGATATACGATCTAATGAGGCTACTATGAAATATTTACTCATGGGTGGGGCAAGCTCTTCTATTCTGGTTTATGGTTTCTCTTGGCTATATGGTTCATCCGGGGGAGAGATTGAGCTTCAAGAAATAGTGAATGGTCTTATCAATACACAAATGTATAACTCCCCAGGAATTTCAATTGCGCTTATATTCATCACTGTAGGAATTGGGTTCAAGCTTTCCCTAGCCCCTTTTCATCAATGGACTCCTGACGTATACGAAGGAGTGCGGTTCGTTTGAGAAATTCCTACCTCTCTATCTATCTCTGAGATGTTTGGATTTTTCAAAACTCTATGGACATGCAGAAGAGAAATGCTATCCCCACGCAGACCAAGACAGAACTTTGACTTGTTCAAATAACAATTAAGGTGAAGCAGGGTCAGGAACAACGAATCTCTTTATGATAAACGGATCCATTTTGCAAGTTTGTTATTACGGGTAGTTCCTGCAAAGGATCGGACTAATGACGTATACAAGAAAGACTTGAATTCTCGATGTAGATGCTACATAGTTGGTTCTCATCCTTCAGAGACTACGAGTGTAATAGGAGCATCCGTCGACAAAAGGATCACCCTAAGATGATAATCTCATGGCTATTGAGAACGAATCAAATCAGATGGTTCCATTTCTCAATCTTTCGGACGTGCTCCTACGGAACCAAGGTCGAAAAGATTGAGAAATGGAACCATCTGATTTGATTCGTTCTCAATAGCCATGAGATTATCATCTTAGGGTAAATATTTTGTCGACGGATGCTATTACACTCGTAGTCTCTGAAGGATGAGAACCAAGTATGTAGCATCTACATCGAGAATTCAAGTCTTTCTTGTATACGTCATTAGTCCGATCCTTTGCAGGAACTACCCGTAATAACAAACTTGCAAAATGGATCCGTTTATCATAAAGAGATTCGTTGTTCCTGACCCTGCTTCACCTTAATTGTTATTTGAACAAGTCAAAGTTCTGTCTTGGTCTGCGTGGGGATAGCATTTCTCTTCTGCATGTCCATAGAGTTTTGAAAAATCCAAACATCTCAGAGATAGATAGAGAGGTAGGAATTTCTCAAACGAACCGCACTCCTTGGTATCAGTCAGGAGTCCATTGATGAAAAGGGGCTAGGGAAAGCTTGAACCCAATTCCTACAGTGATGAATATAAGCGCAATTGAAATTCCTGGGGAGTTATACATTTGTGTATTGATAAGACCATTCACTATTTCTTGAAGCCAATCTCTCCCCCGGATGAACCATATAGCCAAGAGAAACCATAAACCAGAATGAAGAGCTTGCCCCACCCATGAGTAAATATTTCATAGTAGCCTCATTAGATCGTATATCTTTCTTGGTATATCCAGATAATAGGTAGGAGCATAAACTGAAACATTCTAGAGCTACAAAGATAGTTATTAAATCGTTAGCACCACATAAAAACATTCCTCCTAGAGTAGCTGTTAATATGAATAACAGAAACTCTGTTATAGCCATTTCTGTACATTCAATGTACTCTACGGATAGAGGAATACAGAGAGTTGAACATAGTAAAATAAGAAATTGAAAGATTTCGTTGAAATTGTTCGTTTGGAAATTTCCTGAAAAGCTAATCATAGTCTCTCCATCGGAACAATAGGGCCGTTATGCTCATTACGAAACTTGTTGAAGAGATGAAAATATAACCAAGGTATATCTTTTTGATCAGAGGTTAAATCGATCATCAGAAGAAGAATTAGGCCAA
+
=<=FGHJJGKSSMJSIJGKIHKIOQLJK=<:9:;;;99::9>>>?KLHJ?>>>>D?GMNMSLOLLSSSMKSSSLMKSSJSMJLKSMLIRJIIHKIIIJKJIKSPPLSKKISJLKSKSMJKJHIQLHPMILJPSIGQLOOJMQLQSLHIJFIB1*(()<=>IFSKKDBAABDINLSJJJJJIJSGJPSJRMGNMEEFEELLLSJIMSLFHGCCCFGDFJOIJRLJSMMNPJHJNKKJILJNJLKLHGHGIJGGHHHGHHFJJOSIRLLDHKJHLMGFGFFHJPJSG>>LHKMLGGGEGLIIHILHIIKSONSKNRJNMMJSSLKQLJKIJEFEFEFFJFQQHRHIMLKNSKLJHSJHMKJLIIIKKILSSKRPSLLGJHKMMLOJKHLJKNLSJIJNKJPOOLIHGPOJSHMSJKKGGJHGGIKKIFEDDCDEFFFGHJQKOJKKJJHHJNGGGKHHJIMMSSOLSLA???HJNIMOINIIOJQIHOIHIHIPIHIHHJKHEJHHGHGFEEFDGFDEEEHGDFEDEFDGFGMSLHJJGHFEHHGHGHGIGGFHDGEFHJHIRIHGFIGHIDB?/)ACEGHLIGHGIGJHEEBBCDEFG988877:::1111@ECISFKLG>==82/((./'<AACC;;41+*.116@B76669=<;6=***+EAA@?BHFOKIJGC@BB988896432GHJILJSGPSSSSSKJSOLFELPJGHOPOISJKQNILKJQKN@<=>A77777??PMSSHJIJKLSKOSSSOJPHNISLNSOLRNKNRJHORLLQSSNLMMLONSJPNSHSORMQRJSQSNHORIOKONSJLILRNIQSMKINHKSEDDEEJIIGSSONJSNNIMMJOLRJJLPJOLOMOJPILKQSSQNKHSSQPJHGHSKLLNLSSMSOSPLSHEIL?????PMSJMIJPOJKMSJSLPHGSMNKMSOLNRLKKSNMLIMOHSJKJJLILOSOSNNPKOJMSLIIJSLPNNMILKKMMIKKJIMNMSSECDE::::;==?CLSHGC;521//127:HGKKIIOIIISLKLKSJKNJNJOSSKJLJOLJJKKHJJGKSSIJSHHJLLSKFED=<<<;CFGHOQPLLMSSILHNPOSNIIOSKLISFKSIEGLHIOM?>>****+;<<<CCGGMIHDGFDBCCBEB????BDFDEEHIHHFHH<9:7541230*++))('''..12//11134566.-----:;<<??ADDFDCBBBGDDB54,+++544*''''-6>?AGFICAA????ACDEGEFECDAE@ECGGCB>A@@???;<>>>?=742221110-'&&&'/4<=>?@>BEEFFFGDEDDFJHDECFGICDBA@><>BCIHGDCBCDIHHFGIID@AAABC@<<@CGC@=<<=<8999;;;ACDFFGEGIEHHBDCBBBBAEJONGFISFIHFFFEFEEEE>=>?DI9887889./457ABFIFGGGGG==DFGGFGIGCBHFIIIHMEDFEEDDDEFDBB?>80-))*..79@@?=::998513977767889:987656676*)))*)%$$$$&))++,-/0268;;<?@?BBCCCD?=<><JJFDDDAEA@@@?@@CCDDEGEHGIGE>?>>?BCDBBDCCDGFCBDGFFHGFGDFGHNIIHHIIJJLJGMGCCIEA>>;>=>@@B@A@:99434659:88;9333399BCB@@<=;;BBB>AAA@A?85+++,,-55=>>AABCDBKHECBCBA@000//.,((((())+,421344678CFFFFEEDDEBCDFEFEDA=001CBAC@@@@+*-5>=:<D@@CCEDDDDECBCDDCBBABACEGGKCA>=>=98552.8<<<<=ADGFEBAAABAAA@@BCDDFFDDEDEDDCEEEIGJGFDBBCFIFDDC>>;;BB?>?>=9787432*'''(-----755>=<:8@222>FCBDDFCCDAE@ECDDGIG@=888855555:;;88864,,,=?@@<<;:::?==<:;==>@;;;;<<>>953434334DGFEDD>DACCBBDIMGLHEDA?==??@??@?@@>???===<962-+*)''%$###$**<;<A>==<;<>>>@ADCEBDDDHFCBA@BDB>:::;CFHDCBCDFFFDD?:899-*889<DEJHJHCA???>:;<ENECB@A@;9>??;;;;;>=>>BFEFHHEA?BBA?=<86321//
@118_45CNXP_2
CGTACGTAAACAACTCGAAGTATGGGTCTAGCTTATTGATACGTTACCGAAAACCTCATTTGAATAAATTTGGAATACATTTTATTTTTTTTATTGACAAGTACTCGTACTCAAAAAAGTTAAAAATTTTTTATTTATATATTTTTTTTGAGTACGCGTTTATTTTGACCTGGTGTATCTTGTCTTTACCATGAATGATTTTCCTTGGTTAACAATAATTGTTGTTTTTCCAATATCTGCTGGTTCATTAATGTTATTTCTCCCGCATAGGGGAAATAAAGTCAATAAATGGTATACTATATGTATTTGCATCTTAGAACTTCTTCTAACGACCTACGCTTTTTGTTATAATTTTAAAATGGACGATCCATTAATTCAACTGTCCGAAGATTATAAATGGATCGATTTTTTTGATTTTTACTGGAGAATGGGAATAGATGGACTTTCTATAGGAACTATTTTACTGACGGGATTTATTACTACTTTAGCCACTTTAGCGGCTTTTCCAGTTACTCGGGATTCCCGATTTTTTCATTTCCTGATGTTAGCAATGTACAGCGGTCAAATAGGATTATTTTCTTCTCGGGATCTTCTACTTTTTTTCATCATGTGGGAATTAGAATTAATTCCCGTTTATCTACTTTTATCCATGTGGGGTGGAAAGAAACGTCTGTATTCGGCTACAAAATTTATTTTGTACACGGCAGGAAGTTCTATTTTTTTATTAATAGGAGTTTTAGGTATAAGTTTATATGGTTCGAACGAACCAACATTAAATTTAGAACTCTTAGCTAATAAATCCTATCCTGTTACACTTGAAATACTATTTTATATTGGATTTCTTATTGCTTTTGCCGTCAAATTACCGATTATACCTTTACATACTTGGTTACCTGACACCCACGGTGAGGCACATTACAGTACCTGTATGCTTCTCGCTGGAATCTTATTAAAAATGGGAGCCTATGGGTTGGTTCGAATCAATATGGAATTATTACCCCACGCTCATTCTATGTTTTCTCCTTGGTTGTTGGTAGTCGGTACAATCCAAATAATTTATGCAGCTTTAACATCTCTCGGTCAACGTAATTTAAAAAAGAGAATAGCCTATTCTTCTGTATCTCATATGGGTTTTATAATTATAGGTATTAGTTCTATAACGGATCCTGGACTTAATGGAGCTATTTTACAAATAATTTCTCATGGATTTATTGGCGCTGCACTTTTTTTCTTGGCAGGAACGAGTTATGATAGAATTAGGCTTGTTTATCTTGATGAAAT
+
DGLKIQSJKKLEEEEEMEONSONMSOQSSMKJGFDGHGFLSNGGKDFDFGIFDBSFAABPOOKIMJORSNKKIQOSMOMISSOSJSJMSSSSSSSSSSSLPOOSSPJOLKILOSSMSROOKFGSMMGGGDSSPSLPHLJIFI>ACESKKGA>>>A@?=<=,)))))-1::7,---OMSSPMOMQS@NGHLLLGIHFE?FFNLNASN<=PPJNJKLLJRRSNSSSJSQSPSKKRORNLQSROMSORJOSSSPMKSSLINOQNJKHDGSSGGGFFKHKJGFHFJFFHJFJNSRJHLSLKJINMJPISIPLNJIIHGFFGGJHCFDEEGIFIFKHHIOMSNSMJSSOOSSLJPSSPSQLSLONOLSLLKKJLHSLKISLNSKKKLSNPMKSILHF::>CMLKLHSIEFFCIKSSLJGG?GSKKJEDEKJSMKLGJKOGJHGGLGJHFGIJKJJISOKLJLJLBCCCBGHKGCBB=?HG>>>>>?BAAGFDLPSLJSSJMKLJJIJKKLIPHHHHGIHFEEDBDEFJPFD@=A<??D:::MIJGGIKJHKHHHJHKIIIKIIH=;:/-+++..///EGJFSNFMGBBEEEFHIGKNKSNOINLLSNKIGHJA@A@ASPHISHCD;;;;:103-.5,+,+'*&'()5::61=IJIMKJKSRPSNNQMPPPLPKLQQPNKI@????LNSSNNKKPMOMKLSKMOOSSSIJMDEIKRHNOEDEFDKMSSSPSNKLMKKSJLPMSPQLSLKHOLQOMSSSSL@??@>BBB?83334ACDAABA71+57,676559FGDFESMMSSSMOOLRLSQSSKSPSPLKRSKPMNSSHIMEFJSSSSSPPSNSKRRMLNHGILILKSSSMMSKSSLSRMMSLSORRSMRMKSSKPLIMSMHGKMISKSKPSJSPSLSSSSSLQMONOQONOMPQMJLMJSNJOSSIDDDEEQSMMSNNLNSSSSPQNSLSPMNHLJSHGGJHOMNNPKOOQSJSSPQSKOSLSRJNQRPSOSPLOKKMSONQSQSMLRKSNQOPSHKKOSISSOOONKRPKSPLMSPJPSONSSMLJKIKLNRJKMLPPOSPLSMOPONJFDMMSQSONQSLSSMSMMJMSSSSKPNILKKKNKMNLLSSQOPPSSLOQJSSSNLSJMSONKLQJSQMLNSMLONMKOMLPILIIPKLOOQSNJINJKLG??LLJMLKNOSOSNRPSIJIIHJPRNKJLKKMKOOSSOLLMSSQSSSAA?IKMSECB?@JRNKKQLOJLNNLQOKMKKSMSSJJJINNJLMSRSIJKISIJKRLM
@119_45CNXP_2
AATCGCAATAATCGGGTTCATTGATATTCCTAGTATAGTAGATGCTATCACACATACAATCATACTCAATTCGATGGAATTGTTTGATCTTAAAGGGGATATTCTATAATTTCGCATGTGAGGGGTTATTTCTTGGTTTCGTCCAGTCATTAATAACTTGATTATTTTTAGATAATAGTAGAATAGAAAGAACGCTCGTAAGGAGTCCTATTGAAACCAAGAAATATAGGCCTGCCTGCCATCCACACCAGAATAAATAGAGTTTTCCAAAAAAACCTGCTAGTGGAGGAAGACCTCCTAGGGATAAGAGACATAGAGCTAAAGAGAGAGCCAAAAAAGGATCTTTTGTGTATAATCCTGCATAATCTCGAATGTTATCAGTTCCGGTACGTAGACCAAATAATATAATGCAAGCAAAAGTTCCTAGATTCATGGCGATATAGAACAGCATATAAGTTATCATGCTCGCATATCCACCATTTGAGTCTCCAACAATTATTCCAATAATTACATATCCGATTTGACCTATGGACGAATATGCAAGCATACGTTTCATGCTTGTTTGAGTAATAGCAATGAGATTCCCAAATATGTTGGTCTAAGATAGCTAGGATTTCCAGAAGAAGAAGTGCCATTCATTTGATAAGAAATAAAAAGGAATATCGAAAATTCGAGTGGCTAAAGCTAAAGCAGCTACTTTTCGAAGTAACAGAAAGAAAAGCAACGACTGGAGTGGGAGATCCTTCGTATACGTCAGGAGTCCATTGATGAAAAGGGGCTAGGGAAAGCTTGAACCCAATTCCTACAGTGATGAATATAAGCGCAATTGAAATTCCTGGGGAGTTATACATTTGTGTATTGATAAGACCATTCACTATTTCTTGAAGCTCAATCTCTCCCCCGGATAGACCGTATTCGCCCAAGAGAAACCATAAACCAGAATAGAAGAGCTTGCCCCACCCATGAGTAAATATTTCATAGTAGCCTTCATTAGATCGTATATCTTTCTTGGTATATCCAGATAATAGGTAGGAGCATAAACTGAAACATTCTAGAGCTACAAAGATAGTTATTAAATCGTTAGCACCACATAAAAACATTCCTCCTAGAGTAGCTGTTAATATGAATAACAGAAACTCTGTTATAGCCATTTCTGTACATTCAATGTACTCTACGGATAGAGGAATACAGAGAGTTGAACATAGTAAAATAAGAAATTGAAAGATTTCGTTGAAATTGTTCGTTTGGAAATTTCCTGAAAAGCTAATCATAGGTTCTTCTCTCCATCGGAACAATAGGGCCGTTATGCTCATTACGAAACTTGTTGAAGAGATGAAATATAACCAAGGTATATCTTTTTGATCAGAGGTTAAATCAATCATCAGAAGAAGAATTAGGCCAAAAAGCTAGCATA
+
HPLLFEEEIIIKJISPNKQHNSKSJJSONLNJKJEEDDFIKHOHKQJQSJSLLQJIIROJMMSQMRPHKKLIGFGGHKSSQGHJSJKMIJ9434;FLHSJDJL:::::E>>SKIOJLLSSLGFNOJMPSLQMMLKIMOQHMONSKQMLOISJIJMLKNMMSJMOLISSRLSLLB@@'&&&&++113::;@EGHJMSKGGGQLHSLSSKMJJNMJKKOMEIBLSRSMOMKLIKSOLSLSJLKMPMLLIHFFHJLPIOSSOLJHB2/JGIAAFDDSMKKSOGIC444SQOJJFJIFFIGFSGSPQJQKSFMSPOMSOJDQKRGSHOLNOBCCCCJGFJSSSOSSFJLSQIJSIIJNHMIPSOLHOJNSSSSSSKSNNQNNHGGHIHFCBCDEGHEDCDDCISSSLSPOLSSIGFIIGSSLLNSLSNLMJMSSSPJIOGFGJHIOJSNNIMKLSMOSSPJSISIIMSJGFIGNSMNSLSMOJMKKQNJPSHSIJKRSKNNSPILRJMLMHKIKNHIOSKSKKKOJMGSHJIRHJJHEKHHISNMLRJIKKHHECDEDBCB65556;DBHMGIGJKLKLJSJIJHILIHF('''*3++*)*,..003:33399778@DGG>?:731+(*)++('(*+2289;;;<??DGDDCGLLEJHJHNHGFGFG><<<<BRK88888BDFRKGNJIFBCBAB987650-,+)'*79=GIIGFIHJD@@EFG?KKKLJJPMB>>==>?;76899:C84444DCCFHBABBBKKCI99GDENGFHMILBFOHKJLKJISSNJHH??EGHKGKIJKHJIJEEIGKGIIIHHHFEGDDDCDIIIHHHGIJHQ8888IJGHFGFFFHFIHILLJJKNHJDB?>>>>?BCGFGDADN=FEDDDJKIMJHKGIKF?><?A=:99)(((,,--,,-,,//04@CFEHIHHIGGIHHGEFFEEEFJGFFFFFC@?<::::>A?CEFGIDDCDFH><::<ABBCBIMG1---@@BCBCCBBBCCDDEHEKJHHGJQGHIEFEEEEFIEEFHEKFEFEEDEDCEGBFFGGGDFACEGHIFGEDCBCFFIIHFEGJKICC@?<<<--....??DA889CMGIFDCBCCCDDB??>>>?AA@BABAAA@AABCDDDDDED@AA@?EEDBCBCFEEEFHFHECA@@@ABAA@@AABBBBB??@AADDBCDEDCCCCAB@@@BBCCBA@?>>>??@AABBBDCCDCDA@@@@AE><==<BGEA2/..,+--.=AAAHBHFCCCAAAABB@@A@@BA@???@ABBBCCCBBC??C?????CCBB?>>?BAAA@@BA@@@???<;<<=BFFGEFBBEBB==<::;::<:8533245><<;;;<==>HJEA@@??>====?>??<-,,+,:8944210/../78:<@DEEEFGJJDDBAA@?>
@120_45CNXP_2
AAAAAAAAAAAAAAAAAAAAAAAAAAAAAAAAAAAAAAAAAAAAAAAAAAAAAAAAAAAAAATTTTTTTTTTTTTTTTTTTTTTTTTTCATCATCTGGTGATGCTGCCTTGAACCTGGACCAGCACTACTCCCAACAGTTCAAATATAGGTCGCTTATTAATAGTTACAAAATTGTTAGTTGAATAATTTGGAATACATTTTATTTTTTTATTCAACGGTCTCGTTCTATCAAAAAAGTTAAAAATTTTTTATTTATATATTTTTTGAGTACGCATATTGGACCTGGTGTATCTTGTCTTTACCACGAATGATTTTCCTTGGTTACAATAATTGTTGTTTTTCCAATATCTGCTGGTTCATTAATGTTATTTCTTCACATAGGGGAAATAAAGTCAATAAATGGTATACTATATGCATTTGCATCTTGAAGCTTCTTCTAACGACCTACGCTTTTTGTTATAATTTTAAAATGGACAATAATTAATTCAACTGTCCGAAGATTATAAATGGATCGATTTTTTTGATTTTTACTGGAGAATGGGAATAGATGGACTTTCTATAGGAACTATTTTACTGTAACAGGGATTTATTACTACTAGCCGCTTCAGCTTTGCAGTTACTTGGGATTCCCGATTTTTTCATTTCCTGATGTTAGCAATGTACAGCGGTCAAATAGGATTATTTTATTATCGGGATCTTCTACTTTTTTTCATCATGTGGGAATTAGGATTGATTCCCATTTATGTACTTTTATCCATGTGGGGTGGAAAGAAACGTCTGTATTCGGCTACAAAATTTATTTTGTACACGGCAGGAAGTTCTATTTTTTTATTAATAGGAGTTTTAGGTATAAGTTTATATGGTTCGAACGAACCAACATTAAATTTGAAACTATAGCTAATAAATCCTATCCTGTTACACTTGAAATACTATTTTATATTGGATTTCTTCTGCTTTTGCCGTCAAATTACCGATTATACCTTTACATACTTGGTTACCTGACACCCACGGTGAGGCACATTACAGTACCTGTATGCTTCTCACTGGAATCTTATTAAAAATGGGAGCCTATGGGTTGGTTCGAATCAATATGGAATTATTACCCCACGCTCATTCTATGTTTTCTCCTTGGTTGTTGGTAGTCGGTACAATCCAAATAATTTATGCAGCTTTAACATCTCTCGGTCAACGTAATTTAAAAAAGAGAATAGCCTATTCTTCTGTATCTCATATGGGTTTTATAATTATAGGTATTAGTTCTATAACGGATCCTGGACTTAATGGAGCTATTTTACAAATAATTTCTCATGGATTTATTGGCGCTGCACTTTTTTTCTTGGCAGGAACGAGTTATGATAGAATTAGGCTTGTTTATCTTGATGAAATGGGTGGAATGGCTATCTCCATTCCAAAAATATTTACAATGTTCACTATTTTATCGATGGCTTCCCTTGCATTGCC
+
"##"##########################"""""""""""""""""""""""#####"""""""###"###################"""###$$#######$#####$&%$$$$$%%%%&''((($$%%$$$$%(&%%$$&&')*&%%&####%$&,)*+('&&%%%&&+((%$$$$&'&%%%&-)*-*+*++,,-++++)''(*,.3001+&&&&'(()''((&'''(.+,,12211224554444971110(('''''').3)'''')''''%$%%%$$%&&&''''(&''&&(((,*+//033344<===<<=896571-+**2359:8;=<<<:;;;?;:75543220//00////+,1...'&'&%%'&&&)))****6;75&%%%))))--43-44444++++,;;;>89:9/,,,+,)%%%%%'&%()**455;;;;<@A=<;;:;:9=@>>@AA>=B;;<<AECA?444.....9996))))*/(((./79;;:;;<;8....-))))*899=:::9<DC@;989:<<<:7777:;<334;:;;;<A?BBB9989888877751/*&&&&&+*)()+,*(%%$$&(''%&'0//11/.///2/)'''((&&'&$$(*,-++,(()()**6000009775461110/22643500///((('&%%%'((%%%%%''(*))'()''()544432345=:EFHH42222533//.-...+)('''((()*/1+/11+;5544468:79-,*****/,+*+885::>>>=::9955566855559;989;=GE><==><=334=3332339::;;:::;;@>GGIEEEAACBD@@?@?B96777ABDDBBCBABBB><;;---,-....//.------24;?)((((-)'''))((+=AB@BBA???@@@AABCDDEDDCFGFMHHA@A=4(0006..00010/-''&'(111)9=>>>?CEEGG>=;;;>?AAA??@A;>DD????<=BCBA@?<<;::::88777:<>>>>>?@A@ACDEEDCC@@AB@>>>==844432333373...446615-,,/0///..++,-.001100..-..,,+***+,,/,,,-,-0/.045557;:666;<>>CEEEB?>???CBBCDDBA?>>2110267777?=>>@EGEHKMGFDA@@@BC@EA55/-,+++,55===77777>=3355LPIDCCBCAB?<<<=?@?A>>?BBBAAA>>??@BBBFHC?>;;<BCGBBCHGKIGFIJCDCECEA@@@AEFFEBBAACBACBE>>===>GLKHIHJEDGEFIOHEECDEEFIIGGJE8888>>?ACCBCDSLSJECE55@@A?>?=;;;;>DDDEF?;62--/888ACDDDF@A????@GFEFFGAB@@<:::88BA@@CADD?769522228863+)(()+2222B??@CDDDGJKJ;8889BCBFGFDCB@>9::::>
@121_45CNXP_2
CGTACGTAAACAACTCGAAGTATGGGTCTAGCTTATTGATACGTTACCGAAAACCTCATTTGAATAAATTTGGAATACATTTTATTTTTTTTATTGACAAGTACTGGTACTCAAAAAAGTTAAAAATTTTTTATTTATATATTTTTTTTGAGTACGCGTTCTTCTGGACCTGGTGTATCTTGTCTTTACCATGAATGATTTTCCTTGGTTAACAATAATTGTTGTTTTTCCAATATCTGCTGGTTCATTAATGTTATTTCTCCCGCATAGGGGAAATAAAGTCAATAAATGGTATACTATATGCATTTGCATCTTAGAACTTCTTCTAACGACCTACGCTTTTTGTTATAATTTTAAAATGGACGATCCATTAATTCAACTGTCCGAAGATTATAAATGGATCGATTTTTTTGATTTTTACTGGAGAATGGGAATAGATGGACTTTCTATAGGAACTATTTTACTGACGGGATTTATTACTACTTTAGCCACTTTAGCGGCTTTTCCAGTTACTCGGGATTCCCGATTTTTTCATTTCCTGATGTTAGCAATGTACAGCGGTCAAATAGGATTATTTTCTTCTCGGGATCTTCTACTTTTTTTCATCATGTGGGAATTAGAATTAATTCCCGTTTATCTACTTTTATCCATGTGGGGTGGAAAGAAACGTCTGTATTCGGCTACAAAATTTATTTTGTACACGGCAGGAAGTTCTATTTTTTTATTAATAGGAGTTTTAGGTATAAGTTTATATGGTTCGAACGAACCAACATTAAATTTAGAACTCTTAGCTAATAAATCCTATCCTGTTACACTTGAAATACTATTTTATATTGGATTTCTTATTGCTTTTGCCGTCAAATTACCGATTATACCTTTACATACTTGGTTACCTGACACCCACGGTGAGGCACATTACAGTACCTGTATGCTTCTCGCTGGAATCTTATTAAAAATGGGAGCCTATGGGTTGGTTCGAATCAATATGGAATTATTACCCCACGCTCATTCTATGTTTTCTCCTTGGTTGTTGGTAGTCGGTACAATCCAAATAATTTATGCAGCTTTAACATCTCCCGGTCAACGTAATTTAAAAAAGAGAATAGCCTATTCTTCTGTATCTCATATGGGTTTTATAATTATAGGTATTAGTTCTATAACGGATCCTGGACTTAATGGAGCTATTTTACAAATAATTTCTCATGGATTTATTGGCGCTGCACTTTTTTCTTGGCAGGAACGAGTTATGATAGAATTAGGCTTGTTTATCTTGATGAAATGGGTGGAATGGCTATCTCCATTCCAAAAATATTTACAATGTTCACTATTTTATCGATGGCTTCCCTTGCATTGCCA
+
JSSKHIHFGHIGFGIGEGMHJDB.+)())('(---4<8;KFHJQPKJLKILMKJLNJIHJKKKLKIKKLKKKJOMHLQNSSSSMEBQNSSSJF88888JGJGIFF++++,+++,?ISIKCE@@FJNIDEGSSMMSIRSOKNK>E=CHNLHFAA@BAB000--1***,,CQSKQHHKMOSSSSOKLHNLQKFKFLGHINLNNJKSMSFISSSHOGIKSIHIKIOSSKQPEIPKGIISFFFFGLJHIJOLLIMLKJSILMSOSSG6./EG=====MSMGEDDEFGHJHHJMJNJGKONSKJIILKKKHIIMSMKMPJJIIIJJJSNLFEEHKHIHHJKNMMPRSSSMQKKMKJHKJJKJSMLILGF65557LNLEGHGISKPILSNKQIKSRKKSQRNMIJGLSJIQPH:8DCA???;FSIO@>>??LHIILKMHJHIKFEGHGHIIHSSSSOSIIOIKMSGSSPLHKMFFFDDFOIJJNPSHIHHJHGIIHIHJJSKLIHGGEDIHBA7/,,-,---.BBIJKIJJISGKPISSFEHINSJJIJLHLJGFGGRHKGFFEFFGEHHHLIIGFFEKJLPQLSQSLSKIFGEGDSLGJINJLEQSKKJGIJIIMHFHEC@@?=>???@ADFICCICCBA;;87779<<A;IHGGEFGHD@HIIIEJHIOKSMMILLIKIILJJPJIJIHKOJISSKKNRNMHKMMOOMIGFHIRDSPKMKSGKISSSNSKKIMIIIJEFFFLNNLHGJHJKOKSKJNOIQLJSJLJEEEFFLOIGKJLHGNNJLIJGIGHHLJJKKHKLMIIQIKJIIOMMPOILIKJNNSKKILKIGKIKLOSLPMJLIMJGOMLNLGFHGFCGAFFFGGGFFJLOQNQKKIJJKKJKHNLLHRILLSGNIFSRLHJIHHKHGHIHHLLIIHIFGGGGGLIHSJMLSISNPHSLSKKOMIMJHSSKSOSSMIHIGFJSSSJHNLINEFJGJKIMHKJLKOLSSHJLIKNSKSPJSONED???@@DCCEDEFKNFIFHFIJJKNLKJKIKMLLNQLSMRKHIHGHHHMINIIGGKKLKGIHMKSSHD?<<<9).>?SKLIKKHGJHJIGGFEJKIIHMKHSOSOIHJILHJDDFFFMLLQNOJNNISPHPSJMMFGILKJRJHJGJSLPFGGIGHHHHIJHHISEDDECIHIHEEEDEHHHLIHGEFFGILMSMSOSIHIGKKSISLGKHGKIKILSIMECCCDFIHGGIOSPSJLBBEDFFFGCBCCCEJHISILGFIKGKMGGLHGHMSLOJPOKLJIOHLOJLFEFDDEFFIIGFGEHFEABHGHEGLIKNJDHGEEDDGEDEEHFGEEEGLOJEBA@ABABAAAFEFEGGDGDEED
@122_45CNXP_2
CGTACGTAAACAACTCGAAGTATGGGTCTAGCTTATTGATACGTTACCGAAAACCTCATTTGAATAAATTTGGAATACATTTTATTTTTTTTATTGACAAGTACTCGTACTCAAAAAAGTTTAAAAATTTTTTATTTATATATTTTTTTTGAGTACGCGTTCTTTGGACCTGGTGTATCTTGTCTTTACCATGAATGATTTTCCTTGGTTAACAATAATTGTTGTTTTTCCAATATCTGCTGGTTCATTAATGTTATTTCTCCCGCATAGGGGAAATAAAGTCAATAAATGGTATACTATATGCATTTGCATCTTAGAACTTCTTCTAACGACCTACGCTTTTTGTTATAATTTTAAAATGGACGATCCATTAATTCAACTGTCCGAAGATTATAAATGGATCGATTTTTTTGATTTTTACTGGAGAATGGGAATAGATGGACTTTCTATAGGAACTATTTTACTGACGGGATTTATTACTACTTTAGCCACTTTAGCGGCTTTTCCAGTTACTCGGGATTCCCGATTTTTTCATTTCCTGATGTTAGCAATGTACAGCGGTCAAATAGGATTATTTTCTTCTCGGATCTTCTACTTTTTTTCATCATGTGGGAATTAGAATTAATTCCCGTTTATCTACTTTTATCCATGTGGGGTGGAAAGAAACGTCTGTACATTGCTAACATCAGGAAATGAAAAAATCGGGAATCCCCAGTAACTGGAAAAGCCGCTAAAGTGGCTAAAGTAGTAATAAATCCCGTCAGTAAAATGGTCCTTATAGAAAGTCCATCTATTCCATTCTCCAGTAAAAATCAAAAAAATCGATCCATTTATCTTTCGGACAGTTGAATTAATCGATAGTCCATTTTAAAATTATAACAAATGTTAGGTCGTTAGAAGAAGTTCTAAGATGCAAATGCATATAGTATACCATTTATTGACTTTATTTCCCCTATGCGGGAGAAATAACATTAATGAACCAGCAGAGCAACAATTATTGTTAACCAAGGAAAATCATTGAGTGTAAAGACAAGATACACCAGGTCCAAAGAACGCGTACTCAAAAAAAATATATAAATAAAAAATTTTTAACTTTTTTGAGTACGAGTACTTGTCAATAAAAAAAATAAAATGTATTCCAAATTTATTCAAATGAGGTTTTCGGTAACGTATCAATAAGCTAGACCCATACTTCGAGTTGTTTACGTA
+
ILOHHHFGGHHHGMMJJPJMMLOOSNQONLRHHSGFIJNSNSLGKMKJPIJMJILMKMKMOLQPLKSOILMDDDEKRMSPBBBAA?C?PJIKFAB==NJPSJIGGFEDHGSSGSGKSSHI<1(*JKMLLRPSSJKRSNSLPKK:;FJKSPOSRKNKLHIIGDEGECEKIQMOKORSMKPPPLSSJNKPKMSSSHIOJSLLJMKSQSLISPKKSQISRSNPMPONJSSSLSSNJIKMSSOKLSPNNOOSKLKKSSJFIOSMMMSOOSOO>;;;;KDCB65556?@@DJSNNOHJIOMHPKHJHSSNJMMKMMLLKIIHJKKKMKSRSMOLNKKKSSPQRMOPSSSPOSKSMJLNSSHHKLNFSLDCBBBHSLPSSMNQSQHKHFMNJSJONSOLSRLMQNSMSMHFKHSKSSSGE>7GSSMSRSNNPNJHJJLKSJKMJNLLKIQSSSSOSJSKJIJNLLOSSOSLINHFEEDFIJLJLMSSRLISSNMSMKNOJKLISGJHIHFC:98822112002757866;-898:>?E<666KGLMPLMKINKFLJHOQJJIFGGIILKLSSONHIHIFILNSFHOL@?=89++000///012347:@.**)'&&&&*//HDEECFDFGIJFAGHLEGLIGH9888;IGIGKMNHHMLIMNKPGGBBCCHIIKLSKFHGFFFFHGHKJINCDAAABCFDFB9@EDEDE=97652/...+)*,+-466<=GHFDCDAACCCGEDCEDECFEDFFCCCBDDCBA>AB<<9+***,132+++**))((*9;;<<==<<>;;:8823((76:;<:<@AACEFD;556:=:888322224342-+&&&&&*../7:9:::;<<;:;////0111289;;84332210//-+)'(%$$##$&(((((&''(**:<==;<;9644546665.-+*+.2:;<?@BDECDEDJLGFDAFC67671:<;1<?775555;=AEEEKHGHGFHNBEC@?;751//.+**''(((***+8>>>@ADEDCDDDBC3/.+'''''(),///1123889:>ABCCCDDFDDEDFDDBAABBEEA<<<<BJLDA??@BCCC=A@CBC@?=>AC@?;:;:CCJECBB@@?@???@@AAAAA?@>>:;>BDCDCCBBBDEEDFDCBABBFFBBA;----.BDBBBEGIAAA@ADACCC?<;;9:99::20001480////.,,+2349<8<::6
@123_45CNXP_2
AATCGCAATAATCGGGTTCATTGATATTCCTAGTATAGTAGATGCTATCACACATACAATCATACTCAATTCGATGGAATTGTTTGATCTTAAAGGGGATATTCTATAATTTCGCATGTGAGGGGTTATTTCTTGGTTTCGTCCAGTCATTAATAACTTGATTATTTTTAGATAATAGTAGATAGAAAGAACGCTCGTAAGGAGTCCTATTGAAACCAAGAAATATAGGCCTGCCTGCCATCCACACCAGAATAAATAGAGTTTTCCAAAAAAACCTGCTAGTGGAGGAAGACCTCCTAGGGATAAGAGACATAGAGCTAAAGAGAGCCGAAAAAAGGATCTTTTGTGTATAATCCTGCATAATCTCGAATGTTATCAGTTCCGGTACGTAGACCAAATAATATAATGCAAGCAAAAGTTCCTAGATTCATGGCGATATAGAACAGCATATAAGTTATCATGCTCGCATATCCACCATTTGAGTCTCCAACAATTATTCCAATAATTACATATCCGATTTGACCTATGGACGAATATGCAAGCATACGTTTCATGCTTGTTTGAGTAATAGCAATGAGATTCCCGAATATCATGCTAAGAATAGCTAGGATTTCCAGAAGAAGATGCCATTCATTTGATAAGAAATAAAAAGGAATATCGAAAATTCGAGTGGCTAAAGCTAAAGCAGCTACTTTCGAAGTAACAGAAAGAAAAGCAACGACTGGAGTGGGAGATCCTTCGTATACGTCAGGAGTCCATTGATGAAAAGGGGCTAGGGAAAGCTTGAACCCAATTCCTACAGTGATGAATATAAGCGCAATTGAAATTCCTGGGGAGTTATACATTTGTGTATTGATAAGACCATTCACTATTTCTTGAAGCTCAATCTCTCCCCCGGATGAACCATATAGCCAAGAGAAACCATAAACCAGAATAGAAGAGCTTGCCCCACCCATGAGTAAATATTTCATAGTAGCCTCATTAGATCGTATATCTTTCTTGGTATATCCAGATAATAGGTAGGAGCATAAACTGAAACATTCTAGAGCTACAAAGATAGTTATTAAATCGTTAGCACCACATAAAAACATTCCTCCTAGAGTAGCTGTTAATATGAATAACAGAAACTCTGTTATAGCCATTTCTGTACATTCAATGTACTCTACGGATAGAGGAATACAGAGAGTTGAACATAGTAAAATAAGAAATTGAAAGATTTCGTTGAAATTGTTCGTTTGGAAATTTCCTGAAAAGCTAATCATA
+
HIHKKHHHJINMLMKIGMKJIMJISJHJLMONRIJHIHFGIFFFCEHFIHHGOKLLLFHIGIHGGGFFJIPLIHGFJJNMSKILKJHIDLC;:;?HSLLLEJJJLKIIMHSLKLKJJJLPKMLJJSJKNPKSSSQOPLRPMOSKGLLISOQLLJMJSJLKJHNLKKKSPQNLLINLHKMJRIJHKJHNLJLPSSHRLSNLKPSMKMLLLLIIJOIMGJMJJSSNOGJIJRMJHSSSQPSSLJJKHIJHJJLRJJMKSSMJIGGISKNGIMLSSSSLHHGIHLKCBBBCFIIILINJLLJGJGGKID@EB?@@@6444450//.-()()),,014RSSMIMJOKSIPSIGIGKMGJHKIIHHHJIKJJJMIGPLSIJBAABBIIHEDCDEFFIFDDEGGMKKJJFGGHFFEDEEEGEIGJIKFGECEHGHFHED@??@@EEDBBCDHIIIIJKIKHIFHHHKGHGFDCCBEGHFHHHFHFMMJLHJIHFHJIGFGHFHNIGHGIHKKIGFDDDEGDDCEDGHFDDCCCD@@?==??AFEFEEDCBBBBBBBBBCEDAAABBF;::9:?AC?=>=>>?>???@>>><<CCDGFCCCCABCABDECCBBAA@@BACDFBAABBCDA@@??CCBEGEFGFIIJGGGGJMIGGIKINCA@@@A>DELMKKLKMILIKJJSGKKOJJIIIKIIEFFFGFHECCKKNKNKLIGOKJMISSSSJKHSKKIJINNKLGIJJNIMLJKNMJJJIHFHHHDFFEEJIGKNIMJSJIKPSOAFFJPJLKJFJSRKOGDCCCILMIIILSJLKKLIKLKJIJHPIJLLFDDEFIIIHLKSONLOLSLKKGQIJLLNJKLSSSSHMOJRSIIJLMSMLLNLMIJGHKOSQSMOJMOJJHPSQSSGC=6867DFFFDDDDFEB?77;;>?FIHFIHMIHSMLOGIHHSMFGHPLQSIJSC????BDEJIGFJMHJLLKJSKIRSLKKIJLQRMJJIGLLJIPIKKGIIKKIPSMQKLNSLSJPLILSNSSSKMINKHSNOMJLSIIMJNGMLNOMSONNLQNSSQIMIKOJLLNLKQNSJNKJLKFFEGRSKOLLJMSJLSJSRKNLOKSPSLMOLHKHKOSSHNSOSNSMIIMIJSIBJII:::::LEDDCLSOLLLOSJJNIHKHMMIKKKIKOJJLNSJIIG.----CEFGIHHIHNLJMJKJSSSN?>>F?==KLHJQSNSJIJLJIHHRBAA>89GB>@B@?8---EEKSJLMMOJQNKIKLSNLMKSNIRHS
@124_45CNXP_2
AATCGCAATAATCGGGTTCATTGATATTCCTGGTATAGTAGATGCTATCACACATACAATCATACTCAATTCGATGGAATTGTTTGATCTAAAGGGGATATTCTATAATTTCGCATGTGAGGGGTTATTTCTTGGTTTCGTCCAGTCATTAATAACTTGATTATTTTTAGATAATAGTAGATAGAAAGAACGCTCGTAAGGAGTCCTATTGAAACCAAGAAATATAGGCCTGCCTGCCATCCACACCAGAATAAATAGAGTTTTCCAAAAAAACCTGCTAGTGGAGGAAGACCTCCTAGGGATAAGAGACATAGAGCTAAAGAGAGAGCCAAAAAAGGATCTTTTGTGTATAATCCTGCATAATCTCGAATGTTATCAGTTCCGGTACGTAGACCAAATAATATAATGCAAGCAAAAGTTCCTAGATTCATGGCGATATAGAACAGCATAAAAAAAAAGAGA
+
FFFIOHJGGIJGHJOIISJKOSSKSNSNPLSNKLMSFDEBCCCCGFHGJHHGJJKOPOLPJNKMKKKFFILHSJSJLLKRMHOLJFFGCG446@ELGHIDGJHKNOHMINKNMNJSNSQKIIJHDBAABCDED==>>@BCCEJKJKLLOLOSSNLKJJLNSLIMLISKPKKRSLNLHJKIHSHKLKSKOKMSJNSLKLHMHJIQKLNIIQMHSIIILEJJSNMLPINKSLPIQKJNSQPMJQPJKRLLMKNKOJSMLJSKJJIJMH@BJISSSSLSKJJJSQKSSLNSSSSSIJGGGHHMKILISKPMJIMSMNJNNHIJIOOLJFGGIGEAECKMKGLMKQJSNLSJOMSPPLSMILJJMOJMLSLINIJKSOJIIJIJNJFGFGJLKJFJHMGGGQSRIJLIIIGGIFFIHEEIOLIKLKKJKKOPJKLJHFBABBB?=<<<...-,(%######$####
@125_45CNXP_2
AATCGCAATAATCGGGTTCATTGATATTCCTAGTATAGTAGATGCTATCACACATACAATCATACTCAATTCGATGGAATTGTTTGATCTTAAAGGGGATATTCTATAATTTCGCATGTGAGGGGTTATTTCTTGGTTTCGTCCAGTCATTAATAACTTGATTATTTTTAGATAATAGTAGATAGAAAGAACGCTCGTAAGGAGTCCTATTGAAACCAAGAAATATAGGCCTGCCTGCCATCCACACCAGAATAAATAGAGTTTTCCAAAAAAACCTGCTAGTGGAGGAAGACCTCCTAGGGATAAGAGACATAGAGCTAAAGAGAGAGCCAAAAAAGGATCTTTTGTGTATAATCCTGCATAATCTCGAATGTTATCAGTTCCGGTACGTAGACCAAATAATATAATGCAAGCAAAAGTTCCTAGATTCATGGCGATATAGAACAGAATATAAGTTATCATGCTCGCATATCCACCATTTGAGTCTCCAACAATTATTCCAATAATTACATATCCGATTTGACCTATGGACGAATATGCAAGCATACGTTTCCATGCTTGTTTGAGTAATAGCAATGAGATTCCCGAATATCATGCTAAGAATAGCTAGGATTTCCAGAAGAAGATGCCATTCATTTGATAAGAAATAAAAAGGAATATCGAAAATTCGAGTGGCTAAAGCTAAAGCAGCTACTTTCGAAGTAACAGAAAGAAAAGCAACGACTGGAGTGGGAGATCCTTCGTATACGTCAGGAGTCCATTGATGAAAAGGGGCTAGGGAAAGCTTGAACCCAATTCCTACAGTGATGAATATAAGCGCAATTGAAATTCCTGGGGAGTTATACATTTGTGTATTGATAAGACCATTCACTATTTCTTGAAGCTCAATCTCTCCCCCGGATGAACCATATAGCCAAGAGAAACCATAAACCAGAATAGAAGAGCTTGCCCCACCCATGAGTAAATATTTGAGTTAGTAGCCTCATTAGATCGTATATCTTTCTTGGTATATCCAGATAATAGGTAGGAGCATAAACTGAAACATTCTAGAGCTACAAAGATAGTTATTAAATCGTTAGCACCACATAAAAACATTCCTCCTA
+
HNSKONLKLNPSSPLMJOJSOSSLSKJSPSSMSQLMSSSILIISKINSNISSKLOSSOOS777779JHGINKKOSILNOPMFNSKLISIK:112FHSIQSKJSMJOSKKPKSMKSMILSPSIQSMSSQSQSSSOILMMLMSSMSOOSKKNNLMKQQMSOMJQOSKISKSPQRKLJJJIKFIKGBCD@EABNKNSSRMIKJSSISAAA@866666C?RHJNSJJPSMJNKMESJJHLFIKISJSQONSOQSNSIPSLMPMJIMGPQK=22ADSIJHOIJGB844+++@@@ASPQKL@@@MGF:888777788JS>===?SFFGJKLJFGGEGEEAHMSKOKLGSIQIBJHKKLRKPPSSLHLLNKLMOJRSNIMSSKLKPKLONPSKOSJPPKSJONHQMJOSLKPLPILNKJMHISLKJKHMKKSLLMJJLSLSPIJHHHMKNKIISNSLSSSKLQJMMKIKOSKMIJLMJJRMKOHHIGHKOSLSOKMJLOJNIJHIJMJSSLIOSLJKJOKMIRKIJJKQQSMJQSIKMGIGGGISNNKNJKJRKJJJIKILSOKPOSNLLMSSNKQSSKSSSSSSSLJJKEMLHGNNPSSNOOOJPKKNOILSSSKNLKSSM@IMKORLSSNLMNMSMSOSLSQSNKIHSHNKMMMSGOSKKSSKMKPKILRNSROSMNSKOSSQPLSLROOSONSMSOMSOKJEGMMLLIHJJIPOSOOSLPMSNPJKKJKSJMNNSKOMMIOKJPMJOJKSMPJSIKMKIJSJOLSRMSSMLLSLSNQNSQLPJFFLQSSKNGJKGHSHLNPSMMKLNNOLKSNLPSOJLKLMJNNNSSQLJKPLIMOIJLKOKPMNJSMQSKNMMSSOSOOKKSMHHKLSISSNQSLIJRQSMOSOSSSSOJSLSPIIIBKJHLSNLILOKLSNJKPPFGSGIKKNJJKOHIOSSRSJINNDEJJIGEDFG@DEGJ<;?=24-*&&''(')((''&'''(((,-/01355@BBCEBCBBBFEHHJLHHLKOOISJKJIHGHSLPJGLHIEJKJIGSJMQIIPBIOMLMKSMJCDCBCEGCBCCCHOGFFHKILIGHDEFGFFEGHHGGHHLHSISPNMID@@@@FDD
@126_45CNXP_2
ATGCTAGCTTTTGGCCTAATTCTTCTTCTGATGATCGATTTAACCTCTGATCAAAAAGATATACCTTGGTTATATTTCATCTCTTCAACAAGTTTCGTAATGAGCATAACGGCCCTATTGTTCCGATGGAGAGAAGAACCTATGATTAGCTTTTCAGGAAATTTCCAAACGAACAATTTCAACGAAATCTTTCAATTTCTTATTTTACTATGTTCAACTCTCTGTATTCCTCTATCCGTAGAGTACATTGAATGTACAGAAATGGCTATAACAGAGTTTCTGTTATTCATATTAACAGCTACTCTAGGAGGAATGTTTTTATGTGGTGCTAACGATTTAATAACTATCTTTGTAGCTCTAGAATGTTTCAGTTTATGCTCCTACCTATTATCTGGATATACCAAGAAAGATATATACGATCTTAATGAGGCTACTATGAAATATTTACTCATGGGTGGGGCAAGCTCTTCTATTCTGGTTTATGGTTTCTCTTGGCTATATGGTTCATCCGGGGGAGAGATTGAGCTTCAAGAAATAGTGAATGGTCTTATCAATACACAAATGTATAACTCCCCAGGAATTTCAATTGCGCTTATATTCATCACTGTAGGAATTGGGTTCAAGCTTTCCCTAGCCCCTTTTCATCAATGGACTCCTGACGTATACGAAGGATCTCCCACTCCAGTCGTTGCTTTTCTTTCTGTTACTTCGAAAGTAGCTGCTTTAGCTTTAGCCACTCGAATTTTCGATATTCCTTTTTATTTCTTATCAAATGAATGGCATCTTCTTCTGGAAATCCTAGCTATTCTTTAGCATGATATTCGGGAATCTCATTGCTATTACTCAAACAAGCATGAAACGTATGCTTGCATATTCGTCCATAGGTCAAATCGGATATGTAATTATTGGAATAATTGTTGGAGACTCAAATGGTGGATATGCGAGCATGATAACTTATATGCTGTTCTATATCGCCATGAATCTAGGAACTTTTGCTTGCATTATATTATTTGGTCTACGTACCGGAACTGATAACATTCGAGATTATGCAGGATTATACACAAAAGATCCTTTTTTGGCTCTCTCTTTAGCTCTATGTCTCTTATCCCTAGGAGGTCTTCCTCCACTAGCAGGTTTTTTTGGAAAACTCTATTTATTCTGGTGTGGATGGCAGGCAGGCCTATATTTCTTGGTTTCAATAGGACTCCTTACGAGCGTTCTTTCTATCTACTATTATCTAAAAATAATCAAGTTATTAATGACTGGACGAAGACCGAAGAAATAACCCCTCACATGCGAAATTATAGAATATCCCCTTTAAGATCAAACAATTCCATCGAATTGAGTATGATTGTATGTGTGATAGCATCTACTATACTAGGAATATCAATGAACCCGATTATTGCGATATAGAACAGCATATAAGTTATCATGCTCGCATATCCACCATTTGAGTCTCCAACAATTATTCCAATAATTACATATCCGATTTGACCTATGGACGAATATGCAAGCATACGTTTCATGCTTGTTTGAGTAATAGCAATGAGATTCCCGAATATCATGCTAAGAATAGCTAGGATTTCCAGAAGAAGATGCCATTCATTTGATAAGAAATAAAAAGGAATATCGAAAATTCGAGTGGCTAAAGCTAAAGCAGCTACTTTCGAAGTAACAGAAAGAAAAGCAACGACTGGAGTGGGAGATCCTTCGTATACGTCAGGAGTCCATTGATGAAAAGGGGCTAGGGAAAGCTTGAACCCAATTCCTACAGTGATGAATATAAGCGCAATTGAAATTCCTGGGGAGTTATACATTTGTGTATTGATAAGACCATTCACTATTTCTTGAACTTCGATCTCTCCGGATGAACCATATAGCCAAGAGAAACCATAAACCAGAATAGAAGAGCTTGCCCCACCCATGAGTAAATATTTCATAGTAGCCTCATTATATCTTTCTTGGTATATCCAGATAATAGGTAGGACATAAACTGAAACATTCTAGAGCTACAAAGATAGTTATTAAATCGTTAGCACCACATAAAAACATTCCTCCTAGAGTAGCTGTTAATATGAATAACAGAAACTCTGTTATAGCCATTTCTGTACATTCAA
+
JHJLHLSMC;7SGIQKSJKILLQSIPJNIJMHLNLLGGHISKIOLHKKLKSMKKNSOLMMNSGFGGHNMKKKMKIOKIJMJKQLMNHNMKJINIMPQMNRPKKJKIOLSHSJJKSSMINOQSOSKKLJLOPMPOSPNSROLKRKSLLMIHDFFOQHLJSIKIMSOPIIIIHIHHMIKKKSKSQINLSRHSJKKLMSMMMLLJKJIOSLSJILJINSPJLSSLRSIJLQSMSSHMSMRNSNIHIKHQNIJLNIJMIHLIKIMKGJKILHLGFGFEGIJJGEEEFSIABAABD44445IIJJIMJJQGHIKLLSOSSKIQSKQNLJOQJSLEGCCCCCHPJHHHKIFNNIFJKGPKNISLSKNJJJIHOKPSSSJLHHKKNPJSLSQJLSQSLJJ;;<SOSII99;=FFHA@?30,)563234;1***JHHEEEEHHKLHJHHJIIKKLJLHLQIIMSMLHFIA;;..---23445889IJQRJLIFHGHHFHIHHGOHGOKHKIGHEEEFDEEFEKSJRJHGH44435:32377EFGDDEEFDDDDEGGGHLILFFEDDD<<<<>@,,+*++''')&*=ABOJMGIHFIHHHC>>57@DEGFHGFEGGGBA>BCGIFJFGI?>C96?AA@BD>DJJNLLIJIHHNGEBBBEKKSJRPKIJSJHHJHKKSLRMSOFDEKIHIRPJNKIIHJKLSSSLPGFMD?NKNJEDHJIFFGGJHJKHFHMSSSJJHKLQLKMJLHOLEHIJLSSQDDFGSPISRLMOKMNIKLLKNNJIFNQIJHKKJNGSLJNOSNSJLLSNMSOQSOKSNSSONSR-)*MLHNOJRHNISRJNIKNKKSRPINJSQIJLH@???@EHQQMLOPSSKJLJJLONOJSISJFKJFGKQSIMNJRIQHPSSJPMIKHNKHKIRSNNONPPJJLNLKSLMQJJLOONKKJSLIHJJJIKHKHHMKMMNLQSLHRLLKOLILNNLRHSPSPLISSLKGK==>>>IFFFMJIIFSSSSNMKSLKHJIIHIHMLNSSSSRJSSKKIKJKJJMLKNPIIHHSJJEFEE>>=>?JGMJOIKIJNHKGIISKMONJFHKSKLIGOJKKJHINEEC9FFSLLKIHGMOKNEDDBDLOEFDHGHJGKLPQKMOPNSJLIGRLOMJJHKMKISIKSKNMJHKHKRJOIKIJILLGJHNGNKHJKHLNNSIMLJEEDDCJQIGJIHKHEEBBBBCSNPLOILSSJGEFFEIPKJMKQLSJSOLHKSKLOJIKSOKKRHJILPJLKSLHKHKCCD++++*)(&%%'(,,,,DDGGNSGGIHGFKHJKMKGHKISRSHFDHKGFD=>CBD=9:IKGGFHFHEDEGFIHGEDCDDEFFA@@@AEHIFCDCEFFGFHGFEKIFFNJSPKJIIJKNNNSKKIMHAC??ABBBBBDMSIJKFGFDDHHIOJNPSSQSPJRSNKKKSJNSSNRLSJNSRKQPQSHSLMMKSOSLNOSKENLKSSMKSSGGGGLKSKNJKOMIKM@@?A@?AFDNLJGHIHGIKSLKLMLKSSPSMHLJQLJJLKMLNONPJ@AAAJMODFFFDFMNNJPJNJJJJLILLKLOMHK@CBDEA;<<<6678GIJIHJGISNJNNPLHHMHJIHJHLSSJPIRFNOQSKLMSSSMLLPSILOSNSKRIILILMIMJSOKKKPRHJSQKKNSJJJLJSMISSJJJMLJKRLOLMSSNMNNNPISJHHGKHLHHHJNIGISKJJNNQIOMQOKLJKJLSKLIJSMGK+****5JKOGMNJSLKLNNLLIMHIQGIJJIKNSSMHGFJGHLEFDCC@5))((((-77?CFFEHFCFDFEGINFJHINJJSNJLINGGBC<<>=<<=??=;:776656687993/.'''&%%&'',,,,+-69>>????=<=:445;>=<?<<>@7778??===9986,)(((/2334567<;;7888CAAAA@BC@AABA744210-,,--.243.0-*+343.0::<>@AA@@@>><;;;=432110+((''((+/023343677668777550/000////09:=99989<<?>>>@CCCBBA@?>>?@A@65311-.6668;@BBEFEF77777==@ABB?BB986540,***+-((689:;<>@<A?><<<@?;::
@127_45CNXP_2
AATCGCAATAATCGGGTTCATTGATATTCCTAGTATAGTAGATGCTATCACACATACAATCATACTCAATTCGATGGAATTGTTTGATCTAAAGGGGATATTCTATAATTTCGCATGTGAGGGGTTATTTCTTGGTTTCGTCCAGTCATTAATAACTTGATTATTTTTCTAGATAATAGTAGATAGAAGAACGCTCGTAAGGATCCTATTGAAACCAAGAAATATAGGCCTGCCTGCCATCCACACCAAATAAATAGAGTTTTCCAAAAAAACCTGCTAGTGGAGGAAGACCTCCTAGGGATAAGAGACATAGAGCTAAAGAGAGAGCCAAAAAAGGATCTTTTGTGTATAATCCTGCATAATCTCGAATGTTATCGTCCGGTACGTAGACCAAATAATATAATGCAAGCAAAAGTTCCTAGATTCATGGCGATATAGAACAGCATATAAGTTATCATGCTCGCATATCCACCATTTGAGTCTCCAACAATTATTCCAATAATTACATATCCGATTTGACCTATGGACGAATATGCAAGCATACGTTTCATGCTTGTTTGAGTAATAGCAATGAGATTCCCGAATATAGTGCTAAGAATAGCTAGGATTTCCAGAAGAAGATGCCATTCATTTGATAAGAAATAAAAAGGAATATCGAAAATTCGAGTGGCTAAAGCTAAAGCAGCTACTTTCGAAGTAACAGAAAGAAAAGCAACGACTGGAGTGGGAGATCCTTCGTATACGTCAGGAGTCCATTGATGAAAAGGGGCTAGGGAAAGCTTGAACCCAATTCCTACAGTGATGAATATAAGCGCAATTGAAATTCCTGGGGAGTTATACATTTGTGTATTGATAAGACCATTCACTATTTCTTGAAGCTCAATCTCTCCGGATGAACCATATAGCCAAACCATAAACCAGAATAGAAGAGCTTGCCCCACCCATGAGTAAATATTTCATAGTAGCCTCATTAGATCGTATATCTTTCTTGGTATATCCAGATAATAGGTAGGAGCATAAACTGAAACATTCTAGAGCTACAAAGATAGTTATTAAATCGTTAGCACCACATAAAAACATTCCTCCTAGAGTAGCTGTTAATATGAATAACAGAAACTCTGTTATAGCCATTTCTGTACATTCAATGTACTCTACAGGATAGAGGAATACAGAGAGTTGAACATAGTAGTAAATAAGAAATTGAAAGATTTCGTTGAAATTGTTCGTTTGGAAATTTCCTGAAAAGCTAATCATAGGTTCTTCTCTCCATCGGAACAATAGGGCCGTTATGCTCATTACGAAACTTGTTGAAGAGATGAAATATAACCAAGGTATATCTTTTTGATCAGAGGTTAAATCGATAGTCGAAGAAGAATTAGGCCAAAAATACGTACGA
+
ABASRHHIOIKONQMKKJEBAAACDECIDBB>?@ISGHDGIFNLKIMQJLIKISLISSKNIKMKGKHGGISMLILHNKMOSSINSSKPAH../@LKHKIGJPJHHSILMIMKMINSLHHHFCKMJSJKKSKJE21112332237.*))))(///1IP;:99:DB?=63,---.<<<D@@@?==85455--@>++++****2287777::+)))*<7555??@?????@F@EB@@??K655555BEB92//,15400222564D@?:999JG@:::==96550,((*+**,,67789>??EEHGFEIEEHJKJFEFKIJIDEQIM?>>>>B@CDKLSD:::::996CEFHJLPKISJHFGFJOPKME<;;;;AC:.($$$&')+/3242123445FGOIJOGMKKFJKKNHPONMPMJIIQ?===?@HI::::AGCFJGHGFHQINKLOPKHJLJMLSGMFFCCCDEJJIIHJEDEBBAA@AADDMFGMJOSRLSOSLHJFGKHGKGDD+'&&'(((,)*778==-..//..-,))*,//9:<<JGKKIIQQKNSSKJQKRSSGJOPSLSLPMMLRGLG@?<66DDFO(((((,/.+)+('&)*335BCDD><*****;CDJKHGHGHHJSLKOMKSJPMNJMKKMLKQSKSIMSILHJMHJLLJIKJGHJHSMSJQJIECGIJPIHGGOGLF?GINKOLNLMFKKLMJMKJLJLELKHJJPJIISKSIHKJSMJIHFEEFGFFHH>>>>=?:96++++-400111;>::=<;==<>DMEFFECBBCHJHILMLGHOJFMFIGGBFEEFKHFEFEGGHFJMKPJHSNHGCBBGHNIKKJISKHGIFHJAAIFA@A<-)))@ACIOLLIIJIOCDA??A<<<<<<EDCB?-*&(DFJGSID;94320020*((522//002B??AA?CHIFNJIIJIJJJIFG<=)6/-----../2221223<=>?GFIGGIGGGEEFGFGGIHFFHC?@FEEKIHGJKGHIHJHLJGMLSSSHHFFEGCFFAC@@BFFGMG;;??BBFFFFNGHKOPGHLHEKGKSSPHHKKCCECBEIGHMHHJROSKJJCDHHGILLHLLGGGNHGHFJLOP55555LHINLLHGJFEDC?:::BJIECLJ<KLHKOIHHFCCDA>7-+))''&)*02CDDGGEKGGHIGFHFEHIEHF>00//1-,,-,-,.?;==GEIDAAEGGHFJCDDDDJSMSREIEDA@@CCGFKPKINJFJEEFMKNPKJGFIIKGEIFHFFD@@:@=B33FKHEGGCCBBCGFHD@@@?=865%%%%'**,,/2@400/./2::CDBEFIKKLIHIJMHKLEDFEFD6100CFDDEEGJIGGLKIGIE?????AA@8999<JIGIGDBDCCBABDEMIHGHDDECE
@128_45CNXP_2
TTGGCTCTCTCTTTAGCTCTATGTCTCTTATCCCTAGGAGGTCTTCCTCCACTAGCAGGTTTTTTTGGAAAACTCTATTTATTCTGGTGTGGATGGCAGGCAGGCCTATATTTCTTGGTTTCAATAA
+
:6,,=<<>?@ADEB==@A=;====>???@@@?<<<;;=>;:::;>@>??>????>>?>>>?@CISEA@>?AA=<;:::;<<<BAB@>>==>>>>>>????@@??>=<=<>?AACCDCAAAAADCA@?
@129_45CNXP_2
TACGATCGTTTTTGGCCTAATTCTTCTTCTGAACCAGCCAGATAGTGGCCAGCGGTGGTAGCGTCAGGCTTAGTGAATGAACCCGATTATTGCGATTA
+
@@@CCCBABBCGJKIDCCCEGHHHLKJRKGEEDEIFDDDCDDDCAAA@ABBBB??>??AA>=====@ABDEDDD@ABB@CB?>>>>ACEIGEA@@@@B
@130_45CNXP_2
TACGATCGTTTTTGGCCTAATTCTTCTTCTGAAGCAACTGGAATGTCTCGAAATCGAGATCAGCATAGTACCCGATTTCAGTATCGTCAATATAGACAATTGGCCTGAAAGTAAAATGTTAGTATTTTGATTTTCAGCTAGATTGTCTAGATTACGATACTGAGAATTCGTACCATGCTGATCTCGATTTCGAGACATTCCAGTTGCTTCAGAAGAAGAATTAGGCCAAAAACGATCGTAA
+
GGGGLJGHIJISSMLSJIKLIJPSNOLQSSNIKILKPHMMINKKJQKSFEDIJJC;<:;//-10/0-----01++,+('((()(&&'&&''(+,++,*++'%%%%%')++('&%%')'&%$$$%%$%&&&))?FD?>>?>CDECDECA@?@@BBBABDC@?==;:?==-,,,.ACBBEGEEFEGB76677=<;;;<>??8876+,,,,>;;@BEDCDFHJGD>=6779ACFLFBABBBCBB
@131_45CNXP_2
GGCAATGCAAGGGAAGCCATCGATAAAATAGTGAACATTGTAAATATTTTTGGAATGGAGATAGCCATTCCACCCATTTCATCAAGATAAACAAGCCTAATTCTATCATAACTC
+
MMNNRSSLSLSPSPSPNLLOLIHHHEDGGHRPLSLJLSLSSILSOLOISSMKGJNLQMKJMRLJQNMSSPSHJSPHEHGFEHGILKHHHHIHMKJJQKSSOSOLLJSOJLLKQJ
@132_45CNXP_2
CCTCACATGCGAAATTATAGAATATCCCCTTTAAGATCAAACAATTCCATCGAATTGAGTATGATTGTATGTGTGATAGCATCTACTATACTAGGAATATCAATGAACCCGATTATTGCGATT
+
PKNJHJSOMSKLOKOSNMMLNKPJSOHF<?IE9<GGIFGMMKIIIIPPILJIHIIJLIEEDEFJJKJILIJIMKKJJKHKIJJRIHJIIHFFFGFHSIJOKIPLEDEDCGFFFIKLSJFFEDD
@133_45CNXP_2
TATTGAAACCAAGAAATATAGGCCTGCCTGCCATCCACACCAGAATAAATAGAGTTTTCCAAAAAAACCTGCTAGTGGAGGAAGACCTCCTAGGGATAAGAGACATAGAGCTAAAGAGAGAGCCAAA
+
HFHICBKHGNFISKLSSKJIHKJJJLGHJINJLJHGLHJIJJGILIJIMLJGFEDFFEDE=?@?EKIMIIIIFFEFFGIFFEHFFFDDBCCFIFB?@<866677:9422234323/4//.;:7866@
@134_45CNXP_2
ATGCTAGCTTTTTGGCCTAATTCTTCTTCTGTCCATGTGAAGTCATGCACAGTTGCCATTTTCGCCACATCTCTCAGAGTAATGAACCCGATTATTGCGATTA
+
HGGGGHJFF</---CDDDHHGJHIMINLILJOKPJIJLLHHKGDACBBBECFGHFHIFDCD;>===:;EJIJJIEBBAFEDEFEEDDDFFHHIGHFGIFEGFA
@135_45CNXP_2
AATCGCAATAATCGGGTTCATTGATATTCCTAGTATAGTAGATGCTATCACACATACAATCATACTGGATTCAATGGAATTGTTTGATGTTAAAGGGAATATGTATTAATTTCGCATGTGAGGGGTTATTTCTTGGTTTGGTCCAGTCATTAATAACTTGATTATTTTTAGATAATAGTAGATAGAAAGAACACTCGTAAGGAGTTTTCCTATTGAAACCAAGAAATATCAGCCTACCTACCATCCACACCAGAATAAATAGAGTTTTCCAAAAAAACCTGCTAGTGGAGGAAGACCTCCTAGGGATAAGAGACATAGAGCTAAAGAGAGAGCCAAAAAAGGATCTTTTGTGTATAATCCTGCATAATCTCGAATGTTATCAGTTCCGGTACGTAGACCAAATAATATAATGCAAGCAAAAGTCCTAGGGTGCCGCTCATGGCGATATAGAACAGCATATAAGTTATCATGCTCGCACATATCCACCATTTGAGTCTCCAACAATTATTCCAATAATTACATATCAGATTTGACCTATGGACGAATATGTAAGCATACGTTTCATGCTTGTTGAGTAATAGCAATGAGATTCCCGAATATCATGCTAAGAATAGCTAGGATTTGCGAAGAAGAATTAGGCCAAAAATACGTACGA
+
145;:;;EEFFIFFEGGG<::914865755666688667:::=>=??@?BB@@ADDEA@B<;<;::*)))**)))(('''''*+-,,-'''&&*/092721:110112377;4555569777>DEIG==?800/--./3)&&&(?@CBBEDEISNKQIHIGSSGFA>510/--..>98888770././))6-+,.+(-,,//340*(''((-----2BCC=?@?321210001234;;=99889<96465568;DCDAA@=====ADCAC33?BSSKMKJFECA88)(((,=945::;:<;>>>>>DHIGKPLLII?:99;;/.-*+++,****'(+-=CEABBCBBBAAIEACGCDE@>>>>APIJHGJF>====GJIJCDAAA=;:;::D==;98899?ELMKSLROIQIHADCB76646;21-.0,))))))))('(.08-,,*)('(()988344422222;<4//./0&&$%%''').45;B@?A?<>?@BD?<:;<=???>==<<>?BBBC@@@@@BD8(((((,*,66775---..110.0//033@CIHMJLSKJHFHJGECEB88@BBDDCAB@@CB?@???761-.88:>;:::;=DB@@ADB@AB@ED?70*&(&%&'(==@B@?>@?B?>==?DDA600///2
@136_45CNXP_2
ATGCTAGCTTTTGGCCTAATTCTTCTTCTGATGATCGATTTAACCTCTGATCAAAAAGATATACCTTGGTTATATTTCATCTCTTCAACAAGTTTCGTAATGAGCATAACGGCCCTATTGTTCCGATGGAGAGAAGAACCTATGATTAGCTTTTCAGGAAATTTCCAAACGAACAATTTCAACGAAATCTTTCAATTTCTTATTTTACTATGTTCAACTCTCTGTATTCCTCTATCCGTAGAGTACATTGAATGTACAGAAATGGCTATAACAGAGTTTCTGTTATTCATATTAACAGCTACTCTAGGAGGAATGTTTTTA
+
KJHJGHFF=<<51ACCCHHGJLJPPSRMSLLLMSSSJHFGGJLSLLMSECEEDIESRMMSOKNOMJMOSSSNSSSSQIJLLSQSKLMSNJSSSOMIGIIHSIJGKGIGISFEGHKKKBBBBCJIJMOIA@;FBFLEGKIFJFD/////..-../03789IHIIPHICCGGHIIJJLNKSOMKNKNPIIGGDB67AACPMSSLSSKSRQMOSSSLNOMSMNSOSMOORLNLSOJLSOQKKJSOPSPLQMSIJKSKKKNJIMMPKKSMSSOPNIOMHPSSSKSSJIF====?;9999:SKKNPQLMSILKJMJKOHISHKNSS
@137_45CNXP_2
CGTACGTATTTTTGGCCTAATTCTTCTTCTGATGATCGATTTAACCTCTGATCAAAAAGATATACCTTGGTTATATTTCATCTCTTCAACAAGTTTCGTAATGAGCATAACGGCCCTATTGTTCCGATGGAGAGAAGAACCTATGATTAGCTTTTAGGAAATTTCCAAACGAACAATTTCAACGAAATCTTTCAATTTCTTATTTTACTATGTTCAACTCTCTGTATTCCTCTATCCGTAGAGTACATTGAATGTACAGAAA
+
BBBBDJHG?A@AE43335PSOKLSRNSKNSPMINPKKFDEEMMKJNSSROSNHMSSJOQMSNIKSPSOSMLSLSOQKSMLSFJGDFFEISSKKLJSLLINJLOKMLRMLLLNFSLCBBBBJJHKJILSHKIAPSLOKPSNSSOILPQJOIQC4/9----GJJQNHJCBC@ASMJPLMJSSQLLNFLNQPJSLJSLSKMOOLMSOMKKLGKFGQNFGIKOOSKSJJNPGKSLROLMONOSLRSOSOQKSNISMSLLKKOKB>J
@138_45CNXP_2
AATCGCAATAATCGGGTTCATTGATATTCCTAGTATAGTAGATGCTATCACACATACAATCATACTCAATTCGATGGAATTGTTTGATCTTAAAGGGGATATTCTATAATTTCGCATGTGAGGGGTTATTTCTTGGTTTCGTCCAGTCATTAATAACTTGATTATTTTTAGATAATAGTAGATAGAAAGAACGCTCGTAAGGAGTCCTATTGAAACCAAGAAATATAGGCCTGCCTGCCATCCACACCAGAATAAATAGAGTTTTCCAAAAAAACCTGCTAGTGGAGGAAGACCTCCTAGGGATAAGAGACATAGAGCTAAAGAGAGAGCCAAAAAAGGATCTTTTGTGTATAATCCTGCATAATCTCGAATGTTATCAGTTCCGGTACGTAGACCAAATAATATAATGCAAGCAAAAGTTCCTAGATTCATGGCGATATAGAACAGCATATAAGTTATCATGCTCAGATCCACCATTTGAGTCTCCAACAATTATTCCAATAATTACATATCCGATTTGACCTATGGACGAATATGCAAGCATACGTTTCATGCTTGTTTGAGTAATAGCAATGAGATTCCCGAATATCATGCTAAGAATAGCTAGGATTTCCAGAAGAAGATGCCATTCATTTGATAAGAAATAAAAAGGAATATCGAAAATTCGAGTGGCTAAAGCTAAAGCAGCTACTTTCGAAGTAACAGAAAGAAAAGCAACGACTGGAGTGGGAGATCCTTCGTATACGTCAGGAGTCCATTGATGAAAAGGGGCTAGGGAAAGCTTGAACCCAATTCCTACAGTGATGAATATAAGCGCAATTGAAATTCCTGGGGAGTTATACATTTGTGTATTGATAAGACCATTCACTATTTCTTGAAGCTCAATCTCTCCCCCGGATGAACCATATAGCCAAGAGAAACCATAAACCAGAATAGAAGAGCTTGCCCCACCCATGAGTAAATATTTCATAGTAGCCTCATTAGATCGTATATCTTTCTTGGTATATCCAGATAATAGGTAGGAGCATAAACTGAAACATTCTAGAGCTACAAAGATAGTTATTAAATCGTTAGCACCACATAAAAACATTCCTCCTAGAGTAGCTGTTAATATGAATAACAGAAACTCTGTTATAGCCATTTCTGTACATTCAATGTACTCTACGGATAGAGGAATACAGAGAGTTGAACATAGTAAAATAAGAAATTGAAAGATTTCGTTGAAATTGTTAGTTTGGAAATTTCCTGAAAAGCTAATCATAGGTTCTTCTCTCCATCGGAACAATAGGGCCGTTATGCTCATTACGAAACTTGTTGAAGAGATGAAATATAACCAAGGTATATCTTTTTGATCAGAGGTTAAATCGATCATCAGAAGAAGAATTAGGCCAAAAATACGTACGA
+
KJHLQSLLNRROS>>=>?LFJLMKMJLNLKSQLKLSSKSNNSIKSOSSJOOPOMLOSONSONSLSJHJLSRMMHPJJOLPSKEONSSKBE3//09FPPRLKSSRKMSKSJSNRLSQMRSQQMLSLKKMLNMRSSHEIGHSJKIKROMOLSMMNRLSSSPSNILNSMSSSSPQSLSSLNQMOQLNMSLSNJOQNMMPSMNILKPRSJLMLINHFJQELSSSOSPLSQOHSSSKOLMJKSPSSMQLNOLOQSLSQJLPSSSJMSNSSRQBCIILSSJMMSMSJKISMSPKPKSPMOSNMLMSSMNLKNSSKSSLSMSLLLJJKMCF>CCBBC>???@PSRNPKNSPSLKMJLOMPPSOSNSSPKNSQPNMSNSOSSSOJLQJKNLOLMLLSNSLKKJMQJMSPLSNMMPSPNSKOLJPJOSSRPLNMSHSQMKPNMMOLQISRSQNOMPSLRMLMJSSOHIHIGCBB0&%%%%&,.4>CEHKHNKHKNLLOMSKSINNDNRMMQNOSJLNKSLSPQKMJMGDCSSSNSMOSMNMNKLSSSKSOSONMLJKKNNNMNLOOQQSSMPNIMKKLNSNMQHJPSOSSRKLIIJSPJKSJKLJNIGEDCAEDBCDHJLMILHHEHIIILKHJIKGOMJMSSLIIPIMSMSMSLHGPSPMMLSHSIGFISNSSMNMRKMPKSFPNOONKIIJORHFGEDDEGEFKLOJJKLLJJSJSJSLOKKSNIIFHF@@@AD=?@CIEIGKPKHDCDINHGIHKKFJMMIJLSIKISJHOJMJSHOKKLJKFIKKNRLLFJIISKKKNKMKRIIOPSKOSHNMSNQMSJOKGNLGKJLKJILESB+++,KHGKFIJJMSKRKSSIKQLNLKLFCDEIKJ?HNLLPSSSMKSMLMKKOOMROMSLLGEBCBBSNSJIJIIJJKKKQSIMKJPSLSNKKOSKROLLIDHSPMKSMOSRKJNHIISSPLKKJNSNKMMPOJSNIJIHJLSOLLJLNKMNSJJSKLQKOJMSRSSJJLOLPNSOLNSJNLPKKNJNSOSKMSMJKMNKMSMLGHSNKPSSMINRMNJPJSMNISOQSILQMSNJSLJKIHIHHLKLMKSNLMSOKNNLLLJQOLSJMMIJKIHKKOOPSLSKMKKOKNMMQNOLORMJKMKJSSLQJIHSKLKSKSOSKKNIMKJMJKLKJJJI@@=<9989;@LKPRGGGGHGKPEDJIJNHLGJLISKSLJLRSSKJSRJFK=EL0AABILQNSQKRNGHKKMGQJSQONSRKSGKHSOSJNLKLMMSSJISSSSOLNSMD:11HKPHOQISNLJSJILSKLLPKLJMNLNJJGGIJOSLLOSORQPNKSMGCCDORNILMLKSKHFFFHGHDBDSSQMLGGGIJIJHLHIOFGEDCCGDEKISIHJNKJLHHGDEEEGFHOIHDCDDCCD
@139_45CNXP_2
AATCGCAATAATCGGGTTCATTGATATTCCTAGTATAGTAGATGCTATCACACATACAATCATACTCAATTCGATGGAATTGTTTGATCTAAAGGGGATATTCTATAATTTCGCATGTGAGGGGTTATTTCTTGGTTTCGTCCAGTCATTAATAACTTGATTATTTTTAGATAATAGTAGATAGAAAGAACGCTCGTAAGGAGTCCTATTGAAACCAAGAAATATAGGCCTGCCTGCCATCCACACCAGAATAAATAGAGTTTTCCAAAAAAACCTGCTAGTGGAGGAAGACCTCCTAGGGATAAGAGACATAGAGCTAAAGAGAGAGCCAAAAAAGGATCTTTTGTGTATAATCCTGCATAATCTCGAATGTTATCAGTTCCGGTACGTAGACCAAATAATATAATGCAAGCAAAAGTTCCTAGATTCATGGCGATATAGAACAGCATATAAGTTATCATGCTCGCATATCCACCATTTGAGTCTCCAACAATTATTCCAATAATTACATATCCGATTTGACCTATGGACGAATATGCAAGCATACGTTTCATGCTTGTTTGAGTAATAGCAATGAGATTCCCGAATATCATGCTAAGAATAGCTAGGATTTCCAGAAGAAGATGCCATTCATTTGATAAGAAATAAAAAGGAATATCGAAAATTCGAGTGGCTAAAGCTAAAGCAGCTACTTTCGAAGTAACAGAAAGAAAAGCAACGACTGGAGTGGGAGATCCTTCGTATACGTCAGGAGTCCATTGATGAAAAGGGGCTAGGGAAAGCTTGAACCCAATTCCTACAGTGATGAATATAAGCGCAATTGAAATTCCTGGGGAGTTATACATTTGTGTATTGATAAGACCATTCACTATTTCTTGAAGCTCAATCTCTCCCCCGGATGAACCATATAGCCAAGAGAAACCATAAACCAGAATAGAAGAGCTTGCCCCACCCATGAGTAAATATTTCATAGTAGCCTCATTAGATCGTATATCTTTCTTGGTATATCCAGATAATAGGTAGGAGCATAAACTGAAACATTCTAGAGCTACAAAGATAGTTATTAAATCGTTAGCACCACATAAAAACATTCCTCCTAGAGTAGCTGTTAATATGAATAACAGAAACTCTGTTATAGCCATTTCTGTACATTCAATGTACTCTACGGATAGAGGAATACAGAGAGTTGAACATAGTAAAATAAGAAATTGAAAGATTTCGTTGAAATTGTTCGTTTGGAAATTTCCTGAAAAGCTAATCATAGGTTCTTCTCTCCATCGGAACAATAGGGCCGTTATGCTCATTACGAAACTTGTTGAAGAGATGAAATATAACCAAGGTATATCTTTTTGATCAGAGGTTAAATCGATCATCAGAAGAAGAATTAGGCCAAAAAC
+
DFJQOLHHGHPRLOOPRHFBDCDEGEGKFGHJOSJSSLMHQPSOMSJKOSSIIILSSKOJMLSINKGJKHNMRJSJJIIKLFLMMKJMGE333>GLSSQEPQMILOHMJFSNIIMQSOMMJIJNNLKLSKSN81148;6111<GHIJGHKPMMIHISRKMSQMJPSSSMNSLJSLLJIJOILGGMMSKONSSLILSINHIFFEABCDEDEGDMKOIFHSKA@?@F9889>FGHLGHKNSSHMRLHHQHIIGFJNKSJRPHJGFSMIFDHLGSRSQSQISOMMSQSSQLLOJSKSORJKOPSNOSKHHHIJJLCC=ABEA@@7EGEBBCCEILKQSSNOORKSQSKOSLGJJLOMPSNSSKSSNLLSSSPSIKSSMMOSPNOMSJOPMNLSJFGEFFIKJMOSSQJMKJGIFGIIHLMOLSLMKLLOMLKPSOJMIGGHRIGHGGPLNKISSMOOIOJSNKMOOOKMSJSLSMONMQLLSNKSJSJQSSSMKJEIIGHEILLMNKMSPPLJIORMSSLNLLHHMILPMIKLHFGHELRLSOKMLNHRMNIOMOKNFIKNFGROBDFEBDD@@@@@AMKSLNJGG@=<CBBSNJHGFGEGFGGDB@BEBBCDJKKFSIIHNINSNJIGJJSSNMOKLHKHJLSHONJLKJMMOPKHNILIIHIJJNNKSPLIIHMNSSKSSLNKNSKSNSJGKNKHICDLIORHLSLJPPMKKSRSSSNJJLOJPMSMSLKKNSMISHKMEBBDDGSIISHSHOJNLSJFFGKKSBA@CSNSNMJRGJFQEMNBDEECBEMSPOLPJMSSPJOKIJKSJISSOSLHKKMMSKMLMRLKINNLSDCDJPKLKMLIKSOSKKSOOMSSMKMJSQNNSHISMPORHINGHPMGGJKJSSMMKIOLMHHB@?@ILOPSNSKKSJNOSSLSOMKRNSOIRQSLJLSNLJJNNJKSLNIKQSSJJMLOMKINFSSLLJSKSOPRKNKSLHJHFDJRJSHMLMKJIJKLHJJSLPKSKNSLLSSOPSKMOLKJHLKKSMIKKOLOSLJLPJMJFGMJOLQKKSPJNNOQKJHIJSSSPQSLJSNMMRM<<;;<CABKNNRIOHLKLKRLSSMSSJOJLJILHGMLJKMKJHRSOSINJJLMGEJGIHLHSIIHFGDGIJHGHOIMSJHNIJKIJJHHSIIKMLSLGRMOFIEIGKLNOMJKKHHJJOINMLIGGGFHIHNJMOMJPIHGGHIIJPKPPGGFFFJJQLSJKB??>>BAKILSSNLMRL@@@GJSMINHPHLSKKGOKOKLJILKHJLLJGFGGGJJSJMLHJLHHJINMSHIGGLGDECDFKLJB:<35@@GGHEFFGHJJKHOJINJFHEEDDEB?1+ECBFKGSKFEDDDHEFEDDEECCDCEDEGHNLJEFHEEDBDEELGIJH
@140_45CNXP_2
GGCAATGCAAGGGAAGCCATCGATAAAATAGTGAACATTGTAAATATTTTTGGAATGGAGATAGCCATTCCACCCATTTCATCAAGATAAACAAGCCTAATTCTATCATAACTCGTTCCTGCCAAGAAAAAAAGTGCAGCGCCAATAAATCCATGAGAAATTATTTGTAAAATAGCTCCATTAAGTCCAGGATCCGTTATAGAACTAATACCTATAATTATAAAACCCATATGAGATACAGAAGAATAGGCTATTCTCTTTTTTAAATTACGTTGACCGAGAGATGTTAAAGCTGCATAAATTATTTGGATTGTACCGACTACCAACAACCAAGGAGAAAACATAGAATGAGCGTGGGGTAATAATTCCATATTGATTCGAACCAACCCATAGGCTCCCATTTTTAATAAGATTCCAGCGAGAAGCATACAGGTACTGTAATGTGCCTCACCGTGGGTGTCAGGTAACCAAGTATGTAAAGGTATAATCGGTAATTTGACGGCAAAAGCAATAAGAAATCCAATATAAAATAGTATTTCAAGTGTAACAGGATAGGATTTATTAGCTAAGAGTTCTAAATTTAATGTTGGTTCGTTCGAACCATATAAACTTATACCTAAAACTCCTATTAATAAAAAAATAGAACTTCCTGCCGTGTACAAAATAAATTTTGTAGCCGAATACAGACGTTTCTTTCCACCCCACATGGATAAAAGTAGATAAACGGGAATTAATTCTAATTCCCACATGATGAAAAAAAGTAGAAGATCCCGAGAAGAAAATAATCCTATTTGACCGCTGTACATTGCTAACATCAGGAAATGAAAAAATCGGGAATCCCGAGTAACTGGAAAAGCCGCTAAAGTGGCTAAAGTAGTAATAAATCCCGTCAGTAAAATAGTTCCTATAGAAAGTCCATCTATTCCCATTCTCCAGTAAAAATCAAAAAAATCGATCCATTTATAATCTTCGGACAGTTGAATTAATGGATCGTCCATTTTAAAATTATAACAAAAAGCGTAGGTCGTTAGAAGAAGTTCTAAGATGCAAATGCATATAGTATACCATTTATTGACTTTATTTCCCCTATGCGGGAGAAATAACATTAATGAACCAGCAGATATTGGAAAAACAACAATTATTGTTAACCAAGGAAAATCATTCGTGGTAAAGACAAGATACACCAGGTCCAAAGAACGCGTACTCAAAAAAAATATATAAATAAAAAATTTTTAACTTTTTTGAGTACGAGTACTTGTCAATAAAAAAAATAAAATGTATTCCAAATTTATTCAAATGAGGTTTTCGGTAACGTATCAATAAGCTAGACCCATACTTCGAGTT
+
SJLJQSMLQSSMNOOSLQSSKQJKLSPSJMPIQSQLNSRQSOQOSNGNMSSMSNSSSSJKLINLSLSLSQPSJMNLKLNMSNKLOOSSNKSSSRSSSRMSPLKSLSJSMSSMKOJRKNPIOMLMSSOIHLLSSMISHPSKSQSMMKNSLSSSSSNMQMSSSONSSSNRQSSNSPSNIGEBBGHICDDMMKLSSRSSLSSKMQRSRSSLSNLNSMSOPPPNPKSOOMMMNSJSSKSSSSKSRORSKNSNPJKQSSOQKPNJDGFRHKLKNMPKKMSMLSSSSNRLLQSSNNSLQOMMLMSSSMSSKLSMSORJKSMOLKKSSKMNKLMMSQSOPPJSMNSLSLMSJSKKPLSSSOQKLSKLMSSQSRNSPOJKSOKCNSIHGFEIIKLJLJSKSQSOKORJSIPSSSOOSSLPSMOSKSLRSNSOJSSLMOQSMSNSNKRROSMNPJOSNMSKORSMRQNJPRSOSRSSNQSPIQMNLORLSPIJHHHQNKKKLJSIIKMIGFHFOSSKSPSKOLSKNSSOSNNJQSLQNMJPLSJJNNMMJJPMHMJLPJMMKJMLSSLNSLNNSNSLOJMNJJSLLKLNSSJMNSJOBAA@1000+)))).?5544;;CBCCCLIGFGIFOJMJPLRNJMLLGLMNMSIJJKKIJOIMLLGNFHFHIINGMSSMMMIMNSSSOMJSHKJMSOSSNSPKPSJJQJ?;<BAJRLKLIHFGGHBJJOSSHSMPOSJKMHPLLSSKLQKLKJGGPKKQEEFDESJ?AABCSSSPKFGKSMRS6>4+EFHNRLNMKKMNHOKKJHSPKLHMMMLJHNNNPPLJINLKPKJLOJKQMJII@E?>>><?B@ABDCAH<EDDHISQILQLSRSJOHLNHHMKHKIJSOSLOSPSNOLNOQQMKJJHJLOJMIJKHKMINJSSSPSKLMNMSJNINKSNMSLRQSKKNQKNLKJKIIIPLKNKJRISSNMLRJNJSMSOOQSKSSLSSMRNKMJJRPKNMLRPMSMOSJKSSJKFA=F0,>HKMNLPNNOKJLNSSNJJIJKSIFIG11112GNLLLHNLIOLOMSOKPLLSLQSMNINMNOHJJMNKLOOJSIIMNIJMJKSKSJQSONKKLLLNJKHKSSMKPSJPHHKKIJGIIKKJIJSMKJNMPSLJHSILJHKKISSQOPLLMIIKNOIONSHSKMKMKJJSNJKOLLFGGHGHRINJJJSHFFEEFFFFDFEDEGFFFFSLMSSSPLMJJHJKIKMIKMISGKIQJSFIGHSSSLJGGGI:988:?@AABA??><<=@SSSOLEFJOMIKHJGIGEFHHJLIGPGIOLPKGEEDFHMMCCDCFFEEEEEJHHFFGGDDAAAABCEEDDDB@BAAC
@141_45CNXP_2
ATGCTAGCTTTGGCCTAATTCTTCTTCTGATGATCGATTTAACCTCTGATCAAAAAAGATATACCTACACCTTGGTTATATTTCATCTCTTCAACAAGTTTCGTAATGAGCATAACGGCCCTATTGTTCCGATGGAGAGAAGAACCTATGATTAGCTTTTCAGGAAATTTCCAAACGAACAATTTCAACGAAATCTTTCAATTTCTTATTTTACTATGTTCAACTCTCTGTATTCCTCTATCCGTAGAGTACATTGAATGTACAGAAATGGCTATAACAAGTTCTGTTATTCATATTAACAGCTACTCTAGGAGGAATGTTTTTATGTGGTGCTAACGATTTAATAACTATCTTTGTAGCTCTAGAATGTTTCAGTTTATGCTCCTACCTATTATCTGGATATACCAAGAAAGATATACGATCTAATGAGGCTACTATGAAATATTTACTCATGGGTGGGGCAAGCTCTTCTATTCTGGTTTATGGTTTCTCTTGGCTATATGGTTCATCCGGGGGAGAGATTAACTCAGAGATGAGTGAATGGTCTTATCAATACACAAATGTATAACTCCCCAGGAATTTCAATTGCGCTTATATTCATCACTGTAGGAATTGGGTTCAAGCTTTCCCTAGCCCCTTTTCATCAATGGACTCCTGACGTATACGAAGGATCTCCCACTCCAGTCGTTGCTTTTCTTTCTGTTACTTCGAAAGTAGCTGCTTGCCCACTTTAGCCACTCGAATTTTCGATATTCCTTTTTATTTCTTATCAAATGAATGGCATCTTCTTCTGGAAATCCTAGCTATTCTTAGCATGATATTGGGAATCTCATTGCTATTACTCAAACAAGCATGAAACGTATGCTTGCATATTCGTCCATAGGTCAAATCGGATATGTAATTATTGGAATAATTGTTGGAGACTCAAATGGTGGATATGCGAGCATGATAACTTATATGCTGTTCTATATCGCCATGAATCTAGGAACTTTTGCTTGCATTATATTATTTGGTCTACGTACCGGAACTGATAACATTCGAGATTATGCAGGATTATACACAAAAGATCCTTTTTTGGCTCTCTCTTTAGCTCTATGTCTCTTATCCCTAGGAGGTCTTCCTCCACTAGCAGGTTTTTTTGGAAAACTCTATTTATTCTGGTGTGGATGGCAGGCAGGCCTATATTTCTTGGTTTCAATAGGACTCCTTACGAGCGTTCTTTCTATCTACTATTATCTAAAAATAATCAAGTTATTAATGACTGGACGAAACCAAGAAATAACCCCTCACATGCGAAATTATAGAATATCCCCTTTAAGATCAAACAATTCCATCGAATTGAGTATGATTGTATGTGTGATAGCATCTACTATACTAGGAATATCAATGAACCCAAATTATGCAATTCTG
+
AAAHG=<</,-'533>>??AHHNFHCBABILJOLIHGJJL=ILJKGHB>>>930.-55,,+,,,,)&&%%%'1,,6?BFDFGBABC9::9=9445HHMJIIBBBBDH7762244CBIJLJC@AAAJIHLJHMKGFHGJIOSOHSKGHHSFEFHEIG41,)&'+++DKMSQII:9992333110024:;;DEFEFGHJHACDEEIMIPONKKPJRJJILHA;:;;<>A@BEIGFGHNHJM?DCD322110./226:69GGHIHIIGGGHGDC@@,,***)%%%(((33377:-,,+))---FILIQSHHE////:=ABHGILHKKDCCCGHNJGHFHJJKKKLFKSJPJSMSMJSSMLRMSLOJKSSIMNNMPGFC@?@@H@??>?BFLSMPJONMMNKMLQOSSKLESKCEGCGEFEHK<<;;;CEEKJKJIKLHHBA3,))4A>>=;;>B@A?>>?CBBAAD????>?FAAAEFFIIKHIHFFHIJHHEDAAACC=>>>?LIGSN?????CDFDPN753++,+**+033347;76666>CHIKJIGHFH+BBBABHNEFKJIGGGFBAB>=>>9@RSLINSSKSKPID54444DJLMIJLIHLNNGA@?@LKHDJIOSI>;;;887)3303ABFPF79:>3ESFGGGHIJHFSJJDD>>?@GKH======<:9111/1:9:?FKHHSILOSSRMC1,,,DJGIFEEGGIMQMPSRLGSJDGH4333224458=GHHGFFFIHHPMLA@@?@CF====IIH7765455224EIHGKJIIIJIBFGGD;5/((+++AIMA?0/44444F5552///0-..,+-&&''/.---,,-1136797654456610.--.-..--//.../--*(***22/))**++>ADEHEHEEHOSJLJLJJKJNIMSJLHJRKSPSJHFD@7;=>66576C4HGFDHBBEFFHHIGKQKILNJSMJSOSMSKHIJHD?@DEIJD@AAIKLKSSMLHKFHNFGEFSLMIISJOKSJMHIIFKMSIILJMKOMOED@879:EKPLSMNOJRJFFHEE@>==<@>AAKHNOJEHIFABCFGMLGJHIH?<ECGEFCC>444<:9::OGGFEFFGOKISILIJJD@@AHILNOOKMSSJPDDJILKIJF>>;:<=<:===DICC>=;32222=DEFEFHEIHHGGSQIIMGHSKSMGHKIJJB>?B???CCC<;;:;;::DDJFD<<:;>?AHECEEDBIJLJGJGHPKJLGFIEHIMSNOSSSPJOSNQSSISSECCD7666.---.4::<?HFDMMJJOPK=:9999<:::BBJIIHKIISSJILH??EC14DIGEBCCJFKHQIF6655499;76667?@JFGGGIJILSILJLKHHKKGGJGGJGF?>;;<>AA@C4223-,,,--)'&&%&&%&&++,+,*
@142_45CNXP_2
ATGCTAGCAACAACTCGAAGTATGGGTCTAGCTTATTGATACGTTACCGAAAACCTCATTTGAATAAATTTGGAATACATTTTATTTTTTTTATTGACAAGTACTCGTACTCAAAAAAGTTAAAAATTTTTTATTTATATATTTTTTTTGAGTACGCGTTCTTTGGACCTGGTGTATCTTGTCTTTACCATGAATGATTTTCCTTGGTTAACAATAATTGTTGTTTCCAATATCTGCTGGTTCATTAATGTTATTTCTCCCGCATAGGGGAAATAAAGTCAATAAATGGTATACTATATGCATTTGCATCTTAGAACTTCTTCTAACGACCTACGCTTTTTTTGTTATAATTTTTAAATGGACGATCCATTAATTCAACTGTCCGAAGATTATAAATGGATCGATTTTTTGATTTTTACTGGAGAATGGGAATAGATGGACTTTCTATAGGAACTATTTTACTGACGGGATTTATTACTACTTTAGCCACTTTAGCGGCTTTTCCAGTTCTTCAGAATCTGAATTTTCGATTTCCTGATAGCAATGGCAGGCGTCAAATAGGATTATTTTCTTCTCGGGATCTTCTACTTTTTTTTTCATCATGTGGGAATTAGAATTAATTCCCGTTTATCTACTTTTATCCATGTGGGGTGGAAAGAAACGTCTGTATTCGGCTACAAAATTTATTTTGTACACGGCAGGAAGTTCTATTTTTTTATTAATAGGAGTTTTAGGTATAAGTTTATATGGTTCGAACGAACCAACATTAAATTTAGAACTCTTAGCTAATAAATCCTATCCTGTTACACTTGAAATACTATTTTATATTGGATTTCTTATTGCTTTTGCCGTCAAATTACCGATTATACCTTTACATACTTGGTTACCTGACACCCACGGTGAGGCACATTACAGTACCTGTATGCTTCTCGCTGGAATCTTATTAAAAATGGGAGCCTATGGGTTGGTTCGAATCAATATGGAATTATTACCCCACGCTCATTCTATGTTTTCTCCTTGGTTGTTGGTAGTCGGTACAATCCAAATAATTTATGCAGCTTTAACATCTCTCGGTCAACGTAATTTAAAAAAGAGAATAGCCTATTCTTCTGTATCTCATATGGGTTTTATAATTATGAGTATATAGTTTTATAACGGATCCTGGGACAATTGGGTTGTTTTACAAATAATTTTCATGGATTTATTGGCGCTGCACTTTTTTCTTGGCAGGAACGAGTTATGATGAATTAGGCTTGTTTATGTTGATGAAAATGGGTGGAATGGCTATCTCCATTCCAAAAATATTTTTACAATGTCACTATTTTATCGATGGCTTCCCTTGCATTGCCA
+
HMLJHGFDCBBGLKKHDDDDFMJHEEFEDDDBEEBDECESDCBBBABC>=>>@HMGGIHKNLJMNHJNSKKGFHFHIIIGIIJGEHEHJJSJKKFFEFB@AA@@A@@ABBCDDDHNSMPEDDDIKJKDCIJJHSILHSJIFKICEKLJOEFDFHG0000000000=AABC////..-**)'&&&'/,->@@CEEGGDJLMKSJKJ?@GHGGFFHGIHGE@BBBC6/.<=?;;433222667;9889:=?>;;:88::<>=<56AC?@@@CHFHF@>:99:=>EELRLGFCBCDDEGEEGIIEDED:@@@@BB@?AA@?CBBIGEFDCCDDDGKHBAA871/89878456873443)('%'/12/////9;>=;:;;<<<<=@>?<===>?><=+**)*6561..-..3343677CMPHIHGHHHGGDGINJKMJEFFFEBADEIEMNJKMHHKIFGIIJKPKSGFF<<<<@EMISJEA:.()595:=E:::92,,3...//54001/)))))'&&**+('&''&'-/*&&&&')-/(()*++(((''''&''%%$%.009::::;>=;8888>==>=>;78+*)'''..32/,7;<DCCFA@AAA=?===;955555?=>>>;<C/:<<78*)))+>AD?CGJDDEFFEEDDCEEIKJMMLGFFEEFEEDDDA@AACFCCDGFGHEIJJHMHEGDGCB88877=;>>99888CAGQOHJGFKSFFCGE>;>>=CCFGGHMOLNJKLGIFFEEGGFFEDFGFHHHIJMSJH@>?B865557::9556678BGHIKSQLSIOLNIMKGLJSQPGMKKNOKOLRSSMHSNSLKJHLMLQNLMLSSIRMLONNLHNFJROMLQSSLIFEEGFNHHHHISJS0///,,.FJKKQJSSHJIJJISSPKLSJMHSNMLJJISIKKNILSSOIIJKPHIEFGEHGHHPKSJJJIIGMRMKGGSKHLIPLKNORIIHJKNLNOPMLSSOSIMRSSOIJHMSPHNJMHQLRSQSRSJGHILSNPSSMNSQSSNOJOROISQSNOISRQSRRGBAABACCDDEQJPPMNHLNSSQSLSLSLKHHININMLHQA?@?=ADHKSSSLMJHJLLHJOJSILSOPMMHQNOLLQQLSRRKSLPPIS<98.**%%%%%''()**++2,33779777777/,)''%$$%)*,)))))6+(--+++,2321/+*+.456;?98866;:<;.,)))*+238.--()/++++**&%%%%''(+,*+++/444334.-,,*-'''&%%%+,,1+2110.,**((/+*()),,,,54359;?CED?=3,+)('&&()(&&&&'((*17879::;FFINIHKHGGJEDA8764
@143_45CNXP_2
AACAACTCGAAGTATGGGTCTAGCTTATTGATACGTTACCGAAAACCTCATTTGAATAAATTTGGAATACATTTTATTTTTTTTATTGACAAGTACTCGTACTCAAAAAAGTTAAAAATTTTTTATTTATATATTTTTTTTGAGTACGCGTTCTTTGGACCTGGTGTATCTTGTCTTTACCACGAATGATTTTCCTTGGTTAACAATAATTGTTGTTTTTCCAATATCTGCTGGTTCATTAATGTTATTTCTCCCGCATAGGGGAAATAAAGTCAATAAATGGTATACTATATGCATTTGCATCTTAGAACTTCTTCTAACGACCTACGCTTTTTGTTATAATTTTAAAATGGACGATCCATTAATTCAACTGTCCGAAGATTATAAATGGATCGATTTTTTTGATTTTTACTGGAGAATGGGAATAGATGGACTTTCTATAGGAACTATTTTACTGACGGGATTTATTACTACTTTAGCCACTTTAGCGGCTTTTCCAGTTACTCGGGATTCCCGATTTTTTCATTTCCTGATGTTAGCAATGTACAGCGGTCAAATAGGATTATTTTCTTCTCGGGATCTTCTACTTTTTTTCATCATGTGGGAATTAGAATTAATTCCCGATTTTAATCTACTTTTATCCATGTGGGGTGGAAAGAAACGTCTGTATTCGGCTACAAAATTTATTTTGTACACGGCAGGAAGTTCTATTTTTTTATTAATAGGAGTTTTAGGTATAAGTTTATATGGTTCGAACGAACCAACATTAAATTTAGAACTCTTAGCTAATAAATCCTATCCTGTTACACTTGAAATACTATTTTATATTGGATTTCTTATTGCTTTTGCCGTCAAATTACCGATTATACCTTTACATACTTGGTTACCTGACACCCACGGTGAGGCACATTACAGTACCTGTATGCTTCTCGCTGGAATCTTATTAAAAATGGAGTTGGGTTAATTGACCTCAATGGGATTGCTTACCACGCTCGTCTTATTATTTTTTCTCCTTGGTTGTTGGTAGTCGGTACAATCCAAATAATTTATGCAGCTTTAACATCTCTCGGTCAACGTAATTTAAAAAAGAGAATAGCCTATTCTTCTGTATCTCATATGGGTTTTATAATTATAGGTATTAGTTCTATAACGGATCCTGGACTTAATGGAGCTATTTTACAAATAATTTCTCATGGATTTATTGGCGCTGCACTTTTTTTCTTGGCAGGAACGAGTTATGATAGAATTAGGCTTGTTTATCTTGATGAAATGGGTGGAATGGCTATCTCCATTCCAAAAATATTTACAATGTTCACTATTTTATCGATGGCTTCCCTTGCATTGCCA
+
IJOHIHHIJHRKSMH@???@A9::;::;JHHJLOJPIJJHHKGONQOHNLMNSPIPGJJQOMLJMLJLLSKHPOSKISQSSSSSKIQIGLHLHJEHPHHLHGGKFGIKSSSJHGFJSNOFKKSSPQMSNLLPILAI:AHGH?><>>D<:44423;;38FLIPIKSMOSSSSNPSKLGHFHHLOFHINMFSJLNRMSOLMMOKRKJLJNROJRNSOKKJSLNPKNLQSKSNLLMSSRSSSRKKOKJPSRMSOSJSLJIKPKIKCIKSJHOLJNJILMLKSMPKPJISIMQKKLLOPSJMOJPOLRSSKSPMILJGHPKJJILFHHHHISQKSQNSSLKSKLNOOPSSQHHNSHJJIFGFFHISLKSSMKLJHIKSLMIILGISNNPKSJHMSKQGFHGGKSSSSKGJELSSNHNMKJHHHFIJLHMSIKIHMIGGGIHHKOOKJIGGGFHIISOPIGGFEBA@ABFGPQHGGGGGFGIFLJHIFGHLGGGDEDEHJKKLDEDEGJGFACBBCG?:9144476;IC;;;JGKJGGKKMJIGGFDHJIGFECBAACCEHJKKMEGHJRLRSPKIKHFFECCCDCHIJGJFCGASOSSQJHFGHGGGHEFJIGGIHLLKIKD=1180.+++,/154467:ABJFLJIGIMNOSSRKPLNJLNSSRNSSRSSOPNLORRSSNLMLSOJNPMSRKMMSNLPSIOAEC;;<<<JEBBBIMMSSOPSRKLNNLMSLKJMPMSPSNSJKKSMOJOJSSSPOOJJKLKNPSSLSKMSRLSKKOSLSSMRKNSSOPSPSMSNSSKMSOLOMSOOOMNOLNOSNSSSSOLSMDDE97MDCCIMNHSOLKOSMQKSQJSSQQNSSMSMOKPLLLSPSONSMHNKSSPNSSNOSSNRSSPJMOPNNSSSQKQLKSSSOSOIROMLIMIFIK@KNKLKJSOLSKSOSSQKHHHIISJ.,,'&()**'&$%%%#$%&)(())(%&%%%%$$$%&%%&%'%&%%'((-+('&'''(&&*''&'(()()(('))/0GLLJPPKPSKLMIJIMSSNNSHHJKSJJKKPOMSNPNQJRRSQSSNJSLIOOLONLOONNMKJLJNMSSSNSNLPMKSJJNNIQSMLNOSSPKOKPNSQSMKLRONSMROKMKNOLPKSSSJSLSNNJPJJMOMSROJSSNNNRSJMMIKSSPRNNOLSNOSLSPSQSNSSNRRPSSSOSSSSSNSONSMSPMORMNISKSMKSSPNSLMNNOOLSKSJSKMMSMNSJNQPQSJNMJSSSSLKJMKJOKSKNSKGILNMMOOLJRSKLOSNSMPOMSMRIRNSQMSONRMLOISSOKSMMSSSNOSIJMOMMOJLIOBBFAAHSLJSKM
@144_45CNXP_2
AATCGCAATAATCGGGTTCATTGATATTCCTAGTATAGTAGATGCTATCACACATACAATCATACTCAATTCGATGGAATTGTTTGATCTAAAAGGGGATATTCTATAATTTCGCATGTGAGGGGTTATTTCTTGGTTTCGTCCAGTCATTAATAACTTGATTATTTTTAGATAATAGTAGATAGAAAGAACGCTCGTAAGGAGTCCTATTGAAACCAAGAAATATAGGCCTGCCTGCCATCCACACCAGAATAAATAGAGTTTTCCAAAAAAACCTGCTAGTGGAGGAAGACCTCCTAGGGATAAGAGACATAGAGCTAAAGAGAGAGCCAAAAAAGGATCTTTTGTGTATAATCCTGCATAATCTCGAATGTTATCAGTTCCGGTACGTAGACCAAATAATATAATGCAAGCAAAA
+
IMJJNMOJSJHKGEFGIMLKPNSRIKSRLSHNNLKJPJSPSLNMJKLLLKISHLPLMKPQMHSPHMGIILLKLSSSKNSMKSMLSJC>==0/.,);LLNJEMSKLMNLNOMSKQQMJKSNQQKSKINSSSLNSSGFFGJGGISLSMMMSJSKPLSMSMSLLSKMMMIKJFKKMSSM======;;@AACHJEC<54222149;AHJFKLLIOIJLIJFCEFJNSPRSLHSJSHSSLSOSNSIQSIHJJMOSNOSLLSSKSNPJNOJNSFGJJOSSOONLPSNSKSPJMKIKSOKSNJIPLKMLJOKIMHSSSLSJIMILQNSSRSJJCBBCBFBGISSQMSRJLNLSPSRSQNNKOSLLOSJSLNKSLSMMMOSSQSSISISMLSOOSLKNMLKOKJIKPKOKKKLKPJJSFGKJGMLP
@145_45CNXP_2
TGGCCTAATTCTTCTTCTGATGATCGATTTAACCTCTGATCAAAAAGATATACCTTGGTTATATTTCATCTCTTCAACAAGTTTCGTAATGAGCATAACGGCCCTATTGTTCCGATGGAGAGAAGAACCTATGATTAGCTTTTTAGGAAATTTCCAAACGAACAATTTCAACGAAATCTTTCCAATTTCTTATTTTACTATGTTCAACTCTCTGTATTCCTCTATCCGTAGAGTACATTGAATGTACAGAAATGGCTATAACAGAGTTTCTGTTATTCATATTAACAGCTACTCTAGGAGGAATGTTTTTATGTGGTGCTAACGATTTAATAACTATCTTTGTAGCTCTAGAATGTTTCAGTTTATGCTCCTACCTATTATCTGGATATACCAAGAAAGATATACGATCTAATGAGGCTACTATGAAATATTTACTCATGGGTGGGGCAAGCTCTTCTATTCTGGTTTATGGTTTCTCTTGGCTATATGGTTCATCCGGGGGAGAGATTGAGCTTCAAGAAATAGTGAATGGTCTTATCAATACACAAATGTATAACTCCCCAGGAATTTCAATTGCGCTTATATTCATCACTGTAGGAATTGGGTTCCGTTTCCCTAGCCCCTTTTCATCAATGGACTCCTGACGTATACGAAGGATCTCCCACTCCAGTCGTTGCTTTTCTTTCTGTTACTTCGAAAGTAGCTGCTTTAGCTTTAGCCACTCGAATTTTCGATATTCCTTTTTATTTCTTATCAAATGAATGGCATCTTCTTCTGGAAATCCTAGCTATTCTTAGCATGATATTCGGGAATCTCATTGCTATTACTCAAACAAGCATGAAACGTATGCTTGCATATTCGTCCATAGGTCAAATCGGATATGTAATTATTGGAATAATTGTTGGAGACTCAAATGGTGGATATGCGAGCATGATAACTTATATGCTGTTCTATATCGCCATGAATCTAGGAACTTTTGCTTGCATTATATTATTTGGTCTACGTACCGGAACTGATAACATTCGAGATTATGCAGGATTATACACAAAAGATCCTTTTTTGGCTCTCTCTTTAGCTCTATGTCTCTTATCCCTAGGAGGTCTTCCTCCACTAGCAGGTTTTTTTGGAAAACTCTATTTATTCTGGTGTGGATGGCAGGCAGGCCTATATTTCTTGGTTTCAATAGGACTCCTTACGAGCGTTCTTTCTATCTACTATTATCTAAAAATAATCAAGTTATTAATGACTGGACGAAACCAAGAAATAACCCCTCACATGCGAAATTATAGAATATCCCCTTTAAGATCAAACAATTCCATCGAATTGAGTATGATTGTATGTGTGATAGCATCTACTATACTAGGAATATCAATGAACCCGATTATTGCGATTA
+
E11::;EEFOJOJKKKSOOKSMKSSOIPLLNJKOPMLLGE9877@OSKMIIKLNORMLSRSNLSMSIINHLBBBHIGJGGKHOSJJPIHLIHGFHHGSSGMHILJGHIJPOJJIGE@??<NPSKMSJQLIJSIJSPMOHF6+++)--.GGIKSOOGIKJHLJSMROMOFKNKKHNSRJIHIA>888IMOSSMJKSSPJQKKKLJBACCCCD5544444<>B>=556KOJGGNLHHNJJRKLIJGKLHNLHJIKLKJSOHJJKKJILKQKNSOKQSSPORSJHJGKIGSHIHKJCA63<?=:?C:9987<DADDISINJLIIIHGDIFNMLMORKKPSIMOKHKKPQLOIPOHJLKSSSSSJKSSNSKSJPKMMSSSKMPOJLOKMJROLMNLQHLLNNLSSSSH<6666JCDDHOKKLKISIFCAGKLINSILJ98888@@AABIKOOKMQOLIMSJHIHHNOPPKSOMSLLJJIKJLHIIKOKKJJHHH?><<<=CFJGMHJHFLHKJIIJHMLIGFIIJNNIHLFGGHIIIFIHHJKIIJHJIIKJSQKNPHKKG@444>1AGKJKKOLNJSKKLOLBA67EFGEENILHGEGICAA>=<2211/.(%$$$%''+(()GJGIHLC:??==@AADECDDFDFDCBBABDFC@AAACCBD?>:34FGIHKHDCCIJMMSSLPNSRONQSSJGGIMMSJJRSJLPQIKOLKSMJDEGCKSSNSSJFNMLRSSGEEFFLSMSLSLSLKFED<<<<<INLLKHJLMPSIISMJLQJIIFGIMNSOLRSJKMSKHQIIREENSSLSRHOSSNIJQNSLIQLQJSMPOPOKMIFFINKLSLNMKKJJKJMLJLLLSQOKJMLLKJJSLKJIJMSILMRMJMJKRMSSILNMSPPLSLISLKLIEI=;<<<GKLJJGRPPRLHEIGFSGGGFFEHFHOKJMSMOILKSPSNIKOJSLGHHJG3333>DFGHJHIFILKIOJKSSSMMPMOJSISNSKQNSSMMMKQSKMIPHHLNKJILNOPLIJGIKSIISSMNSLIMRILPQMKJNOJSJABFGFSSHIGB@DEEEJGIISHOIQLFCMJQNJSOSOJJRKSLRHSD<0001DIMJPSLLMNRMOPONSMMJCCFFNKIIJNNJSLMOSMKIOKKMNHKMHSSSLSSSHNSJMHHJKGIMNILJIKBCEEDKISLSMIJKHC?@?@@BBB=>?BAJPJPQKKSONSJOOOKOHLJLJJIISOQNSPSNIJJQLOSNRKKHLHRKIM?????KIJJSOKHILJJDB=DCFKJHIEFCCBEAB?>>@AABADE8BHR5CFFFEDHIHGJMHHIHGEIGEJHFFDCBDCIHKFGFIJIJMMGPHGIHKGOJFHGLHGKIIGGJHGJINFMNGLIFEDCEEGFHJEBCBCE
@146_45CNXP_2
ATGCTAGCTTTTTGGCCTAATTCTTCTTCTGGAAATCCTAGCTATTCTTAGCATGATATTCGGGAATCTCATTGCTATTACTCAAACAAGCATGAAACGTATGCTTGCATATTCGTCCATAGGTCAAATCGGATATGTAATTATTGGAATAATTGTTGGAGACTCAAATGGTGGATATGCGAGCATGATAACTTATATGCTGTTCTATATCGCCATGAATCTAGGAACTTTTGCTTGCATTATATTATTTGGTCTACGTACCGGAACTGATAACATTCGAGATTATGCAGGATTATACACAAAAGATCCTTTTTTGGCTCTCTCTTTAGCTCTATGTCTCTTATCCCTAGGAGGTCTTCCTCCACTAGCAGGTTTTTTTGGAAAACTCTATTTATTCTGGTGTGGATGGCAGGCAGGCCTATATTTCTTGGTTTCAATAGGACTCCTTACGAGCGTTCTTTCTATCTACTATTATCTAAAAATAATCAAGTTATTAATGACTGGACGAAACCAAGAAATAACCCCTCACATGCGAAATTATAGAATATCCCCTTTAAGATCAAACAATTCCATCGAATTGAGTATGATTGTATGTGTGATAGCATCTACTATACTAGGAATATCAATGAACCCGATTATTGCGATTA
+
JSSPSKIKSGGGKISNLHLSKPJIOSJNSSJJKSOPHLG>>>@HLQQKQMMKSLMPSMJKLMLMLMQJNKPRIJJLOLMF@@55566DA@?>EELPOOLKJJSMSKJSPSSAAA@ADEDFESJJJFDCECIHLQHKMJMPJMSLMSSORNOPKSSKSSKJKJSQIMJKJKMNKKPOKKILLHIININMPOJJIOLKJMSKILHLNNLSMIKKLKGHESJSMSLKLOKIJFJNSPMRSSSSSHJLJOLJSSMSSSPLQQSKSOMQLOMSLNNSSSOKMLQJNKSMKKLFDFEDNILHINMRLMLMNKSKSBFNSSSHJKLLRQHJLKFBEGSSJOQIJIOSMSSOKSOSLSMMLLLJSMMSNPLQSSB<<=JB@>7>EHC5555FIGFCDBEGID<@?@BNKSQLLJLJKISSLKJSNIJKSSLMJPNLJIKSLMSMIHIIHMKOKKJSINHJJHJKIKJLQKMLIMSPPLSLSSOPJJJLNOSNSSMKSLLOQKSLPSKMIQPIKH21112GCDDFGOKMSKKPJMJLKKOIKJJKRRKMSSNMNSLSKMJGHFB9BJLJKLLIIIJNLKNMJHJEEGJLHEDDCEGJNILGKHNLSLQLKONNKILHJLPLHIHJPIHJLHQLSLSMKLGFEEEFHJLPQFDDDDF
@147_45CNXP_2
AATCGCAATAATCGGGTTCATTGATATTCCTAGTATAGTAGATGCTATCACACATACAATCATACTCAATTCGATGGAATTGTTTGATCTTAAAGGGGATATTCTATAATTTCGCATGTGAGGGGTTATTTCTTGGTTTCGTCCAGTCATTAATAACTTGATTATTTTTAGATAATAGTAGATAGAAAGAACGCTCGTAAGGAGTCCTATTGAAACCAAGAAATATAGGCCTGCCTGCCATCCACACCAGAATAAATAGAGTTTTCCAAAAAAACCTGCTAGTGGAGGAAGACCTCCTAGGGATAAGAGACATAGAGCTAAAGAGAGAGCCAAAAAAGGATCTTTTGTGTATAATCCTGCATAATCTCGAATGTTATCAGTTCCGGTACGTAGACCAAATAATATAATGCAAGCAAAAGTTCCTAGATTCATGGCGATATAGAACAGCATATAAGTTATCATGCTCGCATATCCACCATTTGAGTCTCCAACAATTATTCCAATAATTACATATCCGATTTGACCTATGGACGAATATGCAAGCATACGTTTCATGCTTGTTTGAGTAATAGCAATGAGATTCCCGAATATCATGCTAAGAATAGCTAGGATTTCCAGAAGAAGAATTAGGCCAAAAAGCTAGCATA
+
JSJJGLHJHMOJPIQLJINSJMLKSNSSLNSNOISSLSMKJLIISSLLPJSMLKSSLQSNJRIMGHEJGMSIRRSKJMPQRLJOMQSHGKB?>?EGMKQONKKONIIJRROORMKKPONMSSPSLMOLLNSSKSJSSMSJMSNSJKLSSSMONSSSLSMLLMKNOSSSSRSPSNSQHGJGGPPLSSJSPLSNOSKKSSRJOSSOLLQSOSMNMLMIMNROLLJSRLLSKSJLMRNKGHNGFEEFFEFEJHKMMKNLLRJGKHCAIJNHFJMSSMSMMNRSMIQIOSKNKSSSONSJLSSSSKQSFSCJSOSSLSIOMNSMMSKROMFDEGG@>BAB?=<<<9989<9;<FGJGSKRRJIMKLPNLPSMMQSSSKQSSLKOLSGKJJONSJLEEEDFSSKSSNLIIJLMMJSJMIQSLMSSJJCB544445<>ISMIHHIKHJKIJHKHFSGDBDDFFGRDHEDFPGGGMINJNHJJMRSSSOSLSMJKONNSMHSGJGGFHPMKLMSSJNLINQSSJKLILMLSHKJNHIKKFFGIJSLJQSHSPNJHKHKSSIJOIGHIJJPSLQSLJSHIIGKHISIOGFC@711GFIOIHKEEDKIGGIGGFGKIHQKLRMGKJHGHJRMMMMLLIJEGFHHIMPQOKEECCGJ
@148_45CNXP_2
ATGCTAGCAACAACTCGAAGTATGGGTCTAGCTTATTGATACGTTACCGAAAACCTCATTTGAATAAATTTGGAATACATTTTATTTTTTTTATTGACAAGTACTCGTACTCAAAAAAGTTAAAAATTTTTTATTTATATATTTTTTTTGAGTACGCGTTCTTTGGACCTGGTGTATCTTGTCTTTACCATGAATGATTTTCCTTGGTTAACAATAATTGTTGTTTTTCCAATATCTGCTGGTTCATTAATGTTATTTCTCCCGCATAGGGGAAATAAAGTCAATAAATGGTATACTATATGCATTTGCATCTTAGAACTTCTTCTAACGACCTACGCTTTTTGTTATAATTTTAAAATGGACGATCCATTAATTCAACTGTCCGAAGATTATAAATGGATCGATTTTTTTGATTTTTACTGGAGAATGGGAATAGATGGACTTTCTATAGGAACTATTTTACTGACGGGATTTATTACTACTTTAGCCACTTTAGCGGCTTTTCCAGTTACTCGGGATTCCCGATTTTTTCATTTCCTGATGTTAGCAATGTACAGCGGTCAAATAGGATTATTTTCTTCTCGGGATCTTCTACTTTTTTTCATCATGTGGGAATTAGAATTAATTCCCGTTTATCTACTTTTATCCATGTGGGGTGGAAAGAAACGTCTGTATTCGGCTACAAAATTTATTTTGTACACGGCAGGAAGTTCTATTTTTTTATTAATAGGAGTTTTAGGTATAAGTTTATATGGTTCGAACGAACCAACATTAAATTTAGAACTCTTAGCTAATAAATCCTATCCTGTTACACTTGAAATACTATTTTATATTGGATTTCTTATTGCTTTTGCCGTCAAATTACCGATTATACCTTTACATACTTGGTTACCTGACACCCACGGTGAGGCACATTACAGTACCTGTATGCTTCTCGCTGGAATCTTATTAAAAATGGGAGCCTATGGGTTGGTTCGAATCAATATGGAATTATTACCCCACGCTCATTCTATGTTTTCTCCTTGGTTGTTGGTAGTCGGTACAATCCAAATAATTTATGCAGCTTTAACATCTCTCGGTCAACGTAATTTAAAAAAGAGAATAGCCTATTCTTCTGTATCTCATATGGGTTTTATAATTATAGGTATTAGTTCTATAACGGATCCTGGACTTAATGGAGCTATTTTACAAATAATTTCTCATGGATTTATTGGCGCTGCACTTTTTTTCTTGGCAGGAACGAGTTATGATAGAATTAGGCTTGTTTATCTTGATGAAATGGGTGGAATGGCTATCTCCATTCCAAAAATATTTACAATGTTCACTATTTTATCGATGGCTTCCCTTGCATTGCCA
+
IGIHPKOJIMLJIHMHIPHJGOKFJOJMMMOKGFHKQKPINSGILHSKNHGMNJIMIFJIPMSMKMIMIKNJGIGHMMMJSSSSKEHMSSSSLHIIOIJFFFHGIHGHGGQILFEESSHED=?SKLSHJSSSSISJJSLLIJHGCSSSQKOISKKBAAAA655546CGLJKIIIKJLSSPRSQSINLIGJLHJKSJOSQKPSOKSOLQKJLMJIQHKPJMHQIFD2.,,JDEGGLJMLJIJHMNLEFDDCE@?91--+++,-99?EEBCFIIJMGF<ADBDDCFQMSJPMKIHJGHMKJISMSKKJSJPKSMOQJLMNNIPKKSRMMIKIHHHSJNKNGJQSSPSNQLSKKKMLIKIPNJIKFGGHILSLMJLSKJQLOIKIPJIHIJSINKSMGJSKKISJKIH?FJJKNCBA?DSSJ;;;:;HLKHLIJHLH977779I@???>BCBCHGIJGLHSHPLIIJIKEFGGEGJSJKSHFIGG@BC4KOMOSLKOLMJJHHISLPIL<<LMMHNFIFMJOIFFFBCJE@BSSMIHOPLPHIHKJHJIIGIFHJHILEFFEEGHKJNMJHILLIJMLJLNJQLRHHFCBCCDKMOLIFFCNSSSQLPJIHGHHSFESFGGFEGGHHIKLBG@8FHHGF:8888DBB?ACJFFHGHFDCCCECEFGHONHFEEDDFCDDCAAAKQILMJPMPJMJHNLISNSMKRMIPJJKOONGCDDEKSLSSPRSKLSIJNMIJMJOOKNPPKRPLRKSSOONONJSMNKSKJJNISSJMNNLLLQNIQSKCDD;;;;<SSMSPSSLMRPOKSMPOMSHNQBCJQKINSNSSMINPJNLSOPPOMNQSJSPHS@>;;;=AAAA@AJHJJKKONMSKILMSSMSKSJGGSGGSOMFEEEEDGEDFSEDDDEKIA@AABJLNLPMNONSMKSPNJMISMNGKJNSSPRKGSKJLLSLOSNMQOSSLQRSOLOSPOKMPKJSPSMOIPSNECDCDIGLJMOSSOSOLMSSQPSLSSNRKLPSKOSKRMPLSSNSKQSOSPSSKQMKLNOOSNLJMIPOJKNOIMKOKJLJSSNSSSSOKSSSQQSKMSSSLSSKSPNSLSJSSLSLNLJSQLSQNOMIILSPNKJPSNSLNLMSPSRSNSSSLSSOMSSKPNPLSSSKNSORQQMSSSQJIHGEHINKSKLKQSKMSOJSMLLKMNLNMSNSKHQMLNIMLSMLNJSISMIPSLSSSOSLIKMOQSLFIRQSPRNS----.DKLMJIFGPLPRLNLMSOJQKQLOHGGIKMKLIMMKIMNIIQSLLKHSFHHHKMGIJIHJNJILKMSLLHKOJLIHQRRHKHHGHEFHRHRLRMGLGDCCCGHGHHGHGFHMGFFGGFF
@149_45CNXP_2
GGCAATGCAAGGGAAGCCATCGATAAAATAGTGAACATTGTAAATATTTTTGGAATGGAGATAGCCATTCCACCCATTTCATGAGATAAACAAGCTAAATTCATAACTAGTCCTGCCAAGAAAAAAAGTGCAGCGCCAATAAATCCATGAGAAATTATTTGTAAATAACTACCATTAAGTCAGGATCCGTTATATAATAATACCTATAATTATAAAACCCATATGAGATACAGAAGAATAGGCTATTCTCTTTTTTAAATTACGTTGACCGAGAGATGTTAAAGCTGCATAAATTATTTGGATTGTACCGACTACCAACAACCAAGGAGAAAACATAGAATGAGCGTGGGGTAATAATTCCATATTGATTCGAACCAACCCATAGGCTCCCATTTTTAATAAGATTCCAGCGAGAAGCATACAGGTACTGTAATGTGCCTCACCGTGGGTGTCAGGTAACCAAGTATGTAAAGGTATAATCGGTAATTTGACGGCAAAAGCAATAAGAAATCCAATATAAAATAGTATTTCAAGTGTAACAGGATAGGATTTATTAGCTAAGAGTTCTAAATTTAATGTTGGTTCGTTCGAACCATATAAACTTATACCTAAAACTCCTATTAATAAAAAAATAGAACTTCCTGCCGTGTACAAAATAAATTTTGTAGCCGAATACAGACGTTTCTTTCCACCCCACATGGATAAAAGTAGATAAACGGGAATTAATTCTAATTCCCACATGATGAAAAAAAGTAGAAGATCCCGAGAAGAAAATAATCCTATTTGACCGCTGTACATTGCTAACATCAGGAAATGAAAAAATCGGGAATCCCGAGTAACTGGAAAAGCCGCTAAAGTGGCTAAAGTAGTAATAAATCCCGTCAGTAAAATAGTTCCTATAGAAAGTCCATCTATTCCCATTCTCCAGTAAAAATCAAAAAAATCGATCCATTTATAATCTTCGGACAGTTGAATTAATGGATCGTCCATTTTAAAATTATAACAAAAAGCGTAGGTCGTTAGAAGAAGTTCTAAGATGCAAATGCATATAGTATACCATTTATTGACTTTATTTCCCCTATGCGGGAGAAATAACATTAATGAACCAGCAGATATTGGAAAAACAACAATTATTGTTAACCAAGGAAAATCATTCGTGGTAAAGACAAGATACACCAGGTCCAAAGAACGCGTACTCAAAAAAAATATATAAATAAAAAATTTTTAACTTTTTTGAGTAGGTACTTGTCAATAAAAAAAATAAAATGTATTCCAAATTTATTCAAATGAGGTTTTGGGTAACATATAAATAGTGCCAACCCCATACTTGAGTTGTTTAGGTACAGA
+
35565555711/,,.,,,))'&'()***),2311666=853''')*,,+*//00=BDE?=>>=;?<;;<;;8<?@:68<+/1///01312/.,++*)'''&%%&(()*)))))*7:=>=><:::?@CCEEFFLSKLNKLSGJKCJF@@>AABFFDB((''&*((('/.,+'''))))+/0,**+00/1.-01520)&%%%&.1113:BDDB>:5689=CILOSSPSJSNOSOOSOPMMOSQNSOKKPSJES?:98EENSLMLMSSSSSPQOKOMMSOKSJEDEOKSKSPSSQSRSMQLLKJNSPLSDEEDDHGCDEDHG+***+'''&&'-1112:>@BEGFNLHISMKIFGIMNKKJFCCDDGMSJEHHEDEEDJFJGIIFIKMSKSFFHDBA>JPJJDA<BA??=>:;GLJLIMOSSLSJNSNSMSLKSPKSPQPJMKMMHLIMKIRJMSOOSNPOLSKLSSOIIFHHHLNOJJIINNEFEDDDNFDABCCEEEIOJNQ9999:IHSNIOSMJPSJHKJOMMJJJRKNKISQLKNJPNFHEDFGFIJJNSQOLRKRSLIJMIOKLIADDIKSLMSKSS<;;;;HIIFCCDCHHKNIOLLA???>GHJGIHKKKSNOKKMJKOMLSKJKSSMMELLIMJILIKJKGJGGGGKMSSSKJMHKJLMSIINJIIECA?765689<=?AA:69::HLKKJJSHLFSDIMIPSJJIKKHMLLKJMLSOFFDD==9956,,,++14245@CAADLIKJGGHGILLS<@E.DIGHKMQQLIOLSKIIGIFHFGSJJMHJSNSHPMMOJSKMGJIOHJGKKO....,---.;;;<NRLLLJIJJJLJIHIJLSMNMMINMJKKSLONSLKSLHLJIMJSHMMLIMSHKINLJIMKSSSPIJLOSRKPKJIIJPRNKQPMLKMOMLSIKNPSOK87>>?ILMHKDDCILSOSJFGFLKPLSNSQKMHHGJHHOLMKJOM@????KPIFHKIIHMHKIGIIFELLILQHKHLOGIHKOQRHHHJIO?==;:====?HGHFEFFKGMKJJDJJHOPPKLJKHIGGHHHGJMSRSSSQIHIKGAFE2?>><>CCCEDCBCBAAABED9998897888;GGFGGGIKSKJJIILHHHDCDCJSILIHHHIMINOSSOJHKKQJNFMINHGFEHGGIGKF7445DFEEEFEGHHHGFFEFGFKECDECEGCC>B>GIJLMGIHHIIJJIGKJKLHIHDFJEEDEHMIMA?>?4****+1102333@=A?:PIJIKKHJLMKLGHJHFFFGKIKIMIGEHHGKDFDCCDC)))))11((''$$$$$$$#$&(((((,'23000+*+,7986,&%&%%%*((
@150_45CNXP_2
CGCAATAATCGGGTTCATTGATATTCCTAGTATAGTAGATGCTATCACACATACAATCATACTCAATTCGATGGAATTGTTTGATCTTAAAGGGGATATTCTATAATTTCGCATGTGAGGGGTTATTTCTTGGTTTCGTCCAGTCATTAATAACTTGATTATTTTTAGATAATAGTAGATAGAAAGAACGCTCGTAAGGAGTCCTATTGAAACCAAGAAATATAGGCCTGCCTGCCATCCACACCAGAATAAATAGAGTTTTCCAAAAAAACCTGCTAGTGGAGGAAGACCTCCTAGGGATAAGAGACATAGAGCTAAAGAGAGAGCCAAAAAAGGATCTTTTGTGTATAATCCTGCATAATCTCGAATGTTATCAGTTCCGGTACGTAGACCAAATAATATAATGCAAGCAAAAGTTCCTAGATTCATGGCGATATAGAACAGCATATAAGTTATCATGCTCGCATATCCACCATTTGAGTCTCCAACAATTATTCCAATAATTACATATCCGATTTGACCTATGGACGAATATGCAAGCATACGTTTCATGCTTGTTTGAGTAATAGCAATGAGATTCCCGAATATCATGCTAAGAATAGCTAGGATTTCCAGAAGAAGATGCCATTCATTTGATAAGAAATAAAAAGGAATATCGAAAATTCGAGTGGCTAAAGCTAAAGCAGCTACTTTCGAAGTAACAGAAAGAAAAGCAACGACTGGAGTGGGAGATCCTTCGTATACGTCAGGAGTCCATTGATGAAAAGGGGCTAGGGAAA
+
AAACCIJNSIGHGGIPKKIKLIMLNNSSNJJIG44444GEGEHFGGFHFEDECF66668M?<<<<BGGHIHGKISJRMNJEGCCAAB2--.ADKGHHDGLLFGHGNKJKNIGHJNQMJJGGGGJGMJLD@/,,,,9-333567EHJIMLISMMMIJJHNLMSMQSMMKKMGGG222222214457>ABA<<=<:;;:?3332220.,,,,-=9<??AAAB>IKHGJKHNIGPHHONHSKJMHIFFGHHOSLJMLKMGGEGHNNLDACABSPMJKLLLISHFA@<456BIJEKBCCGKNGGHEI<OQNJLLBB@AAKFFEGHIN?===>GEIKKSQHKGKKPSLLJJPHGHIGKHMIHJLIKKJJKJSOOJQLJJKJINLKLIJGFHFHDDBCCGJKJPJSLSKNSLKGDFFDJDMIGHGGFFEEMJJLMIJGFDDDGEEFHIHLIIJJLLSJHNJLLHLKRHMFFIGKKQIIJPIKKKMPJHIGIJINOKLKHILJJSGHLIKSSNIJFJHIEEEFGGKJLGHFGGKGHBBCEFPMNOMGHJGHHHKHJGIRHGIJJIORNRKHKKHJKIJHIKPEGEHFDCBBCEGNGHGHFFCB<@AA@A;::::AEDH1E;:BCDFIGHEDDHHKKLKLLLHJSGIJKLLINKKSSMFFLEHHHDDDDIRIIFDDCECDECGEHHLNJJLMIHEFDDDFGGFGIFEHHFBDCE>;:CFGAIHIEEFGGIHEDCCDAA@@AABF?>===CF@>?>>=AA@A@@@CEIHJIGJNHGHJFBBBBBBBFI
@151_45CNXP_2
GGCAATGCAAGGGAAGCCATCGATAAAATAGTGAACATTGTAAATATTTTTGGAATGGAGATAGCCATTCCACCCATTTCATCAAGATAAACAAGCCTAATTCTATCATAACTCGTTCCTGCCAAGAAAAAAAGTGCAGCGCCAATAAATCCATGAGAAATTATTTGTAAAATAGCTCCATTAAGTCCAGGATCCGTTATAGAACTAATACCTATAATTATAAAACCCATATGAGATACAGAAGAATAGGCTATTCTCTTTTTTTAAATTACGTTGACCGAGAGATGTTAAAGCTGCATAAATTATTTGGATTGTCCGACTACCAACAACCAAGGAGAAAACATAGAATGAGCGTGGGGTAATAATTCCATATTGATTCGAACCAACCCATAGGCTCCCATTTTTAATAAGATTCCAGCGAGAAGCATTAGGTTCTGTAATGTGCCTCACCGTGGGTGTCAGGTAACCAAGTATGTAAAGGTATAATCGGTAATTTGACGGCAAAAGCAATAAGAAATCCAATATAAAATAGTATTTCAAGTGTAACAGGATAGGATTTATTAGCTAAGAGTTCTAAATTTAATGTTGGTTCGTTCGAACCATATAAACTTATACCTAAAACTCCTATTAATAAAAAAATAGAACTTCCTGCCGTGTACAAAATAAATTTTGTAGCCGAATACAGACGTTTCTTTCCACCCCACATGGATAAAAGTAGATAAACGGGAATTAATTCTAATTCCCACATGATGAAAAAAAGTAGAAGATCCCGAGAAGAAAATAATCCTATTTGACCGCTGTACATTGCTAACATCAGGAAATGAAAAAATCGGGAATCCCGAGTAACTGGAAAAGCCGCTAAAGTGGCTAAAATCATAATAAATCCCGTCAGTAAAATAGTTCCTATAGAAAGTCCATCTATTCCCATTCTCCAGTAAAAATCAAAAAAATCGATCCATTTATAATCTTCGGACAGTTGAATTAATGGATCGTCCATTTTAAAATTATAACAAAAAGCGTAGGTCGTTAGAAGAAGTTCTAAGATGCAAATGCATATAGTATACCATTTATTGACTTTATTGCCCCTATGCGGGAGAAATAACATTAATAAACCAGCAGATATTGGAAAAACAACAATTATTGTTAACCAAGGAAAATCATTCATGGTAAAGACAAGATACACCAGGTCCAAAGAACGCGTACTCAAAAAAAATATATAAAATAAAAAATTTTTAACTTTTTTGAGTACGAGTACTTGTCAATAAAAAAAATAAAATGTATTCCAAATTTATTCAAATGAGGTTTTCGGTAACGTATCAATAAGCTAGACCCATACTTCGAGTTGTTGCTAGCATA
+
MPROOIQSLSQQPJSRLIPRGEFEBA@>:::::;;<=9::::@A?GFACDHKLJKLJSPIHSJOKIRSRMSMRKLISSHCCGCSSSMOKJHSIOLSNKCD@@9842-++))*9<<=@@BAALLJFKA87>==<;=>CDHHJLJJJHHLMOPJOOJSFSSMSPMSSLJMLJSPSPSSSJL@@SLOSQKQSRLNSSPMLRNSSMPOSSMRIMMMSJOOLSSMSMSPSSLQSLLSOMOSNOLLPSSPLNSNLNSMMSSPQC?;>?>FSLSJPMORLOSKGSLNJHJPJSNOSOLSSSPNSNMLLMJODGIG.,,,+**((''(++,,8:AAABBCGSSSNOJOOLOSNHGFL??>>?KMPNJIBC@-,,)(***9???ACG?<=<<??>=;94433344//.+,------8630+*)%%$$$$%%%%&'&&&&'(((++++/.-.100///667-+))))=DCACDDIOSSMPJKSMNHKKQOOKLFIKLIGHEFHHLLLSHJJJKKKMSKGFGHG>2HMLPSJMSKSKMSJLOSSPLSSIKSIJCB200--./0BBBDSSKNKRLLNJJJJLKKEDEDCGKKJNMSOSS=<<<<AABAFDDENNSKSIRFEED???CCDAABEILOKGSOSKMJAEA=8FHFEBDEGGMHFFGHEDECDGHGIKNNISOLLSSNSINSOOPLSLKISJIHKSNJSCD;=LEQSKHJLIHGJKFHFMLJJQNLSSSKKHJMNNIIS99999FGGKMQISSSNSSICBA<BSLGIGGHJKJOJSMGSHKJOHJKNMMLNSNMIIHPKLPMMRSKILOLPOLJSJIL88888:::KJIHHJSJNILSQJSOMMSPPSLKKJILIIJOLSMJHHHLGEFFI>=>=+''''(&&&&'+,+*(((((??FHFJJHKHJLSIIHFG@??@@PMIMKMILBBB=<@;;MMOSMLOLJJMNINI?>??LSOSIMSJOLNSSOLNLRQDDCA@GNGIISSJLJLH876*)))'&&&'-00/,*,,0<>>>>CCHIIJSQLOIIPILPISIHJIIHJSLSOQSMSSSONSPLOLJPKSMMLPOJRNQMHHHLKKSNQFCD5,**&&'&&)-<<HINNIJJGIIHHJGHGFDF77777NJIIEHG66ADDKJSSNSMKLHKSNMSSMLSLKINJJQIRSSMNKKHFLLJMMSJOMOHKKGFHHLHIIJHIJNFHGEIGKGKHGEEEFLGGHGINSIJHIIJJCDE31BJSKJIMILSSJNGGSHSSSGHGEMGEECCCEEHC>><<??>>=7HGGJGSSQPMGGLHIGHHHSILJILHSPKPRHEGFGJKC@A@AEGGHEIFIHLGINGHSLJHHFFHGFEGFEGHGIISIOJIJHHGJG
@152_45CNXP_2
ATGCTAGCAACAACTCGAAGTATGGGTCTAGCTTTTATTGATACGTTACCGAAAACCTCATTTGAATAAATTTGGAATACATTTTATTTTTTTTATTGACAAGTACTCGTACTCAAAAAAGTTAAAAATTTTTTTATTTATATATTTTTTGAGTACGCGTTTCTTTGGACCTGGTGTATCTTGTCTTTACCACGAATGATTTTCCTTGGTTAACAATAATTGTTGTTTTTCCAATATCTGCTGGTTCATTAATGTTATTTCTCCGCATAGGGGAAATAAAGTCAATAAATGGTATACTATATGCATTTGCATCTTAGAACTTCTTCTAACGACCTACGCTTTTTGTTATAATTTTAAAATGGACGATCCATTAATTCAACTGTCCGAAGATTATAAATGGATCAATTTTTTCATTTTTACTGGAGAATGGGAATAGATGGACTTTCTATAGGAACTATTTTACTGACGGGATTTATTACTACTTTAGCCACTTTAGCGGCTTTTCCAGTTCTTCGGGATTCCCGATTTTTTCATTTCCTGATGTTAGCAATGTACAGCGGTCAAATAGGATTATTTTCTTCTCGGGATCTTCTACTTTTTTTCATCATGTGGGAATTAGAATTAATTCCCGTTTATCTACTTTTATCCATGTGGGGTGGAAAGAAACGTCTGTATTCGGCTACAAAATTTATTTTGTACACGGCAGGAAGTTCTATTTTTTTATTAATAGGAGTTTTAGGTATAAGTTTATATGGTTCGAACGAACCAACATTAAATTTAGAACTCTTAGCTAATAAATCCTATCCTGTTACACTTGAAATACTATTTTATATTGGATTTCTTATTGCTTTTGCCGTCAAATTACCGATTATACCTTTACATACTTGGTTACCTGACACCCACGGTGAGGCACATTACAGTACCTGTATGCTTCTCGCTGGAATCTTATTAAAAATGGGAGCCTATGGGTTGGTTCGAATCAATATGGAATTATTACCCCACGCTCATTCTATGTTTTCTCCTTGGTTGTTGGTAGTCGGTACAATCCAAATAATTTATGCAGCTTTAACATCTCTCGGTCAACGTAATTTAAAAAAGAGAATAGCCTATTCTTCTGTATCTCATATGGGTTTTATAATTATAGGTATTAGTTCTATAACGGATCCTGGACTTAATGGAGCTATTTTACAAATAATTTCTCATGGATTTATT
+
MKKSLSIMJKSSLEFCEDIIKLJOIKSKNLHE>2/111<=GJOLIIJFJJDCCB8:=B555>ABJHLBBB;A?;CDGSKPSMMNNRC=CESSSSMJSLNSMISJLSMLSKOOHFFCGHSSKFB;;HIPLLPNSSSSSMKQPKLHNB/@?F;765574310/)%&'''-1CCEEIFIJMSLSNSRKSSNNLLSOFSLMKEMDLEACBA99SNSLLJQSIFIFA77778BHGFNHEHGMJIB<:::;IGSMSJHNMSILMNQKP>5((8822344@>=<<=?>>=<<<8885:<===<9998333BDEDC@B>><>6111?GNJISQNIMIIISSLJPPMLKOPSSLJNMMNSSKSQKIOLISMKOPJHKOHGQQRKNNKJMQKLMRNLSRNSSNGJSHKHHFFG1111264722223HH:8778EGHIMISIJNNOSQGONMKJJSKSMSLMHIJLSPMISOKIGDDCHIHGIKPMSNSSSPHJPPJJMNKIEJSIISGFGEBCCCF33?>)(((((GDGIMPG@AE:EANNLNGJKHNLIKSMJLLFGIGFBJ<<<<=EENHNDFFD????GKHISKJSI=<76777CCEE@@ABBDCMLSSKHEHOKNMHKOJGLPJJJLILLLSJGIFLKSKGFGDC9<@82.2.3)*FIHHBOJOJFPLINJSORQLLKOKRLKOHSNSLISRSQMMJSIPSMKMLQOSMK?9645556==?@DKOSSOKJK?=<<???ASCJNHBBBBSRPIILLKOLPMMSSPJIOLMJQKKLLOSSMLQSHKQJSSNMLPSMSSJMRKSMJKSSLSMSRSSKMQPSONSSKMNQQQ@@@@@SJESSJOJKSLNMSLSJLNISMSLSSNSSSNOOPSSSKSLSNLOKGIF55@56LS@45555ISISLOSLNMSMPOJKIPRIRMSNNMSKLMQIJIIKJLRPRNMSRSSOIHMMJGIHMSSLLMJHESPSLIOMNSKKQSISSLJQIB:*(())65566:;<<DOSJNIJONJGAKRKKNRJSNPKKNSKNKKLSNLIKSGSPHKIJSIOMSNRIPLKJSNMSRRSOIQNKMOLSPKSSLOSOPPSNPOPISMLLSSPLJHLOMQKJPNSRSSSISSIOINOPOMFGKHGHGHPCCBBCIIOSPSSOQLIGPJLISSMOSMOOSMPRQJOMMLKOSSLSPMSNPSLONMSMPJSSSSJOROQSJKSSNQSONSSSLMLMQLJMQSS
@153_45CNXP_2
ATGCTAGCAACAACTCGAAGTATGGGTCTAGCTTATTGATACGTTACCGAAAACCTCATTTGAATAAATTTGGAATACATTTTATTTTTTTTATTGACAAGTACTCGCACTCAAAAAAGTTAAAAATTTTTTATTTATATATTTTTTTTGAGTACGCGTTCTTTTGGACCTGGTGTATCTCTCTTCCATGAATGATTTTCCTTGGTTAACAATAATTGTTGTTTTTCCAATATCTGCTGGTTCATTAATGTTATTTCTCCCGCATAGGGGAAATAAAGTCAATAAATGGTATACTATATGCATTTGCATCTTAGAACTTCTTCTAACGACCTACGCTTTTTGTTATAATTTTAAAATGGACGATCCATTAATTCAACTGTCCGAAGATTATAAATGGATCGATTTTTTTGATTTTTACTGGAGAATGGGAATAGATGGACTTTCTATAGGAACTATTTTACTGACGGGATTTACTACTACTTAGCCACTTTAGCGGCTTTTCCAGTTACTCGGGATTCCCGATTTTTTCATTTCCTGATGTTAGCAATGTACAGCGGTCAAATAGGATTATTTTCTTCTCGGGATCTTCTACTTTTTTTCATCATGTGGGAATTAGAATTAATTCCCGTTTATTTATTTTTATCCATGTGGGGTGGAAAGAAACGTCTGTATTCGGCTACAAAATTTATTTTGTACACGGCAGGAAGTTCTATTTTTTTATTAATAGGAGTTTTAGGTATAAGTTTATATGGTTCGAACGAACCAACATTAAATTTAGAACTCTTAGCTAATAAATCCTATCCTGTTACACTTGAAATACTATTTTATATTGGATTTCTTATTGCTTTTGCCGTCAAATTACCGATTATACCTTTACATACTTGGTTACCTGACACCCACGGTGAGGCACATTACAGTACCTGTATGCTTCTCGCTGGAATCTTATTAAAAATGGGAGCCTATGGGTTGGTTCGAATCAATATGGAATTATTACCCACGCTCATTCTATGTTTTCTCCTTGGTTGTTGGTAGTCGGTACAATCCAAATAATTTATGCAGCTTTAACATCTCTCGGTCAACGTAATTTATAAAAAAGAGAATAGCCTATTCTTCTGTATCTCATATGGGTTTTATAATTATAGGTATTAGTTCTATAACGGATCCTGGACTTAATGGAGCTATTTTACAAATAATTTCTCATGGATTTATT
+
DCFIJ@@???@;;::*****...(((*****+=><=KILMHI@AC66FKMLOKKORKHKSIOSKOLJSKSSKSJMKISMSNSMCC==DFC=9543.,,...000/12:<ACGEFHPSSJHFBENIJJJIJNSSNSIEGLH<;;?:3EIJIGFLFNGKDDCC4340+////5BCCFEEE33-,))))+,-@FFHLQSOSJJSOKJMPKSLOSSJSSPSRSLSGSHECDNNJLOSSSOLSSSSQMSSSSHJJLKJSQPDGCEC@ASLCBCCDPJSLGIDDFGHFNKJRNNKHJKLISKLISOSSSMLIJSSGFE>>ABKIKIGLSJMKMNNSMSSSPNSSSSSSNISKSMQKIOMILIMSSKHJKSJLKJPSMSSOJSSOJSROSLSSMSNKIILJLRSJKOOPKGSPSSSOAACGSKG=:::=IOGHHSKKLIOKJJEBC@AA>8:666CBNSSMLSLRSOOJHJHKJJLILSM>>>=>K;=E))IIKMLHNOISJSJLKSKMQ=>LLOJIGEHFFGKBA=+777>><JD;;;A>@EEKOSIPJSSLSONSLSJNJISHH99999?>>>OIQPLA?GC>>00000LJILGFDC@AAJMSNGGHHEHEEEJGIRGD?>>?>=?>=723613333)%''(-005679>8:FGCCDAHE=;;;8BGFEJJKFECBAA0////DIFGHGGPKHGSHGHFFEDE?>>>>=<<<<<33349ABMSSQLPISNFHHI<=BB@01:BMHIGFJFMKMHKSSSLSSHJHCEDEGNIIIIHGHIEJSGKIJLSOOG>>=??AGKLMBINIHJPJOOLSMNIKKHCCIJMLGHFGFG<6JKJPJNISSSPOSKHJI@977;8<BBA@?C>9<SSJSKOJKSSSOSNMLSSKJJJMHHRNKSGJNSNSQPJFGPLSPMHQJKNSSSKHGA@ACEE@@@@ALJLHGGEFIISKLSJPJKJC><?DFEGPGHIHHIGJFGFEMOGFHBA???CKPJKMLGJILIGHIHFFF0ABEDHBBBBB>??@@HHFJIKHIJOSSSSSKNSSOOHKNGCBBBCGFFHGSLLILMJKSSMOSJSSJSQQISSRM?????GHLCBBCCFA?3+++25BDHILSLMNIKSKIJSPMMPJOJJGIIHHIKHOIMMIOFD10.....02<>9:::;MKPIHHKGHKOKSQSJSSKSHIFLJLECAA??B:;;;;JMEMOMSJMIOHSKHMSMKIKK
@154_45CNXP_2
AATCGCAATAATCGGGTTCATTGATATTCCTAGTATAGTAGATGCTATCACACATACAATCATACTCAATTCGATGGAATTGTTTGATCTTAAAGGGGATATTCTATAATTTCGCATGTGAGGGGTTATTTCTTGGTTTCGTCCAGTCATTAATAACTTGATTATTTTTAGATAATAGTAGATAGAAAGAACGCTCGTAAGGAGTCCTATTGAAACCAAGAAATATAGGCCTGCCTGCCATCCACACCAGAATAAATAGAGTTTTCCAAAAAAACCTGCTAGTGGAGGAAGACCTCCTAGGGATAAGAGACATAGAGCTAAAGAGAGAGCCAAAAAAGGATCTTTTGTGTATAATCCTGCATAATCTCGAATGTTATCAGTTCCGGTACGTAGACCAAATAATATAATGCAAGCAAAAGTTCCTAGATTCATGGCGATATAGAACAGCATATAAGTTATCATGCTCGCATATCCACCATTTGAGTCTCCAACAATTATTCCAATAATTACATATCCGATTTGACCTATGGACGAATATGCAAGCATACGTTTCATGCTTGTTTGAGTAATAGCAATGAGATTCCCGAATATCATGCTAAGAATAGCTAGGATTTCCAGAAGAAGATGCCATTCATTTGATAAGAAATAAAAAGGAATATCGAAAATTCGAGTGGCTAAAGCTAAAGCAGCTACTTTCGAAGTAACAGAAAGAAAAGCAACGACTGGAGTGGGAGATCCTTCGTATACGTCAGGAGTCCATTGATGAAAAGGGGCTAGGGAAAGCTTAAACCCAATTCCTACAGTGATGAATATAAGCGCAATTGAAATTCCTGGGGAGTTATACATTTGTGTATTGATAAGACCATTCACTATTTG
+
RILOLLKSJLSSOLKLKINKSPPKSKMSSJJIIIISQQQMSPSONLOMJMIKLIOKNJHOPMJKJLDBBBBA?@?.,,,,.,,,,'(..22++,1;EDHD@GOBAABAMMOPMMIOLOISKJMLKSSINNSIKS::==?CGIIGLJSLJSONMQLMRSSRSMSMSROMSMSOSSQJMIMMISKHSSJJJNOPIKLKRMNKSSLMJLJLHKIBBD:::;?:7321222167=IJSMSPNOKIKPKONMLKKNJKJJPJSMSIJKIKNOABLISSSPNIMSNNSKIKJJNJPILMSOLMKOMSSLSKJQRILKMRLGLHHI=B?,A>=/.../3336SSLKKIGSOSMKH>;9::;<BDHECDDEKSNNMSSSSSSPSSKLLSJMSQMSLSLHHRIOMOKPLMSKROKMMNLKIIKFLHOOSMSLSLPLPSMMLJJOIKLGHNRSJPONQLLKSPQSSJISKOSIPNNLSNKIMLSSSLJKMJQJSKMILHOSSSSSBMKQSJIKOMNSKSNJLJGJKKRIIINNPJSIJJNLKGHGKLQMKKSSMOSNKJSLSKPSKSMJNRLSNQLSNISKQKLQKLMSSLLMSJJMLNJSMLKJHIHGILLSSJLSJSOKLLSNPMJJKSKSOIJIKKLKMOPSMMNSSE?87ISSGCFHLRJSKHKKJIKINFLPSKIJKGKMSPMKKSLSSSRNHKJIHGHIJKHILIKHHGJLMQSKPMMMNMMOGEEFEHNMLGLLFFFDEGFHHGGFEFGGFEFFHHJEFGGCEFDFHHAHMKKJILGFIFCCCGIFHF322236?>@?AIHG87777EEEEFGHHLHGEC@@@ABHHSMKMKIIHEDDCEDDFEEEFEFFIJIGEFFGIFJGHFDDDDGEGBBAA>>8'
@155_45CNXP_2
GGCAATGCAAGGGAAGCCATCGATAAAATAGTGAACATTGTAAATATTTTTGGAATGGAGATAGCCATTCCACCCATTTCATCAAGATAAACAAGCCTAATTCTATCATAACTCGTTCCTGCCAAGAAAAAAAGTGCAGCGCCAATAAATCCATGAGAAATTATTTGTAAAATAGCTCCATTAAGTCCAGGATCCGTTATAGAACTAATACCTATAATTATAAAACCCATATGAGATACAGAAGAATAGGCTATTCTCTTTTTTAAATTACGTTGACCGAGAGATGTTAAAGCTGCATAAATTATTT
+
NPKJHSSOSRSNMNOKOILSGGHHEK=JBLOLJMKHLJSMMPSSMKRNSDAA@@HKSSSMSMNMJRMSNSINCIGAA544449CEGHGLSSMKQSOPMKRSKKSOJOSSQROSRHJKLKJLLMKGB;2-?@ADDJLQOPJNNNLQOPQNSNIILLKNSSSORPSPLOLKSSSLOSNSOPKSSRLPMPSIQSRPSSLSKOSMKLORSSKILSQLQPSJSQQSNSLNMLJKISSOLOLSOSPSSSMIKMSMSSOLNSSOQSKIIINNLOOPPHKSKILGECCBKNHSNSSMKSRSLRPSJNJJSPJOSM
@156_45CNXP_2
TACGATCGTTTTTGGCCTAATTCTTCTTCCTGATGATCGATTAACCTCTGATCAAAAAGATATACCTTGGTTATATTTCATCTCTTCAACAAGTTCCGTAATGAGCATAACGGCCCTATTGTTCCGATGGAGAGAAGAACCTATGATTAGCTTTTCCAAAGTACAGAACCAACAATTTCAACGAAATCTTTCAATTTCTTATTTTACTATGTTCAACTCTCTGTATTCCTCTATCCGTAGAGTACATTGAATGTACAGAAATGGCTATAACAGAGTTTCTGTTATTCATATTAACAGCTACTAGGAGGAATGTTTTTATGTGGTGCTAACGATTTAATAACTATCTTTGTAACTATAGAATGTTTCAGTTTATGCTCCTACCTATTATCTGGATATACCAAGAAAGATATACGATCTAATGAGGCTACTATGAAATATTTACTCATGGGTGGGGCAAGCTATTCTATTCTGGTTTATGGTTTCTCTTGGCTATATGGTTCATCGGGGGAGAGATTGAGCTTCAAGAAATAGTGAATGGTCTTATCAATACACAAATGTATAACTCCCAGGAATTTCAATTGCGCTTATATTAGTGGCTGGAATTTGGTTGCAAGTTTTCCCTAGCCCCTTTTCATCAATGGACTCCTGACGTATACGAAGGATCTCCCACTCCAGTCGTTGCTTTCTTTTCTGTTACTTCGAAAGTAGCTGCTTTAGCTTTAGCCACTCGAATTTCCGATATTCCTTTTTATTTCTTATCAAATGAATGGCATCTTCTTCTGGGAATCCCTAGCTATTCTTAGCATGATATTCGGAATATCATTGCTATTATTTAAACAAGCATGAAACGTGCTACTTACGTATCGTCCATAGGTCAAATCGGATATGTAATTATTGGAATAATTGTTGAGAATCAAATAATTGGGACTATGCGAGCATGATAACTGCTGTGTCTCTATATCGCCATGAATCCAAGTTTGCTTGCATTATACTATTTCGTCTACATACACGGAACTGTAACATCATTCGAGATTATGCAGGATTATACACAAAAGATCCTTTTTTGGCTCTCTCTTTAGCTCTATGTCTCTTATCCCTAGGAGGTCTTCCTCCACTGGCAGGTTCGGAAAACTCTATTTATTCTGAGGTGTGGATGGCAGGCAGGCCTATATTTCTTGGTTTCAATAGAACTATTCTACAGCATCTTTGCTCTTTTGTCAAAAATAATCAAGTTATTAATGACTGGACGAAACCAAGAAATAACCCCTCACATGCGAAATTATAGAATATCCCCTTTAAGATCAAACAATTCCATCGAATTGAGTATGATTGTATGTGTGATAGCATCTACTATACTAGGAATATCAATGAACCCGATTATTGCGATTA
+
FBC;;;;766656)))))997566301.*&&&&''((*****,-CA@:9778:::;:GHD@@@..//0887555447778?3322/1111DCEEB54777:D22222<;;;1112653220/11122323323667899:9:8722211,,++))(((&'%$$$$%#%$%())(--,,+(((''())*(''%'-689;;;677?>43335799=777765++**)(()*+111669/0?????;:8741//1/,+++,,-2112233:777AAABBAB...//226301..0++57:<>622*+-../12001117;899:5??A;;;;<LIIFI?NHSSKSOSKRMFDEE,,,,,,,-EDESHNNHDDEKHIO@@@@AFHHMBA=:9:;677EHFHD9889CCIEIGI?3387677889=?AAABIIFCB:8898:996)(''''./)''''')*'''((%'((,--AAABACKMI==<=>;<;:;//02010.+,,--/.(%%&)4879;;::9<<<<=;:;=>>?=<<<<?BB><;00000=ABA??@@<;866655+++++.-,-<ABBE?5////0>44444<665,,,&&&'%$##%*%#'$%*(('(%%%%%'(''+,<<89=?>8<==ABDBAB@ADCCABA????BKA@@@==77745535DDEBA@>=>>?BA8;&((((+20--,,-769;==DDB>===>?CB@BCE@6.58:::A703333;''&&&(59559@BDHGHIEBDIEEFCFFA98888AA2100010-('(*')-))++**18;;;B><4001<<<AABB<2.+***('%$#$&&(,,.'&&$$$%*/100//*(&''*(&&%''(('((((('((..34;<<=>ACCECABAACDA?;;;<CCBA=;<<:<99666*'&&'%#$$('()%%%%%'%%%%%'&+,,.0'&&')++'((((((''&%%+*+&&&&&((()6(%%$$%%%$%%%&('**)+(&%$%&'&&'&%&%$%%%$*&&&'''%%$$$%%&%$%$$$%&,-+-*+*)&&&&&&&'''''(35540000..//,../17689===334446;;;?>?;::*-9;;3,,+++/1.--((**2,0<)'&%&%$$#$&%&(/12)((((777?643-)***:<<>=<=?>?@AAA??>>??777622799=>==>=842+***(''&%$$%%%)+)(('%(+('%%'&'&&&**DDAAAEGGCCCCCEGEEB;::+**+/////=:9:76642,,)(''(*+345;:::<>FCA<6668897238;;5-044777<?A>>>65557855557??<<<>=@???@@CBCED????>@A@@DBA@BB@AAA@====>EDBAA@ACB?>==>?BBAA@:::;8
@157_45CNXP_2
ATGCTAGCTTTTTGGCCTAATTCTTCTTCTGATGATCGATTTAACCTCTGATCAAAAAGATATACCTTGGTTATATTTCATCTCTTCAACAAGTTTCGTAATGAGCATAACGGCCCTATTGTTCCGATGGAGAGAAGAACCTATGATTAGCTTTTCAGGAAATTTCCAAACGAACAATTTCAACGAAATCTTTCAATTTCTTATTTTACTATGTTCAACTCTCTGTATTCCTCTATCCGTAGAGTACATTGAATGTACAGAAATGGCTATAACAGAGTTTCTGTTATTCATATTAACAGCTACTCTAGGAGGAATGTTTTTATGTGGTGCTAACGATTTAATAACTATCTTTGTAGCTCTAGAATGTTTCAGTTTATGCTCCTACCTATTATCTGGATATACCAAGAAAGATATACGATCTAATGAGGCTACTATGAAATATTTACTCATGGGTGGGGCAAGCTCTTCTATTCTGGTTTATGGTTTCTCTTGGCTATATGGTTCATCCGGGGGAGAGATTGAGCTTCAAGAAATAGTGAATGGTCTTATCAATACACAAATGTATAACTCCCCAGGAATTTCAATTGCGCTTATATTCATCACTGTAGGAATTGGGTTCAAGCTTTCCCTAGCCCCTTTTCATCAATGGACTCCTGACGTATACGAAGGATCTCCCACTCCAGTCGTTGCTTTTCTTTCTGTTACTTCGAAAGTAGCTGCTTTAGCTTTAGCCACTCGAATTTTCGATATTCCTTTTTATTTCTTATCAAATGAATGGCATCTTCTTCTGGAAATCCTAGCTATTCTTAGCATGATATTCGGGAATCTCATTGCTATTACTCAAACAAGCATGAAACGTATGCTTGCATATTCGTCCATAGGTCAAATCGGATATGTAATTATTGGAATAATTGTTGGAGACTCAAATGGTGGATATGCGAGCATGATAACTTATATGCTGTTCTATATCGCCATGAATCTAGGAACTTTTGCTTGCATTATATTATTTGGTCTACGTACCGGAACTGATAACATTCGAGATTATGCAGGATTATACACAAAAGATCCTTTTTTGGCTCTCTCTTTAGCTCTATGTCTCTTATCCCTAGGAGGTCTTCCTCCACTAGCAGGTTTTTTTGGAAAACTCTATTTATTCTGGTGTGGATGGCAGGCAGGCCTATATTTCTTGGTTTCAATAGGACTCCTTACGAGCGTTCTTTCTATCTACTATTATCTAAAAATAATCAAGTTATTAATGACTGGACGAAACCAAGAAATAACCCCTCACATGCGAAATTATAGAATATCCCCTTTAAGATCAAACAATTCCATCGAATTGAGTATGATTGTATGTGTGATAGCATCTACTATACTAGGAATATCAATGAACCCGATTATTGCGATTA
+
DDDEHKJJHA7666<===GJOLIHFIFLLIHGFFIHEEDGDHFHFIFFEFJGJHFFJKKJHKHJJMGIGEJHHHKHPOJIHJFILKLGHEFEEEFGFEEGEIFECCDDEHHGJGGLQKGNKLGGF44334ECFEGHLKMJIKJIGIMJHJGDA@BA?AAEFHJJMJKFDEBCDDDGHFKKLGIEDFFFLGIHIBAA88B;;;;;BEF96666666>>DFFJKQLGFFEEHEFGHIMHHGKB>>>>@CCEDEEFFDCCDBBAABBBDDBCBAA@@??@@BEFIGFIGEGEEFDCBB>>>>?CDDFHFDFGGEERGHDCCAC>8779;BEA>;5541145956@DCBBDFEFFFFFEEEEEFEDABBBCFE-----77=???EDCDDGLJGPGLFGDEEFECCBBBACDEEB>=6---.;<=;566DBA@A@ABA????ACDCDEDBCB=<<?ABDECCDEFGFGEEDCAA@BBABCEDEFEDEDBDGGFHCA???DED@@???ABA@A@?@BACCBCEEEDDIFDEGGGGEDBCB@@@@@@@@??@ABBBA@>>==>@@@BCCCCABBAB@@?/*AAAABBCB65445612)))))42-.1777877((((:;?8842;33>>>=>;2;?-ADDDDCFFF@9999@B@@A@AADDEFCB@@@@@AAABDFDC<=45579???B@@?@CCDFEEEA<CDEGHFFHBADDBBFEECCA@A@ADDFEECCBCCCDCAABA1---.CFKJJJPHSSSSQQMLSKLKROSPLLOMHIN?????<<;<CCA;;;669::HELGEMCCEHGMHMJI<<KPQKKJOSJJMNKKLSKLKKHGGHHONMQLLKOSPSNISOLSKJNKMSSONJPJSPRSSLJKDCDDFSJSOMLLMRLLOKSKSPILIIJSPIMS<<GHGLSHH533345CCEFEHIMMLMMIJIJKMJJJOJJIHLKJKJKHMSSSLNQSPMQKIRKJNHIIIHHISHKJGHKGIKESISRMMMSMKJSSOLLSPEEFIDEJEDCBAB??>==BMJKJKSKSKOSMHEEEGHNSSJLKLLMNMMMMIMIBBBCCGB@9:8555556ED77666<<:3::HFEEEHKOLKSJMKGPKKCDCHJHGGLGPNSOLSMJJMLSIFICIFGJHJHMSSNRSMHIJKLKMPKHJKNNKOLSFGGEGNKLLQNSLLOSPJMSJISSILMSSKKSKQPJFMSNOMJSORHNKSNIOKLOMMSNLMLOMSLSSOJMPLKLKMSOLLRLORKNOKNSIJJJKJJNEINQOLMKOKSJJPMOKSISKIELLKOJLOSNSJOIFFGHPJFKDCESD>AKJGIHLOIJILIHMHKIIPEHKJSFFFEFHFFFFFBBCDKKPOKJLKSJIMIIILIJJINQMMISSPKPIHGGDCA?AEDDEEEDCGDEI
@158_45CNXP_2
ATGCTAGCAACAACTCGAAGTATGAGTATAGCTTATTGATACGTTACCGAAAACCTCATTTGAATAAATTTGGAATACATTTTATTTTTTTTATTGACAAGTACTCGTACTCAAAAAAGTTAAAAATTTTTTATTTATATATTTTTTTTGAGTACGCGTTCTTTGGACCTGGTGTATCTTGTCTTTACCACGAATGATTTTCCTTGGTTAACAATAATTGTTGTTTTTCCAATATCTGCTGGTTCATTAATGTTATTTCTCCCGCATAGGGGAAATAAAGTCAATAAATGGTATACTATATGCATTTGCATCTTAGAACTTCTTCTAACGACCTACGCTTTTTGTTATAATTTTAAAATGGACGATCCATTAATTCAACTGTCCGAAGATTATAAATGGATCGATTTTTTTGATTTTTACTGGAGAATGGGAATAGATGGACTTTCTATAGGAACTATTTTACTGACGGGATTTATTACTACTTTAGCCACTTTAGCGGCTTTTCCAGTTACTCGGGATTCCCGATTTTTTCATTTCCTGATGTTAGCAATGTACAGCGGTCAAATAGGATTATTTTCTTCTCGGGATCTTCTACTTTTTTTCATCATGTGGGAATTAGAATTAATTCCCGTTTTTTATCTGCTTTTTTATCCATGTGGGGTGGAAAAAGAACGTTCTCTATTCGGCTACAAAATTTATTTGTACACGGAGAAGAGAAGTTATTTTTTTATTAATAGGATTTAGGTATCAATTTTATATAGTTCAACAAACCAACATCAATTTCAAACTATTAGCTAATAAATCCTCTCCTACTTACACTTGAAATACTATTTTATATTGGATTTCTTATTGCTTTTGCCGTCAAATTACCGATTATACCTTTACATACTTGGTTACCTGACACCCACGGTGAGGCACATTACAGTACCTGTATGCTTCTCGCTGGAATCTTATTAAAAATGGGAGCCTATGGGTTGGTTCGAATCAATATGGAATTATTACCCCACGCTCATTCTATGTTTTCTCCTTGGTTGTTGGTAGTCGGTACAATCCAAATAATTTATGCAGCTTCAACATCTCTCGGTCAACGTAATTTAAAAAAGAGAATAGCCTATTCTTCTGTATCTCATATGGGTTTTATAATTATAGGTATTAGTTCTATAACGGATCCTGGACTTAATGGAGCTATTTTACAAATAATTTCTCATGGATTTATTGGCGCTGCACTTTTTTTCTTTGGCAGGAACGAGTTATGATAGAATTAGGCTTGTTTATCTTGATGAAAT
+
SRLPHMKJLSQIOJIKSIQKFDC2//0330*)***,67FSFD@@@6:955DILMNSKIGQLSLOKLLSSKKIKLKSOHINKNONKGSLSSIJBAAABHLGJIIJJ3334ILNFLJNSOOOPFHNORJHRSSSKJNJNJONPLHEFSSSSRMIIJS@>;;;99<;7ADFCLOSNSSKKSNNMSNEGI=CCA@BBEHSLJSKSSSJLMKSMKIIOLGOOSIJNKOHSSKSNNQJOQSSSSSKNSSQONSLKQIPKSOIHFGHJJSLSJSILNJNLKMKGJGKNIJLKHSNILMJJQOOOSJKSKOMISOMSRSFFF=<?A?AIHKOORLSMMOLKSKJMPJJSSQNSSIOMSPMJSKJGLHJSIJJKJNLKSOLKKKLHQLJLHKOJSIIOMMSMJSQNLNPMLKNNDD:KSOLEJ=PKS;6666EFJIHGOMHJFFNIHHHMFFEFGSNSLMHLLKOKLKSNQPJEEEGGJGGPKKQKNNHGFEGJ::::MHKMJOLJIIIHLSKNSHEGH=<=<>AMHIOLLLCCF=FLSMK>=>MQSOKQSISIJMHSLLKSMGLHGFJGGIHIMGHMLLKPSSOMSQSIJGFDGGILPJSJFEDI?SLRLHDCDCCCB=@ADLKLJDDHDGJLHHFHG?@>7/.476..(((((,-<<D@AACJMHFECD<9440-*.**('*)&&$%$&&&&&'''((()/+2/))++()%%%'%&$$%%%%%%%'''&&(*+/38,,,)))&&&$$&&&./.))&&%$$%'&()*'&&&$$&&&(,)*---)(&$%%'-'&&&%(%$%$$%$$$&,,+),,+*+)))(()*&'(,-:9<KQHJGHHHMPSPSMKJIIHKJQMOSJFFFID>>?>?GGJHHQKPLJHKKJLILHSMIGGSHLOSIJMNKFSMKSMJJMOSSSSKMIMJKGGGLIHNSLLRKNHKJSJMJSSMKSSKLKGKMPLSSSPOMNLKMSMSSLJHHKKKLPLSSKIMRSOLSISFHNKILQOHKHQIJJNSHJHGIHHGRIKOKROHGFFFLKKKMLIMIKOKSSPSJNSSKILIIISLNJMMKKSOSNNMJMSSSRSJSMSOSPSRLPNOMNKLKQNMSNJMHGSJJFRMMSSSKRJPMJJHGGKJISKLQLKSOPLSMIKPSMSNSSQKOSKSHOQKNLLLLCBBCBLMJSJIIHLILSMPSQHGIGHJMSJLKLHJNILLMLSHOKJLNJSSLKNIIIIRKSMMLKRKLIIILMIIHH@JOSQHFD?((FFIJJKFFFFGJGSQGE?>?>==?DEFHIFIKIJQMOM<<HGJJJM
@159_45CNXP_2
ACCACCAACCAATTCCTTCTTGCTTCGGCTCGTCGTATTGCTAAGGTTAAATGCTTGTTACATGAAGCCCTGGACCAGCACCTCGTACGTATTTTTGGCCTAATTCTTCTTCTGATGATCGATTTAACCTCTGATCAAAAAGATATACCTTGGTTATATTTCATCTCTTCAACAAGTTTCGTAATGAGCATAACGGCCCTATTGTTCCGATGGAGAGAAGAACCTATGATTAGCTTTTCAGGAAATTTCCGAGAACCGGACAAGATCGAACGAAATCTTTCAATTTCTTATTTTACTATGTTCAACTCTCTGTATTCCTCTATCCGTAGAGTACATTGAATGTACAGAAATGGCTATAACAGAGTTTCTGTTATTCATATTAACAGCTACTCTAGGAGGAATGTTTTTATGTGGTGCTAACGATTTAATAACTATCTTTGTAGCTCTAGAATGTTTCAGTTTATGCTCCTACCTATTATCTGGATATACCAAGAAAGATATACGATCTAATGAGGCTACTATGAAATATTTACTCATGGGTGGGGCAAGCTCTTCTATTCTGGTTTATGGTTTCTCTTGGCTATATGGTTCATCCGGGGGAGAGATTGAGCTTCAAGAAATAGTGAATGGTCTTATCAATACACAAATGTATAACTCCCCAGGAATTTCAATTGCGCTTATATTCATCACTGTAGGAATTGGGTTCAAGCTTTTCCCTAGCCCCTTTTCATCAATGGACTCCTGACGTATACGAAGGATCTCCCACTCCAGTCGTTGCTTTTCTTTCTGTTACTTCGAAAGTAGCTGCTTTAGCTTTAGCCACTCGAATTTTCGATATTCCTTTTTATTTCTTATCAAATGAATGGCATCTTCTTCTGGAAATCCTAGCTATTCTTAGCATGATATTCGGGAATCTCATTGCTATTACTCAAACAAGCATGAAACGTATGCTTGCATATTCGTCCATAGGTCAAATCGGATATGTAATTATTGGAATAATTGTTGGAGACTCAAATGGTGGATATGCGAGCATGATAACTTATATGCTGTTCTATATCGCCATGAATCTAGGAACTTTTGCTTGCATTATATTATTTGGTCTACGTACCGGAACTGATAACATTCGAGATTATGCAGGATTATACACAAAAGATCCTTTTTTGGCTCTCTCTTAGCTCTATGTCTCTTATCCCTAGGAGGTCTTCCTCCACTAGCAGGTTTTTTTGGAAAACTCTATTTATTCTGGTGTGGATGGCAGGCAGGCCTATATTTCTTGGTTTCAATAGGACTCCTTACGAGCGTTCTTTCTATCTACTATTATCTAAAAATAATCAAGTTATTAATGACTGGACGAAACCAAGAAATAACCCCTCACATGCGAAATTATAGAATATCCCCTTTAAGATCAAACAATTCCATCGAATTGAGTATGATTGTATGTGTGATAGCATCTACTATACTAGGAATATCAATGAACCCGATTATTGCGATT
+
$$%%%'%&&&%&&&%$####""###$%%$%%$$$###&(,-/33466:00001:;;7664468....+,+*468@CDDFDFEC=<<=?883----2''((()..,**,--/*)%&&&<<;;;;;A:;FGJLPIKHJHFJKIMIHIIKKIJJMSJHHOIHIJIKPILJKRJGGHDB>;<:21111=:;98889>?:;;;HJEEEDGEFG=:878:96222256:::==>DFFGHG0,+---9:;EHODI64.-,*+*+123:/-**+(&%&&'<BCDQLJFBDIKMPLHQIHGSMSNSJJHHGHKOMMMJSROSHIEHHPKIIGEE;;*(((),.35778:FDIGGGGHNMSHJNKOLMMNICGKFHHEFFEGLGN@??>>@>>>>@<<<<=ABBDDIHIHNHHIJKJJKSQJRSSMLIJNGIHIJJLOSOMJNNSKMJIHLNLLSNPRMSMIISNOSNDDFJKJJJLKINJMMRKPJ=<<<889KKSGE>/*,/077>>>>@C?@@@BNKGIKHJKHKIIHKHFGFGKJMSKKFNMIINRMNSKPIMMLJKJKJSLLPJOMKPKSMSLLKSSNEDCDCNJQMLPLJMGHIJJLIIFGEGLOC@=;=<88888:789GIPQIIHOHGGHHGIIGHHJMHHIGJINHJISJJIGGF99333424CJIOOOIGFFFKFEDDDDFFGHHIMJIIJIGFEFFLLFFIHFHIISKIE@@,*@B5AFFLLHED?;8=F;;<<GDEDDEGHGGECIJHJKJKISSNSOSQSPFMMKSJLHHFGEFBFAMSNSRNNKLONJJKLJQLNQSSHRHOMQPPKILSIHKEHPMSGB8655142),11134469;CFKHFFGIOSQOJSHGKLHKFIHILGSHNLLSJQNINIHLKGF/.====>HLMLHMHHIOOSSSLKPSMHLLJSSSSRKRSSKMRLLGHINMSILHJKHGSSSJJLNHPKSAF<;;;A<=EHINIHJMOMIFHHIHSNSQKJJKJKLLOSLNNSSNOPSMQOHJKRQSKPLSNSIOIJOJIJKNMMLLNMSMOHLJOJSSKSSSKISJKNSQSNLILGIFJELPSNJKMLGIIFDSSSSQMLQQMMMMMLMPOROQPSMQDSLKMLSHHHJEDEHGKMSRSSDEDDDPKNJSLLKINIMMJSMJHKJSJLSOMLGEGFGHFGEIHGFEA@2)*;POJKIHFNSNPQKJSKKHJLNROSSSSROSILNMISOIHLNJKISKSSSSSLIMPNRNSKLHRJMOMIKLPLSSONNKPPLJMSSSSLSNQJOKLKKRGJLSSOSKPSIRNKJJSMPKIIMIHHGSPJNOSASKMLOJSSKLKSIIP@KGSRSLLKLPPMOKIJKISJKMJSIJNHECDEEHICHKSSMKLKJJNMKKSJIRPJNMMKOOSFEBGGJSGHFGEHSILIMHGHIHIB?AABCAA>>==>?FFCCCCDGIJISIOKLNSJKSJLGLMIIKNHLMOJNJJHLKSMJSJOKIIJGGGFEEGHKIKDCCCC
@160_45CNXP_2
ATGCTAGCTTTTTGGCCTAATTCTTCTTCTGATGATCGATTTAACCTCTGATCAAAAAGATATACCTTGGTTATATTTCATCTCTTCAACAAGTTTCGTAATGAGCATAACGGCCCTATTGTTCCGATGGAGAGAAGAACCTATGATTAGCTTTTCAGGAAATTTCCAAACGAACAATTTCAACGAAATCTTTCAATTTCTTATTTTACTATGTTCAACTCTCTGTATTCCTCTATCCGTAGAGTACATTGAATGTACAGAAATGGCTATAACAGAGTTTCTGTTATTCATATTAACAGCTACTCTAGGAGGAATGTTTTTATGTGGTGCTAACGATTTAATAACTATCTTTGTAGCTCTAGAATGTTTCAGTTTATGCTCCTACCTATTATCTGGATATACCAAGAAAGATATACGATCTAATGAGGCTACTATGAAATATTTACTCATGGGTGGGGCAAGCTCTTCTATTCTGGTTTATGGTTTCTCTTGGCTATATGGTTCATCCGGGGGAGAGATTGAGCTTCAAGAAATAGTGAATGGTCTTATCAATACACAAATGTATAACTCCCCAGGAATTTCAATTGCGCTTATATTCATCACTGTAGGAATTGGGTTCAAGCTTTCCCTAGCCCCTTTTCATCAATGGACTCCTGACGTATACGAAGGATCTCCCACTCCAGTCGTTGCTTTTCTTTCTGTTACTTCGAAAGTAGCTGCTTTAGCTTTAGCCACTCGAATTTTCGATATTCCTTTTTATTTCTTATCAAATGAATGGCATCTTCTTCTGGAAATCCTAGCTATTCTTAGCATGATATTCGGGAATCTCATTGCTATTACTCAAACAAGCATGAAACGTATGCTTGCATATTCGTCCATAGGTCAAATCGGATATGTAATTATTGGAATAATTGTTGGAGACTCAAATGGTGGATATGCGAGCATGATAACTTATATGCTGTTCTATATCGCCATGAATCTAGGAACTTTTGCTTGCATTATATTATTTGGTCTACGTACCGGAACTGATAACATTCGAGATTATGCAGGATTATACACAAAAGATCCTTTTTTGGCTCTCTCTTTTAGCTCTATGTCTCTTATCCCTAGGAGGTCTTCCTCCACTAGCAGGTTTTTTTGGAAAACTCTATTTATTCTGGTGTGGATGGCAGGCAGGCCTATATTTCTTGGTTTCAATAGGATTCCTTACGAGCGTTCTTTCTATCTACTATTATCTAAAAATAATCAAGTTATTAATGACTGGACGAAACCAAGAAATAACCCCTCACATGCGAAATTATAGAATATCCCCTTAAGATCAAACAATTCCATCGAATTGAGTATGATTGTATGTGTGATAGCATCTACTATACAATCATACTCGATTCCGATGGAATTGTTTGATCTTAAAGGGGATATTCTATAATTTCGCATGTGAGGGGTTATTTCTTGGTTTCGTCCAGTCATTAATAACTTGATTATTTTTAGATAATAGTAGATAGAAAGAACGCTCGTAAGGAGTCCTATTGAAACCAAGAAATATAGGCCTGCCTGCCATCCACACCCATCAGAGTTTTCCAAAAAAACCTGCTAGTGGAGGAAGACCTCCTAGGGATAAGAGACATAGACTCAAGAGAGAGCCAAAAAAGGATCTTTTGTGTATAATCCTGCATAATCTCAAATGTCATGTTCGGTACGTAGACCAAATAATATAATGCAAGCAAAAGTTCCTAGATTCATGGCGATATAGAACAGCATATAAGTTATCATGCTCGCATATCCACCATTTGAGTCTCCAACAATTATTCCAATAATTACATATCCGATTTGACCTATGGACGAATATGCAAGCATATGCTTGTTTGAGTAATAGCGATGAGATTCCCGAATATCATGCTAAGAATAGCTAGGATTTCCAGAAGAAGATGCCATTCATTTGATAAGAAATAAAAAGGAATATCGAAAATTCGAGTGGCTAAAGCTAAAGCAGCTACTTTGGAAGAAACAGAAAGAAAAGCAACGACTGGAGTGGGAGATCCTTCGTATACGTCAGGAGTCCATTGATGAAAAGGGGCTAGGGAAAGCTTGAACCCAATTCCTACAGTGATGAATATAAGCGCAATTGAAATTCCTGGGGAGTTATACATTTGTGTATTGATAAGACCATTCACCTTCTTTGAAGCTCAATCTCTCCGGATGAACCATATAGCCAAGAGAAACCATAAACCAGAATAGAAGAGCTTGCCCCACCCATGAGTAAATATTTCATAGTAGCCTCATTAGATCGTATATCTTTCTTGGTATATCCAATAATGGTAGGAGCATAAACTGAAACATTCTGACTACAAGAAAAGATCACTATTAAATCGTTAGCACCACATAAAAACATTCCTCCTAGAGTAGCTGCATTATGAATAACAGAAACTCTGTTATAGCCATTTCTGTACATTCAATGTACTCTACGGATAGAGGAATACAGAGAGTTGAACATAGTAAATAAGAAATTGAAAGATTTCGTTTGAAATTGTTCGTTTGGAAATTTCCTGAAAAGCTAATCATA
+
KFKSLLKFJJ>RIIKILNQJIQLSOQSOPNNOMMLOMSSSJSHSSMKSSMMSJIIHSSMRSNLNLSKMPSRSLMKSSNRIS>>>=>HGHSOISIHJ?HFFGKIKJIKOKMSLOKMKLNONHGICEIHKGHSJDHRIMLLKNSLSMOLRJFL><;@??HEFOISNSJPGHKKHHJLPIOGSIKIJJJLNQKSLSNNKKSNSSMSLSPMMSNNOJKKMSSSRJJSISRPOSMSLPSKJLIOSKKKJSJSGHGJHDFHSHHGMISOOOPMCJPKLKKJGIJIKSOELS88LPLQCDDCCBJMIIGFF=<::;@BIKKIKHNSKPOJMPQSJPSKLLLIHJISNPMJHIIMLQNSSSSLSMNQIILKJGIGB????BSNSSOLJPLJQRNSOSRPNKSKIOIMMLIHA0+))@=?DCDGIGGJIKGHGPKHJJHGIIMLHOOSOQKGIKJJGDDBJFGGLSLKPSIPJHHIMJGNKIILIIMJOLIHIMMLNOMOKJILIMIJIDEA>===@:968;<93+)))))9:::;;=>>AHGHGGEGHGGIGHGHLHJGHGFHHKHGLJSPHGFFHHGDDC?FGGHEFKLNSOSLSHJFHGJJSNMJSJNMKIMJSIKJLSSPLLSMHIJL>??6?G=AABDACA@=1-;FGJLHKJIHIKIKLMJIQJKHKFKKHPLNOKBB;29SLSLSKJJLRKJOSKNNOLLJSJNOGGSPPMKNKKILIHIKQFSKGIMFJJINONSHJOSSLINLSLSKSKSNMNJG?KNQSKMLLSKJLJMMMIISMSKMJSJMMMQMKKSQRPSSSSIIORMHSPDFI==JHNLPKLSSKHNHLLQLOMISRSKSMQLKMJ@A2@CIIMGFMSNLLIJKILJLQONKKSKHJEEDFFSRKQLISKPLSMKIOPPSOJLKNQKSNNJQLKKSSJLA?:::B?A@ACDSMKJFGLIKJLIIJPKSJOSSSKLOKSKSRHMLLKLHHSIQHGGIFGHGIIPLMILLKJKSOOSSOSLSMLISKLRQSIJJNSNOSMNJHJSPJOGJJKJKSKMMSSMNNNSLJNKRLLKQHJIMLLNRLRM?==KPLNLQLILLLSMHHGILOJHGG@?=-?BDJOJIISOQQQJPSLKOJKFFIIQOONSOORMPOIKNJHMIFADDDSSSMLGIJNQSMQMSLNNSRMSLFFHGHHHGHHKFINKJFIJGIIHIMKNJKOJJHKRE54445E@21111BGICIFB???@CGHEIKKHIOGHNIISSJJ<<<SNPSKOQJKFHGISNIIJKISMKNNKGIHKLHSMKSKSJNLMSLFMDDELNLMPOONSSKSMIMKNPIIHH@<E((ISKLKIJJKFRHHIGJGIIMRQMPHKHHHHORISPNJNNJMOOKPSSMMSIMSMJMPLSQMNFGED8+*(((3(()45::<<332212224567<>AFDFB<////0?AFGCGF;:86457;<>>?DHCB@C@DH>?BDFF@@@AFFGDBC><;;;<ACCDEFJF@DGHHDCBDGHFFCFEMJFCCCCDCHEDA?>=>>=>BB>63345:<>ABDJFD@CDBCD@@AAAFFDCDEDC?==83/.--.,+'&&%$$$%()*3121028BCCCCCCB@<98667;>BBFEFFF>>>=BEFIISDEBAED=<,+++,'&&&&('%%%%%&'(*,0210/././114;<<=<=>84212......./2121/.&%$&(++(()1:<=:999:?AHEGHEFHFFHGMDFIGGGGFFIJGGGIJGHILLFDDA?>??@B@===:<;;<@A@?==@<>BA@?@B@<<<;<?;<22743345@BCBABBAAA;7--2//../3,-@@?AC@?@?@E??AABCAC@@??==>>;<9::;88310-*(''')2558==<<@@655+++()+**//67>=>:<@@CKFECA??>@@BBB?>>>??FHHJIFHA=<;7=A?>=??<7666CCDJFGECCCEIGHB?EGFDHDCBAA?<;:;?@@?=<94/-*)))),-1349:;::9:98::7)('&&&&&'(788;:=EFLGFEEEA?>??@FKKNGGIIKHFEHFEBC@=<;8542221222558:<=?=<;;78;;:97.---/;<851,+++-7;;9999=<>@@@@BEDAA?@?A?@BB@AA@@CCAABEEHGFA?@?AHEDAECCCAA=8:74499=BFCEEGSC?=<30/)'&&)*,*/778887888>@?2.+,789>?=>>??A@<=<@@:8866?BDEFEFHIIGOGJHFCBB@?<<<>:<>=;:89;;?/.**)*,9:;<<<=>?@?9::986655689::9;::;>>?A??BFBBBBA@>75**++.645521122.../2321++++*/..--(***+,3/''''')-,)'&&&&'023645555?A?@?@?BCBDEGHHEEB;:=;;;(&&&&&&'(+(%$$#$%')-378<>?@ADGGEEFDDDABBA@ABBDFECCDBBCCBAAA@?98778?>>>?><<;6432/,,+,1:;=<:56677/('''*)..,,,,,......-,,,+***)(,/0.-,+,**--.023333220-+*))+-1000140112
@161_45CNXP_2
CGTACGTATTTTTGGCCTAATTCTTCTTCTGATGATCGATTTAACCTCTGATCAAAAAGATATACCTTGGTTATATTTCATCTCTTCAACAAGTTTCGTAATGAGCATAACGGCCCTATTGTTCCGATGGAGAGAAGAACCTATGATTAGCTTTTCAGGAAATTTCCAAACGAACAATTTCAACGAAATCTTCAATTTCTTATTTTACTATGTTCAACTCTCTGTATTCCTCTATCCGTAGAGTACATTGAATGTACAGAAATGGCTATAACAAGTTTTTCTGTTATTCATATTAACAGCTACTCAGAGGGAGTGTTTTATGTGGTGCTAACGATTTAATAACTATCTTTGTAGCTCTAGAATGTTTCAGTTTATGCTCCTACCTATTATCTGGATATACCAAGAAAGATATACGATCTAATGAGGCTACTATGAAATATTTACTCATGGGTGGGGCAAGCTCTTCTATTCTGGTTTATGGTTTCTCTTGGCTATATGGTTCATCCGGGGGAGAGATTGAGCTTCAAGAAATAGTGAATGGTCTTATCAATACACAAATGTATAACTCCCCAGGAATTTCAATTGCGCTTATATTCATCACTGTAGGAATTGGGTTCAAGCTTTCCCTAGCCCCTTTTCATCAATGGACTCCTGACGTATACGAAGGATCTCCCACTCCAGTCGTTGCTTTTCTTTCTGTTACTTCGAAAGTAGCTGCTTTAGCTTTAGCCACTCGAATTTTCGATATTCCTTTTTATTTCTTATCAAATGAATGGCATCTTCTTCTGGAAATCCTAGCTATTCTTAGCATGATATTCGGGAATCTCATTGCTATTACTCAAACAAGCATGAAACGTATGCTTGCATATTCGTCCACAGGTCAAATCGGATATGTAATTATTGGAATAATTGTTGGAGACTCAAATGGTGGATATGCGAGCATGATAACTTATATGCTGTTCTATATCGCCATGAATCTAGGAACTTTTGCTTGCATTATATTATTTGGTATTTACGGAACTGATAACATTCGAGATTATGCAGGATTATACACAAAAGATCCTTTTTTGGCTCTCTCTTTAGCTCTATGTCTCTTATCCCTAGGAGGTCTTCCTCCACTAGCAGGTTTTTTTGGAAAACTCTATTTATTCTGGTGTGGATGGCAGGCAGGCCTATATTTCTTGGTTTCGTTGT
+
766678778:??AABGIJJSJLJINMSQOSNSQMLSSIQKKSNPLJI;<;;;=?BEEMIJIHIIIOPKHSIKLKISNSLKIKOJSJKNKIQSLRKNGIHNKSMJOLKNMNMMNOLMOKSMIIKOMNIQJJSJRKJIJGLNMNSMMRHLFPDE;1++,@ADHLNHOIMDDEDGIGJSOLSSSMOINNISIMS4**>BFKONJKKISSMLSJHHJMJMHSIHGDBCA8879B??SGHIKSMMQINGHIFFIGGGKJGLNLSJJKSKFIILJ?>>;*)),.../9?@BIGLMJIGGNGGJ@@>?>==*)(()1.,++++,---.7FKJMLHHGEEEFGJSJNKGIHGHJLLJKDKLSSLNSJKLNKJKJSSSSSRQSOSISLOONHKJKISQPJNJIISKJB=300000;=GHIFHFFFGFJNHRJRLJIGBAAACINNKJJNISKKJKIOEHGJKSOIHMSMSLSLSIJISG>>IJLMLMSOLSJLJIBBA78>?ISLJIDGSJKHJG8788B=:9888<111126112GHJMGLJSKKHJJISNPHJKKJHKGFIHGJKJNKJGLKLQ6555/@IRJSOSPKOSKKJLIFKEFGOHSLSLHJKJRHHHFNOSJSHMSMHNSIGKA8>J;DGJHS@CEA84888678AFGGNLLJPNLIRIJHHEPJI@KQHNGGECESFFEGMFBEIDAAA@E:<=<;ACC@:9:HHILOKKIHGJIKSQMMLMKHSJKKKSKILHJLNJJSLE663349326<=:99;=7,,,,-CFJIIIIGMFD=<==<ECCICBBCBIOIISHHLJLISKJSF??JIPJJJLSLSGJFGKSKMJNJSMPMPKMJJNKJNKNGIGFIJHSKSKHSIQKHKKJOMKHGH0..,,+(&&(*.77768?EEEJKKHHKKJIMLFFMJSISILLNJGIFOHMIJJHNINSKKJGGFJIHHIGGHIHIMHIJLOKJKIIMGIGNISKSLLHKIEFGFJKHJSIJLHIGHHSSKKLNHSGLMJLDDDC996.--,*'$$$$&',*)))*19@BFE:999:HJJJKHEJIKHNGGEHEGDEKOLKSIC>>CDIMHJIKJKLGE?>>=GHSIIIDDGAA@>;467:97;>?EEEFDKHFGICE;9:.-,+*+)))))-00@CCHG@?==<<<<533335@CFIFDBAAACDHFEFIGKIGGEBBBCBEECC=>=.,'%$#
@162_45CNXP_2
GGCAATGCAAGGGAAGCCATCGATAAAATAGTGAACATTGTAAATATTTTTGGAATGGAGATAGCCATTCCACCCATTTCATCAAGATAAACAAGCCTAATTCTATCATAACTCGTTCCTGCCAAGAAAAAAGTGCAGCGCCAATAAATCCATGAGAAATTATTTGTAAAATAGCTCCATTAAGTCCAGGATCCGTTATAGAACTAATACCTATAATTATAAAACCCATATGAGATACAGAAGAATAGGCTATTCTCTTTTTAAATTACGTTGACCGAGAGATGTTAAAGCTGCATAAATTATTTGGATTGTACCGACTACCAACAACCAAGGAGAAAACATAGAATGAGCGTGGGGTAATAATTCCATATTGATTCGAACCAACCCATAGGCTCCCATTTTTAATAAGATTCCAGCGAGAAGCATACAGGTACTGTAATGTGCCTCACCGTGGGTGTCAGGTAACCAAGTATGTAAAGGTATAATCGGTAATTTGACGGCAAAAGCAATAAGAAATCCAATATAAAATAGTATTTCAAGTGTAACAGGATAGGATTTATTAGCTAAGAGTTCTAAATTTAATGTTGGTTCGTTCGAACCATATAAACTTATACCTAAAACTCCTATTAATAAAAAAATAGAAACTTCCTGCCGTGTACAAAATAAATTTTGTAGCCGAATACAGACGTTTCTTTCCACCCCACATGGATAAAAGTAGATAAACGGGAATTAATTCTAATTCCCACATGATGAAAAAAAGTAGAAGATCCCGAGAAGAAAATAATCCTATTTGACCGCTGTACATTGCTAACATCAGGAAATGAAAAAATCGGGAATCCCGAGTAACTGGAAAAGCCGCTAAAGTGGCTAAAGTAGTAATAAATCCCGTCAGTAAAATAGTTCCTATAGAAAGTCCATCTATTCCCATTCTCCAGTAAAAATCAAAAAAATCGATCCATTTATAATCTTCGGACAGTTGAATTAATGGATCGTCCATTTTAAAATTATAACAAAAAGCGTAGGTCGTTAGAAGAAGTTCTAAGATGCAAATGCATATAGTATACCATTTATTGACTTTATTTCCCCTATGCGGGAGAAATAACATTAATGAACCAGCAGATATTGGAAAAACAACAATTATTGTTAACCAAGGAAAATCATTCGTGGTAAAGACAAGATACACCAGGTCCAAAGAACGCGTACTCAAAAAAAATATATAAATAAAAAATTTTTAACTTTTTTGAGTACGAGTACTTGTCAATAAAAAAAATAAAATGTATTCCAAATTTATTCAAATGAGGTTTTCGGTAACGTATCAATAAGCTAGACCCATACTTCGAGTTGTTGCTAGCATA
+
IDF>>?>>IKJKNNSKSGIMLA??@AMNKLSSSLSSNSSSNLSNQLGLNSSKOKMJKLSNIJD@A:89:221110008<?@FFNQSNSHJMSOSSHOJSLHSKIIMMJSOSNKLDIMOPSNNNLIHM;7;GGHOHJSSKNSLRSSOPMSSLNHRLJKRKSNPNMMSLLSMONSSLSLNGPJHILJHIB;;;=SLOSNKHKHNRSLSOSLSNONOPNMRONLSSNNSPOSNSQNLOLQSKEHSOISPKMMPKHNHMIJL<7SIKRLLPNSLKMNQSKGLNILJSQSLQNOOSNSNNMKNPPRKJNLQKSQKOSKHSJNSQIILLMMMLSSRSISLLLLSKSNSQMLNSKSSSKSLISMJRNSKLJ;6666JSSSIKNMMSNNMOLKLJKIGKOSQLKJBGENMRKHSMSLMLSLHMKOMPSSMSJPSMMLLFE:::::DDNNKNSNMNNSSOIFJINSSMJSSOKSNLSJNSRSSIKSKSLRHEFEGQKLSHKIIKILGGFFIJSJMJLLIJKJKKILIMHJHNJSSSMQNILFGFNJMSIPHJJHHGKGJIILGHJINOQSMSJNJMHJJJJIJMKNSOSKLILKJHIHJCBAB?87778FDGFDHEGEFDEFEGIGHHNHJGHFIGJHILSLJKKPIKFFEJNMILLOKMLJFHFHFJJSILIHSSMMLNSSLJSJMKOSSLIMRSGJHGEGID9:FFSJNLOJMKLLHNPKSMOKISSSMOIISSQMQLLJNSKIKGOMNSSLSNJLKSEIB@GSSSSSFLSIOSSMSG?@BABGFHIIEKMSKSIJIPMNQIKJHIRIMIKLLNLSKIKRSJKSHKPKIIEDFNJKKLRSROJMMSLMSLLKISRKMNMSNSIMKLRMSQNKSNMRLSSRLRQNIJRSSMPMKOOKJJLPJIIKLNKIIMLJMMQQONOSSSSKJDDCBCEE;977777INMRIHJQKPJFMMQSSSKIGFGEKISJQJMKMMJLKKNKOKMJSLGBABA??@999999999FNGF87;;<GKBBBBBNIILJOSRLKLKK>==<<CCDGQOJNNSSMSKJKMSSLNSIJ@@@@;:::;9;;<=LSNSMJNCDIE?B=@+00.,1ABGOSJIBA@@BGHIFLLJIMHKIGMMMNJNJSPKKNKPKSOSMLPMISPQLIKOOQIOFHNSSKSISLSSGSNLSSOLIILSSSKFFDDHKJNJJKKOINIJGKHIKJIJLGGHLIIGCJQSSSJJJIEBBDCGMJNKLSJSJJMSSFKJSSSHHFFCD<<;<=75511,+**+.<?MMKEJDGHQLKJKKLMIIHKQKSIEHFFHIHKINIILNMMIFIFHIJMOIIHHFIPOQKSHOOIGJNKLKM@????MSKLNLSRKHILK
@163_45CNXP_2
CGTACGTAAACAACTCGAAGTATGGGTCTAGCTTATTGATACGTTACCGAAAACCTCATTTGAATAAATTTGGAATACATTTTATTTTTTTTATTGACAAGTACTCGTACTCAAAAAAGTTAAAAATTTTTTATTTATATATTTTTTTTGAGTACGCGTTCTTTGGACCTGGTGTATCTTGTCTTTACCATGAATGATTTTCCTTGGTTAACAATAATTGTTGTTTTTCCAATATCTGCTGGTTCATTAATGTTATTTCTCCCGCATAGGGGAAATAAAGTCAATAAATGGTATACTATATGCATTTGCATCTTAGAACTTCTTCTAACGACCTACGCTTTTTGTTATAATTTTAAAATGGACGATCCATTAATTCAACTGTCCGAAGATTATAAATGGATCGATTTTTTTGATTTTTACTGGAGAATGGGAATAGATGGACTTTCTATAGGAACTATTTTACTGACGGGATTTATTACTACTTTAGCCACTTTAGCGGCTTTTCCAGTTACTCGGGATTCCCGATTTTTTCATTTCCTGATGTTAGCAATGTACAGCGGTCAAATAGGATTATTTTCTTCTCGGGATCTTCTACTTTTTTTCATCATGTGGGAATTAGAATTAATTCCCGTTTATCTACTTTTATCCATGTGGGGTGGAAAGAAACGTCTGTATTCGGCTACAAAATTTATTTTGTACACGGCAGGAAGTTCTATTTTTTTATTAATAGGAGTTTTAGGTATAAGTTTATATGGTTCGAACGAACCAACATTAAATTTAGAACTCTTAGCTAATAAATCCTATCCTGTTACACTTGAAATACTATTTTATATTGGATTTCTTATTGCTTTTGCCGTCAATTTACCGATTATACCTTTACATACTTGGTTACCTGACACCCACGGTGAGGCACATTACAGTACCTGTATGCTTCTCGCTGGAATCTTATTAAAAATGGGAGCCTATGGGTTGGTTCGAATCAATATGGAATTATTACCCCACGCTCATTCTATGTTTTCTCCTTGGTTGTTGGTAGTCGGTACAATCCAAATAATTTATGCAGCTTTAACATCTCTCGGTCAACGTAATTTAAAAAAGAGAATAGCCTATTCTTCTGTATCTCATATGGGTTTTATAATTATAGGTATTAGTTCTATAACGGATCCTGGACTTAATGGAGCTATTTTACAAATAATTTCTCATGGATTTATT
+
NOHJMKGHKIGIGHKJSKJOSIPKSKSNSOLSKLJHIIKSLKKSNJNOMIIKMJJJMNLSOMKSIJIMKMRLHJISMPSNISLJJFSISSSSKNKLJSJKHRFLJ?;;:5/---3>SOKLJEFIJOGFISSSSJISLSMSKHFKQSMIKECBCCD99989;;FD>DHIIMKLPKONSPSMRSPOSLSONKJJNMKMEJEHJJADD44HIHKLLLNLMSJJMLKMKSSSONIGHJJMSSRSOSPLSJPSJJLISSJIHNKJPKMJRLSMOJNLOLQKLMQOJKNJLJSSMMJIROSISJILJRJHSJSMJLSSLSHKHJIHSKMMSLPSOJOJSLSNMKNLLSSPKKLIILPOLSMRSOSNLMOIFFFHSSLHSLSSJKOJKLNNPKNJKMLRILKKLJRKSKNJSMNMSSLGD@=IKSLKJGIJNRNIJLKQSJKLROLIKIQJMIQOQKGC?FLSJSKSSOJLSLMGHGFLIMISNKJNQHLJSINHMSMJOSPOJJILHKLSPSKISSJSKHGGJLMQSSIDEEDNNSSRGIMPOSJJHSPSINIIFHIRMPFLJHFGKMJIKN@@@@?MKSRSSIMMHFBABABIFKJIKIGGFEFMSSSLNKJNLNNSOLNSSOLJSLLMHSICBIDCG?58==;8899=:@AIKINNJOSIIGJNIRINSSJIQGGCBBBCKHIFHJKGHIHJKLLMLSIIROSPIJHDEDDEJJPNHHHILSNSSSPKNMMNJMSIKJIGMMFHHIHKNKSSSGKKIIISOJJHSJIJLSJOSMNSNOMOIMKLKIKPPSSKNNLOMSJKJKLOHRNJPSJHJPLKJSJHHISMKKISKLOLSLQNSMJJKMMKLQMLLLSECDCGCC=.--++))+()-69@CDFDGFEIMFISSQSSJJJGHIJSLKNILISIJJLSMMPINKOSGSLFDABCBGHJMHJKPMOJMSSNSSSOROJPSRONNKPMMNSMLHKJMIGHKHJRKIHHHNLJLKLNJMJPSKQOMMLOLSOQQSSIPOSSJPRPKSKIIHNRSRSRJNLONSPKKSSPLLSSPLSIKLSKMQSLOJRSNSLOLKMLKOLKSQPSSOQPMQSJSLLSMSLJSKJIHKCDGASRPHGFEGGHMLSORJSKRMNPSMOONQIOLMSSIKJMSOMLHISKPSSMKQKQNMQNSSJOKLKKILINSKKGGIHHJSMSKNNQKNJJRRMSSLNHISQJPOSMLSKSKJILMMS
@164_45CNXP_2
AATCGCAATAATCGGGTTCATTGATATTCCTAGTATAGTAGATGCTATCACACATACAATCATACTCAATTCGATGGAATTGTTTGATCTTAAAGGGGATATTCTATAATTTCGCATGTGAGGGGTTATTTCTTGGTTTCGTCCAGTCATTAATAACTTGATTATTTTTAGATAATAGTAGATAGAAAGAACGCTCGTAAGGAGTCCTATTGAAACCAAGAAATATAGGCCTGCCTGCCATCCACACCAGAATAAATAGAGTTTTCCAAAAAAACCTGCTAGTGGAGGAAGACCTCCTAGGGATAAGAGACATAGAGCTAAAGAGAGAGCCAAAAAAGGATCTTTTGTGTATAATCCTGCATAATCTCGAATGTTATCAGTTCCGGTACGTAGACCAAATAATATAATGCAAGCAAAAGTTCCTAGATTCATGGCGATATAGAACAGCATATAAGTTATCATGCTCGCATATCCACCATTTGAGTCTCCAACAATTATCCCAATAATTACATATCCGATTTGACCTATGGACGAATATGCAAGCATACGTTTCATGCTTGTTTGAGTAATAGCAATGAGATTCCCGAATATCATGCTAAGAATAGCTAGGATTTCCAGAAGAAGATGCCATTCATTTGATAAGAAATAAAAAGGAATATCGAAAATTCGAGTGGCTAAAGCTAAAGCAGCTACTTTCGAAGTAACAGAAAGAAAAGCAACGACTGGAGTGGGAGATCCTTCGTATACGTCAGGAGTCCATTGATGAAAAGGGGCTAGGGAAAGCTTGAACCCAATTCCTACAGTGATGAATATAAGCGCAATTGAAATTCCTGGGGAGTTATACATTTGTGTATTGATAAGACCATTCACTATTTCTTGAGCTTCAATCTCTCCCCCGGATGAACCATATAGCCAAGAGAAACCATAAACCAGAATAGAAGAGCTTGCCCCACCCATGAGTAAATATTTCATAGTAGCCTCATTAGATCGTATATCTTTCTTGGTATATCCAGATAATAGGTAGGAGCATAAACTGAAACATTCTAGAGCTACAAAGATAGTTATTAAATCGTTAGCACCACATAAAAACATTCCTCCTAGAGTAGCTGTTAATATGAATAACAGAAACTCTGTTATAGCCATTTCTGTACATTCAATGTACTCTACGGATAGAGGAATACAGAGAGTTGAACATAGTAAAATAAGAAATTGAAAGATTTCGTTGAAATTGTTCGTTTGGAAATTTCCTGAAAAGCTAATCATAGGTTCTTCTCTCCATCGGAACAATAGGGCCGTTATGCTCATTACGAAACTTGTTGAAGAGATGAAATATAACCAAGGTATATCTTTTTGATCAGAGGTTAAATCGATCATCAGAAGAAGAATTAGGCCAAAAAGCTAGCATA
+
MPRNMLSHKIKJPKNPNMIJSKSLLSSJSJIHHMJIJJIJJIHGOJKMLMKLILORMNLSQMJRMIKHOKRNIJIKKJJIMSIJRMKMJM8435:<ECAFGGOBCCBBSNLRLKNLSKJNKJKIKJOISPNHG?:::<=<=@ADGLHLRKMONSNSNLSMMLMNKNSSSKSIKCCB>>><;<<<>@ABGFJKILSIJKKGPHMGFIJPNHISHSOSMKSBLKIOKOSSRSQSSNOJMLMJSKKJSKOLKHNOQLSKIIGLKF<:FCB@@LOSSOSKSOSSNKSSSLKQKSLJSPLKOSLPQMLKKKLKLNSNSLSISJSNSSFMNSKJMIJSRFLISPKJNISSSMQKKJKPLIRMHOEFACBBHEE=>=PSHQQKNKKLIMSOHJIJQKHHILJIKPLPLKHIJKNIJKHIJIKIMNNNPJHC5224EIOIOLMIFHHJINLQJKJSMROSSSQLSMNJSNJNOOHLJHHSSSHMMKNGJ>>>>?LKNKKLFFEIHKDDA@ADEMLIGKJKJISLNIOIMRJSMJKHHLHHGIGIIO>;;;;CFIISFHJKJJJOIJLKKKSMKMJKKMIKIJORIPPJKLEFFBEJKLHLHKIJHIIILMHJJHJDIGKKLB5IIFGFIGMIFFHIMGJIMFCP0,,FCEGFIJHGIMSKNKIJMJII<::;<IHDEEDFHFHKGIGJKFIPRSPLPMIGFHILLMSIQGHIMKJJSRRHSGKLOLNNHKLJJLLLSMMSSMJNIEIKKGKJIJJKMILNSJKKILIRJLPIHHNNNLMMJHNNEGFHSOSKGSLSJHMIJRMJSOIJKKISKMJEIJHKIISLCDCCDGIEFQOKPKJHBC9GGA>>>?EGHSHKKONJN<<;;<JJMKJKMLMQJMLLGPSJLF0.%%%*(,-78JROEG:;::FKLKPLSKJIKIIKOHGFHKGIOMNONJGRIKIFBBBB21110/02/0//:=AAABCAIFFKHGJHLLNJD@AAACDKOIKRHIKPJNOSNQIJHDCDFHE>EOMNSLKOSSNKIKSKSPKMIQISJRQRLILMLIIIIIMSLLNISHILIIPISJSKJJJNJPSKSJSIQJHJIKGKHOSPJJOSKDEESJNSSHIJKMMIILGFFJHIOSSSNMMLKSIJKLOLGJNKIJJKJJIIKKINIKJJSNRSJKKJKHLJLOMPKKJISIKDDDFHIJOKSSLJKKHKIKLNMJJJPLIHHGJNHKLJSOLSMLQJLLMINIJONKLLKSHJGIIKLNGJMHKJLSOSONLSSBBAGHNJMGIPIDEBKGJSNJMHIEC@A44INGIKHLLKLJSKHHMHNISJIJMMSSOSSIJNRPSKQJFFGJJMMFHIJJJNMLJJIKJKGJIGFFHJMSLMLJSKJCCFHJJIKIKFDDEEGIFHEHGHLNLHHHGHHFGEGJLKRSNHHEIIIH
@165_45CNXP_2
GGCAATGCAAGGGAAGCCATCGATAAAATAGTGAACATTGTAAATATTTTTGGAATGGAGATAGCCATTCCACCCATTTCATCAAGATAAACAAGCCTAATTCTATCATAACTCGTTCCTGCCAAGAAAAAAAGTGCAGCGCCAATAAATCCATGAGAAATTATTTGTAAAATAGCTCCATTAAGTCCAGGATCCGTTATAGAACTAATACCTATAATTATAAAACCCATATGAGATACAGAAGAATAGGCTATTCTCTTTTTTAAATTACGTTGACCAGAGAGATGTTAAAGCTGCATAAATTATTTGGATTGTACCGACTACCAACAACCAAGGAGAAAACATAGAATGAGCGTGGGGTAATAATTCCATATTGATGAAATGGGTGGAATGGCTATCTCCATTCCAAAAATATACAATGTTAACTATTTATCGATCAGCTTTCCCTTGCATTGCCA
+
HHKJISSSSSILPRNPSSLSKLKSQJPOSMSJOLSPIJSKSSSLRSGSSSRPNJNNLNOSSLIRKHLISLGDFIMFHSJIMMKIPLMLLSJJLNKKHSLMHLIPIG@;;6555.-,+))*+2699??76<>JOEDDEHQNKEA?@C:999;IFC>@@ACONSKSLSSSSSSJPSOKF>>78CBA???GHMKSNSOJHMIKJGFHHFFHILKKJKIKQIJMSGLPMD65556II777778GEGNSSNSGJIIJJSLHJGGFCDCREJKHIDGDKJOSJA642000SMKIMPGRJSSKKSNKPSLPLKMOSNPSOKQGHGHHSHB@?=>?...+**)%%%'2:?;AFEEFOSHGFEGGLPONOISQKFHGFEGLNKILSSNQJIJIOHIJOHJHCD<<99788:*+700<::88943%%%%'(,*%%%%)+,,&3)(((())))-1,/11111356,+**
@166_45CNXP_2
AATCGCAATAATCGGGTTCATTGATATTCCTAGTATAGTAGATGCTATCACACATACAATCATACTCAATTCAATGGAGTGCCTGATCTTAAAGGGGATATTCTATAATTTCGCATGTGAGGGGTTATTTCTTGGTTTCGTGGGGTCGTTAATAACTTGATTATTTTTAGATAATAGTAGATAGAAAGAACGCTCGTAAGGAGTCCTATTGAAACCAAGAAATATAGGCCTGCCTGCCATCCACACCAGAATAAATAGAGTTTTCCAAAAAAACCTGCTAGTGGAGGAAGACCTCCTAGGGATAAGAGACATAGAGCTAAAGAGAGAGCCGAAAAAAGGATCTTTTGTGTATAATCCTGCATAATCTCGAATGTTATCAGTTCCGGTACGTAGACCAAATAATATAATGCAAGCAAAAGTTCCTAGATTCATGGCGATATAGAACAGCATATAAGTTATCATGCTCGCATATCCACCATTTGAGTCTCCAACAATTATTCCAATAATTACATATCCGATTTGACCTATGGACGAATATGCAAGCATACGTTTCATGCTTGTTTGAGTAATAGCAATGAGATTCCCGAATATCATGCTAAGAATAGCTTAGGATTTCCAGAAGAAGATGCCATTCATTTGATAAGAAATAAAAAGGAATATCGAAAATTCGAGTGGCTAAAGCTAAAGCAGCTACTTTCGAAGTAACAGAAAGAAAAGCAACGACTGGAGTGGGAGATCCTTCGTATACGTCAGGAGTCCATTGATGAAAAGGGGCTAGGGAAAGCTTGAACCCAATTCCTACAGTGATGAATATAAGCGCAATTGAAATTCCTGGGGAGTTATACATTTGTGTATTGATAAGACCATTCACTATTTCTTGAAGCTCAATCTCTCCCCCGGATGAACCATATAGCCAAGAGAAACCATAAACCAGAATAGAAGAGCTTGCCCCACCCATGAGTAAATATTTCATAGTAGCCTCATTAGATCGTATATCTTTCTTGGTATATCCAGATAATAGGTAGGAGCATAAACTGAAACATTCTAGAGCTACAAAGATAGTTATTAAATCGTTAGCACCACATAAAAACATTCCTCCTAGAGTAGCTGTTAATATGAATAACAGAAACTCTGTTATAGCCATTTCTGTACATTCAATGTACTCTACGGATAGAGGAATACAGAGAGTTGAACATAGTAAAATAAGAAATTGAAAGATTTCGTTGAAATTGTTCGTTTGGAAATTTCCTGAAAAGCTAATCATAGGTTCTTCTCTCCATCAGAACGATAGGGCCGTTATGCTCATTACGAAACTTGTTGAAGAGATGAAATATAACCAAGGTATATCTTTTTGATCAGAGGTTAAATCGATCAAAAAGATATACCTTGGTTATATTTCATCTCTTCAACAAGTTTCGTAATGAGCATAACGGCCCTATTGTTCCGATGAAAAGAACCTATGATTAGCTTTTCAGGAAATTTCCAAACGAACAATTTCAACGAAAATTTTACTATGTTCAACTCTCTGTATTCCTCTATCCGTAGAGTACATTGAATGTACAGAAATGGCTATAACAGAGTTTCTGTTATTCATATTAACAGCTACTCTAGGAGGAATGTTTTTATGTGGTGCTAACGATTTAATAACTATCTTTGTAGCTCTAGAATGTTTCAGTTTATGCTCCTACCTATTATCTGGATATACCAAGAAAGATATACGATCTAGATCAGGCTACTAGTGAAATATTTACTCATGGGTGGGGCAGAAGTTTTCTCTTGGCTATATATGGTTCATCCGGGGGAGAGATTCAACTTCAAGAAATAGTGAATGGTCTTATCAATACACAAATGTATAACTCCCAGGAATTTCCAATTGCACTTATATATTAGCTGTAGGAATTGGGTTCGAGCTTTCCCTAGCCCCTTTTCATCAATGGACTCCTGACGTATACGAAGGATCTCCCACTCCAGTCGTTGCTTTTCTTTCTGTTATTCGAAAGTAGCTGCTTTAGTTTTAGCCACTCGAATTTTCGATATTCCTTTTTATTTCTTATCAAATGAATGGCATCTTCTTCTGGAAATCCTAGCTATTCTTAGCATGATATTGGGAATCTCATTGCTATTACTCAAACAAGCATGAAACGTATGCTTGCATCTAGTTCCCATAGGTCAAATCGGATATGTAATTATTGGAATAATTGTTGGAGACTCAAATGGTGGATATGCGAGCATGATAACTTATATGCTGTTATTATCGCCATGATATTTAGGAACTTTTGCTTGCATTATATTATTTGGTCTACGTACCGGAACTGATAACATTCGAGATTCTATGCAGTTATAGGCCAAAGATGCCTTTTTTGGCTCTCTCTTTAGCTCTATGTCTCTTATCCCTAGGAGGTCTTCCTCCACTAGCAGTTTTTTTGGAAAACTCTATTTATTCTGGTGTGGATGGCAGGCAGGCCTATATTTCTTGGTTTCAATAGGACTCCTTACGAGCGTTCTTTCTATCTACTATTATCTAAAAATAATCAAGTTATTAATGACTGGACGAAACCAAGAAATAACCCCTCACATGCGAAATTATCGAATATCCCCCTTAATACAAACAATTCCATCGAATTGAGTATGATTGTATGTGTGATAGCATCTACTATACTAGGAATATCAATGAACCCGATT
+
7<<;;999;<CC?<;::<?ADDBBBBACA@@?>?>>?>>>=<==<===>???@@???@@A@@?<:;;66776((('(+('&%$$#$$)++*+.36:5;4236'''''...-6668:?@?@===>=>??EG21(&%%%(%%%$%''&())))+:=??????CDDECEGHFAAA@AE:9997995455668>80/0+((((66:;:77799>==>>;<>=>>@CCCGDCCBBCCDDDDCDDBABBBA@@7666685527777:98?--++>ABSJGGSSGJHHIHIHKG?EDF@;<---98876891//43/--/../01489<@A@===>?*)))*SSNMPSQSNSPLKSKMOSQSSOJMNMKLOSMMLJOOSJOSQHMSSSNSOORSILKPKPIIMHNMPQSRSNMSHLLGGJHHSHKLJJLNSSKSPJNSOIOLHIGHLKKMJLPIMJNSOKSPSMKOPLOJNJMMSMSILJMKHJJPLMMSSJQLKMSJSQMRKNJLKKIGLHOSKILJIJGIHIINJSMQJKJKGKKLIGFFGLPRQLSSLKKNSMPSKNLSNSRPMOSSKSJNKQLLSJMQNKQSQSF?:1,,CDDGCDEDEE<:;9996552+''(+:;>6ADFKLKLJLJKHQJQNNNLNMMDDLMGISJNMNHLOSSSLJSNJGIEEFOSM><<<=SIKLKNOKSSOSLSOKSKKPKNNKKJSIMMLJPKMPOOILIMSIJOSSSOOKJHRLSHGGJIFIJIKKKMMHJHHHHFGGHKKSII@>>>@HCBEHFFMGJHIEMGGGMPLHG97777FNLLSJIHIJMJHHIKGJJIKKHKIJDDDDFIRISSJMJMHKGJGIIHHFHHHKLMJIJJKKNJLPLMKKRIHFNMJIHJHHOINISRLHMHIOJHIJHIIJDG;;;:@=;*))))))(((()++,?GIFJHGHJJFLKJIDDEGFGHHGCB?=:,-,,,,-.?B6E9999::QSILKNSKSGIJGMJKJJKKMLIISLSSLHOKKHHC@AA@EPLIQSNJJGIIJLMIJJSHIHKLPKGIHKILIJPSJJISOSRJNPJIRHKHMJLSOMSNLQKLNLKJHHJHIHILJNLPKLILNSJNJIHSHLKLKMIGLIJLMKKLMMSKKLJMHIJKHHJIHKHKSIPJLMSMPLINSSSSNSKMLJKHIGGFLJOONHIIHKLSJKJRIPNSOSORMSIJMHKJHKQSKGHLILPSNSMJPLSJIIRSMJIRNJKSIKPPIKJF?921113?BLHPIMPQSSJMMNSRSSKIMOILMOHSPHGLHHIIE@663****,(''''***+211129@GJHILICAB@ABCA<;=33<=OSNKJINMIKLKLJKJISKLHLFHFICDIOB?>;;@CJKJKNIMH00001B@BDSSLJJJJIHHJCAEDFJJCEDCBCACCDDEBBC<<:7880++,3:;<::9;;>=;:998023399:995542,,,--.5457:;:9:=ACA???902223@BACB98,,-,/4566899:6552..-'%%%'*)+,-/053/09:<;<6667689D@@>=<>=?992-,*))++//789=====::;DEHEDC@EFCCCA><<==C??BBACBCFDEECFEHGDDEDGDD@?=?>AEABAA@@@ABGDCCCDGFFBECCA0////@A?@GFJGG@@?>:;>?BCA@?=>>>>FFGHDBBC>;;>>=>><::8/.0111,,,-=@ACDEGDDCCBBADDCC>>:9999913,**+*+8851.-'''(1123334453110//.)))))**((''(((''&&('(''&&&))+1357977432223330/++**&%%%&*,....---.0112330///0699?@>???ABACCBCCCEDD@A44310.*)(()((&&&((&%%&'&*+*)))'((**+4679@AAAAAA@6000/0/...15;<971-,-4:-***-0001469:<<?AFDD@?=@99977;;---/97<FDEEFG>89::740.-,/7424::7))))))001;8899;@===4.'''((246;=?=;===?CD@8777787999AKKFLKEBEFCDA99999>??>AA>====@@ABFEBEEDEBCE:9885/.,,-'+66557799:((((,0..113>??>===<>?<<<<;====>A>>>>=98884-,,,,-,''&&&(&&''(+++++//...223366222456:::;;<;;;?@ACC@BBBD@@?@@@GDEDAAFEDDB@?99999CBEGD@AA@>=<91+*)()&&'&&'11146440,)((&&'....,.1,:=>@EEHDEEHB=889CBCCADBC@B?@<::::;:;;;997444////10-'%$$$&&$$$%((%%$##$$%))''''+201;2211221.+++-,5:>=<:::;6754567=AA@?<<<====?B?@ACA<9<211.-))(+):?>>ADEECBA@@ADFCFHGEDDCDEGJBGIJSBBBABFPGDAA;;;C7..C<<?>?@87667953310/-(((1112563465//0((((((+-4**++++,@BDAAADFDCEFCFECDDDEFGDCB@=8:;46666BCC>DBDDDEDB@?>=876678<=42+)))),1/003111()/-.*)(&')))+755<:9::;?@@AABBDDEABBCCFFIIEEDDFHJFGEEDBA@BBA@@AAA@@=644211112/00/
@167_45CNXP_2
CGTACGTAAACAACTCGAAGTATGGGTCTAGCTTATTGATACGTTACCGAAAACCTCATTTGAATAAATTTGGAATACATTTTATTTTTTTTATTGACAAGTACTCGTACTCAAAAAAGTTAAAAATTTTTTATTTATATATTTTTTTTGAGTACGCGTTCTTTGGACCTGGTGTATCTTGTCTTTACCATGAATGATTTTCCTTGGTTAACAATAATTGTTGTTTTTCCAATATCTGCTGGTTCATTAATGTTATTTCTCCCGCATAGGGGAAATAAAGTCAATAAATCGTATACTATATGCATTTGCATCTTAGAACTTCTTCTAACGACCTACGCTTTTTGTTATAATTTTAAAATGGACGATCCATTAATTCAACTGTCCGAAGATTATAAATGGATCGATTTTTTTGATTTTTACTGGAGAATGGGGAATAGATGGACTTTCTATAGGAACTATTTTACTGACGGGATTTATTACTACTTTAGCCACTTTAGCGGCTTTTCCAGTTACTCGGGATTCCCGATTTTTTCATTTCCTGATGTTAGCAATGTACAGCGGTCAAATAGGATTATTTTCTTCTCGGGATCTTCTACTTTTTTTCATCATGTGGGAATTAGAATTAATTTCCCGTTTATCTACTTTTATCCATGTGGGGTGGAAAGAAACGTCTGTATTCGGCTACAAAATTTATTTTGTACACGGCAAGATTCTTATTTTTTTATTAATAGGAGTTTTAGGTATAAGTTTATATGGTTCGAACGAACCAACATTAAATTTAGAACTCTTAGCTAATAAATCCTATCCTGTTACACTTGAAATACTATTTTATATTGGATTTCTTATTGCTTTTGCCGTCAAATTACCGATTATACCTTTACATACTTGGTTACCTGACACCCACGGTGAGGCACATTACAGTACCTGTATGCTTCTCGCTGGAATCTTATTAAAAATGGGAGCCTATGGGTTGGTTCGAATCAATATGGAATTATTACCCCACGCTCATTCTATGTTTTCTCCTTGGTTGTTGGTAGTCGGTACAATCCAAATAATTTATGCAGCTTTAACATCTCTCGGTCAACGTAATTTAAAAAAGAGAATAGCCTATTCTTCTGTATCTCATATGGGTTTTATAATTATAGGTATTAGTTCTATAACGGATCCTGGACTTAATGGAGCTATTTTACAAATAATTTCTCATGGATTTATTGGCGCTGCACTTTTTTTCTTGGCAGGAACGAGTTATGATAGAATTAGGCTTGTTTATCTTGATGAAATGGGTGGAATGGCTATCTCCATTCCAAAAATATTTACAATGTTCACTATTTTATCGATGGCTTCCCTTTGGTGCA
+
LLLJJKKIIKIAA@AAMIPMLJGFJHGLIJIMLJGLKIHKCKIJJOJIHNJJOKPJEEEFNCFFIFLSRMQOJLJKKSSNMSSJFCEBSSSSMSIHJKKHGNJSOKLKKJSKHHLMSSJKLFFISPMGKPSSKPKKNPLPHI?D?GHBB;::;;<EGGEF77766BFSJSLNLSKLSMPSIPLOLQOSMNSJSLKNSKSSSSSLKLJSNSSKLJJKKLKKSSSMHFSPSOOLRJPJMSLSNQOSIINSILQMSSIRKMIL@@622HJILPRJMGIDCFF:83111022*-++*(*))))'((--11002222270045CCMIHJKGGFHHIFKSJQSSLLSSRSSSLKMSJJKFCCEFHQKSIFGEFSJNKSJSMFORKMKHSKIJGJIIMLNKHKOISNKNFEHFHHSSSHCC?>RKKJK@<94/-))*+,,860000//055;-,,--BDIIFFGHLGKKLJKHLNEEEEGGMKLJJHSHA>???KKLKHII85556DDGGSPNLDCCFFDE111BCIGKJMEEGEIMSSMHBEHHIFHGGGFGHFFGEEIJGDBBABBFEGHMSFFCBCCEIHSQNJKGICCCEFGGHMHDBA=A?INJJHHGFGGEFHJHGDB??<<<;<=><=636858400=42223B?@?@@FCACDCBMIJF;::::GFNRMHIMKHMLODBCDDIOGGJLHMKF22222GEDFL1110+)('('')%&&=GSSSMJNLSJOLKMKJLSORSMSJPJJMIIPLKQHKHMMOMSSLHJMJNOOSLLSSRPJSOSSMNLQNSOSSOLPLNSSOOQSSOOLSSSKQNIMNKPSSSSSNSJSNSSOKLORKLJSJSOKJLNMKOSOMOSIOKNNKNKKKSKPSSNLQSNHJFOQNSJSQSQOLJIMSSLPSRSSKOQKOONOLSJSSSLSSJPRKPLPLMJNKILKMSSNSNSIOSLNQMOJOSQKKLRNSSLSSNMJMKJKQRSSORSQNSPKJSMLNJQQMJNKDEEDDCEFHKMAPSSOLLSSOSOKLMJPKKOMKSSLJPLNKLRSNOSKJILPSSLSSNLPSOPOMKOSSSSRPSPOSQOKSOSQLOSHSNKNSMSSLKSMNKPMNPSNLSOSJKINKKMLKNSSLOSSRNKSKMKSRSOHJSKONPSLPJSSSMNSOOSSSMOOMMMLLSJJKINPMKOMMNSSSSOQLSKPPRSKLSRSSSOMNILNSLMQLLMKSLSKQSSMSSKSIMOLKSHKLNSSRSSMSOOJNQSIIGHKLMRPOSSHLOLQNSLNKLOSSSMPSJLSJPNJLONQOIIJFFKIJGKLMSNMLKHIIISAC@8777;5533489@AIHIHKKKIHNMP=<<<<FGFHFHHFG@.---..
@168_45CNXP_2
ATGCTAGCAACAACTCGAAGTATGGGTCTAGCTTATTGATACGTTACCGAAAACCTCATTTGAATAAATTTGGAATACATTTTATTTTTTTTATTGACAGATCGTACTCAAAAAAGTTAAAAATTTTTTATTTATATATTTTTTTTGAGTACGCGTTCTTTGGACCTGGTGTATCTTGTCTTTACCATGAATGATTTTCCTTGGTTAACAATAATTGTTGTTTTTCCAATATCTGCTGGTTCATTAATGTTATTTCTCCCGCATAGGGGAAATAAAGTCAATAAATGGTATACTATATGCATTTGCATCTTTGAGAACTTCTTCTAACGACCTACGCTTTTTGTTATAATTTTAAAATGGACGATCCATTAATTCAACTGTCCGAAGATTATAAATGGATCGATTTTTTTGATTTTTACTGGAGAATGGGAATAGATGGACTTTCTATAGGAACTATTTTACTGACGGGATTTATTACTACTTTAGCCACTTTAGCGGCTTTTCCAGTTACTCGGGATTCCCAGATTTTTCATTTCCTGATGTTAGCAATGTACAGCGGTCAAATAGGATTATTTTCTTCTCGGGATCTTCTACTTTTTTTCATCATGTGGGAATTAGAATTAATTCCCATTTTATCTTTATCCATGTGGGGTGGAAAGAAACGTCTGTATTCGGCTACAAAATTTATTTTGTACACGGCAGGAAGTTCTATTTTTTTATTAATAGGAGTTTTAGGTATAAGTTTATATGGTTCGAACGAACCAACATTAAATTTAGAACTCTTAGCTAATAAATCCTATCCTGTTACACTTGAAATACTATTTTATATTGGATTTCTTCTGCTTTTTGCCGTCAAATTACCGATTATACCTTTACATACTTGGTTACCTGACACCCACGGTGAGGCACATTACAGTACCTGTATGCTTCTCGCTGGAATCTTATAAAATCGGGATTCTATGGGTTGGTTCGAATCAATATGGAATTATTACCCCACGCTCATTCTATGTTTTCTCCTTGGTTGTTGGTAGTCGGTAATTTGACGGCAAAAGCAATAAGAAATCCAATATAAAATAGTATTTCAAGTGTAACAGGATAGGATTTATTAGCTAAGAGTTCTAAATTTAATGTTGGTTCGTTCAACCATATAAACTTATACCTAAAACTCCTATTAATAAAAAAATAGAACTTCCTGCCGTGTACAAAATAAATTTTGTAGCCGAATACAGACGTTTCTTTCCACCCCACATGGATAAAAGTAGATAAACGGGAATTAATTCTAATTCCCACATGATGAAAAAAAGTAGAAGATCCCGAGAAGAAAATAATCCTATTTGACCGCTGTACATTGCTAACATCAGGAAATGAAAAAATCGGGAATCCCGAGTAACTGGAAAAGCCGCTAAAGTGGCTAAAGTAGTAATAAATCCCGTCAGTAAAATAGTTCCTATAGAAAGTCCATCTATTCCCATTCTCCAGTAAAAATCAAAAAAATCGATCCATTTATAATCTTCGGACAGTTGAATTAATGGATCGTCCATTTTAAAATTATAACAAAAAGCGTAGGTCGTTAGAAGAAGTTCTGAGATTGCAAATGCATATAGTATACCATTTATTGACTTTATTTCCCCTATGCGGGAGAAATAACATTAATGAACCAGCAGATATTGGAAAAACAACAATTATTGTTAACCAAGGAAAATCATTCATGGTAAAGACAAGATACGCCAGGTCCAAAGAACGCGTACTCAAAAAAAATATATAAATAAAAAATTTTAACTTTTTTGAGTACGTACTTGTCAATAAAAAAAATAAAATGTATGTTCAAATTTATTCAAATGAGGTTTTCGGTAACGTATCAATAAGCTAGACCCATACTTCGAGTTGTTGCTAGCATA
+
EGHJIKIEGSJLMLIJSPJJPMSGFGFGJHHFJNIILNJLKIJKJQLSJNSJMJJMKJISNKSSMKSMMMKMIMKLSSPISSSLLSJLPNMIEDDBAB0...*((,/-..246CD59=--HKLIFJFSSMSLOMSSSJHEB<BGGF221113110001010+9?BCSFGLGNMLFGHEFGCFG<DKGSHOMSNMSLPSSILJ?@HNLRLIHHGJHOLMSSKHSNIKOEDSKSPSMSOMNRJCCQMDFIHSJ?ABBDFFHEA@HMBBBCKROLJDECABEFEFHIOIQSGJMOMHPMKGOQ<;<;:=>=;::*((''(**1+++:<>?@PKSNKQSPSNJNNNIOMQSSMIIOHAACCHJNKFCABACSSNMFNSDGSSSNSSNKHGOMLKDD:=;,65556;:99;99:?545BDAA?;6667>>>?CDHGHFFJJJJHIIKJSKSNMPJQQOLLLJGSKQSSGHHLHHGGLGLNKBDC95683-.01::==<99922333932512FHDEED?<;9:;/++(+)()*002+++AFIKLIIMPMGGKNKJMHKKPKKHIJIFEDD@????FJSLJSQSSJJC@?@AFFHKSHPGDIFSSSSQJS<:;:;;HJJSSL3////11101.,,&'((),/)*)*();?@ACHHKHNIIFFKMHSSNMMLNSJKJG@33333BBBAEEAIOJFEGGEJLOJLOJFECABCCEMGJGLKMOSNJ@@A=>>;999;@:GIFGFFDEFFEHKIJIMPIJDD.-,,.01223===>>HEDDDFOHEFFEDFGGJIHIFMHQMOSKNPSHMLJJLJKFGNGHEEMKOPSJSLNSMISIGKDDDBEFBB8,,+++)(())*:;==>JCAEDH<75589BBSHIGIGHMPJJIOFGIIOLNSMMIJJILIIHGKFDABDCC32.,,.11122@AADSJLISIGDCDF=878888754..099,+*)(%%$$$%(()*34445.+**+-----.DCDFISMPKJKKIB<CAABCCEHFFGGHOMJPJSKKJJKOKQNMSPJRRIMJSJLJLHJHLLIKFLJMSLSSBBB?2///GHILGJFJHGIGHFHGPLHLMLSLKMJRLMMSNRKINKNJSSMNPJSSSSDFEOIHSLKJNJMNKPSSNLJ54445--,)&&&'**/////..3,,-DGHGIHNJSSKJIHKILJ:,,,FCA?<<<;;<<::>AEGJSKOLJ=D3MDEBDDMKNOMJNOOJFDB@<;*(((((10883,712AR>;FED<<<<:DFJFQHFQSHSRIJSINKINLSSPMNJIKJJNSMGSMSLSLGHFSSSJKGBCEGJLLLQI?IMPJOSSKMJKSKOJIISQLGIILMJQISMJKMSRSKLNNMLJKMILJPLIHHJDCCEFMSMMLMMHONSOSKKSLMNJMMKMMLLNJIISSQJINJNLOLLOKNHJJSSLJHIJLKIKLFFEEFSMJIFBBBNJKKJIKNGJSMSISISMHLNDNKSSSPSIFNFJIMSBB?FLSSQS;;;;<SIKOMHQORLJJLHJMSJKIIGHJRHEBBB=<<<<;;;:556542589?BABDCDBCCDJGFA?=>??;+**''*)*)**'(&&%&&(),***115599:;@=8766688:99:<AA5411112===<A@=:;<=?>@>?@C;::6565567<<===>?DFDGHHGHIIGBCEGSG@;<<::<=?ADEDDB8889DGHDCHFFFCCCBCCA@???BAD?;;<<<<;(((((;:;=<<>?CFH@???>A?6623:B?>:99899;;<<9:9::8423/,+(&&&').*(''&(%%%%068=>10..277:;<;;889:9761(%%%%'+)(*---/2345666899;>?97666::3343211114555?>?>=?;=76666//0532233340//---
@169_45CNXP_2
ATGCTAGCAACAACTCGAAGTATGGGTCTAGCTTATTGATACGTTACCGAAAACCTCATTTGAATAAATTTGGAATACATTTTATTTTTTTTATTGACAAGTACTCGTACTCAAAAAAGTTAAAAATTTTTTATTTATATATTTTTTTTGAGTACGCGTTCTCTTGGACCTGGTGTATCTTGTCTTTACCACGAATGATTTTCCTTGGTTAACAATAATTGTTGTTTTTCCAATATCTGCTGGTTCATTAATGTTATTTCTCCCGCATAGGGGAAATAAAGTCAATAAATGGTATACTATATGCATTTGCATCTTAGAACTTCTTCTAACGACTCATCTACGCTTTTGTTATAATTTTAAAATGGACGATCCATTAATTCAACTGTCCGAAGATTATAAATGGATCGATTTTTTTGATTTTTACTGGAGAATGGGAATAGATGGACTTTCTATAGGAACTATTTATTGACTTTATTTCCCCTATGCGGGAGAAATAACATTAATGAACCAGCAGATATTGGAAAAACAACAATTATTGTTAACCAAGGAAAATCATTCGTGTAAAGACAAGTACACCAGGTCCAAAGAACGCGTACTCAAAAAAAAATATATAAATAAAAAATTTTTAACTTTTTTGAGTACGAGTACTGTACAATAAAAAAAATAAAATGTATTCCAAATTTATTCAAATGAGGTTTTCGGTAACGTATCAATAAGCTAGACCCATACTTCGAGTTGTTGCTAGCATAGGTGCTGGTCCAGGGTTGATGGGTTTGGTT
+
JLHFIILONOLGFFECBCCCGKSNSKKSJHJEGEDDKHNRJSKNLHLKJIIMIHLMPHSKSSSNLMJPNOSJISNKLLPNQPSJEACJLSSSSRJKJHNKKSSSRPONMJGFCDGMJSRJMHHJJNFIKLSSSMSMKOSIILC@GSSSSNJFGIMGB++*''&%'))6HIJNSJLOQJKSPRJRSRSPMSSJJ===LIMLNIISS?335SQSSSNKIKOPLISSHMNSOSMHFILKSSJKKLOSOLLJNLRJPQSMOMOJSJSIKPSLEFGJKOSJHGHMGLIIGLLJSSKHKILPSOJJJSLMQLPLKSSSKKKFBCC?<>=>EA?=<<5340)&%$$%&&,.//EDFHFGSJRSJSSHLJISMSD@@@@DSSSQLSOLNPLLRSSIHKKJNLSKIIKSFKSKJG-,,,,EHFJHIOSMSONSKJHKOSSJNLKRPLINJKNONKLSSINJIGJFOKMGDF@A@EHHISILSNSSMISSIELIJJHJKJGHSJDDFIHJEDHF@BBCCC@?;52/00:=?BEHHJF>>=;;<<=>>>>>B?>>?>==;;:7778:5.+))(((((((())&&'(32223669:;>=???::::<AB<89:<=BGKA:889:::<<;==>>;9:;=?211025@@>6444320/,+('%%(&%%%%/8256;BBBAABEB???@A=4000:<B???==??>@CB@?>@C>;;;<@B@@??>@@A=<;<<DCCDKJDFDDCDEDDDDDCDB@@ABCBAA=<<<;==;;:97544635742.+)'''%$$#
@170_45CNXP_2
ATGCTAGCTTTTTGGCCTAATTCTTCTTCTTCTTCCACGGGACTCTCTCTGAATCGGTGATTTTCAATCTCCTCGGTTTCGATCTGAAACCTTGCGATCTACTTGAAAGAGAGATTCAGAAATTTCCAAGTAATAATAATGTTGGCCTGCGACTCAACCGCAACAGCAACATGAGCAGAAGAAGCAATCAGAGACTGTTTCATCTGCTGAAGAAGATGCTTTGAAGTGGAACACCGATTGCGTTTACTTTCTCGCTTCTCCTTTAACCTGCAAGAAGGGACCTGAATGCGAGTATCGCCACAGTGAGTATGCGCGAATGAACCCGATTATTGCGATTA
+
IFGGGFDD>9.,,,?AEEJOHGIJGJHHJFJFEF@AEDCFGEFEDEEEFIGFHHFFEEEFHIHED=;;99;;:-))((A;<<;;>@BBJLKSOHHIGHDDC<5444<KIKGLCA@ABPGGKJGKOHIBCCBADECCC777667($$$%&&'))*/788:GEFDFC@@?FHIJIFHHKSSMMJSONILSJGNJSJMLKEILJSLSRPMLJILSSSSSLSGGGHDISNKNKIMQKQKIJSKFFDDCB6=>>4./AAABICECSSMJJJIMSMJGDA<;;:;EGIHHHMKLIIGDCDD@@?@@HHJMMMLGIIGKCC533333444DAAFDEIKGJIGGIH
@171_45CNXP_2
TACGATCGAACAACTCGAAGTATGGGTCTAGCTTATTGATACGTTACCGAAAACCTCATTTGAATAAATTTGGAATACATTTTATTTTTTTTATTGACAAGTACTCGTACTCAAAAAAGTTAAAAATTTTTTATTTATATATTTTTTTTGAGTACGCGTTCTTTGGACCTGGTGTATCTTGTCTTTACCATGAATGATTTTCCTTGGTTAACAATAATTGTTGTTTTTCCAATATCTGCTGGTTCATTAATGTTATTTCTCCCGCATAGGGGAAATAAAGTCAATAAATGGTATACTATATGCATTTGCATCTTAGAACTTCTTCTAACGACCTACGCTTTTTGTTATAATTTTAAAATGGACGATCCATTAATTCAACTGTCCGAAGATTATAAATGGATCGATTTTTTTGATTTTTACTGGAGAATGGGAATAGATGGACTTTCTATAGGAACTATTTTACTGACGGGATTTATTACTACTTTAGCCACTTTAGCGGCTTTTCCAGTTACTCGGGATTCCCGATTTTTTCATTTCCTGATGTTAGCAATGTACAGCGGTCAAATAGGATTATTTTCTTCTCGGGATCTTCTACTTTTTTTCATCATGTGGGAATTAGAATTAATTCCCGTTTATCTACTTTTTATCCATGTGGGGTGGAAAGAAACGTCTGTATTCGGCTACAAAATTTATTTTGTACACGGCAGGAAGTTCTATTTTTTTATTAATAGGAGTTTTAGGTATAAGTTTATATGGTTCGAACGAACCAACATTAATTTTAAACTCTTAGCTAATAAATCCTATCCTGTTACACTTGAAATACTATTTTATCTGGATTTCTTATTGCTTTTGCCGTCAAATTACCGATTATACCTTTACATACTGGTTACCTGACACCCACGGTGAGGCACATTACAGTACCTGTATGCTTCTCGCTGGAATCTTATTAAAAATGGGAGCCTATGGGTTGGTTCAAATCAATATGGAATTATTACCCCACGCTCATTCTATGTTTTCTCCTTGGTTGTTGGTAGTCGGTACAATCCAAATAATTTATGCAGCTTTAACATCTCTCGGTCAACGTAATTTAAAAAAGAGAATAGCCTATTCTTCTGTATCTCATATGGGTTTTATAATTATAGGTATTAGTTCTATAACGGATCCCGCTGGACTTAATGGAGCTATTTTACAAATAATTTCTCATGGATTTATT
+
MHSINJGEDCFEHKOLJIJJOJREDCBACBBALHHLLMKLJJFHHBDKMHHKLLHLJIHNMHMSSISIMKJKIKMHJPJSIJHCIDHLSSSSPHQRMHKMHKHMLIISGIHCABCGSSJMHFEMQMKHISSSQQOJNNLOHS@GHSSSSLOJOIQJJ@?@766-++.5?BBCDIGHIEC?;::88889KGFHKJFJFSMNSOPKLRSNLNSOIMOLIIIIMKSHIIICCOCCEJPJKNSMJSLNILSJKJSSSOMPPQOPMPSJSJO??@>ASLLHDHKIL=<<<<NIFJKIGHJKGGHFGILSSSSNLJNLSLKHORINSNSSLMJKKIKHIHOOJKSOSSSSSMKHINNKQSMNJSLSLJIHFHJKKMLSJJISHSKHIJOSJJLLPRJQLNSSSPMLJHHHG@JKSSJCA?:CHGFEDDCFPLKJIKSPMOOHGIJJIRQNSMRSOIMJLJMSNOJQSMKPJON6666QQLKHHIGGHGIMSJMILIKJRSJPLGIHFJSMDA>>??553../879>::=;BEFGSSQMFDIIJMIJLMIOKKMNJJIMLLGHCF4331))))-999:6,++++,-32297788GGGHEF;;;E>MSSSRJGKGFJHGKIMLMSLGGHKIOIOHHSSLIIJ==7751--,,../2446;>:;<=DFEBBEDMSMGIRHFEDEJPJGPJJPNGGJJGJPHSJSLSNIIIF530/..---.400368==SSSJRFDDDDCCB@8><=.-,,,.457<<IFHIF6666000/03132('''',+**((<;+/,&&&%&''(,112KRNMMKNNOSKPLSINSSOMJIININPISJOJSA<J)))))SMJSKSMJLMDCEBAABBABGLJONSSIKLSSQPORLSSKOOSSSMLF666GKSSSNOLJJONSNPKSNPSPJMRNOPPOMISKRLPQSOSQSMSKMOKLPKKCKQIIIIIKNMJOSSOPMKSPSSOSJSJNKOKSLD++++-=<===FIMQKJNMSLSPKOOSKJSIKKMHIGHJJHGFBILKIJLMJSOQPNJPSNSLGIGININRHJFFGLJJSSPSOPSMNQNSSSSOSSMQPSHGGKJISSKSQSMRQKSIOSSSSHKIOHSSSLOMSPSONSNJNKRSSSSSQLNSNPSSLNMJOLOSSSLNQPSMNSKQSKSPKS@@?>84-,,,,,AFJHJJSOQJKSIKLLSSLSG???<<<<>JIKOSPKSSSOSKS
@172_45CNXP_2
AATCGCAATAATCGGGTTGATTATAATCCTAGTATCGTAGATGCTATCACACATACAATCATACTCAATACAATGAAATTGTTTGATCTTAAAGGGGATATTCTATAATTTCGCATGTGAGGGGTTATTTCTTGGTTTCGTCCAGTCATTAATAACTTGATTATTTTTAGATAATAGTAGATAGAAAGAACGCTCGTAAGGAGTCCTATTGAAACCAAGAAATATAGGCCTGCCTGCCATCCACACCAGAATAAATAGAGTTTTCCAAAAAAACCTGCTAGTGGAGGAAGACCTCCTAGGGATAAGAGACATAGAGCTAAAGAGAGAGCCAAAAAAGGATCTTTTGTGTATAATCCTGCATAATCTCGAATGTTATCAGTTCCGGTACGTAGACCAAATAATATAATGCAAGCAAAAGTTCCTAGATTCATGGCGATATAGAACAGCATATAAGTTATCATGCTCGCATATCCACCATTTGAGTCTCCAACAATTATTCCAATAATTACATATCCGATTTGACCTATGGACGAATATGCAAGCATACGTTTCATGCTTGTTTGAGTAATAGCAATGAGATTCCCGAATATCATGCTAAGAATAGCTAGGATTTCCAGAAGAAGATGCCATTCATTTGATAAGAAATAAAAAGGAATATCGAAAATTCGAGTGGCTAAAGCTAAAGCAGCTACTTTCGAAGTAACAGAAAGAAAAGCAACGACTGGAGTGGGAGATCCTTCGTATACGTCAGGAGTCCATTGATGAAAAGGGGCTAGGGAAAGCTTGAACCCAATTCCTACAGTAATGAATATAAGCGCAATTGAAATTCCTGGGGAGTTATACATTTGTGTATTGATAAGACCATTCACTATTTCTTGAAGCTCAATCTCTCCCCCGGATGAACCATATAGCCAAGAGAAACCATAAACCAGAATAGAAGAGCTTGCCCCACCCATGAGTAAATATTTCATAGTAGCCTCATTAGATCGTATATCTTTCTTGGTATATCCAGATAATAGGTAGGAGCATAAACTGAAACATTCTAGAGCTACAAAGATAGTTATTAAATCGTTAGCACCACATAAAAACATTCCTCCTAGAGTAGCTGTTAATATGAATAACAGAAACTCTGTTATAGCCATTTCTGTACATTCAATGTACTCTACGGATAGAGGAATACAGAGAGTTGAACATAGTAAAATAAGAAATTGAAAGATTTCGTTGAAATTGTTCGTTTGGAAATTTCCTGAAAAGCTAATCATAGGTTCTTCTCTCCATCGGAACAATAGGGCCGTTATGCTCATTACGAAACTTGTTGAAGAGATGAAATATAACCAAGGTATATCTTTTTGATCAGAGGTTAAATCGATCAAAAAGATATACCTTGGTTATATTTCATCTCTTCAACAAGTTTCGTAATGAGCATAACGGCCCTATTGTTCCGATGGAGAGAAGAACCTATGATTAGCTTTCAGGAAATTTCCAAACGAACAATTTCAACGAAATGTTTCAAATTCTTTATTTTACTATGTTCAACTCTCTGTATTCTTCTATCCGTAGAGTACATTGAATGTACAGAAATGGCTATAACAGAGTTTCTGTTATTCATATTAACAGCTACTCTAGGAGGAATGTTTTTATGTGGTGCTAACGATTTAATAACTATCTTTGTAGCTCTAGAATGTTTCAGTTTATGCTCCTACCTATTATCTGGATATACCAAGAAAGATATACGATCTAATGAGGCTACTATGAAATATTTACTCATGGGTGGGGCAAGCTCTTCTATTCTGGTTTATGGTTTCTCTTGGCTATATGGTTCATCCGGGGGACAGAGAGCTTCAAGAAATAGTGAATGGTCTTATCAATACACAAATGTATAACTTTCCAGGAATTTCAATTGCGCTTATATTCATTACTGTAGGAATTGGATTTCAAGCTTTCCCTAGCCCCTTTTCATCAATGGACTCCTGACGTATACGAAGGATCTCCACTCCAGTCGTTGCTTTTCTTTCTGTTACTTTCGAAAGTAGCTGCTTTAGCTTTAGCCACTCCGAATTTTCGATATTCCTTTTTATTTCTTATCAAATGAATGGCATCTTCTTCTGGAAATCCTAGCTATTCTTAGCATGATATTCGGGAATCTCATTGCTATTACTCAAACAAGCATGAAACGTATGCTTGCATATTCGTCCATAGGTCAAATCGGAATGTAATTATTGGAATAATTGTT
+
:=>>>???E@@@;55555/---,,'%$$%,('''((((,-110.1//288:;:;87643/)((((.)((''&&&%%%%$%)*+0/0;;<:777@AIHOSHKSMJKLKLJKSKNHONJPRKHMOJOSLSMOOSMMILMHBAABCKGJGIOLJPSQSISNSKSNSINOSSPRNSMJSKMSKKJHNHHJSLKSSJMQLNOLNHPJIILLSOLMMMSJRLKHNJONHSKJILKSJHSMKISSKKKSKORONPLGNKKSMJLSMNLLOSMG??KJHSSKSSLIROOMSMRJKMJNKJLLMSSISSNOSOJKJPJLLMOLSLKI>AI6JIJIKLLLSJGPPQQMSNKSSSOJSQLMNSSLQOPLLPSMOHKNSKNRPKSMMKSSKQRSLSROOSOSSISSSLSSSLSSNSKMNJLQKLJHJLMSKLSSJHLJRKLMSKJHGFEFMNLIIJJMSJSOSMLPSRPSSJKKSSMMNNINMKSNSPJSSRSLOQSMOMOQNPINOMSLQNKOLIHHKIHJH=5311123<79GFHGGGGIGBCCCEMLMJPHIKIHHFGGFINMKLNIIGIJDDFHFKKHKKFHJ?>>>==43322>>?JMHGGFDKFFFHDDEIJBBCGGIGGSGFGHFEEDDEDDDFGFISKIIGEHDEEHISJGMGKSRMMJGFGFGFGINMQKRSOOKKLMJLSSQKACDHKIJSSJIRJMMLJIQHGHHHFHNJMOLSKPLLKHINKMHKSMSLSLMIHSJLSILMHNJJGFGFFPLSLIKMMLSNISJJLLKNHKMNMEEFGELIKKKGGEFPKHHJSSLOKOSQLSKMLNKLJPSJOJLFGGJNOFGLJIINQKIHLMJMPPLKMSMSJMNNRNJPQNMOJIOJKKSKLIKJSKLLKQKRISNMKOOSIMONSSBB:999JKJIJHKKLSOKNOLHPJSSKLSSHOPKSMJJLNHRQQISNMKMOSNSDACEHFAEC:B*****IKLLSLPSSPKLIJIRNMLOMGIHFGIHJJGHKLKS@<>GIIKPRJQIHGFEFEJIIHGGHMFMJGHIHIJOHHGHJRKLKHHRJIRRJILJHGGFIGJJLSJJKKHKIFGHFGJGKIIIIJHGJMSPIKGIIMJKSOLIGIGLIIKKIMOIPMSJKSIIIFEFGGIIKKHLIHIJHFFEHHPOIKFHHGEFFGHIIFFHHFIHHEFHFHFECCEJGGIHGHFEFFGFHGGEDEDDDEHHKJLIJGGGIAEEFEFFHJGGGEEEJIHJLLJIFFGGIIIGKHJSOSOJFIHJJLFDFGKIGGHGLKGFIHGMHFHIMIGGHGJSLPIJGIIGEGFGGIHGHGHGHDCDDDHIIIHIIJJPMKFGFGFHFHNIHGGHGEEEFEEHGIIMRLSHGHJKJIHEFFFFFD=<@?@HSKLKKMKINGJMSKSOJLQHFDC====>BCDFCFDEFJFFDCCFCEEDFEGDGCCF<9871(./0:<AAA??>>?CCCBBHDDH@?AEF@@??@E=753.***=CFHIH@BAACDCCCAAADEDDBAA?>??</.-..460(,..17-0=@A<11113=;5588;<<;:9::;;+()(((44?@B??@?=>>?IGDECCCCDDGFFLHKHGKFGFCCCDGFFGGGJFG<=,,=FHKGDDCBBDFEEA=</.../BGHIJGEKFJLIFFFFIQEJHHCGC=<<:<:CDEFFGGIINGDDDBBFECCCAA??==;<54444GIGGKHGDDDAAA<=>AABBBBBDEDCHHKHIIKJGIMLLFE??==>EEGGDDCBCDGDA?;9999:>>@@BCAABCGEEA@@A?DBABCCCEDDDCDA>====DAGEG;:;;;HEDA?AB??>>;<:::::8710354,)),,+*+../1=@BDFFGGFGBAAA@ABA@AAA?BAA@CDC@=<=;;<;0.,++(&)&&,5434322215666::::;=>>>>?BCCC@>657,+++,40...--1113ABBGC;BDDE?4468>8>A>::966778:::9871111398789;::2/))'+;<>ABBA@??95422,*5<:9::99++++-15=>?CG<;;;7667724999/+,8:;4174112<=FNICDCCDD?<99?JHDEEEFIJFCCA?A:++++*1211111889::BFEMMHDDA?@AC?FJGHDA@AGGHOHIHGDCCCDEG@@<<<==EEADCAA@>=?@?@ABBCD@@@@>;;;;<????>=>==>522221322345111126550//0888<;::1011179;;?@?
@173_45CNXP_2
TACGATCGTTTTTGGCCTAATTCTTCTTCTGATGATCGATTTAACCTCTGATCAAAAAGATATACCTTGGTTATATTTCATCTCTTCAACAAGTTTCGTAATGAGCATAACGGCCCTATTGCAATTGAGGAGAGAAGAACCTATGATTAGCTTTTCAGGAAATTTCCAAACGAACAATTTCAACGAAATCTTTCAATTTCTTATTTTACTATGTTCAACTCTCTGTATTCCTCTATCCGTAGAGTACATTGAATGTACAGAAATGGCTATAACAGAGTTTCTGTTATTCATATTAACAGCTACTCTAGGAGGAATGTTTTTATGTGGTGCTAACGATTTAATAACTATCTTTGTAGCCTCTAGAATGTTTCAGTTTATGCTCCTACCTATTATCTGGATATACCAAGAAAGATATACGATCTAATGAGGCTACTATGAAATATTTACTCATGGGTGGGGCAAGCTCTTCTATTCTGGTTTATGGTTTCTCTTGGCTATATGGTTCATCCGGGGGAGAGATTGAGCTTCAAGAAATAGTGAATGGTCTTATCAATACACAAATGTATAACTCCCCAGGAATTTCAATTGCGCTTATATTCATCACTGTAGGAATTGGGTTCAAGCTTTCCCTAGCCCCTTTTCATCAATGGACTCCTGACGTATACGAAGGATCTCCCACTCCAGTTCGTTGCTTTTCTTTCTGTTCTTCGAAAGTAGCTGCTTTAGCTTTAGCCACTCGAATTTTCGATATTCCTTTTTATTTCTTATCAAATGAATGGCATCTTCTTCTGGAAATCCTAGCTATTCTTAGCATGATATTCGGGAATCTCATTGCTATTACTCAAACAAGCATGAAACGTATGCTTGCATATTCGTCCATAGGTCAAATCGGATATGTAATTATTGGAATAATTGTTGGAGACTCAAATGGTGGATATGCGAGCATGATAACTTATATGCTGTTCTATATCGCCATGAATCTAGGAACTTTTGCTTGCATTATATTATTTGGTCTACGTACCGGAACTGATAACATTCGAGATTATCCGTATGCACAAAAGATCCTTTTTTGGCTCTCTCTTTAGCTCTATGTCTCTTATCCCTAGGAGGTCTTCCTCCACTAGCAGGTTTTTTTGGAAAACTCTATTTATTCTGGTGTGGATGGCAGGCAGGCCTATATTTCTTGGTTTCAATAGGATAGCCGAGCGTTCTTTCTATCTACTATTATCTAAAAATAATCAAGTTATTAATGACTGGACGAAACCAAGAAATAACCCCTCACATGCGAAATTATAGAATATCCCCTTTAAGATCAAACAATTCCATCGAATTGAGTATGATTGTATGTGTGATAGCATCTACTATACTAGGAATATCAATGAACCCGATTATTGCGATTA
+
:86111&&&',6C9999?GFHGJGNLRMSLOSLOHSJJMKOMKQOQHFDABBPCLGFSNKNOLOMKRPOLHPJN0/+(&&'+4455989>@CGMSIHHKMINLKOKKSJLSDCACDH?>>2,----+++,67EKMJGJMSMSNLKNOKHSB@>;:::BBCIIPJSMMILIIJSHMMJKGMJIRMJJJJLLKNKLRSMSNNLRSSMMMNSLPSNSIJGOJJKKSLPSIIIIJMOKRLSNSSSNNKKJILIMJQKSKKLPKIKLLMLSOFJIJKLFCCEEDGHKPKNKJPKFBCBCFEFMKHHHJEKNIPJSNSSMLOMMJJMNIKKMLSSCBAAALIQNOISMKOLSMSSKMOKR972)(''((/336=33333IJJESNKNNJOSSJKMKPSOLSNKNRLOJPQKSNSKKSMNPMHEHEHEGCCDFFFEFJJLLKKLJSLQOSOSMORMOLMKSSJNLLQMSKKJLSNNKLSQNLNMLMKMKLMJOSKSNJOLOLSIMNJGHEGEIGIHHILIMLJJJKKPJSIIOLKIHLNSQJRKPGHIHNISPKMJHKRLHIHNHJLMIJLHLIIIO<;;C:DGSFILOMPNSSJLGJ@@@@AIHLKHKGFIFKDDDCGSJ<<<<=IGEEB><;/998++,AB>??>:6=@@AIDFABAABCDECCBBCCDEDEGGFLQJSJPKJKKJHIIHHKHIJLSJDKKH:?>33333(('%&'()/,,,,,./@FG@AEJIGDFHSMSMGJMJNOSMRKFFINKMPJSLILKKGSJLSKMJQJJKKHKQJPKHLNJMSSPFGJNJSSKKRSJSJJSSLJMSNHJGKIOSNMKSJLPMNSJSJMLMLQMLSSPRJKLOIJSJHSSKNKJLNLJLJKIOLKSIPSKO;;;;;GSHOJSLLJLJJLHNRKKNQLLILOSSJLMSISILLOMLKNKSMPMIIJKJMOHISKJMHJNJKOSHMKLJQKKKQISKSQLLIJOMSROJQILHFFIFJQOJSHJQHJLGGIMQSSSMPHSMNHLJKPIQSMLIMRILKJJSKFFGFFLNPMJLPJSPSIMJHHIBB(''&&)+,+-*,,.14444689;<<;<AAGFGKKNIJFKNLSOMJJMKNONOLJMLKFIGFIHJSKLNNSLOSJKI<;;:976799<=@@EIKMQIOHJGHNMMKLNJKMIJSKMHSJISMINISKQJKLJPJKSMJSOJGFKHFCBA>=<-+(((*)))+*--**)0---.CIIINKJOLMPIIKLLNQSNNLOLKLSKNRKNOIGILOPSQHHIJKKJNLLSSKONNLSJLILIJSSSIOHRKSNNMBBCKLLFLCB@N846SKKNHGMGIHHHJKILIHHHOJJGIHGGIHIJHJHHISMSNHJJINIJPSIJLKJJKHBBACKKIJJJGMHNKGFFEDGHLNKIIGGGKI
@174_45CNXP_2
CCTATATGCTAGCAACAACTCGAAGTATGGGTCTAGCTTATTGATACGTTACCGAAAACCTCATTTGAATAAATTTGGAATACATTTTATTTTTTTTATTGACAAGTACTCGTACTCAAAAAAGTTAAAAATTTTTTATTTATATATTTTTTTTGAGTACACGTTCTTTGGACCTGGTGTATCTTGTCTTTACCACGAATGATTTTCCTTGGTTAACAATAATTGTTGTTTTTCCAATATCTGCTGGTTCATTAATGTTATTTCTCCCGCATAGGGGAAATAAAGTCAATAAATGGTATACTATATGCATTTGCATCTTAGAACTTCTTCTAACGACCTACGCTTTTTGTTATAATTTTAAAATGGACGATCCATTAATTCAACTGTCCGAAGATTATAAATGGATCGATTTTTTTGATTTTTACTGGAGAATGGGAATAGATGGACTTTCTATAGGAACTATTTTACTGACGGGATTTATTACTACTTTAGCCGCTTTTAGCGGCTTTTCCAGTTACTCGAGATTCCCGATTTTTTCATTTCCTGATGTTAGCAATGTACAGCGGTCAAATAGGATTATTTTCTTCTCGGGATCTTCTACTTTTTTTCATCATGTGGGAATTAGAATTAATTCCCGTTTATCTACTTTTATCCATGTGGGGTGGAAAGAAACGTCTGTATTCGGCTACAAAATTTATTTTGTACACGGCAGGAAGTTCTATTTTTTTATTAATAGGAGTTTTAGGTATAAGTTTATATGGTTCGAACGAACCAACATTAAATTTAGAACTCTTAGCTAATAAATCCTATCCTGTTACACTTGAAATACTATTTTATATTGGATTTCTTATTGCTTTTGCCGTCAAATTACCGATTATACCTTTACATACTTGGTTACCTGACACCCACGGTGAGGCACATTACAGTACCTGTATGCTTCTCGCTGGAATCTTATTAAAAATGGGAGCCTATGGGTTGGTTCGAATCAATATGGAATTATTACCCCACGCTCATTCTATGTTTTCTCCTTGGTTGTTGGTAGTCGGTACAATCCAAATAATTTATGCAGCTTTAACATCTCTCGGTCAACGTAATTTAAAAAAGAGAATAGCCTATTCTTCTGTATCTCATATGGGTTTTATAATTATAGGTATTAGTTCTATAACGGATCCTGGACTTAATGGAGCTATTTTACAAATAATTTCTCATGGATTTATTGGCGCTGCACTTTTTTTCTTGGCAGGAACGAGTTATGATAGAATTAGGCTTGTTTATCTTGATGAAATGGGTGGAATGGCTATCTCCATTCCAAAAATATTTACAATGTTCACTATTTTATCGATGGCTTCCCTTTGCATAAATTATTTGGATTGTACCGACTACCAACAACCAAGGAGAAAACATAGAATGAGCGTGGGGTAATAATTCCATATTGATTCGAACCAACCCATAGGCTCCCATTTTTAATAAGATTCCAGCGAGAAGCATACAGGTACTGTAATGTGCCTCACCGTGGGTGTCAGGTAACCAAGTATGTAAAGGTATAATCGGTAATTTGACGGCAAAAGCAATAAGAAATCCAATATAAAATAGTATTTCAAGTGTAACAGGATAGGATTTATTAGCTAAGAGTTCTAAATTTAATGTTGGTTCGTTCGAACCATATAAACTTATACCTAAAACTCCTATTAATAAAAAAATAGAACTTCCTGCCGTGTACAAAATAAATTTTGTAGCCGAATACAGACGTTTCTTTCCACCCCACATGGATAAAAGTAGATAAACGGGAATTAATTCTAATTCCCACATGATGAAAAAAAGTAGAAGATCCCGAGAAGAAAATAATCCTATTTGACCGCTGTACATTGCTAACATCAGGAAATGAAAAAATCGGGAATCTCGAGTAACTGGAAAAGCCGCTAAAGTGGCTAAAGTAGTAATAAATCCCGTCAGTAAAATCGTCCTTATGAAAGTCCATCTATTCCCATTCTCCAGTAAAAATCAAAAAAATCGATCCATTTATAATCTTCGGACAGTTGAATTAATGGATCGTCCATTTTAAAATTATAACAAAAAGCGTAGGTCGTCAGAAAGAAGTTCTAAGATGCAAATGCATATAGTATACCATTTATTGACTTTATTTCCCCTATGCGGGAGAAATAACATTAATGAACCAGCAGATATTGGAAAAACAACAATTATTGTTAACCAAGGAAAATCATTCGTGGTAAAGACAAGATACACCAGGTCCAAAGAACGCGTACTCAAAAAAAATATATAAATAAAAAATTTTTAACTTTTTTGAGTACGAGTACTTGTCAATAAAAAAAATAAAATGTATTCCAAATTTATTCGAATGAGGTTTTCGGTAACGTATCGATCAGCTAGACCCATACTTCGAGTTGTTGCTAGCATAAATGTTTT
+
.(&%%&'07>@ADFGIGEDB86555::;:644444659978A:<NSOJHJDFNHELJLPISDCCFGEHOOHSQLPMKIKHJJMJKLLPJIHSOSSSSSSMIINLHGLLGSNJLOJIJLHKSSSKKKGGSQQMIJESSNSRNSJSMKIB=?LLSLHFEEFI21002003304HIKKMSHISSSPJODHGEAEDLQPOIKHHNISHSNMSJSAASSLJJHGSFGGHFEFEGJE?;<GIILLKOLQOKRILMKLJLLSSLMSMIMSNSKOIFLHKJSPILSNNKGKLNMPKMHJSMLKMLGOIKKJJHGISLSSNMSCC@CC2222@DEEESLLILIHJNJQPPSSMOKSNOSSKKMJSMLSKJLSNSPSHBAABDBLQNOOSKDECCCGDECFJHMKJJKIOQJPSSOLSKMJKMSSSJIHDKSSMKMKKMJNJJHIDBHC//////<<<<979777EEJKLMNKHHIH,****DHFDHEGEECB=<:99>=8688+))))<)=CEGGKKJJSSIGHGJKOSHHIHLILSS?FB=B?OKFCDBIGOLIIOIJOIIGIJIJKIFFFDEGNHHHJIEGEFFFKKLJSMSPFF88888GKGKGK:::DAMRKNQHGGEHGHEJGHIC:('''((36@C::B?EFFHM>====AFIEDBB<<FHGEFCCDDHHIGILJFDFBBCCCCECBDBBCFCBCCCEFHFHHGIFEEDFFGHEDGFHGEDDDDFFJLSSSIESLKSNQRPHRHSRLKJNSMJINSKLSSSKJSLS;53334;<=>HMSGJHLFHOHJPKNSKJGLPFERSSSSMKNSOPMOSSPLJSIJJJLKSNMRLOOJKMSQSOKSMONNJNLNSQRROLPONSLPSSSNOJIPMSJRSSLOGSNKNPSMKEPNKLSOJOSSOSNLKSONMLLNMPQSMLMLSKSOOONSSMONMSJOJJJLLNSQLKSSHSLSKSGMSSPRLOKNLQOLOMMNSQKLSNOMIKSRLGGIJBCFEHSLLPKJSSLJMMSSHGDEECEHGHFEGNJHFIILJQOHNOISSSKMRLOSSSSMSSLNLIKLSMSMJJSKSLOSGMSRSPOOSSOSSMNKMNJJG778<<HLSMOKJIJSCADGSHIGLMLPHNQKSLKKNLMPSSOSSSSJMOPSSSSSQSQOOKLIMSHSIRQMNKSOSISRKNMOILMSNSSKLJLLSSSKLSSJMNSKSISSQNSSSRSSMMSRSNSMNLSJMSSLOSMSQKRLNSPHKIISSKSJMFGIQPKSSSSSRNJSSSNSKLOEPSLNSNJSSSNLMLSPOMSJPSQLMNNNQRMSNSNJOSLPQSG9((LLMLKFJKJG>/,()++++7B@@HHNQLSJMPIKKGGJI@MFFA9?2-.ABDGJ?KLHLK=>>>QIHGLGIGKLHIJHMKSJJMKPDAE@?@BHFLOMIIHIHGHGGFGFFEEEFMKJGEFGGJ@@?<<>52222278:>>B=>FGGEFACC@ASLIJGFHD30/06568?@AA@FIISKIKKLJLSSHDFEDDEHJ@82/+,-.CDDJLSNPSIKOINOPOSHNSKJHIILKJNIHIJGHKKNKHEGMQIKICCBCFLMSPEHNSSPSOKKOIIIIIIJJSIKJKQLOSNOMNNLJSKLLOJMJJGSNSKSMNSNSSJLLSJHHJNQIKSOISOIKIILMAAABCKNHJJKQNJIJSSMSSIHJIHIJJHNPSQOKSKSNMIKJLHJIMSSIKNKKGIMLMSIKIHFEGGGJGJKNKLMSSQSLJKSKHMGEDEEFJJLIJSHSQSJCADBBOSMISPIIJIJHHSLSSJIOOSSLKSNNJOMOLOSSIOFFKLLROSIJKIOLGD@FFNSKROIGSHCBCAB834889:;JJSOKPSJOKNIJLNMSKIIFIHIKHJHKMISJNJGJIKOIPOIODQIBAAABGIOLOSOMKIMKHIKNHMJIMLRNJGCFD@=>>?DEIFGNEEFGGFFKHRSSMKKRGIIIKSFNKFG.-.---7---1..;::::=55556GFECCSLISOIEHFFNSRSGEKHGSSKKLNLJNSMQOSIMLLIQKMJKMPLNSJLJSLNLKMSILMKMSMKQHGKRL@=?@OKLKJQGIGSILJIMHJDAA5++''&&&-+/EIKIGIJLLLILILGIFJSKOIJLHMHILMLJMSIROSMISOMSJKMQKSLNNKJSPLSSKJOIIJ<;;;;;56<?ABBCDDCABDFHFOGEHSQSSKMKJHJLIKSSKJJLJNNHKIKHNJOQKGLGMLJJJSJMIPJQLJJSJHFJIIGIIHGDDFEFHFGGGLFGPJIFFEHNSJHGEEGFGFHFDHNJJJNGKJLGFEEGHSMSJSIFHIGEDEEFJGGG00///3,***14559;A>?AAA@?>??@@BE.''&&&&&(?ABBCFIF@@?@EGEH:9,(((')))+889:;@@@<:66456:<===?:44''''''%%%%&&&&
@175_45CNXP_2
CGTACGTAAACAACTCGAAGTATGGGTCTAGCTTATTGATACGTTACCGAAAACCTCATTTGAATAAATTTGGAATACATTTTATTTTTTTTTATTGACAAGTACTCGTACTCAAAAAAGTTAAAAATTTTTTATTTATATATTTTTTTTTGAGTACGCGTTCTTTGGACCTGGTGTATCTTGTCTTTACCACGAATGATTTTCCTTGGTTAACAATAATTGTTGTTTTTCCAATATCTGCTGGTTCATTAATGTTATTTCTCCCGCATAGGGGAAATAAAGTCAATAAATGGTATACTATATGCATTTGCATCTTAGAACTTCTTCTAACGACCTACGCTTTTGTTATAATTTTAAAATGGACGATCCATTAATTCAACTGTCCGAAGATTATAAATGGATCGATTTTTTTGATTTTTACTGGAGAATGGGAATAGATGGACTTTCTATAGGAACTATTTTACTGACGGGATTTATTACTACTTTAGCCACTTTAGCGGCTTTTCCAGTTACTCGGGATTCCCGATTTTTTCATTTCCTGATGTTAGCAATGTACAGCGGTCAAATAGGATTATTTTCTTCTCGGGATCTTCTACTTTTTTTCATCATGTGGGAATTAGAATTAATTCCCGTTTATGTACTTTTATCCATGTGGGGTGGAAAGAAACGTCTGTATTCGGCTACAAAATTTATTTTGTACACGGCAGGAAGTTCTATTTTTTTATTAATAGGAGTTTTAGGTATAAGTTTATATGGATCGAACGAACCAACATTAAATTTAGAACTCTTAGCTAATAAATCCTATCCTGTTACACTTGAAATACTATTTTATATTGGATTTCTTATTGCTTTTGCCGTCAAATTACCGATTATACCTTTACATACTTGGTTACCTGACACCCACGGTGAGGCACATTACAGTACCTGTATGCTTCTCGCTGGAATCTTATTAAAAATGGGAGCTTATGGGTTGGTTCGAATCAATATGGAATTATTACCCCACGCTCATTCTATGTTTTCTCCTTGGTTGTTGGTAGTCGGTACAATCCAAATAATTTATGCAGCTTTAACATCTCTCGGTCAACGTAATTTAAAAAAGAGAATAGCCTATTCTTCTGTATCTCATATGGGTTTTATAATTATAGGTATTAGTTCTATAACGGATCCTGGACTTAATGGAGCTATTTTACAAATAATTTCTCATGGATTTATTGGCGCTGCACTTTTTTTCTTGGCAGGAACGAGTTATGATAGAATTAGGCTTGTTTATCTTGATGAAATGGGTGGAATGGCTATCTCCATTCCAAAAATATTTACAATGTTCACTATTTTATCGATGGCTTCCCTTGCATTGCCA
+
LLLIIHHFFFFFGSKHSINKOLSKLHPSLIKJB@??SMJSLPJIMPSJLNKSSSKL<<<<=DDDDEPMLOSIIHJFLRNOKNMFIHH?HNSSSJIIHMKPGFMHJGCCCCEEDDHNKSSLMIDGHNOKGEESOKNMSGSSOHJ@>:>GGSSLSSSLJDBBCAA?C64556LOLNLLKMJIGFEFCBABAGHHACCBDJFLPKOQPSPHJGKKLIPSSKNSKMSSSJPLIMKKGFGHPLNLMMMORSSSSJRKSGKSNSLKSOFSSHIIJISSSDIGHE;7100--//05;;HDFIIEDEDDFFISMKKMQIOSPKKLJNMFFIGGLMSLIKJLLHIOJBC000HBKMISKMSJSMNIPLNGKJGJMGHLJJLNMKOLSKIGJGIPIJPINGQOKKMSKLSSKIMKLIPJSSSKFG?CSNMHLIMLKPIJIMIIOSJMGIHFKCBCCCSNSJMKLIJHHIILRLKJJIJFHEDENMPLMKGHHFH>HHJSOHHJQSKLJHHHIJNJOSFFEQHHIFEDFGHJLJSHJJLHJSSLCEFONMJLIJJKKJJKIIIJLJQIHFEEJGHIIMLJHLJJMPLSSRLKPMHHEEDGJHMNOSMGMIKMSSNSJIGINIGOILNLIIFIGHJKPQKDFI@@?<;=,++++02@>BELGIFJBAAADCC@>@DHJFGFFECDDA??98999@DEEDFFHILKJNIKIJLLONSKMLHKKSMLLMQSPOQSSSMSSLKPPOPSONQOSLSLJJMKNILLKNJPSKSKSJIKKIJFIHHLSKKSNIRRKSSKKSPOLHHFGKSSKSKMJJKNOKMJSSSKMHPSSMLMRRQPRJJQKCCDCCLMPPNSISNQQSSPOOSDBCCSLOLLSNLMOSPIOLSMSSSSPLKKLJBDKLKJSNNNLLLSRQRSSKSSSKJKSSSMOMMSRLSPLNPNSNOHHJNSISJIIFFGKJKKSPRSPOSOKIMKLSLIC?B@=7)((((CJSJNHJNOSNNNKNHLLKKPPJLSPSSOJRHOSOKOLSSSNQQHPMIJSSOSLLNKMIONSOSJIJSNSNSLLJLNOSLIMSQSMKSSSSJISNJSNOLSLSMLPJSNLSQLPSMNRPHIOOLMRPSSSSSMSNJKJMJSMSNQSROQMLLOOOQNPLSKSLNJIMOSJKLOSLMSQSSSONMSSKSRSLKKOSPSKSSNNKLNSOLPSSSLKQRSMSMSSSSOSMSKGLMSOMSNQSSSPSSMNNPLLSRKNOLIJLSSSIOJHHINQNSSOLPSOMNNOPSNSMISONSSOSNNLMSPSJJQJSKSSOOSLKKLRIOMSINSOMSJSSSSSSSMKISLMJNSHHKKKSMKSMNNLSSKLSSKKA<<<<86666687?@@A@A@A<:
@176_45CNXP_2
GGTGAGTCTTGGCCTAATTCTTCTTCTGATGATCGATTTAACCTCTGATCAAAAAGATATACCTTGGTTATATTTCATCTCTTCAACAAGTTTCGTAATGAGCATAACGGCCCTATTGTTCCGATGGAGAGAAGAACCTATGATTAGCTTTTCAGGAAATTTCCAAACGAACAATTTCAACGAAATCTTTCAATTTCTTATTTTACTATGTTCAACTCTCTGTATTCCTCTATCCGTAGAGTACATTGAATGTACAGAAATGGCTATAACAGAGTTTCTGTTATTCATATTAACAGCTACTCTAGGAGGAATGTTTTTATGTGGTGCTAACGATTTAATAACTATCTTTGTAGCTCTAGAATGTTTCAGTTTATGCTCCTACCTATTATCTGGATATACCAAGAAAGATATCAGATCTAATGAGGCTACTATGAAATATTTACTCATGGGTGGGGCAAGCTCTTCTATTCTGGTTTATGGTTTCTCTTGGCTATATGGTTCATCCGGGGGGAAGGATATTAAGCTCAAGAAATAGTGAATGGTCTTATCAATACACAAATGTATAACTCCCCAGGAATTTCAATTGCGCTTATATTCATCACTGTAGGAATTGGGTTCAAGCTCCCTTAGCCCCTTTTCATCAATGGACTCCTGACGTATACGAAGGATCTCCCACTCCAGTCGTTGCTTTTCTTTCTGTTACTTCGAAAGTAGCTGCTTTAGCTTTAGCCACTCGAATTTTCGATATTCCTTTTTATTTCTTATCAAATGAATGGCATCTTCTTCTGGAAATCCTAGCTATTCTTAGCATGATATTCGGGAATCTCATTGCTATTACTCAAACAAGCATGAAACGTATGCTTGCATATTCGTCCATAGGTCAAATCGGATATGTAATTATTGGAATAATTGTTGGAGACTCAAATGGTGGATATGCGAGCATGATAACTTATATGCTGTTCTATATCGCCATGAATCTAGGAACTTTTGCTTGCATTATATTATTTGGTCTACGTACCGGAACTGATAACATTCGAGATTATGCAGGATTATACACAAAAGATCCTTCTTTTTTGGCTCTCTCTTAGCTCTATGTCTCTTATCCCTAGGAGGTCTTCCTCCACTAGCAGGTTTTTTTGGAAAACTCTATTTATTCTGGTGTGGATGGCAGGCAGGCCTATATTTCTTGGTTTCCAATCAGGATTCCTTACGAGCGTTCTTTCTATCTACTATTATCTAAAAATAATCAAGTTATTAATGACTGGACGAAACCAAGAAATAACCCCTCACATGCGAAATTATAGAATATCCCCTTTAAGATCAAACAATTCCATCGAATTGAGTATGATTGTATGTGTGATAGCATCTACTATACTAGGAATATCAATGAACCCGATTATTGCGATTA
+
...,,,,,11/088:JJSJHKJRHSKISPNSKNIKJMMRLSPRKKKFCCA;;:<IJGIGLIQNIPNJJQKL@@???CD=>>=>@@@EED433326666F55552///1@GJHLLMHLLLLJDABBCNJJSRKIKIOMNJKIJISSKISHHJSJIQSLOSSSSQHLPOJIHNJSHNMJQSPLKOIKBGLFF<:=>FJIJSQSSJMMKMJHJMJKKKKKSOSOJFGDF==>?C@A>@>>71+)((((((((+>>BCCDD50INKKHJJGKKJLNHIHNMLOILJIGL@AF?>>768:FHIGMLCA>>AB@866668BGEHGIHKMNPNKKKGIEFGFGQQIISSJIHKLIA@?>==<;;:55668=9999:FKIHLHJIMISNKHLKLKLSPSLKJQMSNOJD?;99;;<:98+*'%%'*))*?DGILLNIKHHHFJHHLQJKOOSJKSGISSJKSSKLHRGIJIIKLMSSKGKQMSOPKSKJISLSPJKIJONIHJLJFHC=;;:;=:;;;7/*))+++**)''(*...BBHMJLGGJJJJMJHNOSSOHGGGJIOHIHKHJJSJLNJSA@@A:LKGNHPLJSOOJMJIM?>>@AKIIKOSSIFIHEGLFGIJOJMSSMGKLQG999;<99;EE<970+(&&'.>ACEFHGHJKGKGHEFFGHJGLIA??>><==@AHLHJSSJMJNMJSLRIKFEHGQIHMD<B@//GHJNSJIHGJHFKH@JJEIIFIPJHHSDCELMNSSMINQMSKOLSLHSIEEFKGHSJKHJKIJQSHKNKSRSLSMCCBCCRLOPMKNNLMQMJNJPNSMIMLMLSSSMIIJLKHGJHFE<<<<==GMPFB@@>=?BBDHCEGFF:;;DBBA@;:9999@@/(((()>BDGJIKLJEFFFEISISSSKHHJIJEGGGJMMLSOSSKOSLAC@556::;JFKPNJKHSLJINGGJHISQLQIJGGHIOLSMKOJOMSSMPJH<:;:=HDFSSNSOLJMSMSKSJ@====FLOKKJFFDEELSOOSSSNS<<<<<99:IILEKGCGHLMRPIJKLLNRJOHROJNQNMIJSHHFEOINLH33221/103344?IHKG????2--/KJNLSSJKSLGKHGGHC5223NJJHHJMLRSQSOSSDCCBBA:7=<<<<<=B??::>*****QEHLILHGHJJRJQSMJKOHMKLOPJJSSRE:54336?>@?@<0'''())),-----<BBBHHEGKIJISJISSSJKKKINKILIJSHKONSOSPQOHINQIMSIKJOGJIHFLJHECCDBIFFKFIOJMSKEPPOGLJLSMLKIJNKLJFJ777EFJIOJINOJDBDDDDEHOJKJGJFHFFGFHFHF,,,,,GGJKSHJJIIPPOKIKJHHLLJKKMJOIJLE888@DFDD:----/AAACCAFFFGHHEEFEGH
@177_45CNXP_2
AATCGCAATAATCGGGTTCATTGATATTCCTAGTATAGTAGATGCTATCACACATACAATCATACTCAATTCGATGGAATTGTTTGATCTTAAAGGGGATATTCTATAATTTCGCATGTGAGGGGTTATTTCTTGGTTTCGTCCAGTCATTAATAACTTGATTATTTTTAGATAATAGTAGATAGAAAGAACGCTCGTAAGGAGTCCTATTGAAACCAAGAAATATAGGCCTGCCTGCCATCCACACCAGAATAAATAGAGTTTTCCAAAAAAACCTGCTAGTGGAGGAAGACCTCCTAGGGATAAGAGACATAGAGCTAAAGAGAGAGCCAAAAAAGGATCTTTTGTGTATAATCCTGCATAATCTCGAATGTTATCAGTTCCGGTACGTAGACCAAATAATATAATGCAAGCAAAAGTTCCTAGATTCATGGCGATATAGAACAGCATATAAGTTATCATGCTCGCATATCCACCATTTGAGTCTCCAACAATTATTCCAATAATTACATATCCGATTTGACCTATGGACGAATATGCAAGCATACGTTTCATGCTTGTTTGAGTAATAGCAATGAGATTCCCGAATATCATGCTAAGAATAGCTAGGATTTCCAGAAGAAGATGCCATTCATTTGATAAGAAATAAAAAGGAATATCGAAAATTCGAGTGGCTAAAGCTAAAGCAGCTACTTTCGAAGTAACAGAAAGAAAAGCAACGACTGGAGTGGGAGATCCTTCGTATACGTCAGGAGTCCATTGATGAAAAGGGGCTAGGGAAAGCTTGAACCCAATTCCTACAGTGATGAATATAAGCGCAATTGAAATTCCTGGGGAGTTATACATTTGTGTATTGATAAGACCATTCACTATTTCTTGAAGCTCAATCTCTCCCGGATGAACCATATAGCCAAGAGAAACCATAAACCAGAATAGAAGAGCTTGCCCCACCCATGAGTAAATATTTCATAGTAGCCTCATTAGATCGTATATCTTTCTTGGTATATCCAGATAATAGGTAGGAGCATAAACTGAAACATTCTAGAGCTACAAAGATAGTTATTAAATCGTTAGCACCACATAAAAACATTCCTCCTAGAGTAGCTGTTAATATGAATAACAGAAACTCTGTTATAGCCATTTCTGTACATTCAATGTACTCTACGGATGAGGAATACAGAGAGTTGAACATAGTAAAATAAGAAATTGAAAGATTTCGTTGAAATTGTTCGTTTGGAAATTTCCTGAAAAGCTAATCATAGGTTCTTCTCTCCATCGGAACAATAGGGCCGTTATGCTCATTACGAAACTTGTTGAAGAGATGAAATATAACCAAGGTATATCTTTTTGATCAGAGGTTAAATCGATCATCAGAAGAAGAATTAGGCCAAAAACGATCGTAA
+
JMMLMMSMSCCCA?@@ADLJSOJNKJSLKMSLLKKLLLGIIDJHHHJNILNIJLGKIMKMMMQHHGGFGSLFIJMKGIHLJFGLSKKHBBA?@CEDGKJJIKK<;;;<MSJONJLIPJIOKHFGFDEJLSOPSSJIGILGHKGFFCBBCDHJJMMJMMLPNLKIGIPSSPSOSMSOOISKLKJKMMLPLIMJEC>>>>>GFIGJFEFDEFOIFKKNJGJIJLMPKHIILMJJJLLSJIJJIHHLKKHLHIHJOIKIMKGMOI50SI@:;FEESSILIIHHFHJJPIGGGGEFFFFFIGBCCA>DC<888??<HGFEDGHHIGIKPLFGHGH>=D@QNSKKGC@??H?LQIMJMKLKSIGGDG?=>>>@??@@MSKD?>?>?AEMIIOJJGGGBHEGHHOJMSSOLLOLIFFGEEIIMNQSSQKKKHHHJISSKIEFDEDGFKKKIIMPKSNMOISLRKIJSJLJHGFFFGMIPMMSIIHKLMSRKILJKPHSJIGGGDBCDDQQJMSQPLNNPKOLLMJKSLHJISJKKJLLIHKJMKOSMKLRMSLNLNMJNSMNISMELSL@@@@?GFINMGJOKLGSKG?<95599:DA?>8889:=BKFDAAB;6778:<8@22@AA<>IJSKHHJGJLIIMJJJSNSHHMQSJK=PNSPLLIPNJFEIIQNNLMIHIHGHLLMLLNJIIKJJPGFEEEHG:55EFEGHLHIKMSNLMNMSPOKGJHHIKJHHHFGPGGIGGHLRRHEGEGHJHMDDGEHIDDFEGNNMNFHIIGCSHHJHFL@KNRLKKNPKRMSIIGJIKKJMLKMKLKHJLJQRSPLNSHHFGHKMIRPMOSMMSEDCJLNSMKLIPLKKSSKMONNSKLNIJGLSJJINLJOIHKJSLNOMSLJOKKOJSNSKN1-,(@FHLGJOPLNPKKISNEF<PQOONMMHDBAA==FGGJIHISRGKLPFS?BDJNJLJKHNLSKSJJLPPSLNKKIMJNIOOIIMSNKKMMSKIGHFMLPIJNKSPNKKNLMJPSJIKKKJILJNLJGOSPJJJNHG=>===LMFDDDFOJMIGFFHCCI:GF>>>BFISJIIHIEEDDFJHHGIJKOJFAHLJLQKIMHJKNJJJHFFGGGJSOLNKOMKJNKKMKKINKMLOMOKSOOJGKLIMJKLNKMSLLMILKGFIFSFEDAA>=9955-+)+66778DDEHIIIHJJIHIHFGHGJNSHLSILOOONJGHPHKGEA><=<66JEFFF:99556<9?GSKPLNKHIIIOEMKJHHIHNQMJHHHLIEEEDGIIRMSGIGGMLICSKKPJIIEIGGGKJIMOPRRIGHJJJLSLOLMKOLSMOLKJINLPPNJJINKLJNIJJGJGG=RSIKIILSLMHJGIMJKHKKGGKOGRMLMLGSRSLHJDIFGIJEFOSRHHJFFFGE
@178_45CNXP_2
TACGATCGTTTTTGGCCTAATTCTTCTTCTGATGATCGATTTAACCTCTGATCAAAAAGATATACCTTGGTTATATTTCATCTCTTCAACAAGTTTTCGTAATGAGCATAACGGCCCTATTGTTCCGATGGAGAGAAGAAAGAACCTATGATTAGCTTTTCAGGAAATTTCCAACAAACAATTTCAACGAAATCTTTCAATTTCTTATTTTACTATGTTCAACTCTCTGTATTCCTCTATCCGTAGAGTACATTGAATGTACAGAAATGGCTATAACAGAGTTTCTGTTATTCATATTAACAGCTACTCTAGGAGGAATGTTTTTATGTGGTGCTAACGATTTAATAACTATCTTTGTAGCTCTAGAATGTTTCAGTTTATGCTCCTACCTATTATCTGGATATACCAAGAAAGATATACGATCTAATGAGGCTACTATGAAATATTTACTCATGGGTGGGGCAAGCTCTTCTATTCTGGTTTATGGTTTCTCTTGGCTATATGGTTCATCCGGGGGAGAGATTGAGCTTCAAGAAATAGTGAATGGTCTTATCAATACACAAATGTATAACTCCCCAGGAATTTCAATTGCGCTTATATTCATCACTGTAGGAATTGGGTTTAAGCTTTCCCCTAGCCCCTTTTCATCAATGGACTCCTGACGTATACGAAGGTCTCCCACTCCAGTCGTTGCTTTTCTTTCTGTTACTTCGAAAGTAGCTGCTTTAGCTTTAGCCACTCGAATTTTCGATATTCCTTTTTATTTCTTATCAAATGAATGGCATCTTCTTCTGGAAATCCTAGCTATTCTTAGCATGATATTCGGGAATCTCATTGCTATTACTCAAACAAGCATGAAACGTATGCTTGCATATTCGTCCATAGGTCAAATCGGATATGTAATTATTGGAATAATTGTTGGAGACTCAAATGGTGGATATGCGAGCATGATAACTTATATGCTGTTCTATATCGCCATTAATCTACAAAGTTCTTGCATTATATTATTTGGTCTACGTACCGGAACTGATAACATTCGAGATTATGCAGGATTATACACAAAAGATCCTTTTTTGGCTCTCTCTTTAGCTCTATGTCTCTTATCCCTAGGAGGTCTTCCTCCACTAGCAGGTTTTTTTGGAAAACTCCATTTATTCTGGTGTGGATGGCAGGCAGGCCTATATTTCTTGGTTTCAATAGGACTCCTTACGAGCGTTCTTTCTATCTACTATTATCTAAAAATAATCAAGTTATTAATGACTGGACGAAACCAAGAAATAACCCTCACATGCGAAATTATAGAATATCCCCTTTAAGATCAAACAATTCCATCGAATTGAGTATGATTGTATGTGTGATAGCATCTACTATACTAGGAATATCAATGAACCCGATTATTGCGATTA
+
NGGHSRJEBGDFI22222...GJHIFHHEDEGHLIKHIFGNNJSSSLJSMPSMJFDKKMSSSSKLQSNGFSJOOSMSSMSLJSLJHEEEMNJJICF+*::8897<<<=FGRJJJKJMOKIJ;::9:??@@AAC:877414*)*BCCFEMFGGHFJJEBIRGEFEHKIEIL?<((&%))))@=>>??FCDDJJJKLG:65::<>@DEBBLKOKKMLNKKLKLJKJSSKNINMHGMJJHLQJKKSMHHGJLIHSO=<<=NJNLSSIFHKILLKNNSKMIIKJKOLSGHFFGLIQKJKLSMJHINOSMKLKLPSJJOJSILIHF)))))BIRNKKMSOKNKHSKJKGGMGLSNMKMOPLPMMLNIKNKKSMKSMLSSMGIMMJSQLIMJNPG>;564/..1011DKHIKDCB8<AJOJSM@66>???@??@AAABBJJJJHLGJSNKOSJSMSLKPNJLSRSPJNSOIS?====LIEHGHGNMJKSJSJSSOMJSSLKKSSSSRNKKJEHHFGDE==ABMNMLIIJDB?@????@BDJOPSHHHEFIIKMQKKOPSJSLSMIRJIKLIMJIKGD>>8770*8ADCKGIIMOQSJIIGHGFHGJHIIIJ????@CCBEGILKSIKHJFFEC>97/367-=>?CH>=>=:7677ABFECCBBCCDEGFDEEEFGFJMGLHHMHHJIHIIJJJIECDDDFHILIH<?@6KIFHFIJHHIJJOJHGIIINFHNG@?BEFEDDGIGJS=1/.07>?>DCEFJIQSKJRMKDDDC@ANNNSEJRRJDSQNSIKJJNIONLHGGJHSNJMMONOSLNMMJJG;<BIOLMSNHSGGGFGNPSNJNSSLSJLSJMNMJGSHIJHKKSSKJNLMSPIIJLSSIJLHPSSFEDDGJJKLJLHJLSSSKRKPNSSLKMSSLPNMJHQILSQRMMMKJOHQKOFBC6CMSNHONJKSPSMNLIMKOSSISKKJSRKIMSSOOQDB?@@EHJIKJPLLJSLSF@;;:9::::=>MGKJJN>?:.489(<><>=>@C9:>=<=?@JGGMMSNMSPMSSRJKLPSOMLJJKIJOJLMNGEFLNNNJMFMKIQKJLOGIINHIHII;:::;DBACFHJNPOOOSNM@>445FIILKMMPNLSMJJJ83223:7743344---BNSPMSOISDLCGIHMEFHGSMSFJLIIKKPSGHHNHMIK>43333;11112DHHOJOQJNOOKIDA=<===>AADHIPDFJKISLSNEDELSPJJHKSSLPSSQJGHMSGSNIJSMPSSJJLNEKRQOSJJNLMLNONGC;*DHJHJMKJKLHKJBC<<;=>BFCG>07B;+4<>EGHHGL66666EDECFIGFOHIHHHJHJGMINMILSLQMSHLKKJLEF/....FGF@GGOLMLMHJGHIGHEEEEDDFJKSLEDDFDK
@179_45CNXP_2
AATCGCAATAATCGAGTTAATTGATATTCCTAGTATAGTAGATGCTATCACACATACAATCATACTCAATTCGATGGAATTGTTTGATCTAAAGGGGATATTCTATAATTTCGCATGTGAGGGGTTATTTCTTGGTTTCGTCCAGTCATTAATAACTTGATTATTTTTAGATAATAGTAGATAGAAAGAACGCTCGTAAGGAGTCCTATTGAAACCAAGAAATATAGGCCTGCCTGCCATCCACACCAGAATAAATAGAGTTTTCCAAAAAAACCTGCTAGTGGAGGAAGACCTCCTAGGGATAAGAGACATAGAGCTAAAGAGAGAGCCAAAAAAGGATCTTTGTGTATAATCCTGCATAATCTCGAATGTTATCAGTTCCGGTACGTAGACCAAATAATATAATGCAAGCAAAAGTTCCTAGATTCATGGCGATATAGAACAGCATATAAGTTATCATGCTCGCATATCCACCATTTGAGTCTCCAACAATTATTCCAATAATTACATATCCGATTTGACCTATGGACGAATATGCAAGCATACGTTTCATGCTTGTTTGAGTAATAGCAATGAGATTCCCGAATATCATGCTAAGAATAGCTAGGATTTCCAGAAGAAGATGCCATTCATTTGATAAGAAATAAAAAGGAATATCGAAAATTCGAGTGGCTAAAGCTAAAGCAGCTACTTTCGAAGTAACAGAAAGAAAAGCAACGACTGGAGTGGGAGATCCTTCGTATACGTCAGGAGTCCATTGATGAAAAGGGGCTAGGGAAAGCTTGAACCCAATTCCTACAGTGATGAATATAAGCGCAATTGAAATTCCTGGGGAGTTATACATTTGTGTATTGATAAGACCATTCACTATTTCTTGAAGCTCAATCTCTCCCCCGGATGAACCATATAGCCAAGAGAAACCATAAACCAGAATAGAAGAGCTTGCCCCACCCATGAGTAAATATTTCATAGTAGCCTCATTAGATCGTATATCTTTCTTGGTATATCCAGATAATAGGTAGGAGCATAAACTGAAACATTCTAGAGCTACAAAGATAGTTATTAAATCGTTAGCACCACATAAAAACATTCCTCCTAGAGTAGCTGTTAATATGAATAACAGAAACTCTGTTATAGCCATTTCTGTACATTCAATGTACTCTACGGATAGAGGAATACAGAGAGTTGAACATAGTAAAATAAGAAATTGAAAGATTTCGTTGAAATTGTTCGTTTGGAAATTTCCTGAAAAGCTAATCATAGGTTCTTCTCTCCATCGGAACAATAGGGCCGTTATGCTAATTCAAACTTGTTGAAGAGATGAAATATAACCAAGGTATATCTTTTTGATCAGAGGTTAAATCGATCATCAGAAGAAGAATTAGGCCAAAAATACGTACGA
+
EGGSJSKJHHIH31''''&&&&&)*3....1:999:889>?@FHIMSJIMJLJJJJMSSINJSHJSE::::;DDJGDIKSIKIGC43433223ALMSMPESSSLOLMJPSNILMQHHF@>>;BEPLKLOROQSGEDEFIPSLMLLSLOSJMSSJPSPSMMJSJNHJSFIDCCGGKKKPONNJJOJSNPRQLMSSHGIEEE9999>===>BGFJKGHMHKSSSRSMLSNKRLKLMKKOPMKNRMSPLLMKLMKISOKPRJNIKLSJK@@CDKSMPMJIFHGCDENMSJOJSPOLSOSLQQLPRSMGBCCMNMILKRHRLLMMLSSSBBBBABBCGSSLSHFAJE:*9:89GNIKSIHGGGIMQPLSJIMIGISOMIOIHKE@<:::99::64445?CDOISSSNKMOLSHIKRFPLKQRSSKSSSKSSSSSKJLJRSRMNDDDOJKJMSSSOINMJPLRSSNQSSKSJLKSSSSKRKKSIKSMPSLIQSLO@@@@:99:<>ACEECB>>>??DDDPHKKPSLNKSIGGEHE?=<<<<98678=CDEIORHEDDDCKOPNSRSPNOSMLKNJHJIISSSJSJLJQHMJLKSLQNLIIJGIILGMKSMIPIIJHSLIIHIKKSJIRLIIMNJSLRSSKSIHHGFLLSSLMLOOSIKLLOIKJFKGMJRKKKHMGGIILOSISSLPSMMLHIGGHGSJJFHFGFFGGFDFFGMSQPSOMPKJJLLHHOQMJQMLSKJMJSMMLSLIIKHFG@55559====FD68FHKELKSSSLSKGHGF@IMHHG65557MMIJJSOIJHHJSKMGLHSLOPSPPIFGGEGPHCEHMSJMLIEHKJJJJPQSHJMSMKMKMSKSMPSSMSSLJPHLRJJJLHKMFCCJKORSRLPIOSLJHKIJBBABJMKPMIJLMNSGNSLJPSSQLSKLSMNMNMSLQSLPLSLNJMSONSSHOSIIKOJKNLJPILGIKHHKNKPOKKKLJMSLMLMGIJRQMJIQLLGKJKMO>77?>DNJLIIIHGNHIJSNMPMSKIKSIIJHKHMJIEHKGPJSPKHKHIJKJJKIHKKSQHFGHMLSMKNLGEFEFFGIQJKHJLFGSOISDEE==FFKIHHIIHGHJFIHHLJOQHFEDDDKFHDGGCA;=<985/.6;DBBFJIJLLJJJJNOKIHGHKJJGLJJHIIKKLMQSLLNOKSOJJMJILJKNJNKK=<<<<QMNPSLSMMKJJGOMKKIKGBBCCOJPPSQKSNGCCCKGKJKILNQNKKIGNLIOFI:6711111689FECBAAB>@@I@>>>?EISQLKQSIIIGHHHECB('''%((((DJGGNKKRLSMOHHMKSIJPKSLSILSJJMMHOMSLPMKOKKGGHHIHGHKJMSHIEJFFSKNLKLJOMSPSNJJJIIFDEDGLSLSIMHEDD
@180_45CNXP_2
AATCGCAATAATCGGGTTCATTGATATTCCTAGTATAGTAGATGCTATCACACATACAATCATACTCAATTCGAT
+
IGGIIHIIGGIIGDEDDELHSSLLSPLNNSKKNLKSIKHJIGHFFFIHJGHIHJJHFIIHHGIFHGGFHLSGEED
@181_45CNXP_2
TACGATCGAACAACTCGAAGTATGGGTCTAGCTTATTGATACGTTACCGAAAACCTCATTTGAATAAATTTGGAATACATTTTATTTTTTTTATTGACAAGTACTCGTACTCAAAAAAGTTAAAAATTTTTTATTTATATATTTTTTTTGAGTACACGTTATTTGGACCTGGTGTATCTTGTCTTTACCACGAATGATTTTCCTTGGTTAACAATAATTGTTATTTGCAATATCTGCTGGTTCATTAATGTTATTTCTCCCGCATAGGGGAAATAACATTAATGAACCAGCAGATATTGGAAAAACAACAATTATTGTTAACCAAGGAAAATCATTCGTGGTAAAGACAAGATACACCAGGTCCAAAGAACGCGTACTCAAAAAAAATATATAAATAAAAAATTTTTAATTTTTTTGAGTACGAGTACTTGTCAATAAAAAAAATAAAATGTATTCCAAATTTATTCAAATGAGGTTTTCGGTAACATCAATAAGCTAGACCCATACTTCGAGTTGTTCAATCGT
+
GFEHHIHILKJOLMNJGJHKHSJCA@@@?>>72///DACHQNMJJHLIIHJLNMLSNHSLPIIKJJFJJOHGFGILSLJLIKHBA@DHKJIKKHHJHOJLMIHHHHINSE>==?LSSKEB=/0GSKNGNSSOPKMKII??>>77558:9233345*)))*''(((57@@CDEFDE=<;;;;;>AAA:BBBBHGGGIHSJPKIGSKBBEECDC1//,+++))*'&'%$%%((14445EIA@@@AISH@@EDQLKHKLDJBGFCFFFDFHHFMJODIHMBABBCHADABAB>=:8.+43788@EDGJD>=<;8:=ABFJGHH@>?ABCDCFHGJFEDCBBBA??6321+*'''&&&&)/37788899:;;??@>@@@@CDB?=<@FFB?>;;<;<;=;8:79865,(*(''%%%(,1556788=44445;9879<<:76:;=>ADDC=>=AACDBCH=72228;A>AA=<==<;>>==>@B<532+)(%%%&12112224210//,-4<=?@@DDCEA?=8'&&')0
@182_45CNXP_2
AATCGCAATAATCGGGTTCATACGCGCATACTCACTGTGGCGACACCGCATTCAGGTCCCTTCTTGCAGGTTAAAGGAGAAGCGAGAAAGTAAACGCAATCGGTGTTCCACTTCAAAGCATCTTCTTCAGCAGATGAAACAGTCTCTGATTGCTTCTTCTGCTCATGTTGCTGTTGCGGTTGAGTCGCAGGCGCAAACATTATTATTACTTGGAAATTTCTGAATCTCTCTTTCAAGTAGATCGCAAGGTTTCAGATCGAAACCCTAGGAAAATCGAAAATCACCGATTCAGAGAGAGTCCCGTGGAAGAAGAAGAATTAGGCCAAAAAGCTAGA
+
?FDGLMGJKGGG<;:98;;;==?@CBFEFESLMKMMIIIIFB?//..-11DGGHHJGJPIGKDEEEDILSINOKQHHJMLSLINMKKILGKDEDFEFFFHHMIHOMLIPJJIKJHHKHLHHHSOJG8---++++/==?FOSQMLNMKLRKKPIOJJHJMKKKHOIJMJNJJSPSMRMLMIIKSOMQLKIGKJHOPJHHKHKKMOMSINJSKIOJMSSSKOOKPOSMJOSKKMIHIJHSISIKJOLMRKLKMMNLSIHIGFGGILEKA761//++)((())33233*)*.,,,-1189::99734>DJKFJKSSLLSMMRJHIHFFHDNMKHFEGD
@183_45CNXP_2
ATGCTAGCAACAACTCGAAGTATGGGTTTTATAATTATAGGTATTAGTTCTATAACGGATCCTGGACTTAATGGAGCTATTTTACAAATAATTTCTCATGGATTTATTGGCGCTGCACTTTTTTTCTTGGCAGGAACGAGTTATGATAGAATTAGGCTTGTTTATCTTGATGAAATGGGTGGAATGGCTATCTCCATTCCAAAAATATTCATCAAGATAAACAAGCCTAATTCTATCATAAGTTCCTGCCAAGAAAAAAAGTGCAGCGCCAATAAATCCATGAGAAATTATTTGTAAAATAGCTCCATTAAGGATCCGTTATAGAACTAATACCTATAATTATAAAACCCATACTTCGAGTTGTTGCTAGCATA
+
OMKMOJSSKPJNMLSHIHGGIIHHNIPIJSOJNMSNNNPMMJNSMLSMSSQKMKLINSLSPMNMSJ;;;;<LLNSKSSOMNSSJLRMMSHGMQHOKSMJRSMLQOSNQKOQONSSSNMNLSNLSSNNLLRSQMPSLKSOKSSKNSLKNLOHJJNLRLMLNSPOSSOSOPSPLKJMMOSMSNHQQIKSKSMSKJJGFHJFC55HFHG9;3./68=AEHJHJGCB@<;9510,,***+)))'&&%$%&''('&',579;?@CA@@B><<6554479@FBEF@?::43=<=>:8876655444434432/..-+*)),,,++-8;<;;<GEFGGGEEEFIHJGKFEJJFFGHNGHFIOJB?@?@CAABDBBBCDHFH
@184_45CNXP_2
GGCAATGCAAGGGAAGCCATCGATAAAATAGTGAACATTGTAAATATTTTTGGAATGGAGATAGCCATTCCACCCATTTCATCAAGATAAACAAGCCTAATTCTATCATAACTCGTTCCTGCCAAGAAAAAAAGTGCAGCGCCAATAAATCCATGAGAAATTATTTGTAAAATAGCTCCATTAGTCCAGATCGTTATAGAACTAATACCTATAATTATAAAACCCATATGAGATACAGAAGAATAGGCTATTCTCTTTTTTAAATTACGTTGACCGAGAGATGTTAAAGCTGCATAAATTATTTGGATTGTACCGACTACCAACAACCAAGGAGAAAACATAGAATGAGCGTGGGGTAATAATTCCATATTGATTCGAACCAACCCATAGGCTCCCATTTTTAATAAGATTCCAGCGAGAAGCATACAGGTACTGTAATGTGCCTCACCGTGGGTGTCAGGTAACCAAGTATGTAAAGGTATAATCGGTAATTTGACGGCAAAAGCAATAAGAAATCCAATATAAAATAGTATTTCAAGTGTAACAGGATAGGATTTATTAGCTAAGAGTTCTAAATTTAATGTTGGTTCGTTCGAACCATATAAACTTATACCTAAAACTCCTATTAATAAAAAAATAGAACTTCCTGCCGTGTACAAAATAAATTTTGTAGCCGAATACAGACGTTTCTTTCCACCCCACATGGATAAAAGTAGATAAACGGGAATTAATTCTAATTCCCACATGATGAAAAAAAGTAGAAGATCCGAGAAGAAAATAATCCTATTTGACCGCTGTACATTGCTAACATCAGGAAATGAAAAAATCGGGAATCCCGAGTAACTGGAAAAGCCGCTAAAGTGGCTAAAGTAGTAATAAATCCCGTCAGTAAAATAGTTCCTATAGAAAGTCCATCTATTCCCATTCTCCAGTAAAAATCAAAAAAATCGATCCATTTATAATCTTCGGACAGTTGAATTAATGGATCGTCCATTTTAAAATTATAACAAAAAGCGTAGGTCGTTAGAAGAAGTTCTAAGATGCAAATGCATATAGTATACCATTTATTGACTTTATTTCCCCTATGCGGGAGAAATAACATTAATGAACCAGCAGATATTGGAAAAACAACAATTATTGTTAACCAAGGAAAATCATTCGTGGTAAAGACAAGATACACCAGGTCCAAAGAACGCGTACTCAAAAAAAATATATAAATAAAAAATTTTTAACTTTTTTAAATTTAGAAGAGAGTACTTGTCAATAAAAAAAATAAAATGTATTCCAAATTTATTCAAATGAGGTTTTCGGTAACGTATCAATAAGCTAGACCCATACTTCGAGTTGTTGCTAGCATA
+
[truncated: 11,820,098 more chars]
