# Supplementary material for: Rapid and Cost‐Effective Digital Quantification of RNA Editing and Maturation in Organelle Transcripts by Oxford Nanopore Target‐Indexed‐PCR (TIP) Sequencing
Source: Plant Direct. 2025 Oct 20;9(10):e70111. doi: 10.1002/pld3.70111 (PMC12537063; doi:10.1002/pld3.70111)
Supplement: Supplementary file 1 — Appendix S1: Raw FASTQ files generated from TIP sequencing of iCRISPRi lines. [file PLD3-9-e70111-s002.zip › Appendix S1/45CNXP_4_10-1.fastq]

@0_45CNXP_4
ATGCTAGCAACAACTCGAAGTATGGGTCTAGCTTATTGATACGTTACCGAAAACCTCATTTGAATAAATTTGGAATACATTTTATTTTTTTTATTGACAAGTACTCGTACTCAAAACAGTTAAAAATTTTTTATTTATATATTTTTTTTGAGTACGCGTTTCTGTCAATAAAAAAAATAAAATGTATTCCAAATTTATTCAAATGAGGTTTTCGGTAATTATGAATAAGCTAGACCCATACTTCGAGTTGTTGCTAGCATA
+
IGILLGGKJOJNKRSLIJQHLLNISLQKKSPNMLIHJILKKKKKPLJNKMKSLKMKKJNKKOORSKKJEKMIDNKJONJJLKLKSDIMSSSSPQOMJPHJGHJSGIGHGLJIHGJJJHHFJGGIMKDFFLSSRSSIIKMJGF9=:7999532113220//+(,***334471./8>@@BDFECFGDDGA@????CF>=<//124=>>@CACE=86421.+*+())))8888=>>@@A?A>===<;;;=?>@?<;<=?@<;8
@1_45CNXP_4
GGCAATGCAAGGGAAGCCATCGATAAAATAGTGAACATTGTAAATATTTTTGGAATGGAGATAGCCATTCCACCCATTTCATCAAGATAAACAAGCCTAATTCTATCATAACTCGTTCCTGCCAAGAAAAAAAAAGTGCAGCGCCAATAAATCCATGAGAAATTATTTGTAAAATAGCTCCATTAAGTCCAGGATCCGTTATAGAACTAATACCTATAATTATAAAACCCATATGAGATACAGAGACGGCTATTCTCTTTTAAATTACGTTGACCGGGAGATGTTAAAGCTGCATAAATTATTTGGATTGTACCGACTACCAACAACCAAGGAGAAAACATAGAATGAGCGTGGGGTAATAATTCCATATTGATTCGAACCAACCCATAGGCTCCCATTTTTAATAAGATTCCAGCGAGAAGCATACAGGTACTGTAATGTGCCTCACCGTGGGTGTCAGGTAACCAAGTATGTAAAGGTATAATCGGTGATTTGACGGCAAAAGCAATAAGAAATCCAATATAAAATAGTATTTCAAGTGTAACAGGATAGGATTTATTAGCTAGAGTTCTAAATTTAATGTTGAGTTGGTCAACCGTATTAAACTTATACCTAAAACTCCTATTAATAAAAAAATAGAACTTCCTGCCGTGTACAAAATAAATTTTGTAGCCGAATACAGACGTTTCTTTCCACCCCACATGGATAAAAGTAGATAAACGGGAATTAATTCTAATTCCCACATGATGAAAAAAAGTAGAAGATCCCGAGAAGAAAATAATCCTATTTGACCGCTGTACATTGCTAACATCAGGAAATGAAAGAATCGGGAATCCCGAGTAACTGGAAAAGCCGCTAAAGTGGCTAAAGTAGTAATAAATCCCGTCAGTAAAATAGTTCCTATAGAAAGTCCATCTATTCCCATTCTCCAGTAAAAATCAAAAAAATCGATCCATTTATAATCTTCGGACAGTTGAATTAATGGATCGTCCATTTTAAAATTATAACAAAAAGCGTAGGTCGTTAGAAGAAGTTCTAAGATGCAAATGCATATAGTATACCATTTATTGACTTTATTTCCCCTATGCGGGAGAAATAACATTAATGAACCAGCAGATATTGGAAAAACAACAATTATTGTTAACCAAGGAAAATCATTCGTGGTAAAGACAAGATACACCAGGTCCAAAGAACGCGTACTCAAAAAAAATATATAAATAAAAAATTTTTAACTTTTTTGAGTACGAGTACTTGTCAATAAAAAAAATAAAATGTATTCCAAATTTATTCAAATGAGGTTTTCGGTAACGTATCAATAAGCTAGACCCATACTTCGAGTTGTTTACGTACGA
+
CIPNNSGIGJINOOOKLIKR:33335:2,<??>>ABCILLNMJIIIGKFJLOGLNJLMOONIKJIKKMSJSSJSRIIKLLSPKQSPMJIIKOJLPSKMIPSSKOMNKJJPMSSLIKILKOPSSNMRJLHB@SSIOJGIOIISLMLKLMHOJPSKHSSSNLSPSMSJDEDDENMPKSSLSMLAA=85344SLNHNSHOBCJGJMJLJAAABBMLSKKJLSSJKJJPOJJINIKLJMJFHGFD>*(%%%%%%%3/-*)**+-1.1;AGGHFFEA@@@==@AJKQINEBBEFKHHEGRJMKKQHEDDDELJNQMEEFEFPSOMJLINIGLEDB?ACSJSSJNNNLIHILSHSMHKJKOIIGJQOKSA?=;<??>@@@CGHHGGLQJMECABACCDEBECB@CEFFB===>?<998>A>??IIGKGJJKHPHLKLMSPJPKOSKJIMKEDEC+****GGGSCACACEFSLINHJJKIIJSKJJKGGGGHHIHGGHNHSPKIGHFGLILKLCACBEJLHHIHJFKIHEHIGHHFHKGHGILEECCDECCDDDGJLIJHIILKNJSOSPMD,,,6655566>AA?@EFJF7*)))'''&&&&&%&%%%(),<<<89223<---GFGHKIHIFDEDGLNSKKJHJ;::55655=>KGEEECCEFGIGKIJJKIJOLSIHMGHHKJILJHJG=;==;==52588FGIFKFGBCBCBDEEEIGKCB@@GGGSMMSSNSSRKOJHHKIKNSHEIHFJM?:<97KKIEA?@ACFLSFID??@@BJLKKPRPKJSQNLHFIEFKIJLHJSQOSJHSLPLMKLILSSIKIOPC?AC+,+++.///MSSOJEEFGHPNNJMKIOQNOLMGKHLNQNCBCCA>00000000OOINRGKHGFHLSSHSMINMNNSMIILRJJLSONRKJSLSKCDDDCF@DMHGIOHJIKHGPNSF=<=>SSNJA?>??NIGNLOLKSJHFGGJHSKSIFE;:::;AABCHSSIJLJMB=?><5?@BLOJGLOSIHKROSRKJOKKJHJJA?@@@MISOOKOSJIGHIILISRMIKKNLMJMJIOLMNJJOSSLSMN@??@@JKK9@D9->BCHMOQMSLSKSOLSINLKKJJIIHMIMIJJIIJSKIGHLLNNLLHOLJMJJSLLLNKNLLKIMIMJLOQOKMIJKLKQMIMJHIIA?AAFEGGEGIKPNHHHFFEGGGEFFGFGGFEDEJSSSMHHIHFGFKJEDADGFGFSSNJJFHDGLLSNMHSFG@@???=;<;<B98887?>CDMMIEEDLSISGHGFGGFGHKKMIIGGHGFHCEFFFLSOIIGGKIHGKPJIGFEFEFJFFEPKHKKIEDDCCFFGKKQHJHIHSMJDD
@2_45CNXP_4
AATCGCAATAATCGGGTTCATTGATATTCCTAGTATAGTAGATGCTATCACACATACAATCATACTCAATTCGATGGAATTGTTTGATCTTAAAGGGGATATTCTATAATTTCGCATGTGAGGGGTTATTTCTTGGTTTCGTCCAGTCATTAATAACTTGATTATTTTTAGATAATAGTAGATAGAAAGAACGCTCGTAAGGAGTCCTATTGAAACCAAGAAATATAGGCCTGCCTGCCATCCACACCAGAATAAATAGAGTTTTCCAAAAAAACCTGCTAGTGGAGGAAGACCTCCTAGGGATAAGAGACATAGAGCTAAAGAGAGAGCCAAAAAAGGATCTTTTGTGTATAATCCTGCATAATCTCGAATGTTATGAGTTCCGGTACGTAGACCAAATAATATAATGCAAGCAAAAGTTCCTAGATTCATGGCGATATAGAACAGCATATAAGTTATCATGCTCGCATATCCACCATTTGAGTCTCCAACAATTATTCCAATAATTACATATCCGATTTGACCTATGGACGAATATGCAAGCATACGTTTCATGCTTGTTTGAGTAATAGCAATGAGATTCCGAATATCATGCTAAGAATAGCTAGGATTTCCAGAAGAAGATGCCATTCATTTGATAAGAAATAAAAAGGAATATCGAAAATTCGAGTGGCTAAAGCTAAAGCAGCTACTTTCGAAGTAACAGAAAGAAAAGCAACGACTGGAGTGGGAGATCCTTCGTATACGTCAGGAGTCCATTGATGAAAAGGGGCTAGGGAAAGCTTGAACCCAATTCCTACAGTGATGAATATAAGCGCAATTGAAATTCCTGGGGAGTTATACATTTGTGTATTGATAAGACCATTCACTATTTCTTGAAGCTCAATCTCTCCCCCGGATGAACCATATAGCCAAGAGAAACCATAAACCAGAATAGAAGAGCTTGCCCCACCCATGAGTAAATATTTCATAGTAGCCTCATTAGATCGTATATCTTTCTTGGTATATCCAGATAATAGGTAGGAGCATAAACTGAAACATTCTGGAGCTACAAAGATAGTTATTAAATCGTTAGCACCACATAAAAACATTCCTCCTAGAGTAGCTGTTAATATGAATAACAGAAACTATCTTATAGCCATTTCTGTACATTCAATGTACTCTACGGATAGAGGAATACAGAGAGTTGAACATAGTAAAATAAGAAATTGAAAGATTTCGTTGAAATTGTTCGTTTGGAAATTTCCTGAAAAGCTAATCATAGGTTCTTCTCTCCATA
+
MSSLLSLSOLNLD?@@?COSNKLHSJSPQMSKSSMLLQLMMIKIMGKIGHGGEHHOSSNRNOSOISEFEHIGIJJGJIPSRGCHKFFGCE2)))9?KJLIIIMSLIKKIKLSMLJLMOSSLLQLKSNMILNKLSOMPKLG===SGIIGGQJJLPIKJQSMIKMMGLMKRMQLKKILLKLJHMLIGKJMIIKJHMRHSOLNSJMKSLRMHPHGHLNPKLINKHJHJMILJNIKQHJNROOSSLLPNSJMGB==C==>JJPLGDFHIJH?@HFSSSRJMIIEGHOOKSSINLLPSJPJKKGPKJMHMOLLKKILLOLKKLKKKEDNPNHJKHHFHMKSPOLSRPJSSSONISSSSNLPKJMPJLMMQOOOLJMJSSRJH,++++ISMJKJPLNIHFHIKJISKNRMLKKHGIGEHGGIGJSMPMMKJOGJJLHIMNEIFGEGIKMLGHIHMIQNOKSQSLOSLNSILKLLJIMJKKJIJLNSSKSHKHHMLLGLSHSIMMLSSKIKHKJIIGHLJHMJLKHHJMFOLIKHGGHFDEDFGLLLJJMNJRIHJIHKNJNJMNSJIDDDDLKJIKOILIJJKGIGEE>4..CCHMFEDEDDFFEEHKGJRKCDEECFJ@E>;;;@=?GJLSKIMKIPJSJQJINOPSLJJNGGKJMRLRPJJJLGCISKSLSSSMIMSSLLIIHNNHONJOKSSJOSMSKQLNOKLNLLNESMLNOMSSNMINSJLSKMKOOLOSSMNJNPOSRKPKMJKKLIKPLLJMSMIFJJJJLKLKSLPINSRJFJLNKSSLMIFDEEKSMKSKKOSSHFGEFIJKINKMJSLKKLIKJSKIIJPKNLKMKCFHGKLSLKNMKPSPPRSLSOLNJSILMNKOOLOLNLIHIJMSKSJIEEFDC=::;55666?8777KIPHIHHMJKMSOQIKGHMNQQLRKRC@97777CBBDEGSMQNSHJGF=>?>30222-7EKIJKMMSLPLSISSNINKSSLSGKJLMJKIJGHIFIHKIMJPSKNPSLLLMPKIJJHILLMKMIMIMIILOILIKGKFHISMOIOHLIJJMLPKIHMIHHIIMMOKIKSSMLLGSHGKKKSIKMHG666JQLLOLONKIKRSHFFCDEFDJJHHIJMIOJOIHGKHEKFECB.,,,,,,BEECAAEGHLKLJHFGKJLLIHHGIHIIGHDFGGFIHHHHNNLGGEEDFEKGHHIGFGCBCCFGIOJJJFFGFJFHHKGHLFJGDEDDGOPRG@>=4-..8>BHHHGHJJHGDFEGLIEEDDGHGFDEDDEBCDEEHECCCFF
@3_45CNXP_4
GAAATATAGGCCTGCCTGCCATCCACACCAGAATAAATAGAGTTTTCCAAAAAAACCTGCTAGTGGAGGAAGACCTCCTAGGGATAGAAAGAGACATAGAGCTGGAGGAAGACCGAGAAAAAGGATCTTTTGTGTATAATCCTGGTAAGATCTTGGGAATCTTTATCAGTTCCGGTACGTAGACCAAATAATATAATGCAAGCAAAAGTTCCTAGATTCATGGCGATATAGAACAGCATATAAGTTATCATGCTCGCATATCCACCATTTGAGTCTCCAACAAGTACTCCAATAATTACATATCCGATTTGACCTATGGACGAATATGCAAGCATACGTTTCATGCTTGTTTGAGTAATAGCAATGAGATTCCCGAATATCATGCTAAGAATAGCTAGGATTTCCAGAAGAAGATGCCATTCATTTGATAAGAAATAAAAAGGAATATCGAAAATTCGAGTGGCTAAAGCTAAAGCAGCTACTTTCGAAGTAACAGAAAGAAAAGCAACGACTGGAGTGGGAGATCCTTCGTATACGTCAGGATCCCATTGATGAAAAGGGGCTAGGGAAAGCTTGAACCCAATTCCTACAGTGATGAATATAAGCGCAATTGAAATTCCTGGGGAGTTATACATTTGTGTATTGATAAGACCATTCACTATTTCTTGAAGCTCAATCTCTCCCCCGGATGAACCATATAGCCAAGAGAAACCATAAACCAGAATAGAAGAGCTTGCCCCACCCATGAGTAAATATTTCATAGTAGCCTCATTAGATCGTATATCTTTCTTGGTATATCCAGATAATAGGTAGGAGCATAAACTGAAACATTCTAGAGCTACAAAGATAGTTATTAAATCGTTAGCACCACATAAAAACATTCCTCCTAGAGTAGCTGTTAATATGAATAACAGAAACTCTGTTATAGCCATTTCTGTACATTCAATGTACTCTCAGGATAGAGGAATACAGAGAGTTGAACATAGTAAAATAAGAAATTGAAAGATTTCGTTGAAATTGTTCGTTTGGAAATTTCCTGAAAAGCTAATCATAGGTTCTTCTCTCCATCGGAACAATAGGGCCGTTATGCTCATTACGAAACTTGTTGAAGAGATGAAATATAACCAAGGTATATCTTTTTGATCAGAGGTTAAATCGATCATCAGAAGAAGAATTAGGCCAAAAAGCTAGCATA
+
HNPQMQLMJMSJSLJQSLPPSSQQJHPIJKIGPSJNMLLLKNLLLJHIEEHGESQJMNNQJJIKIHH@99;DA===<CDGOFGFG9210+(*+****))))+1110/.()('&&%&&&(-/00000...00+9FJHMIHKJFF/,,++,++)('%%%$%$$$%&&/=ABCCILMGMFHEIH877767PSSRSOJQNHKDEFEEFKKKNINLSRNKKKKLJHOGDBAABDHIKLIIMJDIMSMOLLKLNLNSJOOIGHHGJSLLKKNOIKF@=;8543338710*'''&''*1:AHJGGFGLJHHFFIIHSNKSKMJLIIJGEDEEGLSKKHKPIJNJIGIKKKNJHFFFGQOLKIOIJLISJOOJJLKNILE@=<=FGIKGKLFGEDEFGIIGHLLHMLGLKMHIA@EFFIKKMJJIHHIJJHIKJINKLIDIQLSOKGKNLDIKHJGECDDDHJLGFDDCDEDGIIIHJOIIQPSJKKSFGGSMJOKKSSJGI>;::;;=HJSGOKFIJKMKCBBABDHEEDEGNKQKLHSIGJLGH860,++++++1<>?AGJKNJNMHIHMGJSSMSMKNIHEGIFHIGIHAMSMNIJJOMLJILJLLLKLJKGGHFKHIJSQOMKQJLMLMNKKKJSMONINSOMNHIJHGILHJGHKJJSSLHLKJPSQSSSPJSHJHKKMLKHFD***444@KGJKKIIJJKNNGSJJC@CEMSJMLPSKMPIOOMNNPJIKSISSOPSNIFGHHFHOAG:::::SMKMJKSLRJJHJJJGGKHJKMKIIMFEFEEHJKGIKLLKKOKKLKSKKFBBB???><54+*''&')+223@BFFJGKJJIIQOJIIJIHKC>@9BBCBEGFKPFJRKFBAAABGFHFHQNLJLIRMOOJOJHIILJPKLJGHIHNKMMOIKNMMKSSJIIJSPQOMOMSJRMKSLMJJKMMPLKMKJNHJIHEIHEFHA=-+('&&',:<=CDGKMHIIFPLKHKIIIIQKRHKFHLSKLJSMKSMINJJLJJIM=<9DGKHQSNQSKSKJMJNJLSNSNSMPMMMMLJROQKRKISLSKGGJIKJQOMKLLEF44HIGHGFHIRKMKIKIIGGIJHJFIGLSKLHHGFKLSKNMMSNNQJMOIFSMOLSLKIJMHLHGFFFJLJHHSQMMSLSIGEDEEHJLPIHFGFHMIIELKGGQINKKKGHEIFEEBGHFGIGHHGHE
@4_45CNXP_4
CGTACGTAAACAACTCGAAGTATGGGTCTAGCTTATTGATACGTTACCGAAAACCTCATTTGAATAAATTTGGAATACATTTTATTTTTTTTATTGACAAGTACTCGTACTCAAAAAAGTTAAAAATTTTTTATTTATATATTTTTTTTGAGTACGCGTTCTTTGGACCTGGTGTATCTTGTCTTTACCACGAATGATTTTCCTTGGTTAACAATAATTGTTGTTTTTCCAATATCTGCTGGTTCATTAATGTTATTTCTCCCGCATAGGGGAAATAAAGTCAATAAATGGTATACTATATGCATTTGCATCTTAGAACTTCTTCTAACGACCTACGCTTTTTGTTATAATTTTAAAATGGACGATCCATTAATTCAACTGTCCGAAGATTATAAATGGATCGATTTTTTTGATTTTTACTGGAGAATGGGAATAGATGGACTTTCTATAGGAACTATTTTACTGACGGGGTTTATTACTACTTTAGCCACTTTAGCGGCTTTTCCAGTTACTCGGGATTCCCGATTTTTTCATTTCCTGATGTTAGCAATGTACAGCGGTCAAATAGGATTATTTTCTTCTCGGGATCTTCTACTTTTTTTCATCATGTGGGAATTAGAATTAATTCCCGTTTATCTACTTTTATCCATGTGGGGTGGAAAGAAACGTCTGTATTCGGCTACAAAATTTATTTTGTACACGGCAGGAAGTTCTATTTTTTTATTAATAGGAGTTTTAGGTATAAGTTTATATGGTTCGAACGAACCAACATTAAATTTAGAACTCTTAGCTAATAAATCCTATCCTGTTACACTTGAAATACTATTTTATATTGGATTTCTTATTGCTTTTGCCGTCAAATTACCGATTATACCTTTACATACTTGGTTACCTGACACCCACGGTGAGGCACATTACAGTACCTGTATGCTTCTCGCTGGAATCTTATTAAAAATGGGAGCCTATGGGTTGGTTCGAATCAATATGGAATTATTACCCCACGCTCATTCTATGTTTTCTCCTTGGTTGTTGGTAGTCGGTACAATCCAAATAATTTATGCAGCTTTAACATCTCTCGGTCAACGTAATTTAAAAAAGAGAATAGCCTATTCTTCTGTATCTCATATGGGTTTTATAATTATAGGTATTAGTTCTATAACGGATCCTGGACTTAATGGAGCTATTTTACAAATAATTTCTCATGGATTTATTGGCGCTGCACTTTTTTTCTTGGCAGGAACGAGTTATGATAGAATTAGGCTTGTTTATCTTGATGAAATGGGTGGAATGGCTATCTCCATTCCAAAAATATTTACAATGTTCACTATTTTATCGATGGCTTCCCTTGCATTGCA
+
IGKIIFIHFGGFINIOHGFHKLLLSHHGGCFEGGGGKKJSHOJLHIHSMSSSNSOOSSSKSSQOOIJOINJLKSIOKLOJSSNSGFMPSSSSOIIHRHJMMHFFEEFLIJIIDIHMSSLLKGGSNLMGSLSSLORLLNKQGFGFDLKSPLILNKKKHFHHEGDA9JHOSOMMNNLNSPSRSMNONSLSPSHFGHGLEHSSOSSIOJJSMLSJNKKKOMJSSLSSLSSSKSIKJJLKHMISQLMJLKSKLPLMSSMOSOMSQMJJKLKFEHMKOPJMJIKILFHOSMMSHSRLGHNMJLHMJMHGSNPKJSKLKOJNMSIFOJSSOSJKGHHHILSPLKMILNNPLJJKLHMJKSJKSKSNSKJGFEGKLQKKHQHOOHGHHHILIJJGKSQMHOMKSHLPKJIGKCJEMSSLHF<DMKJLGFJHOJKIJGMHMSLGGGFHRIFGHGLNNJQIGHIHGLIMKOLNLSHHIHHNNMMLPHMIIIIQMMNLKJHKKMJMIJJKKKJLOH=<=PNLKJLKHHJHJMLIJKFOLSSPNFIMJNOJSMOPOOKOJLJRQPHJHJRIMLJIGGA@AAASKSNSPSSSHGHIIIIIJIIMIJJFEGSMSSPMJKLNIKSIOJSSSHFSGDEGFJKEEF6DFG=>::::;:FNEKMKLSRIJLHLJLIHONGPLLHMIJJIKIHJLJLGSLPJGLHJKNJLKSSPPMMPSRJFIJIHRISMSORSLOQSSSRNSISKRNSIPSKPNSLLKJNLIISSSNSRSISII====>D@ABBHINEDD<A11:A0CGKIJGLHDDJNLOSSSQSOMSLQMSSLSSLRJGIOGONLKKLMLJNSSMSSMKIPFJOLNSNRJKSLPIMNEMIAKIMJNOSKKSPOSSSKMSKPSKSNIHPNKNOMLSJSPKNLQSIOSNQPROKSSPLSJSPSROSNJOMSMKJIKROOSKSRQLSSNSMPSKLSKOINOSOLSONOMNONKLGHGIKKSJC1100269:@@A@@ASSSNFFHFEQIDRMIIJFILHHOHMOMSLSJSOSLOJSSOKSMLSQSPQSKMLKSLLNSSKLMONKLSNIJSKSSNSSKMLOLSSKKLILSOMSLOSHLNID@EHOJGGJJGLGHIKHJSLOPSKMMLSNSMSSSMLMLLSSKSLSPRMJQKLSSOSNMOORLSNSQOJKPMQSSRSMMJLIPIMSOSOSLSIJSMSNRJKKSIIIIIMNSSNKJJIILKLSQLMLHIFIISMLNNLLSSSSQCCD=:<<?DDFFJJQPFIJGD@AABPJOIGIFEHGCGJFHJHQIIJKLKLKOKIJJOKHLMIPJSRLGIMJPLSKQJMKEFC:>KGKHHLIHGLLFMSNIIFEDDDFGEFFDGDGEFNGKHGE
@5_45CNXP_4
ATGCTAGCTTTTTGGCCTAATTCTTCTTCTGATGATCGATTTAACCTCTGATCGAAAAAGATATACCTTGGTTATATTTCATCTCTTCAACAAGTTTCGTAATGAGCATAACGGCCCTATTGTTCCAATGGAGAGAAGAACCTATGATTAGCTTTTCAGGAAATTTCCAAACGAACAATTTCAACGAAATCTTTCAATTTCTTATTTTACTATGTTCAACTCTCTGTATTCCTCTATCCGTAGAGTACATTGAATGTACAGAAATGGCTATAACAGAGTTTCTGTTATTCATATTAACAGCTACTCTAGGAGGAATGTTTTTATGTGGTGCTAACGATTTAATAACTATCTTTGTAGCTCTAGAATGTTTCAGTTTATGCTCCTACCTATTATCTGGATATACCAAGAAAGATATACGATCTAATGAGGCTACTATGAAATATTTACTCATGGGTGGGGCAAGCTCTTCTATTCTGGTTTATGGTTTCTCTTGGCTATATGGTTCATCCGGGGGAGAGATTGAGCTTCAAGAAATAGTGAATGGTCTTATCAATACACAAATGTATAACTCCCAGGAATTTCAATTGCGCTTATATTCATCACTGTAGGAATTGGGTTCAAGCTTTCCCTAGCCCCTTTTCATCAATGGACTCCTCGTATACGAAGGATCTCCCACTCCAGTCGTTGCTTTTCTTTCTGTTACTTCGAAAGTAGCTGCTTTAGCTTTAGCCACTCGAATTTTCGATATTCCTTTTTATTTCTTATCAAATGAATGGCATCTTCTTCTGGAAATCCTAGCTATTCTTAGCATGATATTCGGGAATCTCATTGCTATTACTCAAACAAGCATGAAACGTATGCTTGCATATTCGTCCATAGGTCAAATCGGATATGTAATTATTGGAATAATTGTTGGAGACTCAAATGGTGGATATGCGAGCATGATAACTTATATGCTGTTCTATATCGCCATGAATCTAGGAACTTTTGCTTGCATTATATTATTTGGTCTACGTACCGGAACTGATAACATTCGAGATTATGCAGGATTATACACAAAAGATCCTTTTTTGGCTCTCTCTTTAGCTCTATGTCTCTTATCCCTAGGAGGTCTTCCTCCACTAGCAGGTTTTTTTGGAAAACTCTATTTATTCTGGTGTGGATGGCAGGCAGGCCTATATTTCTTGGTTTCAATAGGACTCCTTACGAGCGTTCTTTCTATCTACTATTATCTAAAAATAATCAAGTTATTAATGACTGGACAAACCAAGAAATAACCCCTCACATGCGAAATTATAGAATATCCCCTTTAAGATCAAACAATTCCATCGAATTGAGTATGATTGTATGTGTGATAGCATCTACTATACTAGGAATATCAATGAACCCGATTATTGCGATTA
+
GJHQLJSKJSQSSDDCDDOLNLMJSKLOPSNSIQSIJIFSMNQQLKIDEBAC>+****FJIAAB88866QMNKSMLJSSMSSLIPNNSKSNLMKIJJOKJJLS::99;DDINOSPHFHGFG=<<:;+***+BDEFHKDGHAAA>;87750000/+++,789<HILSMSSRJIGGJJJHHFNHOJKLLPMNNPORKLLKPNMSSMSMPKNKKSSGHIHILSSQSJSKINHJKKSMMOMKIJNOKJMMPHNLJISLKKIKSIIKMMKKJILLNOPINKIIJIQLSPPSKISIJO22222BGJNIIKIHKCEKIJBHAA@BDBBCCFLSKRSSJKHJEFGFGMMNILJNIKNNPSJLMLPKNKKKHKIIISMSLHJIGSMJSIIJLMILKSMISSRMSNLKJKHNKQE=:76::OKPJKFFFIIJLRONIJJMILGKSIDEEDEKINMKNHKIJMSPNJSKJGILOSMMIINJJHMOIJKSJSSIMOIPKMRSSJOJOSJLLJKLJPHGIDGB?DCKKLKJOSIMOKLRKEC:66667=GEEESJGKHKJSLHMNGEFJFJHGJGHRFJFB@@333,38DEJJMJKKKPSSDCBCCHF66666=>>NGJ>>>?BFJHEEFIIHFJF?B?0;60((((()+,,+(-=76666==>A?=:('''*,-.448;<<<>;<4)*FEGHOIECCDESSSOID=?D)JHJKGGEFGHHGOLMHIMQKQNSRLKHKJQOILQOLKKPPPLSSSLJKNJJPSLJLSNQJOSOLLSPSMLSLP?>>>>I=<<<<SPSSNKONLNSSLKSLSMKJSRSJLJNSMSJMJSSSJOMMJLSSQLSQJMISSMNLGK2222BILISKKHSIOLKJJJLJSOMSSJKSOMISKHISIRNHLLNLIIFNLNINLKOOMKSPOKJSNNQMSKNIJGEIJSLJIJQPILKMSMLMMKJRKLOLNSOLJLNJSNPSOLNSLRJNJRNJNJHIFHGFDHJJNSLRIIPIKMSSSGDDDFJLSNKKKKIKOJOMSRSQMMLOOIHLHILRNRILRSKPMKILMFIJMLSHGIJMJSKKJJMIIKNMSJMPJNNSSSRLKLNKSNKHGHFEPKSKSSKJHJKSKSSSISLIAAASIHLJNQOMLPSMSLPRJJJJNMLMSSSQJIKSRPLKNSIKHIJKKSLLIILIPPHJNSSPSLKNSNLMOQSSKKJKNIHKRIOIIIHFHE21111GGF5555588777935677GHFHJILLJPPEIHSPJSLOMKIQLLKIKJBG11110544+++(43333GLGISSIJEC=<>GIOGIGJKPMPKNGGRSMOIH@<9<<06BDFDCJHKKJNOPJLIH<:::9<<<=BC@BCEDFGLGKKJGHFHGIHSISHIKHKGJJCJJJJJJKIKHRIGMHHKGIHHIFHGFDEDDD
@6_45CNXP_4
ATGCTAGCAACAACTCGAAGTATGGGTCTAGCTTATTGATACGTTACCGAAAACCTCATTTGAATAAATTTGGAATACATTTTATTTTTTTTATTGACAAGTACTCGTACTCAAAAAAGTTAAAAATTTTTTATTTATATATTTTTTTTGAGTACGCGTTCTTTGGACCTGGTGTATCTTGTCTTTACCATGAATGATTTTCCTTGGTTAACAATAATTGTTGTTTTTCCAATATCTGCTGGTTCATTAATGTTATTTCTCCCGCATAGGGGAAATAAAGTCAATAAATGGTATACTATATGCATTTGCATCTTAGAACTTCTTCTAACGACCTACGCTTTTTGTTATAATTTTAAAATGGACGATCCATTAATTCAACTGTCCGAAGATTATAAATGGATCGATTTTTTTGATTTTTACTGGAGAATGGGAATAGATGGACTTTCTATAGGAACTATTTTACTGACGGGATTTATTACTACTTTAGCCACTTTAGCGGCTTTTCCAGTTACTCGGGATTCCCGATTTTTTCATTTCCTGATGTTAGCAATGTACAGCGGTCAAATAGGATTATTTTCTTCTCGGGATCTTCTACTTTTTTTCATCATGTGGGAATTAGAATTAATTCCCGTTTATCTACTTTTATCCATGTGGGGTGGAAAGAAACGTCTGTATTCGGCTACAAAATTTATTTTGTACACGGCAGGAAGTTCTATTTTTTTATTAATAGGAGTTTTAGGTATAAGTTTATATGGTTCGAACGAACCAACATTAAATTTAGAACTCTTAGCTAATAAATCCTATCCTGTTACACTTGAAATACTATTTTATATTGGATTTCTTATTGCTTTTGCCGTCAAATTACCGATTATACCTTTACATACTTGGTTACCTGACACCCACGGTGAGGCACATTACAGTACCTGTATGCTTCTCGCTGGAATCTTATTAAAAATGGGAGCCTATGGGTTGGTTCGAATCAATATGGAATTATTACCCCACGCTCATTCTATGTTTTCTCCTTGGTTGTTGGTAGTCGGTACAATCCAAATAATTTATGCAGCTTTAACATCTCTCGGTCAACGTAATTTAAAAAAGAGAATAGCCTATTCTTCTGTATCTCATATGGGTTTTATAATTATAGGTATTAGTTCTATAACGGATCCTGGACTTAATGGAGCTATTTTACAAATAATTTCTCATGGATTTATT
+
HIISSHKPLJLJSLJKJSSMSOHJNJSLLKNMNKC?;66EJHILPHGLSKQPPRNJQLKOLSKMLJKLIOSLRKJKKLQJKSSJNEILJSSSOSSKNSNKJSHNGJHLONJKIKJLSSKGE@ANMOIEPGSSMHLKJSMOMSF?FLSSSNSINJSJGCDE??>=:<AIISJSJKROSNSSOLQLNMORQSSSNJKIIIMLOPQPLKRNLHQIIILNMNJIKSPSOCSKISLGHIJOOSKNJOKKLLSSJSJJLJJSMOQSBNO@EMLFKSJLQLSGHFE>JDEDFGKJMKHIGHHJIIIOLKSIPJPOSSOGSKDBCCFDIKKNOMLLMIPNMSONLSMJKSSPSSKIOKJLEROQJMLKLGEFGGGKJLIMIIJJSNJHIKISKJQOMSOMKJNJIHIFGE87777AFLLFDB:DSJ@?>??DCBBAAGMMOMHGGKJJIHILHHPMSJOJLJININKSSKDBAABEFDEGIKKQSNSIIDADCCLHIGGEHMILKFEEEGSOLA;;;BDDG?::;<IJGHC9FICQMSSIEBBDGKMLLLHIIHJHHHHJJGHEDEDFGI0///2HGIKGHMISSPSICBDCABBDFGIGEFDAD?GGNIJFIIGFFGHFCDFBA;9::554448./2*)))*0****/02?;DFSJHLJKOMPNNKAEIAKQLJJMKJNSQSOMSSNSJSNJIJMSQQKONLNSLONSPMFEDSJSSNKKJLLISMSSSJKIIILKKKNMJSLOISLKNSLQSKHKJIRLMISSSSSSIKMLMSROSMMSLSSSSSSSSKJJKGIMSJSPSQSLQLLNONOPNNPRSSSMSRSSPMNSNPOLNMSOPSOLLMSKSSMQONNJPKILMMMNNMNLPSKQIJPKSLKSNMLHGJGDPLJOSNPLSSQPSHSMHNKGABBBCH88877779<?AEFFHHJHLKNSSHOSQJKMLRLLQSRKRQNMSMSLOINNFPSIJISKOKPQSMMLJMSHMSLLJMSQINKNLSSSSOMSSSPKLSKNOPOJJMRKNMKMSRJSNNSNMSNQKSLPSSSLJSOSRPIMMMKQHRNOSOSMIKJROSSSPOPPSNQSSNSKHMLNOLOSPOMLSIOSNSNQSSSOPSNSOSJHSHJIKGSSNLSSSNSSRLSOLSOKLMSOKOSLIKPMSKKJNLOSMJNSSOSINKJJSMSNSSRMSONKRSSRSMJLKSNILLMSMORJJKMNKNSQJNIPQIMSNNL
@7_45CNXP_4
AATCGCAATAATCGGGTTCATTGATATTCCTAGTATAGTAGATGCTATCACACATACAATCATACTCAATTCGATGGAATTGTTTGATCTTAAAGGGGATATTCTATAATTTCGCATGTGAGGGGTTATTTCTTGGTTTCGTCCAGTCATTAATAACTTGATTATTTTTAGATAATAGTAGATAGAAAGAACGCTCGTAAGGAGTCCTATTGAAACCAAGAAATATAGGCCTGCCTGCCATCCACACCAGAATAAATAGAGTTTTCCAAAAAAACCTGCTAGTGGAGGAAGACCTCCTAGGGATAAGAGACATAGAGCTAAAGAGAGAGCCAAAAAAGGATCTTTTGTGTATAATCCTGCATAATCTCGAATGTTATCAGTTCCGGTACGTAGACCAAATAATATAATGCAAGCAAAAGTTCCTAGATTCATGGCGATATAGAACAGCATATAAGTTATCATGCTCGCATATCCACCATTTGAGTCTCCAACAATTATTCCAATAATTACATATCCGATTTGACCTATGGACGAATATGCAAGCATACGTTTCATGCTTGTTTGAGTAATAGCAATGAGATTCCCGAATATCATGCTAAGAATAGCTAGGATTTCCAGAAGAAGATGCCATTCATTTGATAAGAAATAAAAAGGAATATCGAAAATTCGAGTGGCTGAAGCTAAAGCAGCTACTTTCGAAGTAACAGAAAGAAAAGCAACGACTGGAGTGGGAGATCCTTCGTATACGTCAGGAGTCCATTGATGAAAAGGGGCTAGGGAAAGCTTGAACCCAATTCCTACAGTGATGAATATAAGCGCAATTGAAATTCCTGGGGAGTTATACATTTGTGTATTGATAAGACCATTCACTATTTCTTGAAGCTCAATCTCTCCCCCGGATGAACCATATAGCCAAGAGAAACCATAAACCAGAATAGAAGAGCTTGCCCCACCCATGAGTAAATATTTCATAGTAGCCTCATTAGATCGTATATCTTTCTTGGTATATCCAGATAATAGGTAGGAGCATAAACTGAAACATTCTAGAGCTACAAAGATAGTTATTAAATCGTTAGCACCACATAAAAACATTCCTCCTAGAGTAGCTGTTAATATGAATAACAGAAACTCTGTTATAGCCATTTCTGTACATTCAATGTACTCTACGGATAGAGGAATACAGAGAGTTGAACATAGTAAAATAAGAAATTGAAAGATTTCGTTGAAATTGTTCGTTTGGAAATTTCCTGAAAAGCTAATCATA
+
FMKLILKPJKNIJPPOKNJSNSSSSKSKKKSHHJLSHSGMLLKLLGKLJKHKIKSLIJNPJIOGHHHGHMNNSOPJIQKSSSGNLFFECG>888IJMKLLDQSLNQSMSOPKKMNONJNMSSKSJKILSONSSMKMHSSMHIIKHMJKJSNJOMQPSKPNIILOJMKSSPJRQROLQJLMKJJKHSNNJJILMQQMPMLLJJNRJKNLJLSFDSQHJLNQRSNKSKMLSSHSNOJKJKHIQLSKISHLIOHMOLSKSSJDFCA?DDB77>>FSSKMNSORNSMNRILEEESSKOJLKNOKPDCEC;668<<==88888;?@BIHISECCBBFDGCSSLLNSJSSSSLSMPLQKMHLIIPOLSISSSNLLJPSRSPSSQSMJOKJNKHISIMIHJHIILNKNISKNKLIKIIGJFHGOJKMNMSNMOQPMMLJLKGHHJGPCDCDCOSLKLSKSRQSSSISOSKLJLSILSQQOILMKSPMKMLMSKHJGHSIGGGFFEFEC?@JJIIIIHLJOONFEDDFICBNKHHGOIMJGJLHHKLSKMIHIJJOIJIKKOSJLJLOPNPLSIOHJJLPGSLJLLMILIHGHDEIJILMIFHIMEDBBB@BAIIIMKJSNSEICCFFHJRHEDCDGHIJIHSJKJGSJHHHSSOKJGPPSKKJHIIHJHISJSMLLRJMNHLGJPOJQKJQQOPKRQPKNRLIIISOMIMKMJJNQKPISKOSSJISNOLPJMNJILNIKIFRQSKSMLSNLMMLMLPNLQQHGF@A@34SFBHJNQMSLJJKIJKMRRSJJKC@ACHHJJHNPKMNPJMKIGHLLHPLOKNLJIIPKIREHNSISQKJMLJLKISLJNJHLLMSOSSLM;;;;<JMSKSIIPKRMSSGOQNBHFCDFOSOLPSIHIICBA,+**2IJSPLNHJJKHIJJHHDHLLOLKMPHSKKQKKKSSSPGILLSSMGHLCBBEGF@FJ5OGIHEGLNIPHSSKSPHJJHISKLIKKMQSLQSISPJLSKLJSMKSMOSLKSLMJLPLJKIILLKJGJJNOJIOIJLHGAEFSSLLMBBKKKNJHJHIGJIHIHNLLMMLKJKJLDFGEFGHJIJIRMNKMMLMJOOLJLIJONOIGFEHIJIHKKMQMNIPJS@?@??AA?33333HFFFJJKJLHNLLKLMRNJKHHNPJIMSKKLOLMHJDI44444JLSKRLKOMMJNMKKKJNGJGGJJOIQLINNNOJPHHJGGIIHOB::98889=C=44,,,,,>?BIHLMJNMGMAFJOMFDCCDJJS=
@8_45CNXP_4
ATGCTAGCTTTTTGGCCTAATTCTTCTTCTGATGATCGATTTAACCTCTGATCAAAAAGATATACCTTGGTTATATTTCATCTCTTCAACAAGTTTCGTAATGAGCATAACGGCCCTATTGTTCCGATGGAGAGAAGAACCTATGATTAGCTTTTCAGGAAATTTCCAAACGAACAATTTCAACGAAATCTTTCAATTTCTTATTTTACTATGTTCAACTCTCTGTATTCCTCTATCCGTAGAGTACATTGAATGTACAGAAATGGCTATAACAGAGTTTCTGTTATTCATATTAACAGCTACTCTAGGAGGAATGTTTTTATGTGGTGCTAACGATTTAATAACTATCTTTGTAGCTCTAGAATGTTTCAGTTTATGCTCCTACCTATTATCTGGATATACCAAGAAAGATATACGATCTAATGAGGCTACTATGAAATATTTACTCATGGGTGGGGCAAGCTCTTCTATTCTGGTTTATGGTTTCTCTTGGCTATATGGTTCATCCGGGGGAGAGATTGAGCTTCAAGAAATAGTGAATGGTCTTATCAATACACAAATGTATAACTCCCCAGGAATTTCAATTGCGCTTATATTCATCACTGTAGGAATTGGGTTCAAGCTTTCCCTAGCCCCTTTTCATCAATGGACTCCTGACGTATACGAAGGATCTCCCACTCCAGTCGTTGCTTTTCTTTCTGTTACTTCGAAAGTAGCTGCTTTAGCTTTAGCCAGCTTCGAATTTTCGATATTCCTTTTTATTTCTTATCAAATGAATGGCATCTTCTTCTGGAAATCCTAGCTATTCTTAGCATGATATTCGGGAATCTCATTGCTATTACTCAAACAAGCATGAAACGTATGCTTGCATATTCGTCCATAGGTCAAATCGGATATGTAATTATTGGAATAATTGTTGGAGACTCAAATGGTGGATATGCGAGCATGATAACTTATATGCTGTTCTATCGCCATGAATTATAGGAACTTTTGCTTGCATTATATTATTTGGTCTTTCATACAAATAAAAATAATTCAGTTATATACACGGTACACACAAAAGATCCTTTTGGCTCTTATTATCTTTCTATATGTCTCTTATCCCTGGAGGTCTCTCCTTCCACTTCACCTTTTTGGAAAACTCTATTTATTCTGGTGTGGATGGCAGGCAGGCCTATATTTCTTGGTTTCAATAGGACTCCTTACGAGCGTTCTTTCTATCTACTATTATCTAAAAATAATGAGTATTTATTAATGACTGGACGAAACCAAGAAATAACCCCTCACATGCGAAATTATAGAATATCCCCTTTAAGATCAAACAATTCCATCGAATTGAGTATGATTGTATGTGTGATAGCATCTACTATACTAGGAATATCGAAAATTCGAGTGGCTAAAGCTAAAGCAGCTACTTTCGAAGTAACAGAAAGAAAAGCAACGACTGGAGTGGGAGATCCTTCGTATACGTCAGGAGTCCATTGATGAAAAGGGGCTAGGGAAAGCTTGAACCCAATTCCTACAGTGATGAATATAAGCGCAATTGAAATTCCTGGGGAGTTATACATTTGTGTATTGATAAGACCATTCACTCTTTGAAGCTAAATACTCCCCCGGATGAACCATATAGCCAAGAGAAACCATAAACCAGAATAAAAGAGTTGCCGCCCGTAAATATTTCATAGTAGCCTCATTAGATCGTATATCTTTCTTGGTATATCCAGATAATAGGTAGGAGCATAAACTGAAACATTCTAGAGCTACAAAGATAGTTATTAAATCGTTAGCACCACATAAAAACATTCCTCCTAGAGTAGCTGTTAATATGAATAACAGAAACTCTGTTATAGCCATTTCTGTACATTCAATGTACTCTACGGATAGAGGAATACAGAGAGTTGAACATAGTAAAATAAGAAATTGAAAGATTTCGTTGAAATTGTTCGTTTGGAAATTTCCTGAAAATCATAGGTTCTTCTCTCCATCGGAACAATAGGGCCGTTATGCTCATTACGAAACTTGTTGAAGAGATGAAATATAACCAAGGTATATCTTTTTGATCAGAGGTTAAATCGATCATCAGAAGAAGAATTAGGCCAAAAAGCTAGCATA
+
MNHSJKSLISSKSGHIJMPOMQKIIHDG-.FFHLMNLKHJGFGGGLQNNKLIJDDFGNQNNKJSKKMQHGSNLISSPSONSLSLMSMKMSPKKKOPSPLNISOSJNLINOMKSLSNJJSSFCJGGFMLHQRSSNOOPLQPNJRLNMKPKSSKJHIHHGEIPLKQSPKNPSLKOJJKSSHSLNMKPIHHQGKGLEFFHFSLMLKJNPOKNIIILKLEGKMKJSSOSKMSSNPRLJIHHSPMLSMNSKMMPOLQOLKHIOLJHNSNSSJBILJJNKLMOKNOMHJHJKKM---,,,889HMLLNKMLNEHGKSLSOKHMSKNNMLLKSSKSISJIGIFNJSMKKKMHSKISOSKLSJLPSLJMKHJIJLSSJSISJOLSKMSSSSKMJLMSSSSLKIMJLPSNIOOJLLOLMRSLNOLHHHGISOHPKJHGGJIMKINJPNJJKLSLSSKLKIQLKLJIIIL888889HGGHJJPNNLNLPIOIBEKFHFFFEMKIJIHMIIFGHGEFFIFFJIPIIJMNLJ>>>>=E==?KIIMIJHLFIFEFHKDCCBCEABB@BFGBDIGSNJJLSPH@??@<DGILKKSFHIPPHHEEDDFGOHJHGGGGDFFFCCCC?DIEGIHIJMHMHEFH<FD5BDDFF;47>82>D33333GGGIEGFHGDCBBABBBBCGGHQHFECDAAKHHGEEDCCDDSPJJGFFHL<SKHKGGFIGIHIHIGGEFEGGOSN>=<=<:0/00/*'''''(=?JLIGJGHHGKHGFHCCDDCIJJMQIIIHHLINLIJKISIKKIIISE>?HGJSNJHLGJHIJQSNKIMGILIHKHNJPHODECDNNJRSGRKNJLOISNNJJLJIIJONJKIJLLHOHHHGDHEA@>==>?AIIIHGEFEJGFCGEGGFGKJRNSLQFFIDILKKHMLLNLKS>;;;<HIEFFDIJJJMOLJKIGINJIGEFGEHIIIJGGGIKJIGJIFGFC<<;;0778;=653.+''''.3566:BEB?>???DED??..../75***))((%%&$#$$%$$$$$&&%%$$######$$%$%$$####"##$&&'')+**'&&&&*))))(('$#$#$$$$*%%$$$&&(''&('$$%(((&&%&')%%%%$%%*)))/2,((()('&...,*+2>=?==<DEJGKQJIJJHJLIKHGGGFCDDCENLKJLKKPSOMEHKHGHGPJCDCGGGGJHJNINJEGFFDEDEDHRKKIIGHGGHGA=+(('-...ERMA??/////+++++2558FJEGCBBC<<<<<GGGFGEGDEFEEDEDHDGFGFFDDDDGKKM@==<=?CAABCAIF<ARMSHJIJHIKMHIMHKJSSNOSKJMJGKEFEEA;6CCCJPNPJIIKJLQOLSSJHLSPLIKJSROJD98889IKMMIKSJKEE75358<==?FHGGHGEB@?714444IHISIJSIJLSJJPPSCIFDDCDA@A6:&&&+=:;:<OC8888:BGGHEDDCCBCBCEDFIHHCDDGBDHFFJHCHJIHQLIDCA==;9;<99;<=GIKJDDEDCE@@@@BIHEEEEDEHEB@???@@BCA@@ACFGPGHIHKFLGFFJD@@EDE@E?A@@?<632/-,..//4/0?865,,,,.((&'*/129BDDDDFGHEFHCDEECEFEEDDNFLEECC@?<75554)''(''&&%&(*&&&&%&&$()6889:@ABDEDBDFGB8///DCDA<<;;;=:;;7//A?AGFLFHEB?@GFEFEABBACHFC;666578:;<<=>?@CCCDEDEGHFDECFFDDB@445>=A@ADGD<;;;;DDABCCBDDEGJIKIKNKGHGHGA@@AC<;:77773335589::9;::<BEFIIGFEFFFGCCCCBCDDA@@@@ECAB@@@?@?92***569BCEEB?AJHJKHJD434CBCD@@AAB@AAABFHKSEC;<=<9=@@BDC@BABA>???@EFCFDCD<::9:;::83111000.,+*'%%''(*+..024457::;///**++--,,++,,-37888B><<<=?BBA=<<<<?:6550////...158=>@CCDGEFFFEECCCCCBFFHIC@@AFCCB:654333+***+0136<==?>?@ACDCBBADB?==GEE<=,+++,.
@9_45CNXP_4
CTCAATGCAAGGGAAGCCATCGATAAAATAGTGAACATTGTAAATATTTTTGGAATGGAGATAGCCATTCCCACCCATTTCATCAAGATAAACAAGCCTAATTCTATCATAACTCGTTCCTGCCAAGAAAAAAAGTGCAGCGCCAATAAATCCATGAGAAATTATTTGTAAAATAGCTCCATTAAGTCCAGGATCCGTTATAGAACTAATACCTATAATTATAAAACCCATATGAGATACAGAAGAATAGGCTATTCTCTTTTTTAAATTACGTTGACCGAGAGATGTTAAAGCTGCATAAATTATTTGGATTGTACCGACTACCAACAACCAAGGAGAAAACATAGAATGAGCGTGGGGTAATAATTCCATATTGATTCGAACCAACCCATAGGCTCCCATTTTTAATAAGATTCCAGCGAGAAGCATACAGGTACTGTAATGTGCCTCACCGTGGGTGTCAGGTAACCAAGTATGTAAAGGTATAATCGGTAATTTGACGGCAAAAGCAATAAGAAATCCAATATAAAATAGTATTTCAAGTGTAACAGGATAGGATTTATTAGCTAAGAGTATAAATTTAATGTTGGTTCGTTCGAACCATATAAACTTATACCTAAAACTCCTATTAATAAAAAAATAGAACTTCCTGCCGTGTACAAAATAAATTTTGTAGCCGAATACAGACGTTTCTTTCCACCCCACATGGATAAAAGTAGATAAACGGGAATTAATTCTAATTCCCACATGATGAAAAAAAGTAGAAGATCCCGAGAAGAAAAATAATCCTATTTGACCGCTGTACATTGCTAACATCAGGAAATGAAAAAATCGGGAATCCCGAGTAACTGGAAAAGCCGCTAAAGTGGCTAAAGTAGTAATAAATCCCGTCAGTAAAATAGTTCCTATAGAAAGTCCATCTATTCCCATTCTCCAGTAAAAATCAAAAAAATCGATCCATTTATAATCTTCGGACAGTTGAATTAATGGATAAATCCCGTTAAAATTATAACAAAAAGCGTAGGTCGTTAGAAGAAGTTCTAAGATGCAAATGCATATAGTATACCATTTATTGACTTTATTTCCCCTATGCGGGAGAAATAACATTAATGAACCAGCAGATATTGGAAAAACAACAATTATTGTTAACCAAGGAAAATCATTCATGGTAAAGACAAGATACACCAGGTCCAAAGAACGCGTACTCAAAAAAAATATATAAATAAAAAATTTTTAACTTTTTTGAGTACGAGTACTTGTCAATAAAAAAAATAAAATGTATTCCAAATTTATTCAAATGAGGTTTTCGGTAACGTATCAATAAGCTAGACCCATACTTCGAGTTGTTGCTAGCATA
+
+.,-099BDKJLLPREH=;@22233JMKLILLIHPNSKSLRFSNLHKEHKGCCBDJLSMSLKKRPFFHEEC1)+<<:;@CGHSJKKMQKKLMQMJSLKMLKISMSNSRSSOJSLLJOPNOMSJNKOJQJNMSSSMQLMSSSKPLRMMOSLKQSISBAABEKSSPJMOMRMSSORSMSNOSIISKMJSRKNQMOKSOOSSLSMSJPOSNSLKMMOSNLSKNMLLSLKMLQOSOLRSRNPNMJJRSNMQOOJJNISSM=<;::05577CJOKMLIJQJJSKSLKSKLSSSPRJJNSMLMQSISPSRB+++++IQNHSNQJSLSLIHKKSSNLRORPQKLKISLNKKLKNKRNKNKLMSNJQKKSOKKJLIJJKMKSSSSSLLQNPPKKLJPSKJFSOJJEGGFFBKSSPQJNOQPQJPNMSLFNLOSLMMSMQLKNKLPPISMKSPJQNLLLHOOJKKSSMSSMPSLONOSQMPLKOILMLMSOSLKOOJIKJKSHFHSNEDCCCCCDLOLSNQSLJOSLLJIKLIGLHIHQOMHHFEDEIFGIHIJJIGKHGBCCBEJGIIJOJSOHFHB1//2;,,,,,/....DCCC87778:::77666?ABAC==>?>>>?ISIIGFJOJKSOJSSKQMPIOIMSSOLKOKMKKKLKIMQNSSMINKJLKOOHSMRSSLOSLLKMKLSRLPQSKQQJSSPSKKCDLGKQPJNNMHKGFDNSSSSMSJQPMPJNLMPSIKQJKIJGISRSJNPJLMSNLOIHLHQSSSSOIIGPSMSCFB=IJNSJKN?JGMNMLSPSLQMLOHSLPJKNSKSKHNMLIKNKRRIMKNGSSI<<;<<DCC???AAKGNIPSQLSNHKLJMMIJNKSSGNHJKSMMMRRKMOSNSFJEGELISQNHNHHFLKJSJJJNJJISJNSJRMOOLQLMLLSHSLSQSSISSFJNQNSKRMNSIIMLJD?=?@SSSNMIHLIMKLLKMMMLSQKOROJKMKQNC<<<<<631,,+*'((')))((+++=CFFEEEQOHKKSRORNKLSNN;:::;DSLIJSQJJSKINMIPKKLSNHLSOKMOSPLINJJIKMRMSSLSLIMLLIJFJAFSG@FIHIJQOHNNNNPKJJONKOOJIEGFFMLSSILKMMKPNKOSOOLMLHKKILKISMLQOQSQMSSJJILNNMPKMMJKMJNNSNSNOMLKNIKMKSJNNKOIKGKKKLJKIIIIGKRIIGFISSSSSLMKJGLMLMKHKJJIINKSOOJJHKSSSJIKSSGEEGFGHGGHHJHFHEEB@?@CEHCA=ONMLKLJHIGLISKSJKMMSLONIJFFGIIIODCDDFGGHJJGGOKGIIJGJFFFFFGEGJGG@?BCDJJMILOIKGIIHF
@10_45CNXP_4
CGTACGTAAACAACTCGAAGTATGGGTCTAGCTTATTGATACGTTACCGAAAACCTCATTTGAATAAATTTGGAATACATTTTATTTTTTTTATTGACAAGTACTCGTACTCAAAAAAGTTAAAAATTTTTTATTTATATATTTTTTTTGAGTACGCGTTCTTTGGACCTGGTGTATCTTGTCTTTACCACGAATGATTTTCCTTGGTTAACAATAATTGTTGTTTTTCCAATATCTGCTGGTTCATTAATGTTATTTCTCCCGCATAGGGGAAATAAAGTCAATAAAATGGTATACTATATGCATTTGCATCTTAGAACTTCTTCTAACGACCTACGCTTTTTGTTATAATTTTAAAATGGACGATCCATTAATTCAACTGTCCGAAGATTATAAATGGATCGATTTTTTTGATTTTTACTGGAGAATGGGAATAGATGGACTTTCTATAGGAACTATTTTACTGACGGGATTTATTACTACTTTAGCCACTTTAGCGGCTTTTCCAGTTACTCGGGATTCCCGATTTTTTCATTTCCTGATGTTAGCAATGTACAGCGGTCAAATAGGATTATTTTCTTCTCGGGATCTTCTACTTTTTTTCATCATGTCGGAGTCAAATTAATCCAAGTTTGTTTGCTTATCCATGTGGGGTGGAAAGAAACGTCTGTATTCGGCTACAAAATTTATTTTGTACACGGCAGGAAGTTCTATTTTTTTATTAATAGGAGTTTTAGGTATAAGTTTATATGGTTCGAACGAACCAACATTAAATTTAGAACTCTTAGCTAATAAATCCTATCCTGTTACACTTGAAATACTATTTTATATTGGATTTCTTATTGCTTTTGCCGTCAAATTACCGATTATACCTTTACATACTTGGTTACCTGACACCCACGGTGAGGCACATTACAGTACCTGTATGCTTCTCGCTGGAATCTTATTAAAAATGGGAGCCTATGGGTTGGTTCGAATCAATATGGAATTATTACCCCACGCTCATTCTATGTTTTCTCCTTGGTTGTTGGTAGTCGGTACAATCCAAATAATTTATGCAGCTTTAACATCTCTCGGTCAACGTAATTTAAAAAAGAGAATAGCCTATTCTTCTGTATCTCATATGGGTTTTATAATTATAGGTATTAGTTCTATAACGGATCCTGGACTTAATGGAGCTATTTTACAAATAATTTCTCATGGATTTATTGGCGCTGCACTTTTTTTCTTGGCAGGAACGAGTTATGATAGAATTAGGCTTGTTTATCTTGATGAAATGGGTGGAATGGCTATCTCCATTCCAAAAATATTTACAATGTTCACTATTTTATCGATGGCTTCCCTTGCATTGCCA
+
JLOJIFGJSKIFIHJHIPILSSRISMQNSOLMLIHFGHSOMMLSLESIEBBCHDFI///:<JILJJKNMNSORNKJKLOKSOA?GEGKSSSSPSMMKSOIJNLLMJJOHNHHCFISSSMGL<<==EFBDISPLSSHEQJKLLJCFSSSS65556:;:::;335413<=ESOJOMKOLKSNKSEDDC@FHEFA@@BFFKOOPNSSMLKSOKSOKMLLLISQNOLSJMSLPSJJOSHJMNOSLNLSIMLIJHQOJNKSLNLRNMFCJDA32226<D;833224/../.132+/////-,---.;=SHEGGGILJGKH2112MIQLKOKJKPKSKNJSOLRLNKSSSLHJIJLLIKIIHLJJNJSLPIIIJJISMIISLSLNKKJNIMHJMKKSSLSJIRONPLLM:9999ALKSOJHHISSLIPPKMIGIFFMLISLLHHFGQNFGGJHKIONJLOA@@@@@@@KJD???GIEFGLOOOSKJHKJJJHDDSLIJJSIGJLBAAAAHGFB?>>>=:;8777689222*/,,,-3DA=??FKMJIFIAC?5..&&&&(('''*(&'&&&&&&&&&'DGHIKOPKMHFFCDCFPKJJORJFCF@FEFA*)))''''&('&&&((('&'+,,'%%$$$&'*-++((,-,-47<=BEFHKKKIQJSNLSSQSJIA?@??HHJIGHIJKHHOKOSNKSKSOKPIIJSSSKFRPOGJJMMMNSJSOSSOOSRGJGHFRGHSLLKONHLJHHMISJQKJJJSSSNSGEDDEHQKPJKNNSIJLLJLQGBHH=<<=<FFEGGFLISSMKMHJKISSMSSNSLSJLRQHNLKSIKIKPGBLPKQKSSPSSKMSIIJMHGHIIHSKSLIGIEC?886.,,-/68ACAAA5;IFEDEFFIMSKLOKNKMOSLNMKPJPLKKJQJLSNSQNLLNQKLHSSNOPSLQISCCCFHKCBEHRLLMMRLSKNSSSOSLGGEFH?@@AEEDCD@===>BHHGJLQQMLMSNSLOJPHEAJLSJILSPJMLJIIJHKGMNKPNOJKLJSKKSSSSSEGGEGSOSISOPSLSJMISQSRSSFIIJB9458;BBAABACDFB9988;888@D@?DGSSSIIHIKGHJIPRLJMSKQSRSMLKKLSNSONQMPLSSSMNIMINLHKKJLQMRSNOOQOSMSOQKMMNLPMSQNNMPSLOKOOMKLSLPLSSSMNSNLMJPSJKPKNKKJSMKNPSLSPPMSQNLJNJIMSSGEJCCEFKGILJILIISPOPMJONLONMSRPSJSIRNKNMKSSKISJMSMLONSLSMSSIKNKMLLILSKLSSPPNSOLSPLRMSSMNKLIJKHJKMIIIKKMSHEFEEMJKMNILILHSIHGEGHH
@11_45CNXP_4
AATCGCAATAATCGGGTTCATTGATATTCCTAGTATAGTAGATGCTATCACACATACAATCATACTCAATTCGATGGAATTGTTTGATCTTAAAGGGGATATTCTATAATTTCGCATGTGAGGGGTTATTTCTTGGTTTCGTCCAGTCATTAATAACTTGATTATTTTTAGATAATAGTAGATAGAAAGAACGCTCGTAAGGAGTCCTATTGAAACCAAGAAATATAGGCCTGCCTGCCATCCACACCAGAATAAATAGAGTTTTCCAAAAAAACCTGCTAGTGGAGGAAGACCTCCTAGGGATAAGAGACATAGAGCTAAAGAGAGAGCCAAAAAGGATCTTTTGTGTATAATCCTGCATAATCTCGAATGTTATCAGTTCCGGTACGTAGACCAAATAATATAATGCAAGCAAAAGTTCCTAGATTCATGGCGATATAGAACAGCATATAAGTTATCATGCTCGCATATCCACCATTTGAGTCTCCAACAATTATTCCAATAATTACATATCCGATTTGACCTATGGACGAA
+
IPJSLSGHIJJSGHFHILKLLRLMLNSOPNLMOKHSFMGFFLSHKIIIHOSF@<FFJMONKSHJLLGEFHPKQKHHNSMISHSRKRNKJONGGIJJSLKHDSSMSLKMJJQPMLLILMSMPSRSLLMNNSOMSSLLSMOLKPRIHLKKOJKSLSNSOQMSLKJRIKLBMLJLKOQLIISINLIKQILNLNKNOSIKOOJNSOPSKPKLSJSLHKRHJNMKJSOPQNKIPKHIKNJNKKLFFGLFIJKNJQJNJSSSHHMSKSHQJJRAAJKSSQHKNIHLRMKKMNJKSKSSNKMOJKMSHLOHGJOKJKPSSQNLJPJKMSSOKNKEFGFNMIJLHPPJNSNSSNLMJKSQPKMOLJPLOJISOSMMMMJJNSJLKLHRBJOMSJJSJIHGGIFHJNLMSIQMKLHIFGFGGHJLKPKNMILKIJLLQQOSNLGFFFIJJINQKOSLMMMKSMPIJIKSLLSLRMKPIQJMSPSNQQSMPSLKKKMJMNPOJMHKIMKQLKMKSLLKMOKLJNSHFHHKJJGHHHIGHMJFFH
@12_45CNXP_4
ATGCTAGCTTTTTGGCCTAATTCTTCTTCTGATGATCGATTTAACCTCTGATCAAAAAGATATACCTTGGTTATATTTCATCTCTTCAACAAGTTTCGTAATGAGCATAACGGCCCTATTGTTCCGATGGAGAGAAGAACCTATGATTAGCTTTTCAGGAAATTTCCAAACGAACAATTTCAACGAAATCTTTCAATTTCTTATTTTACTATGTTCAACTCTCTGTATTCCTCTATCCGTAGAGTACATTGAATGTACAGAAATGGCTATAACAGAGTTTCTGTTATTCATATTAACAGCTACTCTAGGAGGAATGTTTTTATGTGGTGCTAACGATTTAATAACTATCTTTGTAGCTCTAGAATGTTTCAGTTTATGCTCCTACCTATTATCTGGATATACCAAGAAAGATATACGATCTAATGAGGCTACTATGAAATATTTACTCATGGGTGGGGCAAGCTCTTCTATTCTGGTTTATGGTTTCTCTTGGCTATATGGTTCATCCGGGGGAGAGATTGAGCTTCAAGAATAGTGAATGGTCTTATCAATACACAAATGTATAACTCCCCAGGAATTTCAATTGCGCTTATATTCATCACTGTAGGAATTGGGTTCAAGCTTTCCCTAGCCCCTTTTCATCAATGGACTCCTGACGTATACGAAGGATCTCCCACTCCAGTCGTTGCTTTTCTTTCTGTTACTTCGAAAGTAGCTGCTTTAGCTTCTCCACTCGAATTTTCGATATTCCTTTTTATTTCTTATCAAATGAATGGCATCTTCTTCTGGAAATCCTAGCTATTCTTAGCATGATATTCGGGAATCTCATTGCTATTACTCAAACAAGCATGAAACGTATGCTTGCATATTCGTCCATAGGTCAAATCGGATATGTAATTATTGGAATAATTCTTGGAGACTCAAATGGTGGATATGCGAGCATGATAACTTATATGCTGTTCTATATCGCCATGAATCTCAAGGAACTTTTGCTTGCATTATATTATTTGGTCTACGTACCGGAACTGATAACATTCGAGATTATGCAGGATTATACACAAAAGATCCTTTTTTGGCTCTCTCTTTAGCTCTATGTCTCTTATCCCTAGGAGGTCTTCCTCCACTAGCAGGTTTTTTTGGAAAACTCTATTTATTCTGGTGTGGATGGCAGGCAGGCCTATATTTCTTGGTTTCAATAGGACTCCTTACGAGCGTTCTTTCTATCTACTATTATCTAAAAATAATCAAGTTATTAATGACTGGACGAAACCAAGAAATAACCCCTCACATGCGAAATTATAGAATATCCCCTTTAAGATCAAACAATTCCATCGAATTGAGTATGATTGTATGTGTGATAGCATCTACTATACTAGGAATATCAATGAACCCGATTATTGCGATTA
+
HKJHIQMFGEBRSRLLKIKFNMIJPSSOOOLMMSSSLGQKHMIJOKLOJCDCEDKHSSSSMPSMMRMMMIKSSPOHOSMMIJKHHGGHIMKSJSIRQJHHHKLKSKHLMJKMILKSOLSPMNSKOKJK@500>AJLLGLMJLKKPJPSNKGJE@>7>CDEQPPLMMJHKGHIGGFIFGHMGMKNKHJMSPSHE10111IJIMSPONPLSNIKKNLLQSKJKJLILHGIJRKMKJLHLKJSIKIHIIHJJKMJHGGHGHGHLILPLJSKKOHISHLPMLKKOSQLSSISLMIKSKGKOKSLHIJEKIGSKGKIKJSMOLKSSMSNJSMLLLJKNIHMKLSNSLIIILIMKKKLKSPQISJJJLLKJHKKOPRPMLNLPLIOJIJLILKLSHFFEDAABKIILGIJGJPLSIKIJJHFDEEDGIKILJFCCCCCHFGFNHMLNNLMQJGHKIGJJMJGFFFFDIGGFKGJNGHGGFGMIHNJIJGDEFEGIJKKIHJJGJGGDDDCDDDF4444IGDDFFIEGJGGPKFCB=?ABAAA@AKSLJPPIMLNJJGGGHKSJGMNJPLSLQKHEDD<4HKJLINKIMHSJQSIJJLGKKMNJMMSINKJS////DJMLRSINKHJHFSLE>F?<:<=<<9400,)1BIKIKJJIJFINKLLPIIJLJIIOPQNSMQLNLLKONMLKKLJIIKJLMILLMKEMQSRKSKKHK@@BBBKSKKKJKGFHNA@:99*(''()/=?AFFFLIKIGFGGLLLHHSSKPSSJLQSOSKQPNJHJSSSMNJILSRNJJSSKLKJSSKKLLJKLJSOKMQKNJMKJNSNM:33345FSOMSLLHLJKKKIKKONKKJGISNJMSJSKSJIJGLGMPIKQJJIJL>>>>?SLLLKSMKLJGJFGRSOMLLIKKMMJO(((((<CB>22222CHNILEA@C:KJHDDDDFSJNKILNLILMNJNJOOSONSMPLKPLSPMSJKHKJIISDFC?8/*((**+449;=@BIKSNKSMKKISHEFGFFSPSPJSSSJLPSHIIOKJSLKMMSLMLNLSSMLHIMNNBCCLSHGG@??>>BISLMN?A44EEBFDGMMHJJJH8444FHKSSIIKMHKRSLMKKSJFENLJGJIJIMQSSPKJIQLQIMQMLSLKSSSIQJOIIQSHSHHLLONSJMNNPKSKKLPLHOKMJILOMSSLJSORJKHQOINMRSJ::9:::::EJLILEF@@@??GFEEIG>JMHILNISKPLQKMLKPILMRSNNOKEBKKIHJPOF;MNPPMIOBHIFOJSSMSLSSJIKJNSMHIIIHJNGNNHNRIIAA?@BB>99984E:./HHGIKIHJAAA@<<<<=LIIHHJHCCBCCGJJJJKKKJJOLLJHGHIHGLGHHIGGGFHEKJJGJSNLMIHGIFDCCBDFGKIFFEFEFF
@13_45CNXP_4
ATGCTAGCTTTTTGGCCTAATTCTTCTTCTGATGATCGATTTAACCTCTGATCAAAAAGATATACCTTGGTTATATTTCATCTCTTCAACAAGTTTCGTAATGAGCATAACGGCCCTATTGTTCCGATGGAGAGAAGAACCTATGATTAGCTTTTCAGGAAATTTCCAAACGAACAATTTCAACGAAATCTTTCAATTTCTTATTTTACTATGTTCAACTCTCTGTATTCCTCTATCCGTAGAGTACATTGAATGTACAGAAATGGCTATAACAGAGTTTCTGTTATTCATATTAACAGCTACTCTAGGAGGAATGTTTTTATGTGGTGCTAACGATTTAATAACTATCTTTGTAGCTCTAGAATGTTTCAGTTTATGCTCCTACCTATTATCTGGATATACCAAGAAAGATATACGATCTAATGAGGCTACTATGAAATATTTACTCATGGGTGGGGCAAGCTCTTCTATTCTGGTTTATGGTTTCTCTTGGCTATATGGTTCATCCGGGGGAGAGATTGAGCTTCAAGAAATAGTGAATGGTCTTATCAATACACAATGCTCTTACACTCCCCAGGAATTTCAATTGCGCTTATATTCATCACTGTAGGAATTGGGTTCAAGCTTTCCCTAGCCCCTTTTCATCAATGGACTCCTGACGTATACGAAGGAGTGCGGTTGGTTTGAGAAATTCCTACCTCTCTATCTATCTCTGAGATGTTTGGATTTTTCAAAACTCTATGGACATGCAGAAGAGAAATGCTATCCCCACGCAGACCAAGACAGAACTTTGACTTGTTCAAATAACAATTAAGGTGAAGCAGGGTCAGGAACAACGAATCTCTTTATGATAAACGGATCCATTTTGCAAGTTTGTTATTACGGGTAGTTCCTGCAAAGGATCGGACTAATGACGTATACAAGAAAGACTTGAATTCTCGATGTAGATGCTACATAGTTGGTTCTCATCCTTCAGAGACTACGAGTGTAATAGGAGCATCCGTCGACAAAAGGATCACCCTAAGATGATAATCTCATGGCTATTGAGAACGAATCAAATCAGATGGTTCCATTTCTCAATCTTTCGGACGTGCTCCTACGGAACCAAGGTCGAAAAGATTGAGAAAAATCAGTCATTCACAACCACTGATGAAGGATTCCTCGAAAAGTTAAGGATTAGTAATCCGTTTTAGAAATAGAAAGGATTCGATCTTATACATACGCGAGGAAAGTAATCAAAAAAGAAAGAAGATGAGTTCTTCTTTACTTTTATCACTTAGGAGCCGTGCGAGATGAAAGTCTCATGCACGGTTTTGAATGAGAGAAAGAGAGTGAGGAATCCTCTTTTCGACTCTGACTCTCCCACTCCAGTCGTTGCTTTTCTTTCTGTTACTTCGAAAGTAGCTGCTTTAGCTTTAGCCACTCGAATTTTCGATATTCCTTTTTATTTCTTATCAAATGAATGGCATCTTCTTCTGGAAATCCTAGCTATTCTTAGCATGATATTCGGGAATCTCATTGCTATTACTCAAACAAGCATGAAACGTATGCTTGCATATTCGTCCATAGGTCAAATCGGATATGTAATTATTGGAATAATTGTTGGAGACTCAAATGGTGGATATGCGAGCATGATAACTTATATGCTGTTCTATATCGCCATGAATCTAGGAACTTTTGCTTGCATTATATTATTTGGTCTACGTACCGGAACTGATAACATTCGAGATTATGCAGGATTATACACAAAAGATCCTTTTTTGGCTCTCTCTTTAGCTCTATGTCTCTTATCCCTAGGAGGTCTTCCTCCACTAGCAGGTTTTTTTGGAAAACTCTATTTATTCTGGTGTGGATGGCAGGCAGGCCTATATTTCTTGGTTTCAATAGGACTCCTTACGAGCGTTCTTTCTATCTACTATTATCTAAAAATAATCAAGTTATTAATGACTGGACGAAACCAAGAAATAACCCCTCACATGCGAAATTATAGAATATCCCCTTTAAGATCAAACAATTCCATCGAATT
+
HHFGGJGHGC;::;HGIHKKGNJKJIKKNLQQLHGKHEGFGIGJGNSIMMJHJJKJLRNILJIJJMNNJLLSQLISLOJOQJPKJKINMKJGHMIJMKLHMMKGKLJMHLLLKJSKSJHSSKSLSJNLLJLLOJKRPLNOKJSJNJKIOIMKGHHDCEFFJKMMLLSJGIKHGJNJGHMKKRLIJHHJQMIHNLJMJKSJLJJPPSOPKJJMGIJIINIINSIMJHFHFLLLRPMSKKPSONJHJHIGHHFFKKHFGHHHFKIJILSJGJJIGIIGJIKJLSSSQGLB@?A000000GIPHIJHKQISIKOIINMJKHHJJOMKSJSMJHKNECAABBENPJHGHKHHJJHJJKSOJSJSMHHHHGKLSMSSMJKMSLGIGIONMLSLSPKKGIJIKJJIQHLJJJONMKKLJOHKGFEGHJJFGJHIIHGIHGHGGGJGJHIOLSKJJHGILKKQIGISKOGHGEEGGGJRMKKSOIKJJJMJJJOILMHJFHJKHHHIHID@?>?AEEFKORHSLJOLKPLPILJIJHIFGEDEDCEDEEEEGHIHKJHHIFE>=--*)+((()''()*'&'('.:>?EFIEHHGIIGDDCDDKFEIHIIHHHSLH9999DEGLJGGFFGLKPKMD:HMCCDDHG;8741)2FHHIEFEEEFEEGHEDBABBDCBCCCEGHHGJFFDE----0:9==DEEGHHIFJLRGRIIILHGGHJKSRIIJPKILSSSJJIKSLSJSEILJNQJIIHGKIHSJMKKIPMSRHMJKLIGIIGEEEDDHKHGJGGGIIJKHGGGGEOHDCEDC::9502101557=ACEGHIPJJJPOHLMJINIKJKOJKSQMISHONSSKLLIIIJSLRJNSLSKLIMPOQOIOLQJJNRSSMQLOSKJSKLKJQKLMMLMNNRMLLJJKINSLJKSJLHIGFHMKONMPMJJSKSHKSSKPSSLIHMKIRKNMKNHSIPMMKQJQMSOJOHL3422223SMMHRJKIIKOHFCBBABCBDNLMSSIJIHGKFDNNOSKHGKRLINJSPISLKRLKPSKJSKHHGJLJOLQPNSOQOSKJKSKLMIQNSMISOJJNONSPNJHQLILSSLMNMLILJSJLMKLSMNMPRSJIHNLF7000IH2111445559EG@@@AAJLSSLMKIGILJSOIMKLSPSLJJNKONKJMNSMMIMKILLGPKLSKLJMOMOOPRNSKMQOJAHSLKSLSOJIHNJHHLNKJIJMSOSMIGJIKIKIEBC)))()3BEEA?:<SSHS999:;GHJIGIE=>B?JKLLJHIOKGGJGHIIFKIIHHJHHIOIRIOMHLHKJHJQJGHHNM;9982343454898,)))*>@CDGKJLKJLSKJJ????LLOKNGLJJJLMRMOSSOLJHIQQIOKSONEIPJSKPNGHIJIHIPNOOJSLNKKSJMHIK7554KJSOSMJIISLRSPOQKNISMONSKPSMLSSPNKNJSKKMSSILSKPIOILLSQMSSPMSKLSKLLJKKSKPKOLOSQLLKSNMLSSSSOSJIJNKMSILMMJKSOOMQF>333EJLSHSLGIIHQKLJIIKIIKKSOKKILLPNNPPLLKISKLSAPHSLOSQNNOKJSSMJSLGIKKIMOLPSIKJPSIMIGHMNMOMIKIOQKIINGJKJJINRHHSJKSNMSSJJHKSJSSMRPOMJIIIKEHNPKQIOILLFJKSSMSHNMJSRIJPLKKKJMLMMSPKNLNILLKHKMJNMSKNRONRKJMSSSOSLPROMGGLLQSKSONJJMMJRSNSSSIJLKQKIPJPMOSPNONLGJLMLSKLMKSMSKSOLEG;7CCCJLSSSKJHIJJISJJKPKKNGJHNKKJSLGLISQNNMSIHILLJSOSDDDESPLILJJSIINOLSSSSNNMKSNKLSQMMSLSLLKLPLKHJHSJNKPIMILKPJKPMKNJJNSPLSSSRSSMJJPJNNPSPNSJNQJJIIJRSRLQLSOMJJMIFKLLKLJJPKOMNNLGOIGJDFDJKISKLKKSMKKKEDDCDGGIIFLGE7>PMJIJSHJHGGHKIJNJEGFHI
@14_45CNXP_4
AATCGCAATAATCGGGTTCATACGCGCATACTCACTGTGGCGATACTCGCATTCAGGTCCCTTCTTGCAGGTTAAAGGAGAAGCGAGAAAGTAAACGCAATCGGTGTTCCACTTCAAAGCATCTTCTTCAGCAGATGAAACAGTCTCTGATTGCTTCTTCTGCTCATGTTGCT
+
==>GOKINLLLNJGIIGJKHSHMGGDDDFGKNJISKNSKLSOIJJJRS@????FAAA@@GF@A::978FJDHNPLIMNNINKRNIJIRGKKMJKPPNJIIHHSJMNSJSQSLMSLLSSMSSOPJPMPPOMSSMIIGIIQNQMJPQMSMLOSMMIJPSLOSOMSINKIKOISHL
@15_45CNXP_4
TAACAAACAAAACGAAGTATCGCAATATCCTTTCTTGATACGTTACCGAAAACCTCATTTGAATAAATTTGGAATACATTTTATTTTTTTTATTGACAAGTACTCGTACTCAAAAAAGTTAAAAATTTTTTATTTATATATTTTTTTTGAGTACGCGTTTTCTGGACCTGGTGTATCTTGTCTTTACCACGAATGATTTTCCTTGGTTAACAATAATTGTTGTTTTTCCAATATCTGCTGGTTCATTAATGTTATTTCTCCCGCATAGGGGAAATAAAGTCAATAAATGGTATACTATATGCATTTGCATCTTAGAACTTCTTCTAACGACCTACGCTTTTTGTTATAATTTTAAAATGGACGATCCATTAATTCAACTGTCCGAAGATTATAAATGGATGAATTTTTTCATTTTTACTGGAGAATGGGAATAGATGGACTTTCTATAGGAACTATTTTACTGACGGGATTTATTACTACTTTAGCCACTTTAGCGGCTTTTCCAGTTACTCGGGATTCCCGATTTTTTCATTTCCTGATGTTAGCAATGTACAGCGGTCAAATAGGATTATTTTCTTCTCGGGATCTTCTACTTTTTTTCATCATGTGGGAATTAGAATTAATTCCCGTTTATCTACTTTTATCCATGTGGGGTGGAAAGAAACGTCTGTATTCGGCTACAAAATTTATTTTGTACACGGCAGGAAGTTCTATTTTTTTATTAATAGGAGTTTTAGGTATAAGTTTATATGGTTCGAACGAACCAACATTAAATTTAGAACTCTTAGCTAATAAATCCTATCCTGTTACACTTGAAATACTATTTTATATTGGATTTCTTATTGCTTTTGCCGTCAAATCACCGATTATACCTTTACATACTTGGTTACCTGACACCCACGGTGAGGCACATTACAGTACCTGTATGCTTCTCGCTGGAATCTTATTAAAAATGGGAGCCTATGGGTTGGTTCGAATCAATATGGAATTATTACCCCACGCTCATTCTATGTTTTCTCCTTGGTTGTTGGTAGTCGGTACAATCCAAATAATTTATGCAGCTTCAACATCTCTCGGTCAACGTAATTTAAAAAAGAGAATAGCCTATTCTTCTGTATCTCATATGGGTTTTATAATTATAGGTATTAGTTCTATAACGGATCCTGGACTTAATGGAGCTATTTTACAAATAATGTCTCATGGATTTATTGGCGCTGCACTTTTTTTGGTTGGCAGGAACGAGTTATGATAGAATTAGGCTTGTTTATCTTGATGAAATGGGTGAATGGCTATCTCCATTCCAAAAATATTTACAATGTTCACTATTTTATGGATCGCTTG
+
###$##$%%(')('''++-,'&&&&''(''')(&&-,,03388800=DCJGJNKSGDFGHPOQNJJLQLOIEKONOSNJSSQJHJSHSSSOPKLHLOIGHIFHIGKSINMH@@GLSSKKJFEPOSJJFFSSPSMHOJSSIMDDBSSSSMMJJHGDB?>5,*)*))*6BDEKSMGSJIJJEIC@@@>BDCDLKKOPQJMMJQFHSHGSSLIMIOOPMLNNOSLKPLSQQHMLJMKSSKMLLNRNJHKLHKLONSKIPPSMSSLNNMMEGKIGIKLKLHKJMMSNSJSLOSSJOPEBAABBMHKSOQKQSSMIIHB>@@??=99::DJNILJSMOONLOMKNNQNKPLSOQJKLLJHINOHJHNKJMKJNNSMHSOLHKOIILNLJQKKPKJLJ=<<=----&&&&&,,,0-(((-CIA????HJOJKJMSSNJNLKHMJIKHHSKSMHILJHLLSLMISIJHEA@?>>@@CFGFHKLGKGJHHIJISIMRLIKMSSGGIHFLSPSMKPLKJKNMIJLSKSSOJGLEKKSLMJEGIHKJIJLIJMKLISINSJKLHJFNGGIJQNJHFHGGMHNJSS?CE76<;;<=GFKKJOIGGBDGSSNMJKJFFDEERSMOHJKIJKHHBBAC;;I;;GGGQFDECFNHLINKSLHJMIOJIMKLRNNJRPMNLSMNINHJKJKKJIKLIGGGIMKKQOSKKIJNSSCCA@BABBADGHLQSKMJSSSOINHJKKGKHGIGIOIKJIGLHHGLLSMSJHIIKKNIIIGHIJNMOKMISOPSLSLILHQNKKOJSIORJKIKLMSISONMIPPJKSNLMMJSLGPMSMKHOJIHMPNMSPKLNSMQLSSSKRPKGHFHIFHKILJNHNOMKSSMSSNLLKSKMMSJKQOMJIJIHJOMSMMIJKIRKJILKIKKMPKLJLKPMMKLPOHMILMKPLPSLOSSLNSNMSOPKNMLJKJORHPPOIPHKKSMHKMILISQIHLJ>=<<89;;;<<EIIILSMSLJLLSLPRJSSIKSMNGMIKRJJPRLLLJPNQPKOSLKMHKPIIKKNKPMJHJNIINMRSNLMMMNSJJHLOOQSSKJNLFEFEFLJPSMPKKLMJOC:::LF@>><<>?@AAAMKSSKOSSKLKKMKKQLPJMKSJJLSQONSSRRPJJSSSJLSHLOOQMILMNQPMHKPLNNOIMILKKLKKHHGHGMSSQSI;;;;@<21-,,-.ESFGMKHJJJHIJHGGEFIA??>>>1((((+..35=>=<7788::;<<==EFGGGHHFFFGJLMKSQKNHPJIHHJIIHIBB*(((*58<<==FD>**FCEFEEFIFHIJG@AGEFEEFHLHNHJHJIHG****)))))(
@16_45CNXP_4
CGTACGTAAACAACTCGAAGTATGGGTCTAGCTTATTGATACGTTACCGAAAACCTCATTTGAATAAATTTGGAATACATTTTATTTTTTTTATTGACAAGTACTCGTACTCAAAAAAGTTAAAAATTTTTTATTTATATATTTTTTTTGAGTACGCGTTCTTTGGACCTGGTGTATCTTGTCTTTACCACGAATGATTTTCCTTGGTTAACAATAATTGTTGTTTTTCCAATATCTGCTGGTTCATTAATGTTATTTCTCCCGCATAGGGGAAATAAAGTCAATAAATGGTATACTATATGCATTTGCATCTTAGAACTTCTTCTAACGACCTACGCTTTTTGTTATAATTTTAAAATGGACGATCCATTAATTCAACTGTCCGAAGATTATAAATGGATCGATTTTTTTGATTTTTACTGGAGAATGGGAATAGATGGACTTTCTATAGGAACTATTTTACTGACGGGATTTATTACTACTTTAGCCACTTTAGCGGCTTTTCCAGTTACTCGGGATTCCCGATTTTTTCATTTCCTGATGTTAGCAATGTACAGCGGTCAAATAGGATTATTTTCTTCTCGGGATCTTCTACTTTTTTTCATCATGTGGGAATTAGAATTAATTCCCGTTTATCTACTTTTATCCATGTGGGGTGGAAAGAAACGTCTGTATTCGGCTACAAAATTTATTTTGTACACGGCAGGAAGTTCTATTTTTTTATTAATAGGAGTTTTAGGTATAAGTTTATATGGTTCGAACGAACCAACATTAAATTTAGAACTCTTAGCTAATAAATCCTATCCTGTTACACTTGAAATACTATTTTATATTGGATTTCTTATTGCTTTTGCCGTCAAATTACAGATTATACCTTTACATACTTGGTTACCTGACACCCACGGTGAGGCACATTACAGTACCTGTATGCTTCTCGCTGGAATCTTATTAAAAATGGGAGCCTATGGGTTGGTTCGAATCAATATGGAATTATTACCCCACGCTCATTCTATGTTTTCTCCTTGGTTGTTGGTAGTCGGTACAATCCAAATAATTTATGCAGCTTTAACATCTCTCGGTCAACGTAATTTAAAAAAGAGAATAGCCTATTCTTCTGTATCTCATATGGGTTTTATAATTATAGGTATTAGTTCTATAACGGATCCTGGACTTAATGGAGCTATTTTACAAATAATTTCTCATGGATTTATT
+
SHJJHGIHJJJHHHKJHISJNMIHJLIHS@=763224,----11.-//9;=@@DA>999CD<<<<=ONHIQKFIJKJKKELSKMKBLLQSSSSGPFELLLIQNNHFDJKC>>>>@DLIHJGEEJNKGHLLSRNNSISLKJFA;:=>DFJ=<<<<EKKDDB76;;/>DISSKMKMLNNLLLSMNSNKNNNHLJLMMJJGGISMBQI@APJKLGGHIKNKSHSSNMPMKPNKKHKIMMSPSSLSLRQSJPGNLIIMCE?>111112AJHFLMIFHFF?@CCAA54444:;2JHKEGGJJJHIKJLSJLNJOGFGEFEDCDCCDEGKLJKGHLJKKQMSLNMSILLKPSLMMHIJNOHJQMSIJKGGEGHKLSPKMRHHJQMHJKLKIMJHNNMMMFGHQAAAA?55444@DA=<;=@ISJOHGHJFHLIKIHKQKIIHGHFKJHJIGHLSJGONIHJGGLIIJJLIGFE@A@@DF><*****FCBHF<=RKIFIOJHNGIGJHMLSKI==GHFFDHEFICDF972,---133FEB????BFGERGGIHFGHGFHGFGIFEFEGEA@A@A@AABHGJLJSJJMGFHIEFDEDIJJIKFHJ>NLLNKGFHIGIGILJHKHNKJLJIIIIBI--6-.DDELIEEDDIILNPGK==EFA<;;;**)))*<ABCDCBCBB@@?@????@AAAKISKLKSJSJLIOSSNMKMGOGSKLQSLJNSKSOSSSONKLNILSJKLOFISNMPKKKJMMSIQQSSJNNNLLIOMIFGHIHB@@9999:?<EE;ACDHIHHLMSSMKNN@????AB???ABCFICDLOMPSSKPMLMLKKSSMJQNSKLOSSJOMRSSSMLSHNLOJJSNSIKSNMMOHMQJLSMPPSPLKQPSSJHEFFEGKQJLPMJRMKMKSPSQQFDECDDEEJIJPLKSMSSJPPSLLKSMSLKKISFAAAPSNOOLHJPOSSSKMRQSSMISLSJHKOSISJNISSLOMNLNNSOMLLRLNSQLKSLSJKNSKJSNSSLKJNIHHJFSJKLIJLKJSSSPSIOOSMMIKLLMOJQSJOPLPJPILLNMJMSRNOSNSSSNSKNONLQROSNPMNLSSKNGKNNSSKMNMSSKMKKLMSSNQSKMOKSONLOSSNSNSLSOSNLSKNSKNJLLKSSLSKMSKKSNNJOSLSNSLMSOSKRKKNSJKNKPLKOSKMOJKKPQMLMHNLSLKSNJLJSNSOSO
@17_45CNXP_4
ATGCTAGCTTTTTGGCCTAATTCTTCTTCTGATGATCGATTTAACCTCTGATCAAAAAGATATACCTTGGTTATATTTCATCTCTTCAACAAGTTTCGTAATGAGCATAACGGCCCTATTGTTCCGATGGAGAGAAGAACCTATGATTAGCTTTTCAGGAAATTTCCAAACGAACAATTTCAACGAAATCTTTCAATTTCTTATTTTACTATGTTCAACTCTCTGTATTCCTCTATCCGTAGAGTACATTGAATGTACAGAAATGGCTATAACAGAGTTTCTGTTATTCATATTAACAGCTACTCTAGGAGGAATGTTTTTATGTGGTGCTAACGATTTAATAACTATCTTTGTAGCTCCAGAATGTTTCAGTTTATGCTCCTACCTATTATCTGGATATACCAAGAAAGATATACGATCTAATGAGGCTACTATGAAATATTTACTCATGGGTGGGGCAAGCTCTTCTATTCTGGTTCATGGTTTCTCTTGGCTATATGGTTCATCCGGGGGAGAGATTGAGCTTCAAGAAATAGTGAATGGTCTTATCAATACACAAATGTATAACTCCCCAGGAATTTCAATTGCGCTTATATTCATCACTGTAGGAATTGGGTTCAAGCTTTCCCCTAGCCCCTTTTCATCAATGGACTCCTGACGTATACGAAGGATCTCCCACTCCAGTCGTTGCTTTTCTTTCTGTTACTTCGAAAGTAGCTGCTTTAGCTTTAGCCACTCGAATTTTCGATATTCCTTTTTATTTCTTATCAAATGAATGGCATCTTCTTCTGGAAATCCTAGCTATTCTTAGCATGATATTCGGGAATCTCATTGCTATTACTCAAACAAGCATGAAACGTATGCTTGCATATTAGTCCCATAGGTCAAATCGGATATGTAATTATTGGAATAATTGTTGGAGACTCAAATGGTGGATATGCGAGCATGATAACTTATATGCTGTTCTATATCGCCATGAATCTAGGAACTTTTGCTTGCATTATATTATTTGGTCTACGTACCGGAACTGATAACATTCGAGATTATGCAGGATTATACACAAAAGATCCTTTTTTGGCTCTCTCTTTAGCTCTATGTCTCTTATCCCTAGGAGGTCTTCCTCCACTAGCAGGTTTTTTTGGAAAACTCTATTTATTCTGGTGTGGATGGCAGGCAGGCCTATATTTCTTGGTTTCAATAGGACTCCTTACGAGCGTTCTTTCTATCTACTATTATCTAAAAATAATCAAGTTATTAATGACTGGACGAAACCAAGAAATAACCCCTCACATGCGAAATTATAGAATATCCCCTTTAAGATCAAACAATTCCATCGAATTGAGTATGATTGTATGTGTGATAGCATCTACTATACTAGGAATATCAATGAACCCGATTATTGCGATTA
+
FDEKGKILIH<878DEDH>===FHGKJJIHIFEDDDEDDEDFEDEEDEEFGFFCE?ISMHEFEGFHIHNIFIEGFGGIHJIJHGHIGHIDEDCDEGHFFFFHEEDCAAABBCDEDEDDEDFGGLIGFFFFFGNMIHHHIIMHHGFFEEEEECBBGEDFGHKJLJHE?66<:=DEE:999:FCBBABFEGGGFC>?EDHJIHSQFIFGILKKIDEA77DFFFFFHFGHFEHGIFIFIGGHHFEDDCBCBBCCDEFDCCDFDEDDEFIDCCCCFEDDBBCDFHONILIGGHFFFDDCBBBCBEFHHGGFFEFGGEHGFEC9:<;;CDEEEFFDDAB@@@BABCBBBABCEFEGGHHEECDGEGCDCDCFKC?>>>?CEEEDDDCDCEDGDDECDCCDCDDDA???>?CDCBAAAA??=;<<<>BACCBA????A@???>?@@@BBBAA?@@A>?>?@CAAA=<<;:5559:@@@ABCA???>??>>?@ACDBBBA@@???@??===<<>>=>??BBBBCBABCDEECCCCCDA@@?<<;<<<<<;;<<<>>?>=<<;<<=?@@@>><;;;<333320*))))0))30/-,++(((((45459>?@@@>><::::<>???@@??@=<;6-7;;2DEJMSIHBC;6CIHIFJHHIHLSOOIOMKILSIHNIMNJNMPS@>805;;<<FHILKMJLSJJKIGISSSKQI??DEDGIJHHJHIERKQMSKBCEJSMJPSRPJMNHOLHLKQLNISKONKLI=:9988<HHSILJHBKGHCCCCDRSMSQSLIAAABKSNSIROSSEEDDDEHMNJHGHHIJLLNSSOSMMJSLIKLISOJQPJLSNKSNSOSPIMHKJNMNSLS;;::8886&&&&%'('''))405AGMJJKKIKLPPOSOSLKLOJLPOLIKOKSILSSOJKJILSOSIMMJSDPOOJJRILMMHIJGIGIIIIIIJSHHJKKJKHIJLMRPIMJKNIIJJGLMHSPDIFHNGEGIKJSJKOPHJLNLNOLNSNMLSSLLIIMNBBB>?GIIOPHSLMSJNQQNLKMQJSQSSJPLLOMNKNJKHFJOLSSSJQKBC@?E;<<<DFA@@BAB>ADMSKIRSILOSSSSKMOJL==?SHJSIJEJJOQMIJNLLLJN>AFIFHHHHIOJKKSRNGHJJLMNPOSOMILSLMLIJJINSOSLLKLPSKOSJPMKMICBEMSB@@@AKMJJMMMSSQLFGHFFQSQKSL;JKKKMJMJMLOKLSOFIGSSSSSSMRLNLJOSKJKPIHHMSKIO99999GBBCA>>=885431-122CEEOMLJIHSOHJDEDDCEDFEEBJI46RNJQLHJIHKHGHOJSHJIFKISMHKLG?????HMJKJSSKJHIIPJOJOOSNKJHPKKMJSPIJSKMOJLJJGIGMHJIJIIJGHKGIH
@18_45CNXP_4
AATCGCAATAATCGGGTTCATTGATATTCCTAGTATAGTAGATGCTATCACACATACAATCATACTCAATTCGATGGAATTGTTTGATCTTAAAGGGGATATTCTATAATTTCGCATGTGAGGGGTTATTTCTTGGTTTCGTCCAGTCATTAATAACTTGATTATTTTTAGATAATAGTAGATAGAAAGAACGCTCGTAAGGAGTCCTATTGAAACCAAGAAATATAGGCCTGCCTGCCATCCACACCAGAATAAATAGAGTTTTCCAAAAAAACCTGCTAGTGGAGGAAGACCTCCTTAAGAGGATAAGAGACATAGAGCTAAAGAGAGAGCCAAAAAAGGATCTTTTGTGTATAATCCTGCATAATCTCGAATGTTATCAGTTCCGGTACGTAGACCAAATAATATAATGCAAGCAAAAGTTCCTAGATTCATGGCGATATAGAACAGCATATAAGTTATCATGCTCGCATATCCACCATTTGAGTCTCCAACAATTATTCCAATAATTACATATCCGATTTGACCTATGGACGAATATGCAAGCATACGTTTCATGCTTGTTTGAGTAATAGCAATGAGATTCCCGAATATCATGCTAAGAATAGCTAGGATTTCCAGAAGAAGATGCCATTCATTTGATAAGAAATAAAAAGGAATATCGAAAATTCGAGTGGCTAAAGCTAAAGCAGCTACTTTCGAAGTAACAGAAAGAAAAGCAACGACTGGAGTGGGAGATCCTTCGTATACGTCAGGAGTCCATTGATGAAAAGGGGCTAGGGAAAGCTTGAACCCAATTCCTACAGTGATGAATATAAGCGCAATTGAAATTCCTGGGGAGTTATACATTTGTGTATTGATAAGACCATTCACTATTTCTTGAAGCTCAATCTCTCCCCCGGATGAACCATATAGCCAAGAGAAACCATAAACCAGAATAGAAGAGCTTGCCCCACCCATGAGTAAATATTTCATAGTAGCCTCATTAGATCGTATATCTTTCTTGGTATATCCAGATAATAGGTAGGAGCATAAACTGAAACATTCTAGAGCTACAAAGATAGTTATTAAATCGTTAGCACCACATAAAAACATTCCTCCTAGAGTAGCTGTTAATATGAATAACAGAAACTCTGTTATAGCCATTTCTGTACATTCAATGTACTCTACGGATAGAGGAATACAGAGAGTTGAACATAGTAAAATAAGAAATTGAAAGATTTCGTTGAAATTGTTCGTTTGGAAATTTCCTGAAAAGCTAATCATAGGTTCTTCTCTCCATCGGAACAATAGAGCCGTTATGCTCATTACGAAACTTGTTGAAGAGATGAAATATAACCAAGGTATATCTTTTTGATCAGAGGTTAAATCGATCATCAGAAGAAGAATTAGGCCAAAAACGATCGTAA
+
KSJLPSJSJMMQMJSLSOMISSKNKSJKJOSLSSSNJQMKKMHNKJSSSPSSSNSSSJISNKLNISMLPSLRSKSNSRPSPGLLNLKPMKFBBBKKMSOOJONLSKMKJLJKNSSMSPMNPRLKOSJSSSSOSCCBBCOMPNIMSOKQOSKGLMKSRPNJSSPLSNLOOKNMSSSNNIJE:<//1==>EMNOMSSMNSMISLSJSPKSFHIEHQSKPJLSLSLSOSOLNSJJKSOJFHJGFHSRJLLILIOPJJSSSOLSMSSSSGI<<<CKSSSMSPISLSSD???9./))(((**)(&&'+,--/215;@BCJIG@>?BDMHLKMKIFFFIFFB>ILNSCJJLQSSSQSMHKNNHMSLOIOLSLSSSLOSORJSSNKMLHNIMSKOJJIISNKLRISSNSSNQSSIISSSSLISIOMNKSLNKSOIHPNKONPPFHGFGGIMKPOIKIJPSOMRPMSSNQKSKLILMGJJJNSSINJLPROSPMQIKSRLLNKNSPFIOSKIKOKINHKJLLJKJNSNLLHKLSSLGGIJGJKMHHILRMPLROQNSMKLKSFDEA;2000/1108<<=DIFHMFFSMOJFKJFGHFJILLLKKHIIHIINNKLJKHIIRQHIHJAMKFGIKMIHFFEKSSLRKOILPOOMOPNKSKOJGNSSPIJHHHIFFEFFHNQHIHHFGHCBBBBIJKIIILJJOHMGLLJMMSQRSHPJKLJNRONSSMJSNLGOHJLIJJJSQKSKSOPHPLIKLQKJOLIJSGGIGFKNIHBBLNOKMJSSMOJMKKKBFKEDKSIJSODCCCFLIICCCBENSSILNNSAAAAASLMNMKILKIMSINQLSISLHCIFIGIOJKOQSSMRNLNJKPNKHSSOSMQJIJOMLEJHSSOPKOIMJSRSMLOJNSONDCACBBKMLPNRMOPQPQKPSMKQJPRKPSLRMJMROKMNOLQLSSISMSNMLJHKJJMKJIJIIIFHHGSSJRSSOSQLLQILQMSKNPNJKIHLJQSKSSIMSLMJMHIOSQSISMSINIKJLSNJKOIOLJJINIKPIJMGJSSSLHH=<CCLMMIJSIGIRLKPKKSSNSOSSNMDFHJIHSLLKMQSPSSNSSSSNPMLSJSKPNJIKHKNRKOLSPJSQILKSOLIRNOPKOJNSMNKSMNRLMSSPOJMKLSLSMHGFFENIMKISILDEEHHSKSLJOOOJMHIKLMJIFJSSIIJJKHNIISMMOMINSPLNSLPJLKMJKLJHMNNLQKKI97777:<LLJOMQJOOIRNMJOSNIGIKJMHHIKLMLJLOLHFHDGJHHIIK7774+(&%%$%&%&&((''(--/./..119:;>??DLLIFDECFGHKSKMLJLSJIHGGFGIH;=SLGHHKJJIJMINJFGGFFDEEEGFFHGHIKNNSQLIJFFGFEIHOORHFECBAAA
@19_45CNXP_4
AATCGCAATAATCGGGTTCATTGATATTCCTAGTATAGTAGATGCTATCACACATACAATCATACTCAATTCGATGGAATTGTTTGATCTTAAAGGGGATATTCTATAATTTCGCATGTGAGGGGTTATTTCTTGGTTTCGTCCAGTCATTAATAACTTGATTATTTTTAGATAATAGTAGATATGAAAGAACGCTCGTAAGGAGTCCTATTGAAACCAAGAAATATAGGCCTGCCTGCCATCCACACCAGAATAAATAGAGTTTTCCAAAAAAACCTGCTAGTGGAGGAAGACCTCCTAGGGATAAGAGACATAGAGCTAAAGAGAGAGCCAAAAAAGGATCTTTTGTGTATAATCCTGCATAATCTCGAATGTTATCAGTTCCGGTACGTAGACCAAATAATATAATGCAAGCAAAAGTTCCTAGATTCATGGCGATATAGAACAGCATATAAGTTATCATGCTCGCATATCCACCATTTGAGTCTCCAACAATTATTCCAATAATTACATATCCGATTTGACCTATGGACGAATATGCAAGCATACGTTTCATGCTTGTTTGAGTAATAGCAATGAGATTCCCGAATATCATGCTAAGAATAGCTAGGATTTCCAGAAGAAGATGCCATTCATTTGATAAGAAATAAAAAGGAATATCGAAAATTCGAGTGGCTAAAGCTAAAGCAGCTACTTTCGAAGTAACAGAAGAAAAGCAACGACTGGAGTGGGGAATCCTTCGTATACGTCAGGAGTCCATTGATGAAAAGGGGCTAGGGAAAGCTTGAACCCAATTCCTACAGTGATGAATATAAGCGCAATTGAAATTCCTGGGGAGTTATACATTTGTGTATTGATAAGACCATTCACTATTTCTTGAAGCTCAATCTCTCCCCCGGATGAACCATATAGCCAAGAGAAACCATAAACCAGAATAGAAGAGCTTGCCCCACCCATGAGTAAATATTTCATAGTAGCCTCATTAGATCGTATATCTTTCTTGGTATATCCAGATAATAGGTAGGAGCATAAACTGAAACATTCTAGAGCTACAAAGATAGTTATTAAATCGTTAGCACCACATAAAAACATTCCTCCTAGAGTAGCTGTTAATATGAATAACAGAAACTCTGTTATAGCCATTTCTGTACATTCAATGTACTCTACGGATAGAGGAATACAGAGAGTTGAACATAGTAAAATAAGAAATTGAAAGATTTCGTTGAAATTGTTCGTTTGGAAATTTCCTGAAAAGCTAATCATAGGTTCTTCTCTCCATCGGAACAATAGGGCCGTTATGCTCATTACGAAACTTGTTGAAGAGATGAAATATAACCAAGGTATATCTTTTTGATCAGAGGTTAAATCGATCATCAGAAGAAGAATTAGGCCAAAAATACGTACGA
+
JSKQSLOIOJJOH??>>=,))))=@<99999HJHIIMKPKMIJHILMIHNSJKLSIISJNNJQSIIHJQQLMOIGKKNLSKPGNKHFIGK:555:=QILGIIOLILMLOMKLMLMIQLONIJPKLSSJQSLRLSCCCDFKKKKHISLKSSSMNKKJSJHEDEHKKGQLSGEFGKSL66644442+))-.?GGJ???78889BEIKEFEFHJLGFMLJIFJKNMLJKQKSNMKPOSMPNSJKJHSJOSGJJHJMOSSSMSKLKMGLSNRIMIOSSRQNIOLPPLKJSSLLSOJOPLJPSOMSPKMSIOSPNNSMQRMHMNNENMSPJIHIJKHDFGFSNNLQSSSSSSMSSLLMNSSA?=>>=>>FHEHJHEGILRSIJLSGSPLJHGLSJSMJCCBCDCSKNSNJPMLJJHIHHJGEFIIFHA:@---,,,.<DGJHISLSLJKKKKMKKRSROLSSNKJPLSQKLMNOLNJSKSMPSNRRPSSSMOSOSLKKJIHKLJOJKMMONKMJKMIHJOKPOPLLNKESLSSNJJKLJKHHNKPSJOPSLSKSKJSOKLNKJLKPJMONJKQKKHMNSKSNLIMNHJFGF;<ECCIEEIIJSJMIKILMKOLIRLLHJJEMQHMJIMNSKOIPKSJSRKSMQLISKJHIISSSISLMPKSHILOHGFLHKRSNJMHHJKLOKMKKIJHHIJIJHEFEGFFJGIHORIDCC;30/*,6?A;DIHKJGJHA@@@A>?;04.--.9/,+++BGKGKHNINHIJJOAAA??DA?JHOLLIQSSLKKJNSPHIM@??@KNLKQJNKSJMLPNSNSMCCDDDLGFHIIHIIKNFGSISMNSLEGKKIJKHJJJJKKLJNSPONSSQSHHHPMJJNLLMJGLKMLJJJKHGPSHSNFHHILKHD?8;::GLSIKIJNLNKONKSIJSISKONJQMMIKJJJLLSSQNJSQOPMMRMSDGCEDB96@<D===>KMNRNSSSKKJJJSGJPJGFGHHIGFNGEFGGHIIJJSEGHKGSMSLJOSKLNKMPJMMKSNRIJLPMMNLLJIKJSPLLRPNSLIRLKIJIGJMINJMPPKJLNMIJJLJIIHHLJKJNIJSHFGLNSIKLDEHIHLNPPIKINKSKMMLJMKNJKKSHKJLSPSPSIMSLSKNSKLJMIIKSIMLLOKIJJEDEGEKIHFHHJIFMJIKLJKLJQLNLOOKJMGJMJSNJIIIHKIGJNRLPLGLJMJHISMSNOEJCESIHMSMRSKJJKHHHKIKKJKIIKRKIHHNONSJFGFHHIILHIOMJMOKJLSFSCCHGEGHHMSSNKPJHJHHLJKIKOMKIGKGIGGHKKLKRNOOSMLIGHHGIKKQKMLNKKNLHIFEGHLSKFJSSJGISGHFCCCFHKGGCBBCEGGIJISISNFHIJGGFEDDCEEGLIJCABA@BC
@20_45CNXP_4
AATCGCAATAATCGGGTTCATTGATATTCCTAGTATAGTAGATGCTATCACACATACAATCATACTCAATTCGATGGAATTGTTTGATCTTAAAGGGGATATTCTATAATTTCGCATGTGAGGGGTTATTTCTTGGTTTCGTCCAGTCATTAATAACTTGATTATTTTTAGATAATAGTAGATAGAAAGAACGCTCGTAAGGAGTCCTATTGAAACCAAGAAATATAGGCCTGCCTGCCATCCACACCAGAATAAATAGAGTTTTCCAAAAAAACCTGCTAGTGGAGGAAGACCTCCTAGGGATAAGAGACATAGAGCTAAAGAGAGAGCCAAAAAAGGATCTTTTGTGTATAATCCTGCATAATCTCGAATGTTATCAGTTCCGGTACGTAGACCAAATAATATAATGCAAGCAAAAGTTCCTAGATTCATGGCGATATAGAACAGCATATAAGTTATCATGCTCGCATATCCACCATTTGAGTCTCCAACAATTATTCCAATAATTACATATCCGATTGACCTATGGACGAATATGCAAGCATACGTTTCATGCTTGTTTGAGTAATAGCAATGAGATTCCCGAATAATCATGCTAAGAATAGCTAGGATTTCCAGAAGAAGATGCCATTCATTTGATAAGAAATAAAAAGGAATATCGAAAATTCGAGTGGCTAAAGCTAAAGCAGCTACTTTCGAAGTAACAGAAAGAAAAGCAACGACTGGAGTGGGAGATCCTTCGTATACGTCAGGAGTCCATTGATGAAAAGGGGCTAGGGAAAGCTTGAACCCAATTCCTACAGTGATGAATATAAGCGCAATTGAAATTCCTGGGGAGTTATACATTTGTGTATTGATAAGACCATTCACTATTTCTTGAAGCTCAATCTCTCCCCCGGATGAACCATATAGCCAAGAGAAACCATAAACCAGAATAGAAGAGCTTGCCCCACCCATGAGTAAATATTTCATAGTAGCCTCATTAGATCGTATATCTTTCTTGGTATATCCAGATAATAGGTAGGAGCATAAACTGAAACATTCTAGAGCTACAAAGATAGTTATTAAATCGTTAGCACCACATAAAAACATTCCTCCTAGAGTAGCTGTTAATATGAATAACAGAAACTCTGTTATAGCCATTTCTGTACATTCAATGTACTCTACGGATAGAGGAATACAGAGAGTTGAACATAGTAAAATAAGAAATTGAAAGATTTCGTTGAAATTGTTCGTTTGGAAATTTCCTGAAAAGCTAATCATAGGTTCTTCTCTCCATCGGAACAATAGGGCCGTTATGCTCATTACGAAACTTGTTGAAGAGATGAAATATAACCAAGGTATATCTTTTTGATCAGAGGTTAAATCGATCATCAGAAGAAGAATTAGGCCAAAAATACGTACGA
+
MONNKKPMKOSJMSOLIJLOKNLKSLOSPSMSSIOKMMKJIMMKQINNMORSMNQKMMIPLIKIJLSPOPNOLJSNINIISISOMNPSFID@@BEKSC?DABBA@ACEIMKIGIHJSNSOMOJKIMNKKPSIK8333487445BEGNLMQJKSMMNOSMNJNMNSSLLSA@AAFFE,,,,+,..-334<JSHNLSKJKNKSMSMJLIJILOJGPSINSKSJKRSNLMHKKNSMIPHKOKLGLQJONJLLOIKSPMPOIMIRC:8ICKDEMRSSMJJLQSKLIIGBFD>>>KJEFIHHGIQKSSJKLFFHGSSSIPHKLKJKMHIGBIHLJJGAEJSSKSKSJPSSSSSF@AIIJPLMIHSSLSNJRSSQPKOIMSJMINJMIHFFHLJSON<544567KJMMIKPLLMJLGFFHEDFGJSQNJIHHHOPLSSJJHHGIGIIMLIGHHIIHMSOSMPSSSLIHOONIPFIJJJKSOSPSPNNONSSONMLGHINLJG:987988;?BDB655531//22389:IJILGA@A?BABBEJHHNILHJHEFEEHGGHGKEHEDCDC76667BD777777BCFBCBECA>>EDESSMOHLIHLLIJJMIHHGEFHGJJRFQGHSQLLNSLSLGKMNOKJMSNGJKHKKMSSJJONSSMNOMLQQKJLSQOSQQIKSOJGKMMJ@ORJHMSNNKHOLHLGS=9:JNNILQJMISMLIINSJLSNSPNQPNLSOSJLJJIKHMKLSNMSMLNQPJNMIINMQHLKILNSSIIEEBA<MHLLJOPSROLKRSSB?@ANSOSIOLSQNPIJJMNIKHGJHGPKMHJGHGPOOHMHIRNOIH@@DDJGFEEFHLINJMMOLLMHSKLKNOSOOPHJLLKFIIGJSJSNGNKKHJIEDDDEGF??8;;;HLK999;GIOLOLLIJMLSQHGPKGMSGLSQPMKLJMOIHSIPJOLKLHSOJIKOJKSIABBBBSSJKJQSMIQHGHGGMHKPHJSIFMHJIIIGIHLLSNRNSKKPMQLILLMIIHKKSISMSLJGKILIKIPHJHNIPLPRNLLIJIJHGGJRFGHHKKIKJLLKOGIGIFBAA@ADDGHHHHOKSPSJSLSKKLOJJMOLJJHIJHHLSKLNKGGFHMSMMIJJJQJKMPLOSJSMOJLKQSNSQSMSSLLSNBABA@EDA??@@FEKOI??>??SNQKSLIJPMOPJKILHIIJFJHKNJMQIMIFK6KHHHLLMSISMFGLKNNSKO==;::<=GIPSJMMSSOMPNNOONSSLINKIKOKMIHSQNNPSMIIKEEIMPIOJQNSSONOKNIIIJNPSMEGGFFKPOLJOLLPJLIOISKKILIGHIILPNMKKLOMLJGHKMEC?>CHFRNNMMJIHEFGFIGGEDECDEFGGGHLSJLJLHMHEEDDEFMQSKKDBCDCFD
@21_45CNXP_4
AAAAAAAAAAAAAAAAAAAAAAAAAAAAAAAAAAAAAAAAAAAAAAAAAAAAAAAAAAAAAAAAAAAAAAAAAAAAAAAAAAAAAAAAAAAAAAAAAAAAAAAAAAAAAAACCTTTTTTTTTTTTTTTTTTTTTTTTTTTTTTTTTTTAACTCAGTTGCATATGCTAAGGTTAAAACAATTCTTTTGAATCAGATTAACACTATGCTAGCAACAACTCGAAGTATGGGTCTAACCCTTAATCATTACCGAAAACCTCATTTGAATAAATTTGGAATACATTTTATTTTTTTTCTGACAAGTACTCGTACTCAAAAAAGTTAAAAATTTTTTATTTATATATTTTTTTTGAGTACGCGTTCTTTGGACCTGGTGTATCTTGTCTTTACCACGAATGATTTTCCTTGGTTAACAATAATTGTTGTTTTTCCAATATCTGCTGGTTCATTAATGTTATTTCTCCCGCATAGGGGAAATAAAGTCAATAAATGGTATACTATATGCATTTGCATCTTAGACTTCTTCTAACGACCTACGCTTTTTGTTATAATTTTAAAATGGACGATCCATTAATTCAACTGTCCGAAGATTATAAATCGATAGATTTTTTGATTTTTACTGGAGAATGGGAATAGATGGACTTTCTATAGGAACTATTTTACTGACGGGATTTATTACTACTTTAGCCACTTTAGCGGCTTTTCCAGTTACTCGGGATTCCCAGATTTTTCATTTCCTGATGTTAGCAATGTACAGCGGTCAAATAGGATTATTTTCTTCTCGGGATCTTCTACTTTTTTTCATCATGTGGGAATTAGAATTAATTCCCGTTTATCTACTTTTATCCATGTGGGGTGGAAAGAAACGTCTGTATTCGGCTACAAAATTTATTTTGTACACGGCAGGAAGTTCTATTTTTTTATTAATAGGAGTTTTAGGTATAAGTTTATATGGTTCGAACGAACCAACATTAAATTTAGAACTCTTAGCTAATAAATCCTATCCTGTTACACTTGAAATACTATTTTATATTGGATTTCTTATTGCTGTTGCCGTCAAATTACCGATTATACCTTTACATACTTGGTTACCTGACACCCACGGTGAGGCACATTACAGTACCTGTATGCTTCTCGCTGGAATCTTATTAAAAATGGGAGCCTATGGGTTGGTTCGAATCAATATGGAATTATTACCCCACGCTCATTCTATGTTTTCTCCTTGGTTGTTGGTAGTCGGTACAATCCAAATAATTTATGCAGCTTTAACATCTCTCGGTCAACGTAATTTAAAAAAGAGAATAGCCTATTCTTCTGTATCTCATATGGGTTTTATAATTATAGGTATTAGTTCTATAACGGATCCTGGACTTAATGGAGCTATTTTACAAATAATTTCTCATGGATTTATTGGCGCTGCACTTTTTTTCTTGGCAGGAACGAGTTATGATAGAATTAGGCTTGTTTATCTTGATGAAATGGGTGGAATGGCTATCTCCATTCCAAAAATATTTACAATGTTCACTATTTTATCGATGGCTTCCCTTGCATTGCCA
+
#################################################################$$$$$$$###""""""""""""""""####################"""##%&$####"""################$$%$"""###$$$###$$$$'''(**,---'&&'*&&$$$$%(,)%%%%''&&&&((&&()**+*&&'0127:762/./.032---.-.+&&$$%&$$$$#$$#&(%&33578843344//1103///0.-,++,,,,,---++++347>+++++:555333*&&(((((*78KJFCB<;GSOJHFMSOMKNNGSSSJMEGHSSSSLMGGINCB=<;568945FHFFFGJPQOSLSSSMNJQKKLJMHIJKKKEKNSQMSJSOLSSKOKKNMHIGFNKKHAE?GEFSLHKNKNROSSRLSMKRJIMHMSNLJRPOOSKPJIOOSHKSJSIQJGEHFIMLHHKEFD;FJFGJMHEEDDGEI32224D4422.)(*)**22;99::;EDDFFFIKNJJKSSOSKPNNPKOOSLJPLOSMREAA@ADSIJDCBC1.....4+*''''()****+-4599::???@GFKLMJFFRKSB=;;;?FIFHHIJJJJJJIFGKHIFGMHLLIIQIIOHLJHJMQMSNKIIEEDDENNNJPI?=<;0-..=BBCGHKIILKFFFHIMMNSHGIIGHIGEGFEGJDC;/..-138<8333KEKIGHLFIPIFGHGGJSIJGEFHGGIGIFHGGHHJJSPLLNSSN>>@???@DFED?@?A?A<CDDGCCEFFJJHGIHIISSLIIOOSKHSJNIIGHGSKSIFIEEHJSLMJSIIJHOKHGEFECEGFSSNNJSLQOMMSNJLJISSLHOSLKSPLKIJJKONSMJ6555444445?DDJHIPMSSOSSLKOHLMMMIHHLSNSQOJJIIJHISKKSKSMGSPSONMHHIMJHGE<<;;:;;<ADDLHGLJHLKKSSMMSMSSSONSKMNMSDHMHHBCAA?AGJJIGSIJOSSMONPSKSOISKLKOJMN>87.,(((+:CCELKSSSHFPLKLSKMMIIGPMNJNLKSMMLSSJLSKKSLLKSJSSSSJSPSSSOSQSOMSOSOLPKQNSSPNNOJPLONLSLKMSMOLSOSSPKMNSSISMSMSNSLMISSSMQHSPONSSOMKISPJHSJSKPHSORSJSC6SLPSMJSSJKIKGIISSSSOPPSSSLSMSQNSSLJJKSMRSKJISNLPMOKJINMOPSSMLSSLSONSPNSPSPLLLBKSSKJLKKHKSE65435/5;=<?>?HGGKHILQSKSNSSNSKSNMIMKPSHJNSSONKNILLSKLPJPKSLJONMSQNIKHLLLLKMKNJSMJIRSPSSIIKSKILLMSOSKJNLKSFPSSLSILHLIKNSSPOSLLLQMSSOCED??><;<=;=BEGKJKEDEDDHMIQSISJGIHINNKJKLHPOSKOSJSLLSHMMLHKQLJOHIIJEIHSGHNNOHLPMKHFGGFGGED<;;;;AAACJFFGFFHHJJHJFCDDDEIGKKKGFFGIJIJHHDD
@22_45CNXP_4
AATCGCAATAATCGGGTTCATTGATATTCCTAGTATAGTAGATGCTATCACACATACAATCATACTCAATTCGATGGAATTGTTTGATCTTAAAGGGGATATTCTATAATTTCGCATGTGAGGGGTTATTTCTTGGTTTCGTCCAGTCATTAATAACTTGATTATTTTTAGATAATAGTAGATAGAAAGAACGCTCGTAAGGAGTCCTATTGAAACCAAGAAATATAGGCCTGCCTGCCATCCACACCAGAATAAATAGAGTTTTCCAAAAAAACCTGCTAGTGGAGGAAGACCTCCTAGGGATAGAGACATGAGCTAAAGAGAGAGCCAAAAAAGGATCTTTTGTGTATAATCCTGCATAATCTCGAATGTTATCAGTTCCGGTACGTAGACCAAATAATATAATGCAAGCAAAAGTTCCTAGATTCATGGCGATATAGAACAGCATATAAGTTATCATGCTCGCATATCCACCATTTGAGTCTCCAACAATTATTCCAATAATTACATATCCGATTTGACCTATGGACGAATATGCAAGCATACGTTTCATGCTTGTTTGAGTAATAGCAATGAGATTCCCGAATATCATGCTAAGAATAGCTAGGATTTCCAGAAGAAGATGCCATTCATTTGATAAGAAATAAAAAGGAATATCGAAAATTCGAGTGGCTAAAGCTAAAGCAGCTACTTTCGAAGTAACAGAAAGAAAAGCAACGACTGGAGTGGGAGATCCTTCGTATACGTCAGGAGTCCATTGATGAAAAGGGGCTAGGGAAAGCTTGAACCCAATTCCTACAGTGATGAATATAAGCGCAATTGAAATTCCTGGGGAGTTATACATTTGTGTACTGATAAGACCATTCACTATTTCTTGAAGCTCAATCTCTCCCCCGGATGAACCATATAGCCAAGAGAAACCATAAACCAGAATAGAAGAGCTTGCCCCACCCATGAGTAAATATTTCATAGTAGCCTCATTAGATCGTATATCTTTCTTGGTATATCCAGATAATAGGTAGGAGCATAAACTGAAACATTCTAGAGCTACAAAGATAGTTATTAAATCGTTAGCACCACATAAAAACATTCCTCCTAGAGTAGCTGTTAATATGAATAACAGAAACTCTGTTATAGCCATTTCTGTACATTCAATGTACTCTACGGATGAGGAATACAGAGAGTTGAACATAGTAAAATAAGAAATTGAAAGATTTCGTTGAAATTGTTCGTTTGGAAATTTCCTGAAAAGCTAATCATAGGTTCTTCTCTCCATCGGAACAATAGGGCCGTTATGCTCATTACGAAACTTGTTGAAGAGATGAAATATAACCAAGGTATATCTTTTTGATCAGAGGTTAAATCGATCATCAGAAGAAGAATTAGGCCAAAAAGCTAGCATA
+
KJHMSHLMSKSSKIHHIEBAAAEHFFJNIGSOSSLSQSQLSHIHGHHMNOIKMNIOPJKJKGOJHHHINMOMJPSJJKSKSBSSPMSJKI;555@GKHJHFLQGIFHFGKMSLLIKJKSNSMPIKSNPQOSCC6****.,,,,-79=>FJNNSKLIOKIRLLSPJJQLLQKMISSNJIKIKHIFDCHGKING98877777?<995556111007C>DDCFJMIEHSEEFSHPFJJJJGHISHNMK<<<<=IGEFIRKKSIGIFJNRRFDEKSSSRSKKFJMKKJILNNICC@<9:?EGCCFCCB<*))3310''''(+(''()+**,-.1000SSFSHIKNSSSOKKIHKJKJLSIJLJPKNLMLOLSJJSJOJROJONQSKKKJMRIKGFFHIIPJSLKLOJKGJIHGFEDEHIJOKQLJIIHIHJJLSSGGEDDEJJJKQIJHHKHMSOIQQSJMRKPKNIIIGLJGKIRHLIQKMKIOMHHIHLILJHFFGC???<=@@GHGEEGHFJGIGFHIFJMINHIGEGEEFBCCDFHGHHPHLKHGIGGHHKINGEDDCESPKOFGEEFJLIFFFB>B@>>>>?@AIGIGIHIHGGEHGGJGHHLFBBEGIJKFF?8556<DBBCEBA??AHHOIHHFFCDDEHIGGFKLSSGEDDEDCAACDEEGECCMJJGJQEDBCGB778HKKGHHKKNKKKOPMNKNKSIHLJJIISNQSPLMSNKPQOPPLSLSHMIGJDAF>:666@@AFSGHIQHKQIPJSKLNKLMHSSSOLLNMJMHA?GNLLKIGHJRSSKKPMMSSSSSLNIQSFJFFESKPLHMGJNSJHMMSSNSKLIGJPMJSJMRLK@@@=9=:67(((((IIKIJMISSPOIIHPIFCE>777SMJKHMLINSM?>0...3QLIOJNIMOSRRJKSLSNSSQMNRSKHSRSKSKGJLJLKMLKSPSSLGGFKOLDJD9I:999:CSMJHLNNMJMSORPIMNKJNONMPHJKHIOPPFBFCADKJILQHMPKHHJJPJFIBAAB87889BBBBCDJJHCB@93//./49:?@JIKLHLHKMJMSSJLOILJHFDDDCGHLMGJHMJLSONNSOLMQMMLSSKKPIKIJKHIKKKSKKMJLLHQLPJSLKMLIMJPMKQLIQHECDCELSKNMOKJLMHIJLSIQLOIFIFCCC****:7110111<>?IIGEJHFEDDBDDIOMQMSMPOSOEHQKKMOJPRLNKHJQKLMNLMPLJGJKNSKSNJLNJNKLHLKLSLHFJIMSHLPIIHONISKGHHIMJQJHJKILKJOIIKLOMLSRMSSKJMRKIJHJLPSSSMNKJRMSOSPMSOOSRSMNKMNOLSGIGIGJSEERSOHILSMKJJMIHHKIFEEFGKNGFFSIJNSNHIMJGKGEEEG@KRKRIGGGIKF
@23_45CNXP_4
ATGCTAGCTTTTTGGCCTAATTCTTCTTCTGTCCATGTGAAGTCATGCACAGTTGCCATTTTCGCCACATCTCTCAGAGTAATGAACCCGATTATTGCGATTA
+
IHIMJLQHEFARKJHMJIJKMJOSLRSNNIQSLPSSNSMSSMNLKPIKFHGHIHISSKSKSOAAAA?EPLOMLLIIINKJLLLHHHHHHHHHSNLLSLIGLHE
@24_45CNXP_4
CGTACGTATTTTTGGCCTAATTCTTCTTCTGAACTCTCTTGAGGAGCCTCCAAAATCATTTTCTTTCTCTTATGAACCCGATTATTGCGATTA
+
MMJLKIKJHNPSSSRJMKIMMKLSSPLRSOSSSPROLFA4,,,BBDHNMLLEEEERNISNLSSEMLBKJJMCBGHIFGGGGLKKPMNMLJSMJ
@25_45CNXP_4
AATCGCAATAATCGGGTTCATTCAAAGAAGAAAGCAGCAAACTTTCTGATCTATCTAATTCCGAGAAGAAATCACTCGATGAACTAAAACATCTAGTTCGAGAAGCTCTAGACAATCACCAATTCACCAACACACCAGAAGAAGAATTAGGCCAAAAATACGTACGA
+
68:<>AACHJNNSLNHGJIHLIHFGHGKLB::99>??@KLLJKSSLSLORLSPSNMFDCDDH<886889=GILOSPMLJGGFFHGGKHKSMSPJNMLLOPIKLQSKPJGA@@FFFGFEFCBB****+DHFGGHGGDDDDSNKLMSKJHHKEHFFJIJNSPMFEFEFG
@26_45CNXP_4
AATCGCAATAATCGGGTTGGATTGATCCTAGTATAGTAGATGCTATCACACATACAATCATACTCAATTCGATGGAATTGTTTGATCTAAAGGGGATATTCTATAATTTCGCATGTGAGGGGTTATTTCTTGGTTTCGTCCAGTCATTAATAACTTGATTATTTTTAGATAATCGTCGATAGAAAGAACGCTCGTAAGGAGTCCTATTGAAACCAGAGAATGTAGGCCTGCCTGCCATCCACACCAGAATAAATAGAGTTTTCCAAAAAAACCTGCTAGTGGAGGAAGACCTCCTAGGGATAAGAGACATAGAGCTAAAGAGAGAGCCAAAAAAGGATCTTTTGTGTATAATCCTGCATAATCTCGAATGTTATCAGTTCCGGTACGTAGACCAAATAATATAATGCAAGCAAAAGTTCCTAGATTCATGGCGATATAGAACAGCATATAAGTTATCATGCTCGCATATCCACCATTTGAGTCTCCAACAATTATTCCAATAATTACATATCCGATTTGACCTATGGACGAA
+
ERLSKLNLLIHS86/../.10++*,/+*''4=CHGHIJLLKILJSQMOQKHJKNLOKLMQSKIILKIJLIOKKOMQQSSMFPSKSLFH;;<GGNSSMMPOIJKLIMLMROPSMSLSOOLNSMMLKMNMPSSKGLSJ11111FDHEEFGGLSIJCBBBBILJPMLLSPIAAAAK+******+::;<@CED00000001SJKSHMHJJSKJGPPLK511/56511...01:@CINIKILKHJIIKHKJKKJNHISKPMJJMJOQHKAAHMSSSNLLSNJOMOMSSQMSRMPPSSSSOHNMJJORSNKPPLJLJMNKJMGOLKSSNIHILJEFQNSOSPSMLSNSSSPSMJMNLKJHPIMLJKOOKOIKLNQSKMOLFGFEFQSRPSPKKSLLILKKPMNMLQQSNIMMIIIIILIJHMHLLMKOJJLSSSSMIIGGFFHJJHGKHHGMLNPKOJOONNKKKORMLKHJNKJNHNKHMJLHKLIIJMLSIRSSSILLJKSOLMJNKJKGGHJNMLHHHRJISLJGJHFJJJHFII
@27_45CNXP_4
TAGCTTTTGGCCTAATTCTTCTTCTGATGATCGATTTAACCTCTGATCGAAAAAGATATACCTTGGTTATATTTCATCTCTTCAACAAGTTTCGTAATGAGCATAACGGCCCTATTGTTCCGATGGAGAGAAGAACCTATGATTAGCTTTTCAGGAAATTTCCAAACGAACAATTTCAACGAAATCTTTCCAATTTCTTATTTTACTATGTTCAACTCTCTGTATTCCTCTATCCGTAGAGTACATTGAATGTACAGAAATGGCTATAACAGAGTTTCTGTTATTCATATTAACAGCTACTCTAGGAGGAATGTTTTTATGTGGTGCTAACGATTTAATAACTATCTTTGTAGCTCTAGAATGTTTCAGTTTATGCTCCTACCTATTATCTGGATATACCAAGAAAGATATACGATCTAATGAGGCTACTATGAAATATTTACTCATGGGTGGGGCAAGCTCTTCTATTCTGGTTTATGGTTTCTCTTGGCTATATGGTTCATCCGGGGGAGA
+
F?>?-))616>CCEGGMKSJPSQNSNKMLIOKFGGGIHHFGIEF<;:9/,,,.9B@A@@BFHKHGEHLLJMHPSJMSISLSLJJNNKKHSJPQNJKPQMMIJMNLIPONSPIEFFGHKJFKCA75598FONLOKLSHSLPKSJLNLHA<7311224FHKILLKIIKHEEEDEIHJSSKKIJAFHHFHE?73))*0BDDFEGIJPFJHIGIJKGIGMSJRNSNIIKJMPLKPFGEEBCJKSMIHGIJNJIGEGJHEGFHJIIIIJKIIGHGGEDEEHMNSMKLJNMNSSFEEDCEGHFGGGKIH?B==?<:421232BFEFGFKQJJLIGHFEEGHHKOKGHFFGMIKSKLQJHGFIHHEDDCEKHKRMMHJIGJIFGGGHGMGFIHMMRDG555GHIGFDDFGJFHFJHFFDEBCCCCCCCCDDBCDDCDDCDDEHHHHIGFEECDEDIFIKIFGFFDHDDCDDHGEGFEFIIKJIHFGEEEHHHKJFGGFFFDEFECEFEEEDCAC?ACC;>
@28_45CNXP_4
GGCAATGCAAGGGAAGCCATCGATAAAATAGTGAACATTGTAAATATTTTTGGAATGGAGATAGCCATTCCACCCATTTCATCAAGATAAACAAGCCTAATTCTATCATAACTCGTTCCTGCCAAGAAAAAAAGTGTAGCGCCAATAAATCCATGAGAAATTATTTGTAAAATAGCTCCATTAAGTCCAGGATCCGTTATAGAACTAATACCTATAATTATAAAACCCATATGAGATACAGAAGAATAGGCTATTCTCTTTTTTAAATTACGTTGACCGAGAGATGTTAAAGCTGCATAAATTATTTGGATTGTACCGACTACCAACAACCAAGGAGAAAACATAGAATGAGCGTGGGGTAATAATTCCATATTGATTCGAACCAACCCATAGGCTCCCATTTTTAATAAGATTCCAGCGAGAAGCATACAGGTACTGTAATGTGCCTCACCGTGGGTGTCAGGTAACCAAGTATGTAAAGGTATAATCGGTAATTTACAGCGAGTAATTTAAAAAAGAGAATAGCCTATTCTTCTGTATCTCATATGGGTTTTATAATTATAGGTATTTGTCTATAACGGATCCTGGACTTAATGGAGCTATTTTACAAATAATTACTCATCGATTGGCGCTACACTTTTTTTTGGCAGGAACGAGTTATGATAAGAGATTAGCTTGTTTATCTTGATGAAATGGGTGGAATGGCTCTGTCCCAAACTAGATGTTAGCTTGTTTATCGATGGCTTGCCA
+
EHFKSLKOLLIRSNJSSSMSJIJLJLL>:HFEFJJLOKSKQBCCGSLHKSMGIGJSIILRMSOSMSKSQOSPNJNJKS?;;;;HJNLNPSNSSSJSSRLOLNMSLSSKSSMRSPNMSSSOOLSMSLOKJESSMPKMSINNPNRMMINPLJQSOSMNNSQSKLMHSQILKSKSOMIIIFGIJJKJSJJNJLQLSSOSPPJSJSPMIHIIGSHLKOQLSLLPNOSSJLQLKMPSSSPSIOROISJPLSSKOSSNSKSMLKKHHKISFLOOSKMMJLPLSSRMSMGELJSSONJOKLNMMKMSMSSKRRIJSSSSSNSSJSSSNMMSPSSOMSIIIGPSMNSSQNSRLJHJLSSPKMMJKOKKNQKSSSI87778FFFBFSBA@@@EBC55>45ILIQSLNSEEMQSJBBCB@@@??==45BBGGFJGHCCBCCHGHFEEFHJFIFGFGEJGJFDBCIJKMSKDDDDDOSPSLMJGHJJIJIHIPRGEHEJHD@@::433'&&&&)()&'')*2/085<:978;<>@CCBDDEE@?@>?@BBFECB@?@@@BCBDDB?B>986550.--,++(&&%%$&'((('''''')*.56777:99999967:=9875331***($$$$$()))))*.47889:9976154784---*(&&&&&+../-.***(&%%&((+,/---+*,,+.27889=??@@@>?>>>;:98,+''&&&('('&&'&(('''(*.((()&&'(''-.,,,,,,,,&%&&
@29_45CNXP_4
AATCGCAATAATCGGGTTCATTGATATTCCTAGTATAGTAGATGCTATCACACATACAATCATACTCAATTCGAT
+
PIMKMIKISMNKKCIJHHKJROLJKLNKMKSJPJKKOHKLMIJHSHKJJIJJIHJJKKJJDDDBBDHGHJQIJIS
@30_45CNXP_4
AATCGCAATAATCGGGTTCATTGATATTCCTAGTATAGTAGATGCTATCACACATACAATCATACTCAATTCGATGGAATTGTTTGATCTTAAAGGGGATATTCTATAATTTCGCATGTGAGGGGTTATTTCTTGGTTTCGTCCAGTCATTAATAACTTGATTATTTTTAGATAATAGTAGATAGAAAGAACGCTCGTAAGGAGTCCTATTGAAACCAAGAAATATAGGCCTGCCTGCCATCCACACCAGAATAAATAGAGTTTTCCAAAAAAACCTGCTAGTGGAGGAAGACCTCCTAGGGATAAGAGACATAGAGCTAAAGAGAGAGCCAAAAAAGGATCTTTTGTGTATAATCCTGCATAATCTCGAATGTTATCAGTTCCGGTACGTAGACCAAATAATATAATGCAAGCAAAAGTTCCTAGATTCATGGCGATATAGAACAGCATATAAGTTATCATGCTCGCATATCCACCATTTGAGTCTCCAACAATTATTCCAATAATTACATATCCGGATTTTGACCTATGGACGAATATGCAAGCATACGTTTCATGCTTGTTTGAGTAATAGCAATGAGATTCCCGAATATCATGCTAAGAATAGCTAGGATTTCCAGAAGAAGATGCCATTCATTTGATAAGAAATAAAAAGGAATATCGAAAATTCGAGTGGCTAAAGCTAAAGCAGCTACTTTCGAAGTAACAGAAAGAAAAGCAACGACTGGAGTGGGAGATCCTTCGTATACGTCAGGAGTCCATTGATGAAAAGGGGCTAGGGAAAGCTTGAACCCAATTCCTACAGTGATGAATATAAGCGCAATTGAAATTCCTGGGGAGTTATACATTTGTGTATTGATAAGACCATTCACTATTTCTTGAAGCTCAATCTCTCCCCCGGATGAACCATATAGCCAAGAGAAACCATAAACCAGAATAGAAGAGCTTGCCCCACCCATGAGTAAATATTTCATAGTAGCCTCATTAGATCGTATATCTTTCTTGGTATATCCAGATAATAGGTAGGAGCATAAACTGAAACATTCTAGAGCTACAAAGATAGTTATTAAATCGTTAGCACCACATAAAAACATTCCTCCTAGAGTAGCTGTTAATATGAATAACAGAAACTCTGTTATAGCCATTTCTGTACATTCAATGTACTCTACGGATAGAGGAATACAGAGAGTTGAACATAGTAAAATAAGAAATTGAAAGATTTCGTTGAAATTGTTCGTTTGGAAATTTCCTGAAAAGCTAATCATA
+
5557FFFHKHNNNIIHIPKSMJLJMLLLMMNKJLJOMPRIONIJIIJGIIIMKJMKPLSHMIMIKIGHKKJORKSLSSSQKKNGMNLSIJ7444:EPKKHKHSLJLLIKOSOSLSNJJPPROQMKSJLLLLSSNJIJNSMOJPSLIPNQPSISIMMHKSMSSKNJLRNSMKSSNHKJKQKNQIHIIKSKLNMKSMHJSLSKKIKOIJLIPLHJLMKIGIIMMLIRSLIKSSSSLHKNSLJSSJMSMMKMSISRSRSLSSHKPLMMJI??FKSSSMLMKKJIAA@PSSMSLHMLKMMMSOOJNKJIGDCEIILLGIEGCPHHJKKLQJHHKHJINHSSMSRLIMSSQKLLNNSNKRMLLIGKMKMSLOSOKLKMSLLN@?>??KHJJHLKJHHGHJFIIKLORRSKNJHHGKHMJHJJLIHKFFHHGIMLJISLJHGDEDEHHIJIHJOJIMNMSKIRHSLLJILHJHGFEFJIOJGGGGIINSJJLRKKLOIIIOINGKJHHIHIGFEDDCCBC<6**)(()'%'*++,--@@A>?@??FCABBAEGEEBAAACDFGKKJKJNKPLSSIOJIQMKJLILPHLJJHJSIHNKOSQSKKHPGLPKOKB>>>,,,,,--,;>>?DCOSJOKMOONIKSMSSSPSOJSOPSQNSSPSSNPOJIIJIHGMSLKKHLSSNPNSHLPOSLSJSIRNOHNSMKMJ633HINSKISJLJOSSPLLSMKLGOLOSOMIJNIBBCMSNSJLLIMIIMHJOHIAA@@AGSMSFJONLKHJSSMONSONPLPNJKMSSMSJNIQOIOJMSJSSJSKOSSMMHIIKRLOJHNHGIHMSKJHKKMMQKSMKMSNLSMLNPMLJLSNSPSNSSLNILJRMMPSPSSSSSNJONMSSLPPMLSLKPMOKLODF?<;:<999<;76786777788;;:<FIKHNSMMKJIHIKROKMJLJRKHSMA>><=EEAGI;R>????SJJMSPJSQSMJKMNPSPLSSNKHKRMNKHIHSJKSHKHJSLSKSKOOQLLMKLIHILOJKMSPKIKKKKNLKGMMPSNKPKIHJLNLSIIESIGIMJLJOLSOJHGGEAGEDEGGIIJIHMGSNQKIFIMMIKKJQMNHIKGHHGKPMSNMMIKHIKIHKHNLHIJOMJISKJIMJJHA>?A5999:JSIGHGFGPLLJNKSNHDEEDCCCEEKJOHF0.*,=AIGGGJIFE32322A96EJGGSJFHKFIJGFIDHFBB964445<=@@@>@AFHJIKJQONJSOJHEHSNIJIHKLRKS
@31_45CNXP_4
AACAACTCGAAGTATGGGTCTAGCTTTTATTGATACGTTACCGAAAACCTCATTTGAATAAATTTGGAATACATTTTATTTTTTTTATTGACAAGTACTCGTACTCAAAAAAGTTAAAAATTTTTTATTTATATATTTTTTTTGAGTACGCGTTCTTTGGACCTGGTGTATCTTGTCTTTACCACGAATGATTTTCCTTGGTTAACAATAATTGTTGTTTTTCCAATATCTGCTGGTTCATTAATGTTATTTCTCCCGCATAGGGGAAATAAAGTCAATAAATGGTATACTATATGCATTTGCATCTTAGAACTTCTTCTAACGACCTACGCTTTTTGTTATAATTTTAAAATGGACGATCCATTAATTCAACTGTCCGAAGATTATAAATGGATCGATTTTTTTGATTTTTACTGGAGAATGGGAATAGATGGACTTTCTATAGGAACTATTTTACTGACGGGATTTATTACTACTTTAGCCACTTTAGCGGCTTTTCCAGTTACTCGGGATTCCCGATTTTTTCATTTCCTGATGTTAGCAATGTACAGCGGTCAAATAGGATTATTTTCTTCTCGGGATCTTCTACCTTTTTTCATCATGTGGGAATTAGAATTAATTCCCGTTTATCTACTTTTATCCATGTGGGGTGGAAAGAAACGTCTGTATTCGGCTACAAAATTTATTTTGTACACGGCAGGAAGTTCTATTTTTTTATTAATAGGAGTTTTAGGTATAAGTTTATATGGTTCGAACGAACCAACATTAAATTTAGAACTCTTAGCTAATAAATCCTATCCTGTTACACTTGAAATACTATTTTATATTGGATTTCTTATTGCTTTTGCCGTCAAATTACCGATTATACCTTTACATACTTGGTTACCTGACACCCACGGTGAGGCACATTACAGTACCTGTATGCTTCTCGCTGGAATCTTATTAAAAATGGGAGCCTATGGGTTGGTTCGAATCAATATGGAATTATTACCCCACGCTCATTCTATGTTTTCTCCTTGGTTGTTGGTAGTCGGTACAATCCAAATAATTTATGCAGCTTTAACATCTCTCGGTCAACGTAATTTAAAAAAGAGAATAGCCTATTCTTCTGTATCTCATATGGGTTTTATAATTATAGGTATTAGTTCTATAACGGATCCTGGACTTAATGGAGCTATTTTACAAATAATTTCTCATGGATTTATTGGCGCTGCACTTTTTTTCTTGGCAGGAACGAGTTATGATAGAATTAGGCTTGTTTATCTTGATGAAATGGGTGGAATGGCTATCTCCATTCCAAAAATATTTACAATGTTCACTATTTTATCGATGGCTTCCCTTGCATTGCCA
+
JILOKMLRJKHISOLKSKSOSPQG6.)---CCFISIIKIKKLDCEFFLSOHAEC;:::=LSPKSSPHLSKKMKSLOSRDBEHJSSSJFGHJJGFJFFKIGILHHIHJFHISSSKIHIKNPHOSSSJLSIQJIRSFGBEFISSSSFDCAEA@<=:--88--89GOMSQKPNLLJOJOOOJPKIHGGLLKNMJMROSRSSPNSSOMSQSMKJIJMIMSMDFFLLSSLLMLNOJORSNSSSPMMSQKNKSLINNSNSKONNIJSJKLIKSLNJMLLMJKPSKMSSMSJJIMJNSKHKJJMMLPSLPKSSSSHGKNLNQLLQPSMKKKIJMLLJRKNKMSLONMJLONNKLNMKSKMGINPJIKGKMOSNKIILLIILLLNILSKJLOSSQJOJHNIKPLGMSMROKSQ9999:SSNRHJOMHIJIJLMSPNHSIJJJIHHGIGKLMSSQLSNJMKHBKL,,,,,IGGGIKNLSNQJMMGKJKIMSSSSQNOSKHGGHG@?=<=>?FGBAABBAMLIJMFJ1EDAFHMSHDDDDNPSKLSKSSJNOKJHKKHLIIIIOSNPLSSHHFGKLQJKKKSMJDCEJHJISSJQNIJLKIFD@>HJINSJHJFGHHJOJSJJRKSJSSHH66>66OLQHKMGG@DEGBLBDBDLLLJHIHRQMSKJLKSQPOGHECDIKHJLLMSRKLONSSOOSLSSSLSJMNLHJFGFFGGMHIIHLLPNSSSQJSROJSKLLNKJMJOKLIJMKPJOSNRSMRNSSSLMSSSMFIKPHGFDGGINSLSSIPSKJJKLIILOIOHJHSKOLISMPQSLQMMLLKLOSSJNOPMLSH33335SMIOKNKSLNMSOMSSJGSJMKGFD?@INSSSMSSSMMSKMSNJKGJSISMSMSMLLSSPQSSSJRKORNSLSSSLQJPMKLNSLSQSJKJJNJKLSSSOQJPLJSSSSROSQHLSKKLSROLRSOFHFKONDCCBDNNSNKOJLJSLSMMNKKSSMHSSLSLSKSSNMOKSOPSKMMSJSJORMJKNOPLINK44434544::DFMCDDFDOFHGHFMSMNKSMOKSSQRJSSMSSNSONSSONLJSMLMMQLMSLOKKJF=68878855555IIFJNLLQIMMKSSSNOSSMSMPOOOSPSQQPLQKKNSKNOSLSSRNSNFGKMMSSSKKSNSLMQLLRSOSOMOJJOPSSRSSSSMPOSQSLSJNJORSMMSSPSMSPOQLKQQSIQKPLDSKJIKPJEEDERQKQINOLPLOJPNOF:2223@@A88@<??@998<=;<DEDSSSOKSOLSSKSQNOHLSSSRSGRMHSBBABMOHDAHFHLLJNNIOLLLOMOLNRMMKJMKJMISQONSLSJSKLLOKJ
@32_45CNXP_4
AATCGCAATAATCGGGTTCATTGATATTCCTAGTATAGTAGATGCTATCACACATACAATCATACTCAATTCGATGGAATTGTTTGATCTTAAAGGGGATATTCTATAATTTCGCATGTGAGGGGTTATTTCTTGGTTTCGTCCAGTCATTAATAACTTGATTATTTTTAGATAATAGTAGATAGAAAGAACGCTCGTAAGGAGTCCTATTGAAACCAAGAAATATAGGCCTGCCTGCCATCCACACCAGAATAAATAGAGTTTTCCAAAAAAACCTGCTAGTGGAGGAAGACCTCCTAGGGATAAGAGACATAGAGCTAAAGAGAGAAAAACTACAAAAAAGGATCTTTTGTGTATAATCCTGCATAATCTCGAATGTTATCAGTTCCGGTACGTAGACCAAATAATATAATGCAAGCAAAAGTTCCTAGATTCATGGCGATATAGAACAGCATATAAGTTATCATGCTCGCATATCCACCATTTGAGTCTCCAACAATTATTCCAATAATTACATATCCGATTTGACCTATGGACGAATATGCAAGCATACGTTTCATGCTTGTTTGAGTAATAGCAATGAGATTCCCGAATATCATTGCTATTAAAACGACATTGAAACGTATGCTCATATTCGTCCATAGGTCAAATCGGATATGTAATTATTGGAATAATTGTTGGAGACTCAAATGGTGGATATGCGAGCATGATAACTTATATGCTATATCGCCATGAATCTAGGAACTTTTCTTGCATTATATTATTTGGTCTACGTACCGGAACTGATAACATTCGAGATTATGCAGGATTATACACAAAAGATCTTTTTGGCTCTCTCTTTAGCTCTATGTCTCTTATCCCTAGGAGGTCTTCCTCCACTAGCAGGTTTTTTGAAAAACTCTATTTATTCTGGTGTGGATGGCAGGCACATATTTCTTGGTTTCAATAGGACCTTTACGAGCGTTCTTTCTATCTACTCTAAAAATAATAGAGTTATTAATGACTGGACGAAACCAAGAAATAACCCCTCACATGCGAAATTATAGAATATCCCCTTTAAGATCAAACAATTCCATCAATATAAGATATGATTGTATGTGTGATAGCATCTACTATACTAGGAATATCAATGAACCCGATTATTGTGCGATTA
+
KOLMMRJKLKSKPNJPHSSLNRSMLOOMLOSJSSLLSSRMLMOMSMSKSKSNMJSMKLIOSIOLJSJJKKMHSIOISNNSLHHKLKNPFFFAAAEFIHSJIJLJSMINNSJSLJSMJPSRNSOSOMKSSLNMH@;;;;E;BABCDCDIGJHIMPMSSNMKFJKJSISLKHIIHOGMEDE???><<BCDFNJLJOOKFJJGOSSSSPJJGCB??AD)))))A??<9;???@?@75555@DABCIDGILLJHKRNIJLLLJKKGJKI@B;;FGSSSONKRSKEA@,*(()+++,,112733DFEINLSPMMOSMSHLSLMJ@?>><5411210)))))(((/LNLSOQJNSSSOLRJNSSSSJKOMJLJIOSRPRHJSMMSSNOCEBDEHICDLSNKSLKKJNNSKOSINOMSLSPNILSLIKJJPSMNMJMKKLHJISNSJMQKJLNLOSMSMOMKSSLOQSSSLLJIOMLKQKKHKSNMMJPLNNJLIKSLROSLKJHHSIMLOMSIKKMJSOJGSHJNSMIISSOKSSOSOODCDCDCCEGLFEEDCDBA>962)((((?EHJFLJJABABCKJHSKOSKLHGJIHEFD<ELJJLMEMIEFF@A;*'''')*)))+))+457767520'&%(),...11578=>?>32223DBCAABAACABDDFIEAA<<=A>?@@?BBB@<776---,-999:;<<<<9,,,,,==AB=?A@A?>96.'%$$%(+--./1/.,+'(&&'+++,,,-+++,79<;78555445:<>ACEDCA?>?A@???@@>==89=>??@@@A@;;:::>==<=<<;<=?>=====<95.--.433888ABBC@>>A>BEEDDDBDCDDDEE><976610348?==>FBCEGGGIJGHFGFB?>>DFF85439900000;<>=::764211123652..-,*(&%%%&'12003323444****+1/-,**,**/222112/.//,,**+++**&&&),666445-,,,,.9:=>ADCCCC??>??>?@?CDFBCCB>=569:;;811000644468@88<;;;:;;:981465(<<<<;88899;;;;=<:2&&%%&%%&&&&&&;;<===>>>><<<<;;;:;75,,+,,-76544455554322223333*))('&&&'()*9;;:
@33_45CNXP_4
AATCGCAATAATCGGGTTCATTGATATTCCTAGTATAGTAGATGCTATCACACATACAATCATACTCAATTCGATGGAATTGTTTGATCTTAAAGGGGATATTCTATAATTTCGCATGTGAGGGGTTATTTCTTGGTTTCGTCCAGTCATTAATAACTTGATTATTTTTAGATAATAGTAGATAGAAAGAACGCTCGTAAGGAGTCCTATTGAAACCAAGAAATATAGGCCTGCCTGCCATCCACACCAGAATAAATAGAGTTTTCCAAAAAAACCTGCTAGTGGAGGAAGACCTCCTAGGGATAAGAGACATAGAGCTAAAGAGAGAGCCAAAAAAGGATCTTTTGTGTATAATCCTGCATAATCTCGAATGTTATCAGTTCCGGTACGTAGACCAAATAATATAATGCAAGCAAAAGTTCCTAGATTCATGGCGATATAGAACAGCATATAAGTTATCATGCTCGCATATCCACCATTTGAGTCTCCAACAATTATTCCAATAATTACATATCCGATTTGACCTATGGACGAA
+
HGKNOKHJGIRSKLSHMPMNOIMKSLPSIRLJNSNSNKKSSLSQSIGGGISJKJKLSPNSMJOMILRJIIPKKKSKSSMLMHSISJJNHNF9999;MILJGSNNMHJISKJKOKIJGHSOSQLMPMSQPSMSRK;:;;;CDCCDHRHMLIJNLKSKMOLSSMKHJPJSLNPQQLPPIPLLHIJMFCFFHFJSLSSIMMMJKLMJQRLRHHIJGQIJLHGCHLLMSMQQLSKNKQIMJQHSLILKKMIIIDKPIIPMSNLIFHGGGH?///4SKHFFGDG=>>>>IHLEIIMJOGJCDELHKJNSISILKILMNLKSQJG;@C;ILF@@@ABIGFKSSSOOJEGIJOGIKKHLSNLMSRKIHNKSSSJPJJOJLSIINIHNMJIG@@DESGKHGHJPHJSMMNMLSJOGLGKSHIGGQISSQJSMFA>888<<==ABCCDEF///;;=KHSKSHHRKOISLJNJIMKNLGKHMKSPSDCDCD9999:JGEGIPGGKPHHMLLJJLKSNSKNJJJJKJKLKNHKRSNJKMLIKMFHH
@34_45CNXP_4
AATCGCAATAATCGGGTTCATTGATATTCCTGGTATAGTAGATGCTATCACACATACAATCATACTCAATTCGATGGAATTGTTTGATCTAAAGGGGATATTCTATAATTTCGCATGTGAGGGGTTATTTCTTGGTTTCGTCCAGTCATTAATAACTTGATTATTTTTAGATAATAGTAGATAGAAAGAACGCTCGTAAGGAGTCCTATTGAAACCAAGAAATATAGGCCTGCCTGCCCATCCACACCAGAATAAATAGAGTTTTCCAAAAAAACCTGCTAGTGGAGGAAGACCTCCTAGGGATAAGGAGCATAGAGCTAAAGAGAGAGCCAAAAAAGGATCTTTTGTGTATAATCCTGCATAATCTCGAATGTTATCAGTTCCGGTACGTAGACCAAATAATATAATGCAAGCAAAAGTTCCTAGATTCATGGCGATATAGAACAGCATATAAGTTATCATGCTCGCATATCCACCATTTGAGTCTCCAACAATTATTCCAATAATTACATATCCGATTTGACCTATGGACGAATATGCAAGCATACGTTTCATGCTTGTTTGAGTAATAGCAATGAGATTCCCGAATATCATGCTAAGGATGGCTAGGATTTCCAGAAGAAGAATTAGGCCAAAAACGATCGTACGTACGTATTTTTGGCCTAATTATTGTTGTCAAGGTCTTGCTGCTCTCCGTATTACTGATGGTGCTCTTGTGGTGGTCGACTGCATTGAGGGTGTGTGTGTTCAGACTGAGACTGTTCTACGTCAGGCTCTTGGTGAGAGGATTCGACCTGTCTTGACTGTCAACAAGATGGACAGGTGTTTCCTTGAGCTTCAGGTTGATGGTGAGGAGGCTTACCACAGACTTCTCGAGGGTTATTGCGAACGCTAATGTCATCATGGCTACATACGAGGATCCTCTCCTTGGTGATGTTCAGGTTTACCCAGAGAAGGGAACTGTGGCGTTTTCTGCTGGTCTCCATGGATGGGCGTTTACACTGACCAACTTCGCCAAGATGTATGCTTCCAAGTTC
+
7BB76633667::;DDFJNSSROKJSLLLSKF;<;<FFDBABAAJKHNHHIGIIGDF???DJMHKHJFDCEMIJILLHKJSJIMMIFJ=@--.8CFEDHDELFGHFISFFSRPKSLMLRRKSSQJKJJKSKK@,,,,,<:::=;:6666=>@LKHISIHINKPQSMSHEDDEEGI>:;5333??@AAIHJSHIHHEGGHKPLSDECDEHEFHFJGEHBFHJJGJIILGIKI44444EB6*24****+/336@@888777884444489ADESSRMLJLISHGHIGFDHHJEE>>AAB?-----.110)((&&&'44458EGNIJIJEDEFECGOKKOKSHKGGFHH@SIGIJSSNOSS00000GJJHSNJMOJMJKJCBBBA999:ACFIIIOIHKJSSLSSSMSKSMSGEFEGLISMKJLDEHMHJKJRSSIGHGKOHKB>>>BKOJKHPSSHKMKKNGIOF@>;5200002=?ABF??=444446<>?JNHJSHFFHGFBCKGKMIIKGEHHLMNLSGGHKQSSPQMJIGFEFGJICBABAJSQOMRLMSJJKINSJOEECCBEGHSLJOIGJGHGCE@?=;3..BEEHDGDFEFE?A//...--(&&'(((&*+++189?CFJFECDEJIGMJMQONFGBBBABHGIFDCCDFIKS;999:7888.--,,...)(''',((((()@????>?<=FHHFFGHELSNIPKIJSIKGFEFEFJC@AABAAABBMLHGLIIKJJGIFJD@AAFEMDEEDDCDCDCCB><<;;??AHJED,,,()*))+...))++,016679?CLJNHMJHJJIHIGHIJGILHF@>=;9<:/**),,,+,-@CHKIJGGEDCAABBBEB?.---,'&))),(*-1111<99<::7*((((;<==>?@=;;;:;;==77766988..//CHIFDDJDDDFDFIIGNIED<;8779D=FIOCEEDIHJDFEFFEFGHHHDDFHJIGJGFDCCBCDGFJHGHGGEFEEDCEBEEDGHHGGDDEEF@>>>>DDDAA@BD9754333455AD
@35_45CNXP_4
AATCGCAATAATCGGGTTCATTGATATTCCTAGTATAGTAGATGCTATCACACATACAATCATACTCAATTCGATGGAATTGTTTGATCTTAAAGGGGATATTCTATAATTTCGCATGTGAGGGGTTATTTCTTGGTTTCGTCCAGTCATTAATAACTTGATTATTTTTAGATAATAGTAGATAGAAAGAACGCTCGTAAGGAGTCCTATTGAAACCAAGAAATATAGGCCTGCCTGCCATCCACACCAGAATAAATAGAGTTTTCCAAAAAAACCTGCTAGTGGAGGAAGACCTCCTAGGGATAAGAGACATAGAGCTAAAGAGAGAGCCAAAAAAGGATCTTTTGTGTATAATCCTGCATAATCTCGAATGTTATCAGTTCCGGTACGTAGACCAAATAATATAATGCAAGCAAAAGTTCCTAGATTCATGGCGATATAGAACAGCATATAAGTTATCATGCTCGCATATCCACCATTTGAGTCTCCAACAATTATTCCAATAATTACATATCCGATTTGACCTATGGACGAATATGCAAGCATACGTTTCATGCTTGTTTGAGTAATAGCAATGAGATTCCCGAATATCATGCTAAGAATAGCTAGGATTTCCAGAAGAAGAATTAGGCCAAAAACGATCGTA
+
MLINLKJJQJPMOOPJHINLKMIKSLISOQSNOSLKJRSMPHOKINSJOOGGIMSLSSNOIOSIKJSMJSRLLLSMSJOINHIJSLLSGGE;:;BDSQLJMJQJSQKPLIJIE<;;:9::FMJIKKJHKEHCF84444?9EGEG??LNNRKPLKLQMSSKPNKOMQSSSNMJJNKKJIIKGMPCJHJJJINKIKF?55549:98****=;<<=EGLIHSPRJMRSSIHHJLJMJKICEHIIMPLKSKIJRJSKIPJKGLGGEB@?>@ABBCPSPIIJLMKJIII;:::::@A>>?>DDCDB?9;@><;;;:;<66666GDDFFHKIHGGSHEKGJSMSKLSOSLMKMPKKKJMJNOLLLOSKKMSMKMJSSSRSPPHSSMOJJLJLIKSISJJMLKRJSLONRMNNKJJHGEDEFFEJOSSMSQSJMSOPLLLLHNKKHGLMJMQJKSSJLMLSLQJLSSLJKLJQRSKNKOKLOKNKSSSOSPMJOOIKKKNMJIKJLNLQSLPOJJIMJROMJOLGECEEDOKJKSJIMMIIHJIKOSJQSLOSMPKMLSOOLNQMNSSSPRJMQKSOIPSJIRSPPLSLIOKEFKMKIPKPGJMCFDGMQMHFE222HJLKDEA@BGJHSDCGDEDIMHLFHGIHMJEHFDFD
@36_45CNXP_4
AATCGCAATAATCGGGTTCATACGCGCATACTCACTGTGGCGATACTCGCATTCAGGTCCCTTCTTGCAGGTTAAAGGAGAAGCGAGAAAGTAAACGCAATCGGTGTTCCACTTCAAAGCATCTTCTTCAGCAGATGAAACAGTCTCTGATTGCTTCTTCTGCTCATGTTGCTGTTGCGGTTGAGTCGCAGGCGCAAACATTATTATTACTTGGAAATTTCTGAATCTCTCTTTCAAGTAGATCGCAAGGTTTCAGATCGAAACCCTAGGAAGATCGAAAATCACCGATTCAGAGAGAGTCCGTGGAAGAAGAAGAAGAATTAGGCCAAAAACGATCGTATACGATCGTTTTTGGCCTAATTCTTCTTCTGATGATCGATTTAACCTCTGATCAAAAAGATATACCTTGGTTATATTTCATCTCTTCAACAAGTTTCGTAATGAGCATAACGGCCCTATTGTTCCGATGGAGAGAAGAACCTATGATTAGCTTTTCAGGAAATTTCCAAACGAACAATTTCAACGAAATCTTCAATTTCTTATTTTACTATGTTCAACTCTCTGTATTCCTCTATCCGTAGAGTACATTGAATGTACAGAAATGGCTATAACAGAGTTTCTGTTATTCATATTAACAGCTACTCTAGGAGGAATGTTTTTATGTGGTGCTAACGATTTAATAACTATCTTTGTAGCTCTAGAATGTTTCAGTTTATGCTCCTACCTATTATCTGGATATACCAAGAAAGATATACGATCTAATGAGGCTACTATGAAATATTTACTCATGGGTGGGGCAAGCTCTTCTATTCTGGTTTATGGTTTCTCTTGGCTATATGGTTCATCCGGGGGAGAGATTGAGCTTCAAGAAATAGTGAATGGTCTTATCAATACACAAATGTATAACTCCCCAGGAATTTCAATTGCGCTTATATTCATCACTGTAGGAATTGGGTTCAAGCTTTCCCTAGCCCCTTTTCATCAATGGACTCCTGACGTATACGAAGGATCTCCCACTCCAGTCGTTGCTTTTCTTTCTGTTACTTCGAAAGTAGCTGCTTTAGCTTTAGCCACTCGAATTTTCGATATTCCTTTTTATTTCTTATCAAATGAATGGCATCTTCTTCTGGAAATCCTAGCTATTCTTAGCATGATATTCGGGAATCTCATTGCTATTACTCAAACAAGCATGAAACGTATGCTTGCATATTAGTCCATAGGTCAAATCGGATATGTAATTATTGGAATAATTGTTGGAGACTCAAATGGTGGATATGCGAGCATGATAACTTATATGCTGTTCTATATCGCCATGAATCACGGATTTTTGCTTGCATTATATTATTTGGTCTACGTACCGGAACTGATAACATTCGAGATTATGAGGATTATACACAAAAGATCCTTTTTTGGCTCTCTCTTTAGCTCTATGTCTCTTATCCCTTAGGAGGTCTTCCTCCACTAGCAGGTTTTTTTGGAAAACTCTATTTATTCTGGTGTGGATGGCAGGCAGGCCTATATTTCTTGGTTTCAATAGGACTCCTTACGAGCGTTCTTTCTATCTACTATTATCTAAAAATAATCAAGTTATTAATGACTGGACGAAACCAAGAAATAACCCCTCACATGCGAAATTATAGAATATCCCCTTTAAGATCAAACAATTCCATCGAATT
+
DGFMRSIJONQJIMLJSSM????ARGKHNHKNJMPLLMHKNMKKMSKKA@@@AINLJIKLKSLMKSOSJSGKKFPSSMKHKPMMJIMKKSLIIHSSOQKSJNKKNNSOSLIILSSNJNKNNLKLSLOONQLNMNNHJKJNKOMQSSSSNOSNKPQSQSLSSKQSMKKSSNPSJRSONSLGINE====>JHGINKSKJSPJQJLSMLSLFDDDCDKKRMSSLSSJROKIOSNRSSQKILJSLMLKSLMSILSJIB@>=>?BAAA@JD6@CCHEHEFA?@==A@CJQRHDFFEEIDCEAA?;-,++-.?GEKKOSPJKSSSSSIHMIHMNMNJRJIIKJIMRMLSHIIRPJJJHSISLIIMIEEDEHGFIHHFHHEEGECEFCFINSRSQSQRKJSJSSNSLKILLJMJRKMJJMSOJNKLJJIMMQSLSISJKJNKLSNOJKSLMSKLKMRSLLIQLMJSSSSKLJMNLLIJSNNKSPLNPSQJRROLMLQNHF?=76777IPPOLMJMMMSHSJHHHHIOPQKQJFJSI<C7//DFEIHKKHIKKOJHSSSKKQFHJOJQSKSKNPHGEFGSKMOKNHSRLSIHJIHJIJHHKIHJMIK0-KKNLIKLGILHJGKIQJSMQJKMHJLMQS,,,,33GHKMHRJOKLFHIOJJSSKNLLSSNSOLLSMRLSMJIHCKMPMIKJIISKKIKOJKJSRPOSSOSJKOJSPSOSKIIOLMLLSHINIJKS><<76778CCOJKJNIHGIPKLJLKIHKMFHHGJPKSRLSGIGIKHMLIOKOJNSNJOMINHMGSLNKSQSSOKKJSRKPILKKKHIKSOMNPNNKINRNJOSSRNMLSMNMJGNLIHJGGFGCDSINLMNSNFFFESSJSNSMMKIOLJNIMIKPSKHJKMLPJOMPJOKMSORLLSMRSI;::C4DKJPNJSKNJNMSSJIFGFIGJKKIIJJHEGJHS?GAIJBHAHOEDDBCCE@8GJDFKIJJJDFLC>IJJELNJIMIIMIMINSKKILLKISKNLMSLSKQF@BNNOIQJOJIMKSKKSSMSSSIIBC9,,?GGGMNOLNLLLSIMJKKFJKHC=<=?MPPKKJHHIKKSLHJIJMKNNLLMSSQSSSRSOPQKHG@HDEEFGOSJIGKOPGMKGF@9=>>=<;000399;;;GEEHHHIIJILJLKILJJMKSISMOJKMOJKISMJSKKSRSKKMMHISMPLKKMJMSSIOMSQNN+++++KJKLNKGJEEDDEJPIOSNRJIISONNSJQLSLKSNDEBC>B9E<<<@@ISORIKLGOJJIIJKOQLSGEDDEHDEDGFIJLIKJHFG=HA@7666661112.,+((('(128:<?IIKNLLINHMJHIOSLORKSSOIILJIIIHKJHMJSMRSJSHI@BBCCECE7((((/////001069>JLPSSE0-OHGFGGGNLFDEGED>?GMLOSSJKOLNLSSSRSI>/))*OQMOMSNNNPQNSSPHGSKNADCABEHLNHSJKNMOJLPHQKQJLQLHSSKSQLSHPJLLILOKLJKLSLNROKSSSSLSLSSSFEDCFIK:9999FJHKJJHIGJHSSLAHQLINQJOSJKMSJMSISLMNHOKSOIOLOJKQHSLKKISLILSIKSSKJJSOQLSKSQLPSQLOSMMNJSIKIGHMGE;33333H44494MG;<SLJGHGKHFFIHHMGHHJSKQO
@37_45CNXP_4
ATGCTAGCTTTTTGGCCTAATTCTTCTTCTGATGATCGATTTAACCTCTGATCAAAAAGATATACCTTGGTTATATTTCATCTCTTCAACAAGTTTCGTAATGAGCATAACGGCCCTATTGTTCCGATGGAGAGAAGAACCTATGATTAGCTTTTAGGAAATTTCCAAACGAACAATTTCAACGAAATCTTTCAATTTCTTATTTTACTATGTTCAACTCTCTGTATTCCTCTATCCGTAGAGTACATTGAATGTACAGAAATGGCTATAACAGAGTTTCTGTTATTCATATTAACAGCTACTCTAGGAGGAATGTTTTTATGTGGTGCTAACGATTTAATAACTATCTTTGTAGCTCTAGAATGTTTCAGTTTATGCTCCTACCTATTATCTGGATATACCAAGAAAGATATACGATCTAATGAGGCTACTATGAAATATTTACTCATGGGTGGGGCAAGCTCTTCTATTCTGGTTTATGGTTTCTCTTGGCTATATGGTTCATCCGGGGGAGAGATTGAGCTTCAAGAAATAGTGAATGGTCTTATCAATACACAAATGTATAACTCCCCAGGAATTTCAATTGCGCTTATATTCATCACTGTAGGAATTGGGTTCAAGCTTTCCCTAGCCCCTTTTCATCAATGGACTCCTGACGTATACGAAGGATCTCCCACTCCAGTCGTTGCTTTTCTTTCTGTTACTTCGAAAGTAGCTGCTTTAGCTTTAGCCACTCGAATTTTCGATATTCCTTTTTATTTCTTATCAAATGAATGGCATCTTCTTCTGGAAATCCTAGCTATTCTTAGCATGATATTCGGGAATCTCATTGCTATTACTCAAACAAGCATGAAACGTATGCTTGCATATTCGTCCATAGGTCAAATCGGATATGTAATTATTGGAATAATTGTTGGAGACTCAAATGGTGGATATGCGAGCATGATAACTTATATGCTGTTCTATATCGCCATGAATCTAGGAACTTTTGCTTGCATTATATTATTTGGTCTACGTACCGGAACTGATAACATTCGAGATTATGCAGGATTATACACAAAAGATCCTTTTTTGGCTCTCTCTTTAGCTCTATGTCTCTTATCCCTAGGAGGTCTTCCTCCACTAGCAGGTTTTTTTGGAAAACTCTATTTATTCTGGTGTGGATGGCAGGCAGGCCTATATTTCTTGGTTTCAATAGGACTCCTTACGAGCGTTCTTTCTATCTACTATTATCTAAAAATAATCAAGTTATTAATGACTGGACGAAACCAAGAAATAACCCCTCACATGCGAAATTATAGAATATCCCCTTTAAGATCAAACAATTCCATCGAATT
+
HJJKJJIGECCSSLSHIMSQKKKOSKSQQLNIJLHKBBABCIBEJIJKNIEGGFIFKSLNIKMMIPKKHGIOJQMQPOKMPKRKKJLNJNLIKHPKSJSKSIJIMSISINKIJMNSPKIIKSRIS:8889FMSSNSKSJSHIRSJSOLIHSIHEB,,,-KSISSOSJIJGFGKIJMKJGLSQMIJSLNRKJLHHMJSSNKSSHMSKKSORPIHOKLNJKRLLKOSJEDEBDFFFKLOJLMIIIGHJHIGGKHKGGHHGHGJGFHIJOLHIJLJHQJIHKOSLIJIHLKJJLMKMKGFHGQJPEJIHHFGEEEHGLSLSSSNOLLLHJLGHFEEIHEHC>?SJHIDGNKOKNKSLGJHIDDDFHIHNOQKSLPMSJHJGGGHKJIHHLJMNIIHKKKJIIIHFFFHJIJIHIFEC@--,,-)))+CDCEDEDDCCDEGIJGHEDA??>>?@BCEGEDEFHFECDCD>@@@@A@BAB*))),=CCCCBEMGLGGJIHOJHKIMLKKNGC<;;;JSSLOKKPGHCEGGB;;<EHQLIMNNIHIILNKJIIJKJJJIKJIKLJSMRJMLKRLKIJF:ISSJSPNLMSKKMKMKJILSOSMSJJRIKSLJJJPHLILNJOLKIISGGGSMCGG>EDEDJHMIKB8888<?EDIGIIKNIJQLIJLLHGJHHJJNMSQKKKGIMSSLLSMJNJPIJJQKQJSOSNIOSSQLPJPLMMISKOLMJQJSHGGH9666GLSLJQJISLJJSOJMJHJJOSONJLKPLNKJSKLSIJSJIKIINSLPJLSNNONLKJGIHHSOKSSNJMNLILOMLNKMSKGNNJPKNMLLSILHKJLKJNSSSPSLLSMNKQMMIINSBHHIJQKMLLILSPPNKJSKNK:9999LHILMMGJHKPJILOMKKLSKKKLLSPMPJPKIIQPNJMMPKSLSOJKLOSMIILJSOLLHSHLNMNHSQIPOMSNSMHLNNJKSJNHLKISMMLMHKEHLPMLGMOJPJJKSOMNLLSMILJQSQMOPKOSLPROPKSSS@CB??AHGSLLMSSPLSPKSKQOJNQSSLJMKRMQSPNLKQIJJSLPMJOOOSKSSKNMSSLOMG@;98KKNNIIILLPSQMLORJSMSISOHJSQLMSSNSMSNSSLOIPMIHFQESSSKJHJSNKKLKLMNNMSRNSKJMLMKNMLMLJOLRHOQPJNHSPNOSPQSPNISRJRLLSNKMIRJSNSKMJKMKGEGEBFAIFLOKMOSJISMSNPSSIIOSQSRSKPSSKKLKSQSMRJKNKLSKOOJKSLJSFKJNNLQ;BEIMGLPNMPJKLLSMSSSNLLKOPMSHFGC@FC24HOPIQJSSBCBCCSHHBA@AAH
@38_45CNXP_4
ATGCTAGCTTTTGGCCTAATTCTTCTTCTGGAAATCCTAGCTATTCTTAGCATGATATTCGGGAATCTCATTGCTATTACTCAAACAAGCATGAAACGTATGCTTGCATATTCGTCCATAGGTCAAATCGGATATGTAATTATTGGAATAATTGTTGGAGATTTCAAATGGTGGATATGCGAGCATGATAACTTATATGCTGTTCTATATCGCCATGAATCTAGGAACTTTTGCTTGCATTATATTATTTGGTCTACGTACCGGAACTGATAACATTCGAGATTATGCAGGATTATACACAAAAGATCCTTTTTTGGCTCTCTCTTTAGCTCTATGTCTCTTATCCCTAGGAGGTCTTCCTCCACTAGCAGGTTTTTTTGGAAAACTCTATTTATTCTGGTGTGGATGGCAGGCAGGCCTATATTTCTTGGTTTCAATAGGACTCCTTACGAGCGTTCTTTCTATCTACTATTATCTAAAAATAATCAAGTTATTAATGACTGGACGAAACCAAGAAATAACCCCTCACATGCGAAATTATAGAATATCCCCTTTAAGATCAAACAATTCCATCGAATTGAGTATGATTGTATGTGTGATAGCATCTACTATACTAGGAATATCAATGAACCCGATTATTGCGATTA
+
GNLLPNMGLJMIIMNNMLKISJHHJKNMSLHJJQSMLJINJLFGD84423GIMJJNMOLMJLHHJSQSMSLJKSLPNQMSNLEHMINIJIIJRMKQLNJHSKIHMEGHOF@?77778EJJRFKJRNPSOSSSQLSLLLJSMNOMPJSSKNKRNSKSNB<::500003FJINJKLFJHKLLISNLQSONNMJSLMPLMKSSLPSOKJNJ:67GDDDEABCCBFCDCIJEHISSSMSPSMLNSPPJSJJSMONMSMSNPKQPJLKQMSSSSLJMMLLSQKPOIKLMMSNIFHJGJJMKJGJGDEJKNKSLSMILJSJLOSHKMMRMIMHAFGNSKLSJSILPLMOPJSSKFDDGIJMGHSKOSOLRPQ?>>840*****+//<FKQMPNLSLKNQKKLPSIOMLSNOMIJSSJQHSOOSKKPMMSJSIKKLLKMNJSSJMIHLGFLKIHOIJLHIJJSLKLSLJPPLKSORLLJSQSSMCCCSRLNNHPLSMJSSJKSSKMLKSOOJIHLGLIMLOLSIPDCINKIPKIJSSSSPLJKPSOOKPLMJJKPJBHA@E/*+ALISJHIIBABAAHJMHKHGJLIMGKHFHJIJSSJSLSSSPJOJLJKPQSMRKJKLQIJMOKMJIMJKKNPIFFOHIHGNMSLOKSMSNS
@39_45CNXP_4
CGTACGTAAACAACTCTCGAAGTATGGGTCTAGCTTATTGATACGTTACCGAAAACCTCATTTGAATAAATTTGGAATACATTTTATTTTTTTTATTGACAAGTACTCGTACTCAAAAAAGTTAAAAATTTTTTATTTATATATTTTTTTTGAGTACGCGTTCTTTGGACCTGGTGTATCTTGTCTTTACCACGAATGATTTTCCTTGGTTAACAATAATTGTTGTTTTTCCAATATCTGCTGGTTCATTAATGTTATTTCTCCCGCATAGGGGAAATAAAGTCAATAAATGGTATACTATATGCATTTGCATCTTAGAACTTCTTCTAACGACCTACGCTTTTTGTTATAATTTTAAAATGGACGATCCATTAATTCAACTGTCCGAAGATTATAAATGGATCGATTTTTTTGATTTTTACTGGAGAATGGGAATAGATGGACTTTCTATAGGAACTATTTTACTGACGGGATTTATTACTACTTTAGCCACTTTAGCGGCTTTTCCAGTTACTCGGGATTCCCGATTTTTTCATTTCCTGATGTTAGCAATGTACAGCGGTCAAATAGGATTATTTTCTTCTCGGGATCTATATTTTTTTCGTCGTGGGAATTAGAATTAATTCCCGTTTATCTACTTTTATCCATGTGGGGTGGAAAGAAACGTCTGTATTCGGCTACAAAATTTATTTTGTACACGGGCGGAAGTTCTATTTTTTTATTAATAGGAGTTTTAGGTATAAGTTTATATGGTTCGAACGAACCAACATTAAATTTAGAACTCTTAGCTAATAAATCCTATCCTGTTACACTTGAAATACTATTTTATATTGGATTTCTTATTGCTTTTGCCGTCAAATTACCGATTATACCTTTACATACTTGGTTACCTGACACCCACGGTGAGGCACATTACAGTACCTGTATGCTTCTCGCTGGAATCTTATTAAAAATGGGAGCCTATGGGTTGGTTCGAATCAATATGGAATTATTACCCCACGCTCATTCTATGTTTTCTCCTTGGTTGTTGGTAGTCGGTACAATCCAAATAATTTATGCAGCTTTAACATCTCTCGGTCAACGTAATTTAAAAAAGAGAATAGCCTATTCTTCTGTATCTCATATGGGTTTTATAATTATAGGTATTAGTTCTATAACGGATCCTGGACTTAATGGAGCTATTTTACAAATAATTTCTCATGGATTTATTGGCGCTGCACTTTTTTTCTTGGCAGGAACGAGTTATGATAGAATTAGGCTTGTTTATCTTGATGAAATGGGTGGAATGGCTATCTCCATTCCAAAAATATTTACAATGTTCACTATTTTATCGATGGCTTCCCTTGCATTGCCA
+
HNSSHFEHFEICA?<''&&&&%'''&&&&'&%&&---.?=>IKOLIHLMIKKKMPRPNMGSMMJSKGGHGHHPQHJIHNSNKLKJKGCJSJSSSMLLJKNIFIHIEEGFJIOILEOOLSSPIJGHJNLSJHHSSSSOSMSSONKGODSSSSHLGILSHIFGGDDLHAINKLJOKJIJSSLLROOOHKSLSOSLNMQJKSFFHPLLHSKHNKILKMMJSSILSJMSNOSLSOSRIJSPNHNMJLJSLMJSHSHSLLNKLRLSSSLIKIKPIGHSJJBA@=98889==HINLSLJKHSSNKSSLKNKSMJRIJIJIFM+**+ABIHHSJKHHHGJHIOSSMRMJJLOLSNNGKMMIIQJHJMRJILHFEFEGJISNJKLQHJKKSSLNLKSNOSPMLKMIKISIIIQHMGPNNSSEAB@FHG*))))7AIEDABCGSHFGEEEHKLHIIHSPJINLMSLQLOKMPLNJJMGFHFFHJSLSMSIPJHEIICLKKHHLCHLQJLHJHJPLFDA:.-,++//054<>;;;0////6=@=::<GCRKLOJGJSOLMJKLKKMNFEFFGFF:999;HGGGJPOMSSLSNILIIMFEFEA..,&'**379*)))///1CGKJILIGIFFJIID55G=@GHEJDECC<BBQKPIJGEFIHGLKIGOOSIIKKLHKKGLMSFHMSKJKPKSLLJJLNQKPOJGGJ==<?44-*((((*+.,,9=>GJSSSLSNA@A@@GOGHHISLLMOHLHHMJNOLJSNNOSKLSPMJNOMIQA@@@BNHSIKOSHSSLHSMHIJQLKQNJNSSQMJSLSMSRORPNSPMOLGHSNOMPSQJPSPOOOONKSMNSKPNSKEECFFSSKSKQQRLSSMSSJSJKMSMNSMSJOPSMMJJSJLJSILSNSLSNKKKSIPNKLPSMSSLKKSSLSMSOLKIORSIQLIMKI?*((((69=>CGGIHFEGMKQSSLSJQRSIIMGNHSSJLSJSMNLILSHJSISIJPNQKLOSSNMSORJSOSJ@>SSRNJSJSLSPNOKLOONSKLOKOLKSPJLSNNSMOOSSPSPPMSIKGJJJKSONSMNSSMSSSSSSQSLQSSSJOSRSJILSRIOSLSSSSSLROPKHJJNKSKKSSJNOPMPNNSLMQNSSPMSPMSMSJIGIGSMSQPOQPNNKSOSKSOSPMOSLPPRKSLNNSSSSOSMNSQHMSKSHMPSLSOMKNSOPMKKJLSMNIOOMSSOSNMNKQLMNSSSPSRMPOLMROSMRNNKNJSQPHLMSMMSMKOSSOGJSSJLSMNHHSSRMHPQSSKRKNLMKILQPNMSROLQPSMQLSKSOSOSSQJLSNKLMJSSHOSNOJSISKSKKSSNSPSMHJSMMKNJPJI
@40_45CNXP_4
AATCGCAATAATCGGGTTCATTGATATTCCTAGTATAGTAGATGCTATCACACATACAATCATACTCAATTCGATGGAATTGTTTGATCTAAAGGGGATATTCTATAATTTCGCATGTGAGGGGTTATTTCTGGTTTCGTCCAGTCATTAATAACTTGATTATTTTTAGATAATAGTAGATAGAAAGAACGCTCGTAAGGAGTCCTATTGAAACCAAGAAATATAGGCCTGCCTGCCATCCACACCAGAATAAATAGAGTTTTCCAAAAAAACCTGCTAGTGGAGGAAGACCTCCTAGGGATAAGAGACATAGAGCTAAAGAGAGAGCCAAAAAAGGATCTTTTGTGTATAATCCTGCATAATCTCGAATGTTATCAGTTCCGGTACGTAGACCAAATAATATAATGCAAGCAAAAGTTCCTAGATTCATGGCGATATAGAACAGCATATAAGTTATCATGCTCGCATATCCACCATTTGAGTCTCCAACAATTATTCCAATAATTACATATCCGATTTGACCTATGGACGAATATGCAAGCATACGTTTCATGCTTGTTTGAGTAATAGCAATGAGATTCCCGAATATCATGCTAAGAATAGCTAGGATTTCAGAAGAAGATGCCATTCATTTGATAAGAAATAAAAAGGAATATCGAAAATTCGAGTGGCTAAAGCTAAAGCAGCTACTTTCGAAGTAACAGAAAGAAAAGCAACGACTGGAGTGGGAGATCCTTCGTATACGTCAGGAGTCCATTGATGAAAAGGGGCTAGGGAAAGCTTGAACCCAATTCCTACAGTGATGAATATAAGCGCAATTGAAATTCCTGGGGAGTTATACATTTGTGTATTGATAAGACCATTCACTATTTCTTGAAGCTCAATCTCTCCCCCGGATGAACCATATAGCCAAGAGAAACCATAAACCAGAATAGAAGAGCTTGCCCCACCCATGAGTAAATATTTCATAGTAGCCTCATTAGATCGTATATCTTTCTTGGTATATCCAGATAATAGGTAGGAGCATAAACTGAAACATTCTAGAGCTACAAAGATAGTTATTAAATCGTTAGCACCACATAAAAACATTCCTCCTAGAGTAGCTGTTAATATGAATAACAGAAACTCTGTTATAGCCATTTCTGTACATTCAATGTACTCTACGGATAGAGGAATACAGAGAGTTGAACATAGTAAAATAAGAAATTGAAAGATTTCGTTGAAATTGTTCGTTTGGAAATTTCCTGAAAAGCTAATCATAGGTTCTTCTCTCCATCGGAACAATAGGGCCGTTATGCTCATTACGAAACTTGTTGAAGAGATGAAATATAACCAAGGTATATCTTTTTGATCAGAGGTTAAATCGATCATCAGAAGAAGAATTAGGCCAAAAATACGTACGA
+
JJILQSJKQJPROKSJGLOHSKNSJSSSMPSOKLSJNNKNSNKIKHSSMJIMJKNJHHNJJJKLHHGHJKLILMKGPNSOMFSNLIJM@B***?AGIIIJLOJJHHIJIJMLLMLMLKPHIJIKHNFLSKD=(((355555BHFKLHNHILJLLNMJHPMMJORSLJNLSNLNKJKHIJLJIIKLJLLIJKPMMIJKKOJNJLJHJJKSJKSOSKHLLHJSKPPJLLLPKISSPLMKNKKLKJMLKJMLLMJKJNLKHIHJJNOKJFJIGIIIKNNSSQSMJIIKGILLSHEDCGEOJSLJJJJJJSSSNSJKSMIIGLJJNMNKGJGIFEGMSQKLJSMSOSSSSHGIKSNSPMLHGPIIQJNSOKKSIPSMKSKILJOMSJHIFDDEFLJKSOOONJJLNMRMQIKE99989;OCAAABH;444888>FHFDDDCFPGHLJJLMNIMLSKNGIGLMNLLSSSJKJROJLSNJSNKLSNMOSMOSMKJMNHIHHIPILLIKJLLJHHHJLIMJHLNKJOSMIKLHKHLKHEFHISKSMSJIJMOHHGHJSKSPJMSJKNPLKPJKJJOONLKSKIKMHJGKIEGGKIKMOHHEFEFFFGHIHIHFMOIQOH8(((CDPSSJIHPIINKKMHJMJLHGHIKRLGISOKMJHFFGGGFDEJIJKMIHLLKKJKKJJMMLJHHLNLNHGIHIFGFHFPMMKMMSMGGNMNNMSSNSMINIHNHPOOIKKIHGIDHGKSLFFFEAA??B=<==>HIKHJKKNJNJIKIQOFSPIIHIIJGHLC>>>=?EHPKLLLONLKJRNSKJSGHJKKNOMIIKJGEFEFE<;;23222@JKGHIGIIHNOKHMMSKLHNJOHJMQJJKNRGSISPIJIKJSLLLKJSSSS><<==HJJ@?10/0DGIHHHIGIKHILOMJGKMMSPKOMONHJLLOPLCBABCPQIOKLHQKIFJJMNLIKENGMKJIONHLOE?????JGFEDEE001IJHFGFEEECGIEEFG=GGFFMKSLKOSLNHHISLILPJHJINLMLJIHKMIDNRSOLISLNJHHGFDGGFHHJGKHJLHKNHFIJPIHFGEGIIGGKJILISSOKNMLHIGHFB>433476699?HJHHIHKHGIGNHGJIILJGHHGFIJGFFFGFFGHMEHIJFSGFFHHHJGGKGJHFEGEDEE???@@ACEDJLLMGGEFEGGHKGJHFGQJQSSMJHJHHKJIGKHIIJIKNFGFHMLLMMILLJHJJOIKJLKIOSNSPGLJLNSPKHKKKGSHNGMMMJILLKJGKHINHFFGGKJOMILGLJJJHJGHHJKJJMLGGFIGMLSIOJMPIPSMHJIIHIIIG?>??CJGFEECDB<;;;?BACEDEIDDBBCELJDAAAABJJHIJFFGGGJJLOMKGFGFFHJJOOKDCCBBBB
@41_45CNXP_4
TACGATCGAACAACTCGAAGTATGGGTCTAGCTTATTGATACGTTACCGAAAACCTCATTTGAATAAATTTGGAATACATTTTATTTTTTTTATTGACAAGTACTCGTACTCAAAAAAGTTAAAAATTTTTTATTTATATATTTTTTTTGAGTACGCGTTCTTTGGACCGGGTGTATCTTGTCTTTACCACGAATGATTTTCCTTGGTTAACAATAATTGTTGTTTTTCCAATATCTGCTGGTTCATTAATGTTATTTCTCCCGCATAGGGGAAATAAAGTCAATAAATGGTATACTATATGCATTTGCATCTTAGAACTTCTTCTAACGACCTACGCTTTTTGTTATAATTTTAAAATGGACGATCCATTAATTCAACTGTCCGAAGATTATAAATGGATCGATTTTTTTGATTTTTACTGGAGAATGGGAATAGATGGACTTTCTATAGGAACTATTTTACTGACGGGATTTATTACTACTTTAGCCACTTTAGCGGCTTTTCCAGTTGTTTCGGGATTCCCGATTTTTTCATTTCCTGATGTTAGCAATGTACAGCGGTCAAATAGGATCATTTTCTTCTCGGGATCTTCTACTTTTTTTCATCATGTGGGAATTAGAATTAATTCCCGTTTATCTACTTTTATCCATGTGGGGTGGAAAGAAACGTCTGTATTCGGCTACAAAATTTATTTTGTACACGGCAGGAAGTTCTATTTTTTTATTAATAGGAGTTTTAGGTATAAGTTTATATGGTTCGAACGAACCAACATTAAATTTAGAAGTTTCAGCTAATAAATCCTATCCTGTTACACTTGAAATACTATTTTATATTGGATTTCTTATTGCTTTTGCCGTCAAATTACCGATTATACCTTTACATACTTGGTTACCTGACACCCACGGTGAGGCACATTACAGTA
+
JJMONKJKIKJHJKSJMSQLPLNFHHJLLGKILIIMKIPOLIIKKKHSQJLKMSQMGGEEHPSSLLIJNJSJKLMIISMJISKKKEKRSSSSOSJ;;;;LLMILSIJSGIGIFJJMSSSIMGGKSLOCIMSSMIQSKJSS@??AAAABFAAACEILIEFC==<:8:=AFMKJQSNMOMNNPSLOJOKSOSOGMSJKFSJSJLPOSNOPNNKSLLJMKNMFLSLSLSSNMKKGIJOKKKKSJJKSMSSPOJSJKSSMNSQNOPPQNMHGNJKMKMPMHHEEEGQPSLSSSMMKHMMHLHKKIKKOIJMJLSSEED..79DEICCEEEIGIGHJILKSNHKMOLPQOKIPKIGJQLJDAEKGGIFHGGGJMOKJSSJEIHHIPLLIMILQLNMMQJJKJJNMKKIJPLSNSSSNIFCJSSOKOOQSSLKIJSFJOQJKIFFHGJIIJILRNISKSOSORIKLSPOQSQLNHJHMRNMKSLSSKISRKNSSKJLMSSSHSKOJHKOMF;310.'&%$$$&'&(-((+*022579OF?ADMHKMKLSKKLHKMOSQSILQHNKONHJ66667>?>?IHJHRKMNKKRGGGFEIFHMSSMG@CBBSSSQSSLLNQJKSNNMSNNSSPNJIJSJHKPFGLLIFDCCDFIRB?SFLIGLFHLMJRIMIHSKOMPILOMQNSNQONLJJMINKHHHKJJLHRHSOOJKSSMLJLIHLLJLLLJKSJSOSSSPSJLLKLJIIKJMKNSJIIGGHGFGGPPLRJJJMKIGHIFFIJHIKNLGFGCAAA@J;:9842--*((()57<EFFIGFGFGHLIFHJFGGSPKSMSJLNJHI11111JMJKPNKOJLLSPJHIIHEKJLMJLRNEFHIJIEHHFCEGDFERGHISILLIOJKMKNKHHJHHHGFFEEDCBBBCDDDEEEGIGGED??=3
@42_45CNXP_4
GGCAATGCAAGGGAAGCCATCGATAAAATAGTGAACATTGTAAATATTTTTGGAATGGAGATAGCCATTCCACCCATTTCATCAAGATAAACAAGCCTAATTCTATCATAACTCGTTCCTGCCAAGAAAAAAAGTGCAGCGCCAATAAATCCATGAGAAATTATTTGTAAAATAGCTCCATTAAGTCCAGGATCCGTTATAGAACTAATACCTATAATTATAAAACCCATATGAGATACAGAAGAATAGGCTATTCTCTTTTTTAAATTACGTTGACCCATACTTCGAGTTGTTGCTAGCATA
+
NPPLOSMQKJEKSLSSLSSSHOMLHQSPKOISGJLSOSNOMMKKQOJKSSNL=KNKOMSSSKLSNNOMHISEGDI?SKDBBCCSOKSQLLKMOSMLMLKPKSSSMOMPMKLMKQLSLPKSMLLSLJSEGJSSSJILSMQKSOMIKOOOSIOMSSLOLSSMRMLSRSRSMLSSSNSPKOMJSSLRLSOSMSPSKQNJSBBAA@CEGJOSMNLMSSSSKSSNMOMSSSSOQMOSMQSSMQMIHNSOPNSSSJSPRJJSOPKMCCBSKPLSPMJOJKMLJNKJMHSONGKGEFHDMFCCD><=.,-
@43_45CNXP_4
ATGCTAGCTTTTTGGCCTAATTCTTCTTCTTGGTGGTGGAATGATCTTCACATTCTACAAGGCACAGGGTCTTTCAGTTGGTGCGTCCCTTGTTGAAGAAGACAAGCTTGAATTGGCTACAGAACTCCTTGCCAAAGCTAAGGCCAAAGGAGTCTCTCTTTTGTTGCCAACAGATGTTGTAGTTGCTGACAAGTTTGCTCCTGATGCCAACAGCAAGATTGTGCCTGCATCAGGCATTGAGGACGGATGGATGGGACTGGACATTGGTCCAGACTCTATCAAAACTTTCAACGAAGCTCTGGACACAACACAAACAGTCATTTGGAATGAACCCGATTATTGCGATTA
+
OOMQPLMSQ>221/444DKJKLLKMKISJHMLHKNQSSIJILB>C66667ANLQKMLNLMMOSJS77778EKSMGCAA?786(((((F<9<))F@ASJJOJQSPSSSLNKMOKLSSSRSKKSNSKPPNLSKSNMJNPLLLOSMKIKPSIKJSNKSKJLJLSIJGLKNIPONLKJKJJJKSMSNLLSOSSKPOLHKONQPQNLOSOSMSOSJLMQNSRLPKOMLSKSNRPOLLLKRMSSMSMRLSOKPJMSLSKMSSNRJJIOSOGCCCDGKGDFDBC@AABCIIKKKSNKPHJJLOHSNOMSJLKILJK<;:9:==DA/....//KISJQJHHLJNKPJJMRSHJIMJ
@44_45CNXP_4
CGTACGTAAACAACTCGAAGTATGGGTCTAGCTTATTGATACGTTACCGAAAACCTCATTTGAATAAATTTGGAATACATTTTATTTTTTTTATTGACAAGTACTCGTATCAAAAAAGTTAAAAATTTTTTATTTATATATTTTTTTTGAGTACGCGTTTCTTGGACCTGGTGTATCTTGTCTTTACCATGAATGATTTTCCTTGGTTAACAATAATTGTTGTTTTTCCAATATCTGCTGGTTCATTAATGTTATTTCTCCCGCATAGGGGAAATAAAGTCAATAAATGGTATACTATATGCATTTGCATCTTAGAACTTCTTCTAACGACCTACGCTTTTTGTTATAATTTTAAAATGGACGATCCATTAATTCAACTGTTTAAAAAAAAAAA
+
GHJHFBB??>>54331/111@=>((((((('(+778:899:=67656>AACCBHJGKSNOJOSJKNSLHKPIIMSKLLNMJSMNSIRMSSSSPOLOJJECCB>=;4---,-45CISSNILDGJLLIHISSSOOKPSSSPKQBG>JSSQJHISJJFE>95*&,,''/9<HFGSGLKHKHIHJIBJL3<=<=43333B>32222DOKIKMJMSMSMSSSSKSSKIPOSPLQKHHLSKMKNH=<<<=EFFLQKSSSSHSNLLEFE@JOSISHLFHSSLKJFEDDFERLJPQJGHFEGFJHKILOLIOJIKSSMGGB8789ACCCBHLFIIIGGGFINMHNJLKSLOSKHHJHFHHSGIPGMFNHHFEEFFIJKJGKI@;;:840(%#"####$$$$$
@45_45CNXP_4
AATCGCAATAATCGGGTTCATTGATCTCCTAGTATAGTAGATGCTATCACACATACAATCATACTCAATTCGATGGAATTGTTTGATCTTAAAGGGGATATTCTATAATTTCGCATGTGAGGGGTTATTTCTTGGTTTCGTCCAGTCATTAATAACTTGATTATTTTAAGATAATAGATAATAGAAAGAACGCTCGTAAGGAGTCCTATTGAAACCAAGAAATATAGGCCTGCCTGCCATCCACACCAGAATAAATAGAGTTTTCCAAAAAAAACCTGCTAGTGGAGGAAGACCTCCTAGGGATAAGAGACATAGAGCTAAAGAGAGAGCCAAAAAAGGATCTTTTGTGTATAATCCTGCATAATCTCGAATGTTATCAGTTCCGGTACGTAGCCCAAATAATATAATGCAAGCAAAAGTTCCTAGATTCATGGCGATATAGAACAGCATATAAGTTATCATGCTCGCATATCCACCATTTGAGTCTCCAACAATTATTCCAATAATTACATATCCGATTTGACCTATGGACGAATATGCAAGCATACGTTTCATGCTTGTTTGAGTAATAGCAATGAGATTCCCGAATATCATGCTAAGAATAGCTAGGATTTCCAGAAGAAGAATTAGGCCAAAAATACGTA
+
GJJKLJKJSKJHG>===>===<89:+**+7?BDEOJKKIHELFFMKSSHLLEGJGMNSOMJHGFGDGHPSJNJRINNRIKDSLMKKGEE.(())+05CECEHGHIIKMIILLJMONLLRSMJHILIILISKJMHFJMMDCCDEKLIIOIMJISRSLMSMSMKILC><3/,,,**++*,*((((*--.@IIMHKINHNHSLJKPKMMSIKIGGJIHIHLNNMQSRSLNIMOJRNJHNOKNHGSKKJLJLHJJHIOISJMHG@3/D@B@ABESSSPKNJJSSSRILKNMNSSJKKNJKMSHKJSLHGFFGGLJKKEFFDDNDIRLPKKHIIHKOPLRSSLKNMMLNSLLSMKMMKSPJOMILJKJKPJLJMLQOKRPLM99999FFHHHJLORGIKKJJNKKKQJMKLIQJCECCCGFISLINSNKIJIMLNOIHHFDEEEHFHFHGHJKHMKLLOSSLLKMOIJIHIIJIJKSBBBBSKMOMMSIGJJHJJIPIFEFECCDDGGJHHIGFGFGFF@;21/-,,--/;??@DFFCDEEFIIKISIMKGIFGFHIHIGEHHGHGNKJKFEECEEDFDDDCCDBABABGAAHLIJHFGGFDEFEEGHEEB?,,,,DGLBKIGIGIJJHIIIFGCBBCEFHHMJHDCCB
@46_45CNXP_4
TGCAAGGGAAGCCATCGATAAAATAGTGAACATTGTAAATATTTTTGGAATGGAGATAGCCATTCCACCCATTTCATCAAGATAAACAAGCCTAATTCTATCATAACTCGTTCCTGCCAAGAAAAAAAGTGCAGCGCCAATAAATCCATGAGAAATTATTTGTAAAATAGCTCCATTAAGTCCAGGATCCGTTATAGAACTAATACCTATAATTATAAAACCCATATGAGATACAGAAGAATAGGCTATTCTCTTTTTTAAATTACGTTGACCGAGAGATGTTGAAGCTGCATAAATTACTTGGATTGTACCGACTACCAACAACCAAGGAGAAAACATAGAATGAGCGTGGGGTAATAATTCCATATTGATTCGAACCAACCCATAGGCTCCCATTTTTAATAAGATTCCAGCGAGAAGCATACAGGTACTGTAATGTGCCTCACCGT
+
GFGERHMGHLKMLMKNSISLLSSNLSMLPLJIJQMJKSLIRSPMSPLDLNJRSKKJSB@BA@AHEGGFJGFJD923AAPLMMLLNKSJLJSQSLRJSGGA<=>>@@AE76667EMSOLMILJFIQSJSNLJOJOSPNOSOPMSSIQSSSMSLOLPSOJMLSOPJOSPMLMOSNLIIMJONSNJSSSNSRSOSNNNMILKNSQMMPOSHOQOPOSKPFGHLG<;;;;SOOSLSQSSKIKSSSSQSSSKJMNOMMJE===SJSSRJSKQSOMKOMKHMSSHSSKNRMSJNSMLSLGF=:85)(('',,,.9.,,+-223=6++LJJLKMHOILMJSSIKIJFC@CHHSIJJPSSQOOHSJMRLNSPLPSJSMLLNLQRLORSKMSOIIGSMJSLKLFICQSSJSKIJKLJQNSNSLSISSSNKKSLNKSSJLSSMSJNSMKA@60,)()<>
@47_45CNXP_4
TACGATCGAACAACTCGAAGTATGGGTCTAGCTTATTGATACGTTACCGAAAACCTCATTTGAATAAATTTGGAATACATTTTATTTTTTTTATTGACAAGTACTCGTACTCAAAAAAGTTAAAAATTTTTTATTTATATATTTTTTTTGAGTACGCGTTCTTTGGACCTGGTGTATCTTGTCTTTACCACGAATGATTTTCCTTGGTTAACAATAATTGTTGTTTTTCCAATATCTGCTGGTTCATTAATGTTATTTCTCCCGCATAGGGGAAATAAAGTCAATAAATGGTATACTATATGCATTTGCATCTTAGAACTTCTTCTAACGACCTACGCTTTTTGTTATAATTTTAAAATGGACGATCCATTAATTCAACTGTCCGAAGATTATAAATGGATCGATTTTTTTGATTTTTACTGGAGAATGGGAATAGATGGACTTTCTATAGGAACTATTTTACTGACGGGATTTATTACTACTTTAGCCACTTTAGCGGCTTTTCCAGTTACTCGGGATTCCCGATTTTTTCATTTCCTGATGTTAGCAATGTACAGCGGTCAAATAGGATTATTTTCTTCTCGGGATCTTCTACTTTTTTTCATCGTGGGAATTAGAATTAATTCCCGTTTTCTGTACTTTTATCCATGTGGGGTGGAAAGAAACGTCTGTATTCGGCTACAAAATTTATTTTGTACACGAGCAGAGTCTATTTTTTTATTAATAGGAGTTTTAGGTATAAGTTTATATGGTTCGAACGAACCAACATTAAATTTAGAACTCTTAGCTAATAAATCCTATCCTGTTACACTTGAAATACTATTTTATATTGGATTTCTTATTGCTTTTGCCGTCAAATTACCGATTATACCTTTACATACTTGGTTACCTGACACCCACGGTGAGGCACATTACAGTACCTGTATGCTTCTCGCTGGAATCTT
+
HIKFHFJMMKOKJKKHHSPQOMS>??@ABA?<7557SIIJHIKSI>>HGIJSHHKD;;;GIEDDCELKGFFEEGLKIPMSMLLHF?HHSSSSMJHIIKMJKLKSPMSKECEGEEJGJIC?:778CKMJFDSSMSSJGSOKGHHMISSSSSHGEFOIJHHG@>:43347LGGSQKKNOSSSROMSSSKLSLNHKGJEHJMJJIKOSPJKSKMKNJNIJILJSKMHKMSSSMHJIJNSNSMPMIJQRHMQJJHNJSLSOLOOSRKGIKKSNKJHKRKPGSHNJIJIJGLLJMNJHIIHIJHIHNSJMSIHSFDCCB@@AGHIJKMMRPIPHHJGGHSKNKKMRSMOPOKKNPIKJNSNJOKJJIHJFILMLMSKKLKOSKJSJSMHOKKPRKKRKMLLKMKLOH665546INMHKFALNNI*****DDEEFSSPOLEGGGFJIIHJHGPSSSINIOJRKNHNSRSJJNHIGGFHMMOSKKOLJHFIHHQMKKKJJILNJHKHGIKSOSOLGEFFGHEFIHIRIKG:A>;CHSSHBABFHSQHMHISIMKJKJMJLHKGIKIIPJ>>>>?LIHGMHKISNLKLFHMLPLMQHLONKSQMHGSMSMFEC0////FGJSNIMLLKNSJSIIME:<20/++**()()*?=AAE>>KKJHGJIJIGHKISKMMJLKIHHHHMLIEGHGMJHNOJSQB>AACCE??>H/*&&&')''''(ACPOSSSLGIIJSHOGGEEESOHIIGEEEEFIHSMSRHLJGLDCCDCCAAABCBGFJSIJLSQJB?@@?@@>?@@@DFJJIINMHIHKFIHMFGFFFGIGJIKSKIGHEFFKNMMSLOHLEDHIHLKHFCEEGE;;<<<JHLKFF@>D==F@@ABCHFKEEEIDHGIEEFGIJGIHGEFEEFEDEFCAAAABBB@@@BBDCCCBCBCBCBCCBCDCCDEEEDBCB>>::2+%
@48_45CNXP_4
ATGCTAGCTTTTTGGCCTAATTCTTCTTCTGGAAATCCTAGCTATTCTTAGCATGATATTCGGGAATCTCATTGCTATTACTCAAACAAGCATGAAACGTATGCTTGCATATTCGTCCATAGGTCAAATCGGATATGTAATTATTGGAATAATTGTTGGAGACTCAAATGGTGGATATGCGAGCATGATAACTTATATGCTGTTCTATATCGCCATGAATCTAGGAACTTTTGCTTGCATTATATTATTTGGTCTACGTACCGGAACTGATAACATTCGAGATTATGCAGGATTATACACGAAAAGATCCTTTTTTGGCTCTCTCTTTAGCTCTATGTCTCTTATCCCTAGGAGGTCTTCCTCCACTAGCAGGTTTTTTTGGAAAACTCCATTTATTCTGGTGTGGATGGCAGGCAGGCCTATATTTCTTGGTTTCAATAGGACTCCTTACGAGCGTTCTTTCTATCTACTATTATCTAAAAATAATCAAGTTATTAATGACTGGACGAAACCAAGAAATAACCCCTCACATGCGAAATTATAGAATATCCCCTTAAGATCAAACAATTCCATCGAATTGAGTATGATTGTATGTGTGATAGCATCTACTATACTAGGAATATCAATGAACCCGATTATTGCGATTA
+
IQISSIEGF?5434AFINJLHKJPKIGMMSQLNMLSMJSIMSMJIKIDD@@MLJHLJQLSLMJKKJJJMSOSKPSPOLSONJOLKLKHOJOJLB@GFF;:4422355=<<<=?><>=;00IGMGPLRSJMLLNHOSOKHKFFEC>--DMJJNMKLODEBFIIJJD:;;>AIHOILNJHIG===<===LSLSRSSRNMSKJKL<;:;;@@@><=?@HDGIIEKGKISOJLLSSQJLNMJKNNJJMQMJLSOOMKLKKSJNJLLSSJLNMMKNJMKRSOOKLKPLLSONPKJBSRSSI/////9:;<JMMLIKLESSSFFIGJHHH@51)())>>>??@D9999B>>>HIJGEIGFJJKPSMMKSKNKJHOJJIGFA?HSSSNFEEIIMIHIGHKSIMOOOINGJKOHLMIMKIOIHIJNSLIMPQOJKGGJ<;;;;GIFJFGMGA@@A@KSJCBCDDGGHJSSJSJRHPKLKKHC>>>G@@ANOSMMSLJRPKP==>>@HIGJNGJJLCFEEEGHFDCBB=:-***+*2;;?CCGGGNKOSSLLHRLMLPLIB@DD=>HGFGHLLHIHHJIMHJIKHGGG;;:::BCLILIHHGFEGGGGF*((()),++++,++,347ACMJJJHMIHGJGIFFFGIGSNKHDEEDF
@49_45CNXP_4
GGCAATGCAAGGGAAGCCATCGATAAAATAGTGAACATTGTAAATATTTTTGGAATGGAGATAGCCATTCCACCCATTTCATCAAGATAAACAAGCCTAATTCTATCATAACTCGTTCCTGCCAAGAAAAAAGGTGCAGCGCCAATAAATCCATGAGAAATTATTTGTAAAATAGCTCCATTAAGTCCAGGATCCGTTATAGAACTAATACCTATAATTATAAAACCCATATGAGATACAGAAGAATAGGCTATTCTCTTTTTTAAATTACGTTGACCGAGAGATGTTAAAGCTGCATAAATTATTTGGATTGTACCGACTACCAACAACCAAGGAGAAAACATAGAATGAGCGTGGGGTAATAATTCCATATTGATTCGAACCAACCCATAGGCTCCCATTTTTAATAAGATTCCAGCGAGAAGCATACAGGTACTGTAATGTGCCTCACCGTGGGTGTCAGGTAACCAAGTATGTAAAGGTATAATCGGTAATTTGACGGCAAAAGCAATAAGAAATCCAATATAAAATAGTATTTCAAGTGTAACAGGATAGGATTTATTAGCTAAGAGTTCTAAATTTAATGTT
+
MJRSRSRSNKPPSIOOJNSSNKKSGGSMSSOSKKKOMSONSIMILLSJOSOH>SLSGMSJSSIEFEDDCAB;>DF@MIKHKSJSQJSSKMSJSOSOPHMOJRMLMLSNSSSRIKFQLJMOKQSLIKIJSNLSSJSMIMMILSOOMSISPSOOSMSSLSSPSOLJLSOPMOSSLNSLNSKHMJPNGFFLOKNLSLSMMQNJSKSKSSSSLQSMSMSNSLOSMLJSLPONLSNQKOSPSQQQOKSSSSSKSLJSIMMPMOGA40/56HJHOPQSOSLPMQRMOQMJSSNQOLSSLKPLSKNLSOIIJJJFHKSMSISOJSOPKJSMPQSHSSSJSIDICSLSNLSMLPSSSKNKMRPSMKPNLNLSSSNSMQSSSSNFOPSSMPMRQJSKILIHNIJQJKKFG@SNJMHHHIHHGHEGEDLJSLRQLSSSSJLRNSSSSIKSPSLQSMSONKSSQKJIJISSHIHIHSSISSSPNISJJPSSSLOMHHKLIHIHGSLKJLQKNOONPPSOKKPJJKFMSSQLKKOSNNRNNOSNIKGEFHFHONSLHMIKMSQQIOMMMMMSSONSMSKJOJRJJNLSNPJNSSMLQNSK
@50_45CNXP_4
TGGACGAAACCAAGAAATAACCCCTCACATGCGAAATTATAGAATATCCCCTTTAAGATCAAACAATTCCATCGAATTGAGTATGATTGTATGTGTGATAGCATCTACTATACTAGGAATATCAATGAACCCGATTATTGCGATTA
+
LILOMIHHNPINSNKJKSOMRSLJLIJNLIQJISSNSKQGGHIKKMNJKNOQJKAFGEGHHHGHDEFEFKJOHJJIKHJIEDDEDFIIHJHKIIJHILIIKLHKLPOHGNFHFMHIGHHJHJLHKGIHFHFGFFGHGHJFFFEFGH
@51_45CNXP_4
GGCAATGCAAGGGAAGCCATAAATAGTGAACATTGTAAATATTTTTGGAATGGAGATAGCCATTCCACCCATTTCATCAAGATAAACAAGCCTAATTCTATCATAACTCGTTCCTGCCAAGAAAAAAAGTGCAGCGCCGATATATCCATGAGAAATTATTTGCAAAATAGCTCCATTAGTCCAGGATCCGTTATAGAACTAATACCTATAATTATAAAACCCATATGAGATACAGAAGAATAGGCTATTCTCTTTTTTAAATTACGTTGACCGAGAGATGTTAAAGCTGCATAAATTATTTGGATTGTACCGACTACCAACAACCAAGGAGAAAACATAGAATGAGCGTGGGGTAATAATTCCATATTGATTCGAACCAACCCATAGGCTCCCATTTTTAATAAGATTCCAGCGAGAAGCATACAGGTACTGTAATGTGCCTCACCGTGGGTGTCAGGTAACCAAGTATGTAAAGGTATAATCGGTAATTTGACGGCAAAAGCAATAAGAAATCCAATATAAAATAGTATTTCTTATTGCTTTTTGCCGTCAAATTACCGATTATACCTTTACATACTTCCTTCTGACACCCACGGTGAGGCACATTAGTGTATGCTCCTCGCTGGAATCTTATTAAAAATGGGAGCCTATGGGTTGGTTCGAATCAATATGGAATTATTACCCCACGCTCATTCTATGTTTTCTCCTTGGTTGTTGGTAGTCGGTACAATCCAAATAATTTTATTGCCGCTTAGACATCTCTCGGTCAACGTAATTTAAAAAAGAGAATAGCCTATTCTTCTGTATCTCATATGGGTTTTATAATTATAGGTATTAGTTCTATAACGGATCCTGGACTTAATGGAGCTATTTTACAAATAATTTCTCATGGATTTATTGGCGCTGCACTTTTTTCTTTGGCAGGAACGAGTTATGATAGAATTAGGCTTGTTTATCTTAAATAGGTGGAATGGCTATCTCGTTCCAAAAATATTTACAATGTTCACTCCTTTTATCGATGGCTTCCCTTGCCA
+
JMSLLJCE;=A,,,,;66577=5*===89::9;;978:::SSSSMOIFGHSOSSSSKMJIJISNILBAB>1=:964532100/02>=FIGJJHHHOISIIRLLLHMJOLMHGJIMISHEFGNHGSSSSKPJJHMIDB>/....10//35799:=JHDHSOSG>=<<=JQJSLHO9:B=...@CCCMSJHJLSIGFDDEEJMSSJKSOPSMKMKJSNKKLLSPSSLSSOLJSKF?:9955BKFCFDFJPSIICB93CCJILKQIORRPKHSSS@D@HKGPB75666LJLLMLSJNISNSSSRMSQHQ??>??DHSSHMG55544445AEEINKSNQJEF<<<@B11101::ECKNQNJ?>??;<<<<ABBBB*''''''(((02>?DOJLHMHB<=CKJOB?@=1.**,)'''(67??AEHCCDCFMPKKOMSKMSKKLSKKIKLSLSOMSOSSLJKPORNSOQJKSLMINMJMKKSIKSOIKCCBA<;:::888888<=FD@B****)11132???AACBBBDEEEDEEIIIHHKBA@A77779<:;88855654<::B999989/..-03/877653.'&&&&&./49=@@@C@ABBBC@A?>875,&&&')011433320..,((()(((''+//5:99(((()3333546654***))()'&%%%%(,679?@?=<<:99<<;<=<<5)((()/.-*+,((*+,,277<;:66678@@@?=>>>?@??966665/-+++*''&%%&&&'''('''(../44;<<<>>?AB<;;;:89<;BBB?==<==>>21112ACDAA@B?>=>;;<??BCDEFGHDB?>::;;7788889-++5'(9:;FGEDDFFHGC><<<=;<>@CCBDC??:8CA?;:87>>==9552223469:;///--/1100001../47>9771--??CA@BB/////99?A@<=>??@CDDCB@<:962400-&%&&'&&&'/44434666:887,++,,89<?@?=1111588115*('&&%$#$%)++++,,,-245664152155
@52_45CNXP_4
CGTACGTAAACAACTCGAAGTATGGGTCTAGCTTATTGATACGTTACCGAAAACCTCATTTGAATAAATTTGGAATACATTTTATTTTTTTTATTGACAAGTACTCGTACTCAAAAAAGTTAAAAATTTTTTATTTATATATTTTTTTTGAGTACGCGTTCTTTGGACCTGGTGTATCTTGTCTTTACCATGAATGATTTTCCTTGGTTAACAATAATTGTTGTTTTTCCAATATCTGCTGGTTCATTAATGTTATTTCTCCCGCATAGGGGAAATAAAGTCAATAAATGGTATACTATATGCATTTGCATCTTAGAACTTCTTCTAACGACCTACGCTTTTTGTTATAATTTTAAAATGGACGATCCATTAATTCAACTGTCCGAAGATTATAAATGGATCGATTTTTTTGATTTTTACTGGAGAATGGGAATAGATGGACTTTCTATAGGAACTATTTTACTGACGGGATTTATTACTACTAGCCGCTTTAGCGGCTTTTCCAGTTACTCGGGATTCCCGATTTTTTCATTTCCTGATGTTAGCAATGTACAGCGGTCAAATAGGATTATTTTCTTCTCGGGATCTTCTACTTTTTTTCATCATGTGGGAATTAGAATTAATTCCCGTTTATCTACTTTTATCCATGTGGGGTGGAAAGAAACGTCTGTATTCGGCTACAAAATTTATTTTGTACACGGCAGGAAGTTCTATTTTTTTATTAATAGGAGTTTTAGGTATAAGTTTATATGGTTCGAACGAACCAACATTAAATTTAGAAGTTTTGGCTAAATAATCCTATCCTGTTACACTTGAAATACTATTTTATATTGGATTTCTTATTGCTTTTGCCGTCAAATTACCGATTATACCTTTACATACTTGGTTACCTGACACCCACGGTGAGGCACATTACAGTACCTGTATGCTTCTCGCTGGAATCTTATTAAAAATGGGAGCCTATGGGTTGGTTCGAATCAATATGGAAGTTGTACCCCCGCTCATTCTATGTTTTCTCCTTGGTTGTTGGTAGTCGGTACAATCCAAATAATTTATGCAGCTTTAACATACTTCTCGGTCAACGTAATTTAAAAAAGAGAATAGCCTATTCTTCTGTATCTCATATGGGTTTTATAATTATAGGTATTAGTTCTATAACGGATCCTGGACTTAATGGAGCTATTTTACAAATAATTTCTCATGGATTTATTGGCGCTGCACTTTTTTTCTTGGCAGGAACGAGTTATGATAGAATTAGGCTTGTTTATCTGATAAAT
+
JQMLJGHGFFFEFHJJJOMIMNMLJLHLMKLNKOKKMJPQKROOLLLMSILSKJOJJISOKPSSMJKJJLKKISMIIMMLPLPKEFJLSSSSOJSLHJJNOLKPGJHIHOIFCEDJSSPKIGIKOSHIGQSSNSORQSSKGF=>HJSA@@@GJQLMIDFGD@FG=HNISMLKJSNMOMQLNLOSJSRRSLLJPLSIJMKSMRISOLOPLKKLQSOIMSHLMINSJSSIGLKMLKSLKQMIQKHL>>>>>LSJKLJLMSRSJSLSRMSFEFFDQMSIIFSHMIJMRMJPKKHLHKKNIKLRKMSPSSMKSSJKQS00@BEJSGGNJKKKIIIGIMLJSMKQSSKOSSPOJLKLSSKKJSKESGJJGJHIOJOSSSLKNQSJLRKMLLLIOKKIRNJOPLNJSPSHNMSSSSSKGICSSSSNKJGOQRSMKSSNOSHIIKIMSEGGIHQHGHHHLJOKKMNMNLSMHRMLKNKHINMSQEED>62114E11111-/ADGIIOKLHGB@AHGJJLLSMSSOILNLRLDSMMNPJGJLNSIMLLLLSJLJKNKPPIJGGGIHFHDCBCISKHHKFHJGMDHS55EIGJIHJLK>;66674BBEHGEG333333<SJRKIJKHLNKMSISHGGED601GCDCCDRMJIJJSHIHJJIJHIMNHHPLMKSJLLIGHIHGKFFFFFEGEDDEEGOJGILNJLJIHF?>;;<==FBFHEFFEGNOSSSPKLGJMSIKRIFHISNQLKIFFEHHLNIISMKIHIHEGFGFHHHKJMNKISI@@??B,,,,*+*)''''(&)(&'*&%&++-3;<FLIDDDIGKHJJKLKKGHGMSSLSOSJKJRMRSJKSJ;;;;<HFHGGNNSLSQPMLRSQKILHHSIKIIBQIKORNQNRGFLPSHRMKNMEFFEEQHLIJKIJQSPLKNKLJKJGKKKNOLSSLLSSSMQSKMOSNSKJMKSSHJONPQJLIJKJSSLSKSSSOJSSSNSOSSLIJJJMDACB;:7540-*'%$$$'024:66666DGLCD>?>HMQMKLLJNMNPLHIKJKJJPIPSLMHKRHHIIHILSOMKRKLJSK====5366567BDHQLPKNLIGHJKIKIESSSQIHGKIJGGJKOLSKLSNNSKIPNMOQJJSLSPSMISKQOKOLKMNILJSKNMQIKSMHHKJJJLNMNJMLGIIKPJLJKKMNLKIRKPNROSQJHLIQMSSPQNLLJLNNNPPOMSKKMSQKMHNANQSKCBB??IJJHFFDEGHFFKSNKMEFF<<<=LFEFMGEGB))'&#$$$%''
@53_45CNXP_4
ATGCTAGCAACAACTCGAAGTATGGGTCTAGCTTCTTGATAGATTGGGAAAACCTCATTTGAATAAATTTGGAATACATTTTATTTTTTTTATTGACAAGTACTCGTACTCAAAAAAGTTAAAAATTTTTTATTTATATATTTTTTGAGTACGCGTTCTTTGGACCTGGTGTATCTTGTCTTTACCATGAATGATTTTCCTTGGTTAACAATAATTGTTGTTTTTCCAATATCTGCTGGTTCATTAATGTTATTTCTCCCGCATAGGGGAAATAAAGTCAATAAATGGTATACTATATGCATTTGCATCTTAGAACTTCTTCTAACGACCTACGCTTTTTGTTATAATTTTAAAATGGACGATCCATTAATTCAACTGTCCGAAGATTATAAATGGATCGATTTTTTTGATTTTTACTGGAGAATGGGAATAGATGGACTTTCTATAGGAACTATTTTACTGACGGGATTTATTACTACTTTAGCCACTTTAGCGGCTTTTCCAGTTACTCGGGATTCCCCGATTTTTTCATTTCCTGATGTTAGCAATGTACAGCGGTCAAATAGGATTATTTTCTTCTCGGGATCTTCTACTTTTTTTCATCATGTGGGAATTAGAATTAATTCCCGTTTATCTACTTTTATCCATGTGGGGTGGAAAGAAACGTCTGTATTCGGCTACAAAATTTATTTTGTACACGGCAGGAAGTTCTATTTTTTTATTAATAGGAGTTTTAGGTATAAGTTTATATGGTTCGAACGAACCAACATTAAATTTAGAACTCTTAGCTAATAAATCCTATCCTGTTACACTTGAAATACTATTTTATATTGGATTTCTTATTGCTTTTGCCGTCAAATTACCGATTATACCTTTACATACTTGGTTACCTGACACCCACGGTGAGGCACATTACAGTACCTGTATGCTTCTCGCTGGAATCTTATTAAAAATGGGAGCCTATGGGTTGGTTCGAATCAATATGGAATTATTACCCCACGCTCATTCTATGTTTTCTCCTTGGTTGTTGGTAGTCGGTACAATCCAAATAATTTATGCAGCTTCAACATCTCCCGGTCAACGTAATTTAAAAAAGAGAATAGCCTATTCTTCTGTATCTCATATGGGTTTTATAATTATAGGTATTAGTTCTATAACGGATCCTGGACTTAATGGAGCTATTTTACAAATAATTTCTCATGGATTTATTGGCGCTGCACTTTTTTTCTTGGCAGGAACGAGTTATGATAGAATTAGGCTTGTTTATCTTGATGAAATGGGTGGAATGGCTATCTCCATTCCAAAAATATTTACAATGTTCACTATTTTATCGATGGCTTCCCTTGCATTGCCA
+
668HHFKJGIREDEFEQMMMSMQBDCCEMJGHCB,,,,,9*&%$$#$$$&'((***-,.0,,,,,HFEFSGKJLMOMJLIINLDBJMSSSSLSSJOJQNJSMKSA>=<.+++,ADSSBA>00EJNSLOGSSMHOSJKSNILCA:9G?:988=,,,,,))-,(,78?LMJSSMMKKIRSKFEGK<LSGIKHHJKHFJSHEKIIHLNKSSSKSMMMKMMJLQFJGC>?FBB++:7++++77777OSKKRMIPSJNNSLSHJJISKKBHJJAFMD>--,,-++++,9;7KKHHGKKKMPJOLSJSKKLNGSKNH12:<IHLHKKMSMKHKKPKKMQMHSHJPMLSMMRMLLLSSNMSOQNJKFECCCJIQSMRSQIHHJHHGLMHNIIKSOMKLSJSJMHNIHDFDGEKHE@?>AHKKH66667OLNGJLKOSMOSHFJHOLIJNKLRIIKLLIPSLJLSKNNNKMKHGGFIKNPOSRSMNJLJLGJJOMJGIKMJMNKGJKJSPLEFDEEDDHGILIIIKMH4.668<>ENSHGGILQJJLIIJOJGLJJHLSNHKIG@@?????@EEEEFFEFFEOKKSGGILFFEEFHIOKKHFFEJKSSL>>?LNSHSJOMMSSROKJHHKKSIGGKFHLHHGDBA@CMOPKMNSHGJNJGIHHGGSEOLMLKPMKSSSSKSPRNKOSSKMSSKJSLMGIMHJKRKSKOLSOHGIHJSHHLJSFSSSSSSSNMMSJISNQJKESLLMSSSSJSOOSSMLOJKGLHFFGHSHSPLIIJ=====JDJICLKQSKIJSSSRNPSKSSSKSOSSPQSMMSKNSOLMSOSNSLLKMNOSSNLMLSSSNSSSSKSJLNPOHGHMJ>>=<<>@BABKCLILQLLNS?<<<>LESKIGEF6///009>>?BHJOKIJLSMSKJQMSSOKMLNSOSSSLSKOSJNKSMSSNSLSSJSHMSOSKOJPOSSSPSSFLSPMNQLQISKSMSKSSPSKQMLPSSKKGLNLSNMSJIRNSQNSMNSMQLSMKMHSLOSSPSKJRLLKSSNNNLSSMOJ77777GGJHIGNNJOKKKSONSKPOJSSPMLLSPSOSNSMLKMMMKOSRMSOLSMJQSSSRSPSMLOSRIIQSSPSSSSOJSIHJHHNQMRNOKOSSRSKPOQJSKSKOSNMLSMSSRSQISINKRISNLRSNMKOSMSSSPLOLSJMSSOKSKMSSSLKOROLMPMJNOLSSSLOSPSKLSOJSHFEHNSSKPPJOPMSQMPNMIMISOLSSKHHEFGFBABAEHGBBBBCNMLA@LJOSOSOKHIMFJHIGFGIHHGIRSIKHEC3477HKD-,,,-?IJFMILHINJSPSKJJMGJGHKNGOGHJESDDIIHJIIE
@54_45CNXP_4
GCAATGCAAGGGAAGCCATCGATAAAATAGTGAACATTGTAAATATTTTTGGAATGGAGATAGCCATTCCACCCATTTCATCAAGATAAACAAGCCTAATTCTATCATAACTCGTTCCTGCCAAGAAAATTGCAGCGCCAATAAATCCATGAGAAATTATTTGTAAAATAGCTCCATTAAGTCCAGGATCCGTTATAGAACTAATACCTATAATTATAAAACCCATATGAGATACAGAAGAATAGGCTATTCTCTTTTTTAAATTACGTTGACCGAGAGATGTTAAAGCTGCATAAATTATTTGGATTGTACCGACTACCAACAACCAAGGAGAAAACATAGAATGAGCGTGGGGTAATAATTCCATATTGATTCGAACCAACCCATAGGCTCCCATTTTTGATCAATTCCAGCGAGAAGCATACAGGTACTGTAATGTGCCTCACCGTGGGTGTCAGGTAACCAAGTATGTAAAGGTATAATCGGTAATTTGACGGCAAAAGCAATAAGAAATCCAATATAAATAGTATTTCAAGTGTAACAGGATAGGATTTATTAGCTAAGAGTTCTAAATTTAATGTTGGTTCGTTCGAACCATATAAACTTATACCTAAAACTCCTATTAATAAAAAAATAGAACTTCCTGCCGTGTACAAAATAAATTTTGTAGCCGAATACAGACGTTTCTTTCCACCCCACATGGATAAAAGTAGATAAACGGGAATTAATTCTAATTCCCACATGATGAAAAAAAGTAGAAGATCCCGAGAAGAAAATAATCCTATTTGACCGCTGTACATTGCTAACATCAGGAAATGAAAAAATCGGGAATCCCGAGTAACTGGAAAAGCCGCTAAAGTGGCTAAAGTAGTAATAAATCCCGTCAGTAAAATAGTTCCTATAGAAAGTCCATCTATTCCCATTCTCCAGTAAAAATCAAAAAAATCGATCCATTTATAATCTTCGGACAGTTGAATTAATGGATCGTCCATTTTAAAATTATAACAAAAAGCGTAGGTCGTTAGAAGAAGTTCTAAGATGCAAATGCATATAGTATACCATTTATTGACTTTATTTCCCCTATGCGGGAGAAATAACATTAATGAACCAGCAGATATTGGAAAAACAACAATTATTGTTAACCAAGGAAAATCATTCATGGTAAAGACAAGATACACCAGGTCCAAAGAACGCGTACTCAAAAAAAATATATAAATAAAAAATTTTTAACTTTTTTGAGTACGAGTACTTGTCAATAAAAAAAATAAAATGTATTCCAAATTTATTCAAATGAGGTTTTCGGTAACGTATCAATAAGCTAGACCCATACTTCGAGTTGTTTACGTACGAGGTGCTGTTCTCATTCAAAGGTTCGGTTGTTT
+
I88888IHLSSPMSSOSSSMGHHHJSOJRJJGHMNSSLJLSPOOKSLQJKH=<;;333356666=@DOISDCIF>???::;9:=>?989GKOSOSMOMLKKMQSSRSKLSSJQGNNPLJSNJAD?2..:,,,,,:;>>?CDABLKOSNSMKOJSSOKNOOMSOSLMQSOQIJNC@::;NHQIHKMSSSLMMSSJNSFAABFJJNJSLKKSKSSSQSORKNFBMQJJONEB?=<:7327:;GIJGHHMJGIQBA;;;;98AAHKILNLINKPOSKCCCCIDLPSRHKMOSNSONNNSSSON??>??OOSJMROIHNSMJOSSSKPHPIMKQSMSSJMOKKF9955<666BBDEISQLJKSOJSPKOPSIMHHKQSJKRKSKJKNKHLJEKMJJFF8127775)))(''''(*))***+++++*******DESSHJSNOMSMNJJQINNOIPGPQOSIHLEDB=<86655001/0122IIFDFEHFDCC@DFHKEF>====JPNPS<<<<<:::CMFGFFHPHHA4*FKJGKJJKJJPLNIMNLISMLMOSKKPJIRKJHHB?@??BCDEHGJHEJLMOISNMM43333EDFFJLHKSFDDD113CKJJJJSQIKHPJLPOOSJSHSHGD<BCEIMNSRSOORSKLSNKHIOJLCC87<GCHMMJKKMKIISSKLNISOKEFFMJLSMFFIFCFABLP?:GNJBCBCCJSKQONIMSJLPOOLLHQISSOJOKSRHLSIGH>???@SI><;<;LSHIHCCECFF<<<?;@RHJSMLMONLMLMNLJHISLLSSOJSLSLMMILMOJLIHMNISJKNKKMQIKM77778BCBBIGGMNFFGFG@<<CDBMSSLSKLJIIHOSQNOLKNOFBA>==>EHCBAACHGFGLJISIMKOSEBBA>?:66*))))*5556M88778??AFJOHOGJ1////ISKJJBCBDSSSSPOSSNSOJLQFSSSNNMMDFKNQMSKHFFHELLSSKKJILLJBCBBBBCAGFMMNKMKLIMAKMROSSHIISSLPISIQNONMSOSSRSSMMHISKSSSSKJQOLHJIIIHHSSHMSSJOLCBD;:::55545E?3CEFNHMLJLJRKGIGJINLJJOHLNLSNPRSHHHLKLJNIIQSPSLSQPLSSLHKKSSKRIKSIKHRNSSSKKJHPHGHHJLSNJOSLSIIMJKMMOMLSSLKMLSRKMIGIGEGHIB===ANSJJJEHHEB>:2DDKKOLKGSSIAA>?A@NSSGGFFEG<632125556100//6<BDJKIIC@EFIIJLLOFCBCDFHI=?<75784=BEECFLK?????JGFHGFJJIHIMSKJEEEFHIJSNHIJFHKJHHJGLO7<<<>?BEEFECDCBCDAA*****GKSGIIHFEFEEDC4*
@55_45CNXP_4
CGTACGTATTTTTGGCCTAATTCTTCTTCTGATGATCGATTTAACCTCTGATCAAAAAGATATACCTTGGTTATATTTCATCTCTTCAACAAGTTTCGTAATGAGCATAACGGCCCTATTGTTCCGATGGAGAGAAGAACCTATGATTAGCTTTTCAGGAAATTTCCAAACGAACAATTTCAACGAAATCTTTCAATTTCTTATTTTACTATGTTCAACTCTCTGTATTCCTCTATCCGTAGAGTACATTGAATGTACAGAAATGGCTATAACAGAGTTTCTGTTATTCATATTAACAGCTACTCTAGGAGGAATGTTTTTATGTGGTGCTAACGATTTAATAACTATCTTTGTAGCTCTAGAATGTTTCAGTTTATGCTCCTACCTATTATCTGGATATACCAAGAAAGATATACGATCTAATGAGGCTACTATGAAATATTTACTCATGGGTGGGGCAAGCTCTTCTATTCTGGTTTATGGTTTCTCTTGGCTATATGGTTCATCCGGGGGAGAGGATTTGAGCTTCAAGAAATAGTGAATGGTCTTATCAATACACAAATGTATAACTCCCCAGGAATTTCAATTGCGCTTATATTCATCACTGTAGGAATTGGGTTCAAGCTTTCCCTAGCCCCTTTTCATCAATGGACTCCTGACGTATACGAAGGATCTCCCACTCCAGTCGTTGCTTTTCTTTCTGTTACTTCGAAAGTAGCTGCTTTAGCTTTAGCCACTCGAATTTTCGATATTCCTTTTTATTTCTTATCAAATGAATGGCATCTTCTTCTGGAAATCCTAGCTATTCTTAGCATGATATTCGGGAATCTCATTGCTATTACTCAAACAAGCATGAAACGTATGCTTGCATATTCGTCCATAGGTCAAATCGGATATGTAATTATTGGAATAATTGTTGGAGACTCAAATGGTGGATATGCGAGCATGATAACTTATATGCTGTTCTATATCGCCATGAATCTAGGAACTTTTGCTTGCATTATATTATTTGGTCTACGTACCGGAACTGATAACATTCGAGATTATGCAGGATTATACACAAAAGATCCTTTTTTGGCTCTCTCTTTAGCTCTATGTCTCTTATCCCTAGGAGGTCTTCCTCCACTAGCAGGTTTTTTTGGAAAACTCTATTTATTCTGGTGTGGATGGCAGGCAGGCCTATATTTCTTGGTTTCAATAGGACTCCTTACGAGCGTTCTTTCTATCTACTATTATCTAAAAATAATCAAGTTATTAATGACTGGACGAAACCAAGAAATAACCCCTCACATGCGAAATTATAGAATATCCCTTAAGATCAAACAATTCCATCGAATT
+
ILMLKJMIHSSSNOOSIQSJSQLSJJKQOQKLHNISIEGGGIINSLLNSMQHGJLFMNJMSLLLJNSSKJQNMNNJLLINSINLLKJSHSJHJHLNPRSOMLNQMSIKNLJKKPSMKKHNPLMLMJNNLIMMKSMPLLRSMQONQQSKMNKE74@40000HGSMPOLKJJOMMLMMGNFGQMKIHISNNLSDJ@AJGISMQNSSQSKMMJMLOPKLSSQOPOSRRNQQPNPJKILSNSSSMQMLNJKJJSKLJKMLOISSLNJHKMMNSNMPKSIJMNILLLMKRNHGMLKLOPMJKNQSSOOKLPGFGJMGPH976666KGJHJHNMSPNJJIJIHLSLKNKMHMOSMSSNMMMKMKRMONLMLJNMSOMQOINKSLNOSLIKONQNSLPKPILNLRSSMKSMKEMLPKNSLLLNGHFGHHIJKIPGIGILLOLSIOSJQPJMKSJLLOIKNSNMSOKNSRNONKSPNMSSKIRSOSKQSNIOPNPOMSIQJNJIJKIMKJKMJHJHGILNKR@=6432/-,,,--.-,-/..12AFDFDSJMIKHGHIJIHIJJJKIHJHHQJRIJGEC@@@@.FHGGJKLNRMJMSLJG54/1@DFHIJJGIGGGHDEEEEIJJHGJKPKLLJKF?D3,-DKLHJLKIHHGLKKIILLLLLMKSSKHJKGIMLIIMKLMSSJ2229:RNLSOMQMLJSR?JPIGEEE<JGFHEDHJMLKOLSMJNJJKMKKKJSLLLKJLSNJKNSLJMSJSNLNOLIHSSJJMKKSLSLNSLSQKMJKKMISOMMRLJIMQMQRJOLJHHSNSOKNLNKMISLLSSISSKRLSSJMOILMLLMSSSNJISJGMIIKOSLKJJLNNIGSKLJKKNJKMISKLJLPHNSKJOKLIJSLSISMMJLQNPNJILMOLKOMMKLKJLSIKJNLKLJISOOMKMISHMJOSSNNKKOJSMNNJKOPJLMJOPLQJMRSSRSMPJNSJHJOSNLMSLGHGFLMKSLJHLPLOIKSSPGLSMSNSKJLIJKIHLKJOKJLLLMJJJJKGJSKLNSSMLSLJNSMNSQSOMMSSJHKJKMJJJKIKFKKSLJLJB<<DSNOOSNIJJQKKJJ?66SSKJSHJNJSOKKLINHBC777NIISPSGJLPOSKSSLKLKOLSJILSSNNHGIISLSMOKISLJMNSJLJQMLKMHKLSOMKSNMNKKKNLSMLMPNOOMIJKSLSLGLJKKLMMLLMNKGFGGFMHI>KA1IJIRIPMONLLMIMJIJJMSSPSSMJJLJINIKPLLHJHFIIKH>=>>>HNMJJKNNKPRJSGHDDCFEFND?>900./*+++++921-,/--FIIGHFHFGDSRJLJIFFFFFH
@56_45CNXP_4
AATCGCAATAATCGGGTTCATTGATATTCCTAGTATAGTAGATGCTATCACACATACAATCATACTCAATTCGATGGAATTGTTTGATCTTAAAGGGGATATTCTATAATTTCGCATGTGAGGGGTTATTTCTTGGTTTCGTCCAGTCATTAATAACTTGATTATTTTTAGATAATAGTAGATAGAAAGAACGCTCGTAAGGAGTCCTATTGAAACCAAGAAATATAGGCCTGCCTGCCATCCACACCAGAATAAATAGAGTTTTCCAAAAAAACCTGCTAGTGGAGGAAGACCTCCTAGGGATAAGAGACATAGAGCTAAAGAGAGAGCCAAAAAAGGATCTTTTGTGTATAATCCTGCATAATCTCGAATGTTATCAGTTCCGGTACGTAGACCAAATAATATAATGCAAGCAAAAGTTCCTAGATTCATGGCGATATAGAACAGCATATAAGTTATCATGCTCGCATATCCACCATTTGAGTCTCCAACAATTATTCCAATAATTACATATCCGATTTGACCTATGGACGAATATGCAAGCATACGTTTCATGCTTGTTTGAGTAATAGCAATGAGATTCCCGAATATCATGCTAAGAATAGCTAGGATTTCCAGAAGAAGAATTAGGCCAAAAATACGTACGA
+
IKHKJJKJJLLQJJSHJILNPNKLRJQSOKILMMLJLSSQJKKHGGLSJLP?>>>>KJQNGEGGEEGJHJQIJHLJLKPMPIRNMHKSCJD7775;HFGHELPEDEEDQRSRLNIIILJSLLSSPLQLSNSLSKGGGFHA788NIJNKMQHMLSMOJIE@>>??AACC;3444@AD>>>>>>=;9:;;:@NK??@>=@@DJJLSMQJSJHJIGMSQMJISNMKKNOKNQSSSIPKHDFDCCEDIMDD>:610-.1GECBAA@EFGJJFEGISSQSJSPMPISIJHMHGD=DJABBGOSFSJKMSM544455EGNQSIOJIJOLKNKHGGFHFDJISONOIJQMOSSLQQINKPMKKJONHIIJIRKMQHFECDPOLI88888KSLMSGHGGG877777?;KPIKIKQHSMLIIGEJGMOLSSONJKILKKJSOQIHHFFIKLJKJHJSIHMKLKLMLMSNORINNSIJNQLJSLMLSLSSJMNJMSKOSOMJHHJJGGHJJHHIKHOJJHHPIILMMSJMSCELISPJJFHGCDFFHKGOHHOIHMHHGGGJNIIGGFFIEDC?IHJHHOHIIFJIHIKHGIGDDBBCEGLGEFEGEGHGGHIGFGFFIHGLISMHKJKHLJIIIJGHEDBBBCEEGLKIECB@??@
@57_45CNXP_4
TCGTTTTTGGCCTAATTCTTCTTCTGGAAATCCTAGCTATTCTTAGCATGATATTCGGGAATCTCATTGCTATTACTCAAACAAGCATGAAACGTATGCTTGCATATTCGTCCATAGGTCAAATCGGATATGTAATTATTGGAATAATTGTTGGAGACTCAAATGGTGGATATGCGAGCATGATAACTTATATGCTGTTCTATATCGCCATGAATCTAGGAACTTTTGCTTGCATTATATTATTTGGTCTACGTACCGGAACTGATAACATTCGAGATTATGCAGGATTATACACAAAAGATCCTTTTTTGGCTCTCTCTTTAGCTCTATGTCTCTTATCCCTAGGAGGTCTTCCTCCACTAGCAGGTTTTTTTGGAAAACTCTATTTATTCTGGTGTGGATGGCAGGCAGGCCTATATTTCTTGGTTTCAATAGGACTCCTTACGAGCGTTCTTTCTATCTACTATTATCTAAAAATAATCAAGTTATTAATGACTGGACGAAACCAAGAAATAACCCCTCACATGCGAAATTATAGAATATCCCCTTTAAGATCAAACAATTCCATCGAATTGAGTATGATTGTATGTGTGATAGCATCTACTATACTAGGAATATCAATGAACCCGATTATTGCGATTA
+
KHHSIFSSMLIQLNJJMNPSQSSSSOLIPSSOMOSLHOOKJKQSDEHGJLHKLEEEEDSSRSMSLPOSNSPMISMRLJMSNKKOLSKLOMJSSKMOOKLSKLJNSJSPFGIIGJMJOSSLLMLMSOLLLMJQKMSSSSSMSRNLLNNSMMSSKSPNNSSKJILMLLQJJJMKSKNLSNNPLRNSKSQSJSPSILPJOSKSOLOSJJLHKSSEPKKFIFHIIROPSSNQPMQSMOSSOMLPILSSSMSSSIMSSKGGCEEOLSMSNSKOLRSSSQSSSLMSOPKGHBJIGFIMSLOJMNOOSRNSHPLSLSQNLJKSNKNMLJMNKSSKSOKNMKQKMMIOSSSDCFSSJKJKRRNSNSRKLPNNKOCB>?ALSSNJLMSSNPNLQSNMSMLSSRSRMOSKLLLHSJLSQSSNOKSLLSKRSPMIOKSSOJMHJMKJKQJMOSNSSLPSMSSSFGHH?PMHOQRLSRSKLSSNRPLLSSQSNSLJSKSSOSNKMKIKOIIHI+++++>DCHIKSJMLSLJLKMSIKSSNONLPSSNMSSIQSSLMPSRJLPCNLIIOILIJHIJNINJLRMSJILGGEJHJ66666LLMOKNPJSQJSMSSJSSMINSMLSRMLJQLPLKLNSSOMJHKIISIQRSNL?????
@58_45CNXP_4
ATGCTAGCTTTTTGGCCTAATTCTTCTTCTGATGATCGATTTAACCTCTGATCAAAAAGATATACCTTGGTTATATTTCATCTCTTCAACAAGTTTCGTAATGAGCATAACGGCCCTATTGTTCCGATGGAGAGAAGAACCTATGATTAGCTTTTCAGGAAATTTCCAAACGAACAATTTCAACGAAATCTTTCAATTTCTTATTTTACTATGTTCAACTCTCTGTATTCCTCTATCCGTAGAGTACATTGAATGTACAGAAATGGCTATAACAGAGTTTCTGTTATTCATATTAACAGCTACTCTAGGAGGAATGTTTTTATGTGGTGCTAACGATTTAATAACTATCTTTGTAGCTCTAGAATGTTTCAGTTTATGCTCCTACCTATTATCTGGATATACCAAGAAAGATATACGATCTAATGAGGCTACTATGAAATATTTACTCATGGGTGGGGCAAGCTCTTCTATTCTGGTTTATGGTTTCTCTTGGCTATATGGTTCATCCGGGGGAGAGATTGAGCTTCAAGAAATAGTGAATGGTCTTATCAATACACAAATGTATAACTCCCCAGGAATTTCAATTGCGCTTATATTCATCACTGTAGGAATTGGGTTCAAGCTTTCCCTAGCCCCTTTCATCAATGGACTCCTGACGTATACGAAGGATCTCCCACTCCAGTCGTTGCTTTTCTTTCTGTTACTTCGAAAGTAGCTGCTTTAGCTTTAGCCACTCGAATTTTCGATATTCCTTTTTATTTCTTATCAAATGAATGGCATCTTCTTCTGGAAATCCTAGCTATTCTTAGCATGATATTCGGGAATCTCATTGCTATTACTCAAACAAGCATGAAACGTATGCTTGCATATTCGTCCATAGGTCAAATCGGATATGTAATTATTGGAATAATTGTTGGAGACTCAAATGGTGGATATGCGAGCATGATAACTTATATGCTGTTCTATATCGCCATGAATCTAGGAACTTTTGCTTGCATTATATTATTTGGTCTACGTACCGGAACTGATAACATTCGAGATTATGCAGGATTATACACAAAAGATCCTTTTTTGGCTCTCTCTTTAGCTCTATGTCTCTTATCCCTAGGAGGTCTTCCTCCACTAGCAGGTTTTTTTGGAAAACTCTATTTATTCTGGTGTGGATGGCAGGCAGGCCTATATTTCTTGGTTTCAATAGGACTCCTTACGAGCGTTCTTTCTATCTACTATTATCTAAAAATAATCAAGTTATTAATGACTGGACGAAACCAAGAAATAACCCCTCACATGCGAAATTATAGAATATCCCCTTTAAGATCAAACAATTCCATCGAATTGAGTATGATTGTATGTGTGATAGCATCTACTATACTAGGAATATCAATGAACCCGATTATTGCGATTA
+
HHHKLJILIKCSSJEHHIJSJMJHHJLSSKSLIKKSECCCCMOLMHHHHKJSKJISQOPKQKKJJKSQMKJPKSMJSJSRLJLOLPLMKNKKJMKSMSJJMMJIIJIOQSMLNSE=====OSOKIJHME@=EHEDC??JEEEFHCCDJQOOEIF?=@EFGKNMKLLMHDGDCDDEHLMHOJSJIEAGHJHGFF=<:;<BGFLLGJMHKQJHIGHJIKNKSNLLLKMJHMJIJMNJKMKIHLHFGFFGHIMHJIIGIFEEEFLJHIJICFGFFEEDDEGGLJSLHIIINHHHIKOGFIGHFFFGGGFGHIKJFDBFFLIHSKMLJIJFFIGDECA??GFLNSGILNOLHJMJQILIIJJJHKHGIHKSPONOKIMHMIJKHIOLISJJMSLMIPSKNHSJHLKHHNLJIKJHFA@;=EGFFHISJLQQJLHLIJKSKFGGFGIEGENIJPMKMKNKHKKLJJLIHGJILJGKLJPMIKSIKMLLSLSLKLII=<<;=D:99=9>;2211/'&&&&&%,,-.(''(,/+-.?@HJOPKSJKSQISJNSJLRMJLSKSJMKHNNMSNLOSFS/////0@B?GFSI:999:FBFDGEHJGGJJKJMJSKLKIJIFJLFH<IINBGLIGHJAIK><==HSC<B7*@SKLJSOGIHIHMLKSOJHIJJHGHHFELIEEDS@;<CBDBCFDHIMKNLGSQPMLNILNSSPKIPMISHNJKGGGEJILSSMRKFKIILOMG?B888IIHKNKLJJGHMKLHD=8741/3,,<=>DFHIKNILJLHGFIFGIKHQJLILLJMSMLHDDEDEFGHIJFFHFFGINHSLGDBAADEHKIGFKIGMOHJIGIGFGKGGKGGHHIHPQFBBBBEMNLB<::3//--.1136>HFHJLSILJSSKNQIOIKRSQPKKSPKQSKNSJMLNJJLNISIDBACBFSGIHFNHSKNHJLIHLLLLKJJIOKJKNLSILKKSPJRRQKJKHILHLKSLSHIQOLSP@RSMMNQSLIIJMSMKMMINSNNSKLHIIHIMHLJIPKJIKSINMGGF00000DMLPNHHHKGLKJSLJNJIIJNOLSMKCHFHIJHKKLKSKKHCD:5:EMHJRINMMLSRSSQHHB;>C@CCLODIE?>=<<89?????A>::;:ACGGHHLMPSKKIIHKLIONHOPJHNSLNSPKKKLIMKLILNJLNSJSJMINNGEKFIGHED=FOGEHKMKJKMIJLHKMKHNMA???@IIGIKLJMMLLHIIJMQKKIPMNJLHJJMSMKJNNJSIISKAGFGIKMILLLMJPMSMKPOIOJKSLRJLSMMSLLKGKKMRQLJBKHHIAJISKRMHJLJSOHKJIKJIJJILISFFDDEIILFHILJJLHLJKNMIMKLIIHIGHIKIHJDJILIQIMLQJKIGIHJJGKISNMIFDJGF
@59_45CNXP_4
AATCGCAATAATCGGGTTCATTGATATTCCTAGTATAGTAGATGCTATCACACATACAATCATACTCAATTCGATGGAATTGTTTGATCTTAAAGGGGATATTCTATAATTTCGCATGTGAGGGGTTATTTCTTGGTTTCGTCCAGTCATTAATAACTTGATTATTTTTAGATAATAGTAGATAGAAAGAACGCTCGTAAGGAGTCCTATTGAAACCAAGAAATATAGGCCTGCCTGCCGTCCACACCAGAATAAATAGAGTTTTCCAAAAAAACCTGCTAGTGGAGGAAGACCTCCTAGGGATAAGAGACATAGAGCTAAAGAGAGAGCCAAAAAAGGATCTTTTGTGTGGAT
+
FFJPKOLIPMRSMJSMMSMMJONKJMMLSNMKIKSIMISSLIMJQIIFKIIKLLLLSQPKOSLJLLIGHOSJSIJMNSKSLLIKPRSSHM3../=AHINIKJIMSKHJJJLLLNKKJMSSLKJNLMLLOOSPSLJNSSNLLLKLHHKKFPSNQKIHPJSLHHJIKLLSSLMLQLILFEEFIGHHIGGJKHIRLKSKHMKHNJLILHINKIPIHSMNKMJIMSLGIJLPROKMSSMSSSMMSIJMJIKHQOHHJLKNDA@@?<<:98://FFPSQSLKIKSIOSPNMOMILKPKNILIPHQSILLHKGMMKNNMLSOIIEAGEGQHKGEFFFHFFJLNMMIJGKHKKC@9.&$#$
@60_45CNXP_4
AATCGCAATAATCGGGTTCATTCACAAGAACAGTTTCTAGATGGTCCAGTAGTTCCTTGGCTTGACAAGAACCAAAGTCTGGGTCAGCATCTTGGTGATGCCAGACTAAAGCACTCTCTTTTGCTTCTATATTGGATCCATCAGTAGTCTCTGTATAAAGTCTCATAATAGGTCCCACAACTTTCTTCCACTCAAGGTCATCAGATAAGCCGCTTGTTTCCCAGTCAGAAGAAGAATTAGGCCAAAAATACGTACGA
+
KNJSJJSNLJNLLNLLISNMQSOSNJJMJRPPSGQLKSNOKMMNSNSMSPSLSSLLSKCCSNNKIPKSKLNSJLSLOJSNKNILLSSLSSLG=778EPKHKNB<::;;<KMLSGIMQMMKJJKOQSSSLQKSKOKNMSROLJSMKMKRSSINKKJSLPNNSSSJSNLKSKSKN(((((IIISOSISPBAGEISMJMSRKJSKJJIJLKSNQNLKIIRSKKJMFJSJPJPMDDSSMNSIMHJSJILMPPNRKOSOJOJ
@61_45CNXP_4
AATCGCAATAATCGGGTTCATCTCTGCAAACTGACATATCTCAGGATGGAGAGCCTTGCAGCCACCACAGCCAGGTGAGAAGAAATCAACAACAACAAGCTTATCACCAGCGTTAGTAAGAGAATCAACGAGCTCTTGAGCTGAAGAGATCTCTCTCATGTTATCTTTCAGACCTTCTCCCACCACTTCTGAGCTGTCCCAATCCTCAAAGTTGTCTGAGCTGTGATAGCTGATGATCTTCTGAAGCTCTCATCTTGAGAATCTCCGAAAACGATCTGTTTTCCGTAAAATACGCTTCTTAAGAGGCTTCTGACTCTTAAGCTTCAGACAAGAGAAACCTTTTTTCAAACCAAACCCACCAAAACTCACCGAAAAGAGAAATCATCAACACGGTGATGATTACCACAAGCTCCTAAGACAAACTCGTTTGCTAATCACTTCCGTCATATTATTCTCTAATCAGAAGAAGAATTAGGCCAAAAATACGTACGA
+
9;<<9:556323****+9><=<<<==?>CCBDFHFILDC>=...../FEFFHIFHEFDDDDBD:9999@@ADDFJI??>>AGFKJFEFECFGI@@@?:::999><<<===?:::21111141/044>ADAABBEIEA?@@AGEBBCGFFIEIFG;;;;;EGDA@<<<=<@@?;98:0143302BDDDDCA<<==BFGGC5.---/:,)))(*)&%%%%%'&&&'8556EEGGIHIISEDB4445;>=@442,+++,;89;;;;<54/0005-,,+++/*)*)',,-+)(('''&&&.,,,''0:DEDDHHMJGKLHHHA@?994..338<>===@AE>,,,,55::;??EGDGGDDDABDCEKOLC?7650,**1/138=?<?GJC<<<<<<<<?@@/---+++**+,.=>@<>888<633656*(((().445;?BHEFCBEEEGSECC65578961///1<;<=AH<:;GHB@@@@CC@EIHGIHPKJGH
@62_45CNXP_4
ATGCTAGCAACAACTCGAAGTATGGGTCTAGCTTATTGATACGTTACCGAAAACCTCATTTGAATAAATTTGGAATACATTTTATTTTTTTTATTGACAAGTACTCGTACTCAAAAAAGTTAAAAATTTTTTATTTATATATTTTTTTTGAGTACGCGTTCTTTGGACCTGGTGTATCTTGTCTTTACCACGAATGATTTTCCTTGGTTAACAATAATTGTTGTTTTTCCAATATCTGCTGGTTCATTAATGTTATTTCTCCCGCATAGGGGAAATAAAGTCAATAAATGGTATACTATATGCATTTGCATCTTAGAACTTCTTCTAACGACCTACGCTTTTTGTTATAATTTTAAAATGGACGATCCATTAATTCAACTGTCCGAAGATTATAAATGGATCGATTTTTTTGATTTTTACTGGAGAATGGGAATAGATGGACTTTCTATAGGAACTATTTTACTGACGGGATTTATTACTACTTTAGCCACTTTAGCGGCTTTTCCAGTTACTCGGGATTCCCGATTTTTTCATTTCCTGATGTTAGCAATGTACAGCGGTCAAATAGGATTATTTTCTTCTCGGGATCTTCTACTTTTTTTCATCATGTGGGAATTAGAATTAATTTCCGTTTATCTACTTTTATCCATGTGGGGTGGAAAGAAACGTCTGTATTCGGCTACAAAATTTATTTTGTACACGGCAGGAAGTTCTATTTTTTTATTAATAGGAGTTTTAGGTATAAGTTTATATGGTTCGAACGAACCAACATTAAATTTAGAACTCTTAGCTAATAAATCCTATCCTGTTACACTTGAAATACTATTTTATATTGGATTTCTTATTGCTTTTGCCGTCAAATTACCGATTATACCTTTACATACTTGGTTACCTGACACCCACGGTGAGGCACATTACAGTACCTGTATGCTTCTCGCTGGAATCTTATTAAAAATGGGAGCCTATGGGTTGGTTCGAATCAATATGGAATTATTACCCCACGCTCATTCTATGTTTTCTCCTTGGTTGTTGGTAGTCGGTACAATCCAAATAATTTATGCAGCTTTAACATCTCTCGGTCAACATTGATCTAAAAAAGAGAATAGCCTATTCTTCTGTATCTCATATGGGTTTTATAATTATAGGTATTAGTTCTATAACGGATCCTGGACTTAATGGAGCTATTTTACAAATAATTTCTCATGGATTTATT
+
88:SIDEDEEFKGGK44444FIJBCCEIIIKJSSJNLFHINSLLSKKNKJOMNSSH???SMOJRSPOPLPSMPIMIOJLJLJSJF?EFKSSSPJJJHGGGFFEGFHJHGHF>>>@HSORFHCCSLORJISSSMSJQNSKMHNGE@SSSSSSMOJKJPCDDBAFF8ISLIJOHLOSQIMNMNSIKGM;:877568CCNKHIJKSSLIJNSLLNKKIJLMKQKSMSPKQOSMHFJLROIKJSSJKSKNKSOJSPKSHSPRSSNOKNPNIPJKRKOILHDECCDCDEHKSMSKJIJIISIGHLLKSLLSJMKDLFFF43@GGGKKPKMLJKMJJJKINQKNLKQSSLMMKPSSGKEKKHSLLISQHBDBCDNLJJOKHEKIIGIIKNMIJSSSKPIKOMJNGHSPPSIJKPSSSLISFGSSSSNKMONLIJIMLSSSGEEFEHOOLEJMNOLIHGKIIIHKGSSSKSIHFDCCCGIJLKSOSLLGJKJISQJMNLSSNSKOKIILMLMKHGGNHGGGGJJGKMBA0+*'&&''45AFDJHKGHHIIKIKKKJHIJIHFGECBCFEIJLQOKHIKKINJOSKSR==ACCCCGEHOJFEE?B=HEHG:888::::89:;<=:////011BCC846//FDDSSSHKKLSSOSMKMNMLMMPOMNOI?LGJJSJLOMSJINJIOKLQJNMIHJPMKNRKNOKNOSMNL>=:57<@ABDE@???CIPSSSSSG......./F?HC:::<;<<<=GFGFHLJMKMJEDGDC97778>==::;86/(57(---,------.6FHSIGMSILSJNJSSPHSGIISSLQMLNSKHKOIMOHASJKJHMONSSQKMDA@>:822223>KLHHJMMSSIKJNKSJJMKJOJPFGNK<4--,,68>???>>?ABDGABCCDJHNGKIG>><7EDEDHIKIILEGHHKILIHJOLJNRSSOSSSPSIIKPPLNSKSLSMKSSOKOSNLOKNGKGHIK11117,+++-2-,,,**++*+@CIHOIOSNLHLMISMLLLROLSSKQKOSNLSGGH>>>>?I98800001<DDCCFOSNSMLLLSMMKSIPJJ;;8.---((('*)%&*(''(*7AKJCGHKIIJHLKJKMRNNOSSSPSLOPHOLOLSSMOSOIG@@????@@ILSSJSMLRPOSSOPOMSSJNKLMOMSLSMNSNMJJRJPLBSQMSSSOONMPKKSMOOHSLPKSSOSS
@63_45CNXP_4
AATCGCAATAATCGGGTTCATTTAGGTTTTACCTAACATTAACTCTCAATCTACTGCCACTACAGTGAATCAACTACTGGCAGTAACTAAAGCTTTAATCAAGTCGGCTCATAGCAACAAACACAACTACAAACAAACAAACAAACCTGCAACGAGACATGTCTCATTTGAGCCTACAATGGGATATATCTATCAATAGACAGTAAATCCACACACACAAGAACTAATCAGAAGAAGAATTAGGCCAA
+
FFKHEFFFFIKIDB@??@BBEEIAA@=>B7....*(&&&&%&<?@ABFHHGFFFGCDDEGKJHCBA?974()01>?A@BBFFFHEEEGHGHINCJGHIDCDDDFHHFHHGMIGHGGIKHJJIIRRJKIFGFGISHMNJHHKIJKOIKIHGIJKHGJIIHHJHHLJJNOPLMLJJHHSJIOPKKNKIPKKNNLPIKJGIIHHIHKGKLSONLIJMJRNOLSIPIIIMNJOHEIGFGHFD?;94321.,+
@64_45CNXP_4
ATGCTAGCTTTTTGGCCTAATTCTTCTTCTGATGATCGATTTAACCTCTGATCAAAAAGATATACCTTGGTTATATTTCATCTCTTCAACAAGTTTCGTAATGAGCATAACGGCCCTATTGTTCCGATGGAGAGAAGAACCTATGATTAGCTTTTCAGGAAATTTCCAAACGAACAATTTCAACGAAATCTTTCAATTTCTTATTTTACTATGTTCAACTCTCTGTATTCCTCTATCCGTAGAGTACATTGAATGTACAGAAATGGCTATAACAGAGTTTCTGTTATTCATATTAACAGCTACTCTAGGAGGAATGTTTTTATGTGGTGCTAACGATTTAATAACTATCTTTGTAGCTCTAGAATGTTTCAGTTTATGCTCCTACCTATTATCTGGATATACCAAGAAAGATATACGATCTAATGAGGCTACTATGAAATATTTACTCATGGGTGGGGCAAGCTCTTCTATTCTGGTTTATGGTTTCTCTTGGCTATATGGTTCATCCGGGGGAGAGATTGAGCTTCAAGAAATAGTGAATGGTCTTATCAATACACAAATGTATAACTCCCAGAATTCAATTGCGCTTATATTCATCACTGTAGGAATTGGGTTCAAGCTTTCCCTAGCCCCTTTTCATCAATGGACTCCTGACGTATACGAAGGATCTCCCACTCCAGTC
+
LKKILIJCKDANPIJKOHIJINMSKLKPSKNQSKLSNKIMMJGKPPSNKJSLLGLLOOSMJSSNLNKPMIOIJSPKSNQQLLKINLJLRMJJORIKMLHISQIJJIJMMQMJLROMKLSLMSLSJNSOKKISNMSSKNMSMPLSLNJMJPLS=SSPGFGNLKJJSLIKLMJLNJJMSRKMLKNSD;FGKMJCQKPSSSMLQSMOLSSJONQSMHJKJSNMRSMSLLKLLJNRMPMPSOJNONJPJIIJKNJLJKHHJGHIJMKHIIPDIGGKJIJGFJADCLSIPHHSIJIFCDDDDKJHGIHHMRIFIHGGGGKFDD@IMA@@AJLJIHFGJFCDEDFGHNIJJHHJIGJJMIIHIFIIC>?@FGSMJOOJLLSOOLKMLISJKJHLSLIH==<=@32223B734CBLSLSLPJLSLLJPGGGLHHGIGL>>>>>IMMSPSJPOMQMMSOIKPLKJNINSPOKJJSNMPMQLOOOOMSLSLLQKSKONLLJKJJKSKSKSLMJHSGB>>?@JS?A4333288555677;>CCDFGEHGLSJSSLMIJJIOGKIJKIIIMSKSIK@@?@=?5).*)''(,-,-23372225755556KJHJHM;;;;FHFCHCKMHJLGHDE<4@D?556DG<><A51AKHIFHGFHGJFNKKJLGEFFGHEGGNMOSPKLJJGHMJJKGD-
@65_45CNXP_4
AATCGCAATAATCGGGTTCATTGATATTCCTAGTATAGTAGATGCTATCACACATACAATCATACTCAATTCGATGGAATTGTTTGATCTTAAAGGGGATATTCTATAATTTCGCATGTGAGGGGTTATTTCTTGGTTTCGTCCAGTCATTAATAACTTGATTATTTTTAGATAATAGTAGATAGAAAGAACGCTCGTAAGGAGTCCTATTGAAACCAAGAAATATAGGCCTGCCTGCCATCCACACCAGAATAAATAGAGTTTTCCAAAAAAACCTGCTAGTGGAGGAAGACCTCCTAGGGATAAGAGACATAGAGCTAAAGAGAGAGCCAAAAAAGGATCTTTTGTGTATAATCCTGCATAATCTCGAATGTTATCAGTTCCGGTACGTAGACCAAATAATATAATGCAAGCAAAAGTTCCTAGATTCATGGCGATATAGAACAGCATATAAGTTATCATGCTCACATATCCACCATTTGAGTCTCCAACAATTATTCCAATAATTACATATCCGATTTGACCTATGGACGAATATGCAAGCATACGTTCAGTGTTACTTTTGAGTAATAGCAATGAGATTCCCGAATATCATGCTAAGAATAGCTAGGATTTCCAGAAGAAGATGCCATTCATTTGATAAGAAATAAAAAGGAATATCGAAAATTCGAGTGGCTGAAGCTAAAGCAGCTACTTTCGAAGTAACAGAAAGAAAAGCAACGACTGGAGTGGGAGATCCTTCGTATACGTCAGGAGTCCATTGATGAAAAGGGGCTAGGGAAAGCTTGAACCCAATTCCTACAGTGATGAATATAAGCGCAATTGAAATTCCTGGGGAGTTATACATTTGTGTATTGATAAGACCATTCACTATTTCTTGAAGCTCAATCTCTCCGGATGAACCATATAGCCAAGAGAAACCATAAACCAGAATAGAAGAGCTTGCCCCACCCATGAGTAAATATTTCATAGTAGCCTCATTAGATCGTATATCTTTCTTGGTATATCCAGATAATAGGTAGGAGCATAAACTGAAACATTCTGGAGCTACAAAGATAGTTATTAAATCGTTAGCACCACATAAAAACATTCCTCCTAGAGTAGCTGTTAATATGAATAACAGAAACTCTGTTATAGCCATTTCTGTACATTCAATGTACTCTACGGATAGAGGAATACAGAGAGTTGAACATAGTAAAATAAGAAATTGAAAGATTTCGTTGAAATTGTTCGTTTGGAAATTTCCTGAAAAGCTAATCATAGGTTCTTCTCTCCATCGGAACAATAGGGCCGTTATGCTCATTACGAAACTTGTTGAAGAGATGAAATATAACCAAGGTATATCTTTTTGATCAGAGGTTAAATCGATCATCAGAAGAAGAATTAGGCCAAAAACGATCGTAA
+
FFILMSMKSLLMMKRMJRNMMMJKSLSSQKSQNSSOJSSLMPPLOONISLKGMMSSSSILOPNLMSHIKRJMIJSLLJKSSLFISJIKHI2../7GJQNIGJILSKILHMKMMINLSKQSNLNKJQPPMNSMSHCBCEEB?@?BPLMGIFGFJSPRLHNSSIJLGKJBSMIOSNSNMJHIEGI?<<<:57>::@BEFHGIINJINNLQJNJDDJMKKESSSOJJSSNOIMKSLILSOSSSMMSKKNKLMJMLKIFGDEAA??>>FEA78DISSSSSRSSOOSLNSLMNOJMPKLKLIJGEDFEM,*))),7BCCIFHNLHSJGNSLHHIIKILLQSRLKISLSMSSRJLLKHLOJLNSNMNSKKMPJSLNOKLOMLLIH?H>E@>???KHIHLIHFHHJMMJLILJKMGFFJGFEIGJNLJMLMJHHHKHMSOKFEECEIIJIHJIIMRHKLKPSMMLHIIKLGGEFEHIIHJIIHGIJMNLMPOMKFGDJJKGHKHOKJHGHIHKHJKHJIHLKHEHHF>9:FFKFEEEFD@@AACHIGIHGFGGHE<=<))*))(-('(()3.58=?CFEDEEFFHHDECB>A=-,,,,EEDECCA?94/.---012::ADDE<HEEEGGFIECCDEIFFFGGHIIKFEDDFFKJFGSFPPRSQOOMOKJGJPLMLMSSKJILSNONSKONPMKRMOGHJHJMKJLLSOKPIGSJRSNNNJQNKPMOQKNNMLNKMILNKIKNJMHGJFGIGGMIMJJKHLLJSIGH>?KHFHDCFA5.JSKISMOJEGLSJIOC====IJHIHLJSKMSJSHOMLJLIQLKNGLNILIMOLKOSNKJMKKPJKOKQIKLSMIQSLSSSLSNSSKKLLJIIQJKLRNLSCNKMKNSKKILJMQJKGEACA@3101KHKQRLNHQRLISNGDEHLLKNMQNSSKSNJIHFJSJHLRHSMKINIHEGJOKJIJMIHIJSJNSIKKPQRSIHSKHOLJLLJSOLIMHJJOJLKSHGHH@=?./GIQOLOKILKSJQLJHGGMSSJSQGJJSINQHHLHOJSNSIOMLSSMSNLLMNOSKJGIPSJMPLIMLJJIISMSILIOJA>=>SLNHPMIOKOSLMSJKLNHNLOMLKOSSPRSSISSJLNQQSSJHJE??>?BLGPLNQNMLLJJOISMSKQJPJKJQI::899EEKCKRNLSKSIKHSLMJKFFSSLHFEFEFMSNRNSLHNINKGMSSINHQA>AA@IOSMMHNLKIGHMJGLSNSKSNSKSOIOMNHLHHHSSSPJMOSOSOMKSSJNSQLSLOOJONSNSPPRNLSLSGKKIBBBBCSKSSOSSSIILOIKLLSSNLOSPLLKIKISMSSSLJSMOOMFISOJJSJOLNSSMMNPNMHGIHIHPD@???@IQSLFFFCHFGJFFKKPSSIMJMQMI
@66_45CNXP_4
AATCGCAATAATCGGGTTCATTGATATTCCTAGTATAGTAGATGCTATCACACATACAATCATACTCAATTCGATGGAATTGTTTGATCTTAAAGGGGATATTCTATAATTTCGCATGTGAGGGGTTATTTCTTGGTTTCGTCCAGTCATTAATAACTTGATTATTTTTAGATAATAGTAGATAGAAAGAACGCTCGTAAGGAGTCCTATTGAAACCAAGAAATATAGGCCTGCCTGCCATCCACACCAGAATAAATAGAGTTTTCCAAAAAAACCTGCTAGTGGAGGAAGACCTCCTAGGGATAAGAGACATAGAGCTAAAGAGAGAGCCAAAAAAGGATCTTTTGTGTATAATCCTGCATAATCTCGAATGTTATAAGTTAGATTCTAGTAGACCAAATAATATAATGCAAGCAAAAGTTCCTAGATTCATGGCGATATAGAACAGCATATAAGTTATCATGCTCGCATCTACACCATTTGAGTCTCCAACAATTATTCCAATAATTACATATCCGATTTGACCTATGGACGAATATGCAAGCATACGTTTCATGCTTGTTTGAGTAATAGCAATGAGATTCCCGAATATCATGCTAAGAATAGCTAGGATTTCCAGAAGAAGATGCCATTCATTTGATAAGAAATAAAAAGGAATATCGAAAATTCGAGTGGCTAAAGCTAAAGCAGCTACTTTCGAAGTAACAGAAAGAAAAGCAACGACTGGAGTGGGAGATCCTTCATACGTCAGGAGTCCATTGATGAAAAGGGGCTAGGGAAAGCTTGAACCCAATTCCTACAGTGATGAATATAAGCGCAATTGAAATTCCTGGGGAGTTATACATTTGTGTATTGATAAGACCATTCACTATTTCTTGAAGCTCAATCTCTCCCCCGGATGAACCATATAGCCAAGAGAAACCATAAACCAGAATAGAAGAGCTTGCCCCACCCATGAGTAAATATTTCATAGTAGCCTCATTAGATCGTATATCTTTCTTGGTATATCCAGATAATAGGTAGGAGCATAAACTGAAACATTCTAGAGCTACAAAGATAGTTATTAAATCGTTAGCACCACATAAAAACATTCCTCCTAGAGTAGCTGTTAATATGAATAACAGAAACTCTGTTATAGCCATTTCTGTACATTCAATGTACTCTACGGATAGAGGAATACAGAGAGTTGAACATAGTAAAATAAGAAATTGAAAGATTTTGGTTGAAATTGTTAGTTTTGGAAATTTCCTGAAAAGCTAATCATAGGTTCTTCTCTCCATCGGAACAATAGGGCCGTTATGCTCATTACGAAACTTGTTGAAGAGATGAAATATAACCAAGGTATATCTTTTTGATCAGAGGTTAAATCGATCATCAGAAGAAGAATTAGGCCAAAAAGCTAGCATA
+
JJOKNGJHRPNLIOSKLJSPNKLRSMJSSLSKHSJIFEEFGGIGHOOROKSLLKJGSIFSLISHJMIKMSSJPHKILNLSSFIFI:6111+''(,CFFHEEHKLLIGIMIIIKKRMJMJNMGNLLJJKMSNJMKA@CEEJPQHRGJSOLSGKJIMSPJOLJISLSJRLLLJMPLSSJGIILPIPMJIMJJNPDEE@;;;<INIJJJJOISOMKLSJJJLSPKQRLSOPPJLISSKSISMISHLHPLSMKMMKRMPNKJJLJOHINMSDDEGFSSSJLOMSMRJMILPPSJSNMKHLNSRSHJMHFJCMPNSLSI=<=FKJIIMOOH@??@>;7<DPJKKSIQSKSMLKSRLJLSKQSLKKMMGFIFJSJGKNNJSJJ10//.))**+******+3359<HGJSQLHJRJMSLGIJJHGKCB@BCJSMKSKHSJKJMLGKHIKFJGGJGKJPNJNNJJJIPOHSKII;31-,'&&&',((''(ACBBCEEEIIIIIFIHIISJHJKGOJIIJKSSKMJHJOLJRNIIPGGFFGGGKKIILOSKMNSHKLKQSLLSILKNGJIGSOOMLGHHSIKNIJLKJIHHGILIGILJJKIHKLGHFGFI;666CEKGHGNGC7JHJFGEEGHHHNKJILIOKJISIGFCCFHMIIHHFLSMHGIJLSIHIOOIIKHGGFEFGFJGQHKJIHJJJPSHNJLIKS;88GLNSNMSNJOJOOSPSSMSNKHJIJHKNSKSJFC<=;:800-***,07BABDFGJONIJMLLLPHJFSIKEKMQSDFFGDJJHIJGEEFFHMJIHJPPSOOLSKJIOKKMHKLIFHEBBBDDGLSSLPSOJMJHSISMSJJPLQMJPQSPPLSSSSMSJIOPLMOSOLLSSGLKSHSMIISLIMSOMRKOHSKNFIHFHJIJIIJKHGMILMSHFGJIPKJSMJJLHNMMILLSJSLKSOSSOOIA9:88899HLJSLIKHIIPOMSQNMSSJPHJISHIMJSNJKKPIHIIGLILPOLPQNNKSQSMKMMKMIJLKKIIJSMSOOOJQSOQSLHQHSSLNSMJKHLJHIHHSIKIIKJIJLMNKSRJSMHIEGGMQLJMNJMHMJSONPKSMMJSIJRRKHJHGHGIKILLSSSLJSLKJLJSMOOLKJMPMISOSILILJSJSSSKSRSKSNSONSMKJHMMJSMKLLKHLSJLOMSJKMKKKJLHQIMKKLFGFHHJGGDMLSKQMKJHLSLJEE>80)/0/044487422****,:6DDMMSKMLRJHHIPLSKLJJRMKLIOPHLJKIIONPISLSKKFJJHQNJNNPNNQQKLKJLMKJMPJKKJGEGLPPQHEDCESLNKGKGSMMMLLMQLLJLOSJIGIIGLKGGGGHFJISRKHIHFGHEFECEIKHJHNJGIHSSLHIFDBDCCDDMMSKMIHHGJG
@67_45CNXP_4
AATCGCAATAATCGGGTTCATTGATATTCCTAGTATAGTAGATGCTATCACACATACAATCATACTCAATTCGATGGAATTGTTTGATCTTAAAGGGGATATTCTATAATTTCGCATGTGAGGGGTTATTTCTTGGTTTCGTCCAGTCATTAATAACTTGATTATTTTTAGATAATAGTAGATAGAAAGAACGCTCGTAAGGAGTCCTATTGAAACCAAGAAATATAGGCCTGCCTGCCATCCACACCAGAATAAATAGAGTTTTCCAAAAAAACCTGCTAGTGAAGACCTCCTAGGGATAAGAGACATAGAGCTAAAGAGAGAGCCAAAAAAGGATCTTTTGTGTATAATCCTGCATAATCTCGAATGTTATCAGTTCCGGTACGTAGACCAAATAATATAATGCAAGCAAAAGTTCCTAGATTCATGGCGATATAGAACAGCATATAAGTTATCATGCTCGCATATCCACCATTTGAGTCTCCAACAATTATTCCAATAATTACATATCCGATTTGACCTATGGACGAATATGCAAGCATACGTTTCATGCTTGTTTGAGTAATAGCAATGAGATTCCCGAATATCATGCTAGAGGATCAGCTAGGATTTCCAGAAGAAGATGCCATTCATTTGATAAGAAATAAAAAGGAATATCGAAAATTCGAGTGGCTAAAGCTAAAGCAGCTACTTTCGAAGTAACAGAAAGAAAAGCAACGACTGGAGTGGGAGATCCTTCGTATACGTCAGGAGTCCATTGATGAAAAGGGGCTAGGGAAAGCTTGAACCCAATTCCTACAGTGATGAATATAAGCGCAATTGAAATTCCTGGGGAGTTATACATTTGTGTATTGATAAGACCATTCACTATTTCTTGAAGCTCAATCTCTCCCCCGGATGAACCATATAGCCAAGAGAAACCATAAACCAGAATAGAAGAGCTTGCCCCACCCATGAGTAAATATTTCATAGTAGCCTCATTAGATCGTATATCTTTCTTGGTATATCCAGATAATAGGTAGGAGCATAAACTGAAACATTCTAGAGCTACAAAGATAGTTATTAAATCGTTAGCACCACATAAAAACATTCCTCCTAGAGTAGCTGTTAATATGAATAACAGAAACTCTGTTATAGCCATTTCTGTACATTCAATGTACTCTACAGATAGAGGAATACAGAGAGTTGAACATAGTAAAATAAGAAATTGAAAGATTTCGTTGAAATTGTTCGTTTGGAAATTTCCTGAAAAGCTAATCATA
+
FJHLJKIIJINSKKHKHSSLSMSRJNQSSSJEGEEC66665556JLSMKKOMSJSQSKJSJLRSMJKGIJJLSRPHIKROSHHNJMJKIS/+++DQLMNMOMKKJPSJSKSSLJJJRQPNSHJKLSSKSPNSSSQSPNSOJLIFSLMJLHJJOSSNSSPSMSLPSLOPMEEFHKISJPSIKMNIMHSLSMJNKJMIGIFIMSSSSJHIKSNMGLQJISQHF6555555557EFGGD:::99<<<=JILOIRJIGKII?>>==BBBBE<<C>@SLSSSMC>800./..87888GGEGNJLLGLDEEJKJLLLKKMRNOKMLLLDBBCBG>ICNSKLOLSSMSSLSSNNSOKLLNISLOJOSMJNLNKLJIOK?43322344666>DGHEGDFEFSSQSSKOISKKKJGHJKHSIKSSNOSLMLMKSNIKNNLLGJJHKOMMJPKSKIKSOIQSRKJLISMPSNSKSMLJRMJJJOMSSJSMPMOJNIIMCAA?64-+++++=CMJGHKSHGIFFGHFIJISLKLL@@@@<::;:::<=>@PKHLHFJHGJJHLKHJGEJHB334@AB......333336334:<DEFH)(((((3-,,)&&&&&&&355;>AD9GDBDEGGHGFFFFHGSIOLNOIJJSD<888IDEFOPSSFKHHGJFDCDDJIMJFIFFFHFHFFFHKJLIKLISHFHFGEFIGFISIHKNSLILSSMLKSILKNOHJMKPMQLKINLINJOLKSMIEFGEHLIILGKLOKKHIIEHEFEPD<GEG@JJPJSKJLSMKSONSLKNKNHHFHFJIIKKSKKMKRSJLIQPPLLOGKLIKPHLOLLMJONSNNSNPSMMLHMSPOMSPSKJNLRKLSISJJMSMSSNOSSKJPRMKQSMOKLSLSJKMSOLED?EEDKSLLGISLJKJLHIMC7<=;211B?CFIGOKQLIJIHMKSMPNSNMJLFEJJPKSGRJKHHSIISKLQNSPLNSKKONMKKJMKSKPMOJMRKIMKILRSRMKQPPKNJPMMJRSSOSSSGHHGFMMLOQJHMOKJKHMJKSLSPKLNPLPMIKKJNIKKSSNSNROQSLSILGKJIJSLMJSMMKRIKLSNQSOOLRMSSNSLPMIHHPNJLMNSLQGHIGHIHKHIQJLLKJRIKIHB=:86778->===?@IJIFGIIMMLSKF<;-,++*-(((,566:?@?DFFHHPKJKLJISJHHJLSMOLKLJONHIHMKKLKPLHJJJKQMLOMMKIGGJHGPGHKLGMJMIJHIPNNSILKJMIGF
@68_45CNXP_4
CGTACGTAAACAACTCGAAGTATGGGTCTAGCTTATTGATACGTTACCGAAAACCTCATTTGAATAAATTTGGAATACATTTTATTTTTTTTATTGACAAGTACTCGTACTCAAAAAAGTTAAAAATTTTTTATTTATATATTTTTTTTGAGTACGCGTTTCTTGGACCTGGTGTATCTTGTCTTTACCACGAATGATTTTCCTTGGTTAACAATAATTGTTGTTTTTCCAATATCTGCTGGTTCATTAATGTTATTTCTCCCGCATAGGGGAAATAAAGTCAATAAATGGTATACTATATGCATTTGCATCTTAGAACTTCTTCTAACGACCTACGCTTTTTGTTATAATTTTAAAATGGACGATCCATTAATTCAACTGTCCGAAGATTATAAATGGATCGATTTTTTTGATTTTTACTGGAGAATGGGAATAGATGGACTTTCTATAGGAACTATTTTACTGACGGGATTTATTACTACTTTAGCCACTTTAGCGGCTTTTCCAGTTACTCGGGATTCCCGATTTTTTCATTTCCTGATGTTAGCAATGTACAGCGGTCAGGAATGGATTATTTTCTTCTCGGGATCTTCTACTTTTTTTCATCATGTGGGAATTAGAATTAATTCCCGTTTATCTACTTTTATCCATGTGGGGTGGAAAGAAACGTCTGTATTCGGCTACAAAATTTATTTTGTACACGGCAGGAAGTTCTATTTTTTTATTAATAGGAGTTTTAGGTATAAGTTTATATGGTTCGAACGAACCAACATTAAATTTAGAACTCTTAGCTAATAAATCCTATCCTGTTACACTTGAAATACTATTTTATATTGGATTTCTTATTGCTTTTGCCGTCAAATTACCGATTATACCTTTACATACTTGGTTACCTGACACCCACGGTGAGGCACATTACAGTACCTGTATGCTTCTCGCTGGAATCTTATTAAAAATGGGAGCCTATGGGTTGGTTCGAATCAATATGGAATTATTACCCCACGCTCATTCTATGTTTTCTCCTTGGTTGTTGGTAGTCGGTACAATCCAAATAATTTATGCAGCTTCAACATCTCCCGGTCAACGTAATTTAAAAAAGAGAATAGCCTATTCTTCTGTATCTCATATGGGTTTTATAATTATAGGTATTAGTTCTATAACGGATCCTGGACTTAATGGAGCTATTTTACAAATAATTTCTCATGGATTTATTGGCGCTGCACTTTTTTTCTTGGCAGGAACGAGTTATGATAGAATTAGGCTTGTTTATCTTGATGAAATGGGTGGAATGGCTATCTCCATTCCAAAAATATTTACAATGTTCACTATTTTATCGATGGCTTCCCTTGCATTGCCA
+
EFHFEFFFGHKLHNKOOIQNSSLKSIKIKIJNEFEDGHIMLIGIFHJJHSIKHLMKJFOIMNSMKLOJKJSINMMSKKRJCCMIGDJLJSSSPPLMJKHGGFGHHHJIHMNJHIJLSOHIGBCJSLFGSFSSQIIKPSMILPEEHSSSSLSMJNHCB<;9-*22((=@HNKJSKLPSSSSLSSOMNNJLJJLKISMGKKSSMLKLNJQNMMNJKSJRHHLEGEFHFB??ONKJNSSSKIP66667FIEAANJOPLJJSIRIH;33ELBBBBFJLOGGJHGSLGIMKMISIGHFGFJGKLMLKLSKIPNSMJOSPPIJLHHHHGIJSILGGGJHQPPMLOPKSNSSJMNLOJORMJJSMMJSKFGIFFGMLSKIMNHIKSNIIHOHIHKMJHMLJPSMLOSKIILMHSFSKG00008A@=31112:::::LLJRIIKIIIIMIOMSKLJKIKHIJLKMPLSNRJKIJGEFDDGNSMSORSLLHFGIIMSLMIGLC@@B;<<<=NF>DFE=>===DDLIKNNJOI@??<?B?NHEGFDAEJFGHISIKHIKGHLHKIHIF=94431....-.02;===CGEFJEFGEEEDFEJIIGGFEEFSLSSOLHIHLJHNKMIKKQLKGIJGKKMSBBIDDAC@GCCA>AABLFKJLIJOKMJSKISSOMSLSSSILSSSJSLLSQLINSKRLLKE>88888BGFJGGHQKIJBAHEJQSPKSKKMSNSSSRSMMJINKJNLSHISKIKPJSLKJFIKHMMSJLIOK@AA@>>??@EFECCB8.../;@@CIKEGGHFMJSSKQOMLSMISJHOQKOSOROKSJRISMKJMLSSSNQNLSSNPLLSLPRSMSRFFFIDLRLMKRKIKJJMROMPSSJSNILKSOKOLLNNSJSLSKOOPOSSLLQLOIOSMOJOMSIIMPLNLMOLSKSOSMIRSSLOKSOOIMKIKISMQSSJSSSSSNQMSSJIMKLOLMSSJNKNSMQSQSPIILPSFHLGOSSOSJMOSSJKSLSRSKLPKLLLLSOIGJLKLSSQKSNOMNSOSMSSSPJSMLSSLJMKRPLJILNKHSKLNRQKSSRSSLSSSISQN@@ABFILQRSLNMJIPLA?BISROKQSKSGNLIHMQMKSSMOSOOQOSSPOLJJSLNPQSNSPKMOISMKJSMSPPMSSMSSLKJSMSMSNNSSJPOJIOSSOSPJPOKMISOSKCBA9GHHENMSRKNPOMHKSJSIJNLSLSOSRMIHKGSSSQLKKSHJMIMISIIRMNJSOSNKGGIINJSIIKJJLMROSLKLLOPJOMSQNSOSKPGMMIQOJKJKSMSLSKNSNNRSSSJNII<<@@@@EKIIJFHHJSMKNHJFIHIIFHGB95<44JLJHMIF
@69_45CNXP_4
AAAAAAAAAAAAAAAAAAAAAAAAAAAAAAAAAAAAAAAAAAAAAAAAAAAAAAAAAAAAAAAAAAAAAAAAAAAAAAAAAAAAAAAAAAAAAAAAAAAAAAAAAAAAAATTTTTTTTTTTTTTTTTTTTTTTTTTTTTTTTTTTTTTTAACCGATTCATCTGCTAAGACTAAAACAACCAAACTTTTCAATCAGAACAGCACCTCGTACATCTTTGGCCTAATTCTTCTTTCTGATGATCGATTAACCTCTGATCAAAAAGATATACCTTGGTTATATTTCATCTCTTCAACAAGTTTCGTAATGAGCATAACGGCCCTATTGTTTCAGATGGAAGAAGAAGAACCTATGATTAGCTTTTCAGAAATTTCCAAACCAACAATTTCAACGAAATCTTTCAATTTCTTATTTTACTATGTTCAACTCTCTGTATTCCTCTATCCGTAGAGTACATTGAATGTACAGAAATGGCTATAACAGAGTTTCTGTTATTCATATTAACAGCTACTCTAGGAGGAATGTTTTTATGTGGTGCTAACGATTTAATGAGCTTCTTTCTAGCTCTAGAATGTTTCAGTTTATGCTTCTGTATTATATTGGATATACCAAGAAAGATATACGATCTAATGAGGCTACTATGAAATATTTACTCATGGGTGGGGCAAGCTCTTCTATTCTGGTTTATGGTTTCTCTTGGCTATATGGTTCATCCGGGGGAGAGATTGAGCTTCAAGAAATAGTGAATGGTCTTATCAATACACAAATGTATAACTCCCCAGGAATTTCAATTGCGCTTATATTCATCACTGTAGGAATTCGGTTCAAGCTTTCCCTAGCCCCTTTTCATCAATGGACTCCTGACGTATACGAAGGATCTCCCACTCCAGTCGTTGCTTTTCTTTCTGTTACTTCGAAAGTAGCTGCTTTAGCTTTAGCCAGTCGAATTTTCGATATTCCTTTTTATTTCTTATCAAATGAATGGCATCTTCTTCTGGAAATCCTAGCTATTCTTAGCATGATATTCGGGAATCTCATTGCTATTACTCAAACAAGCATGAAACGTATGCTTGCATATTCGTCCATAGGTCAAATCGGATATGTAATTATTGGAATAATTGTTGGAGACTCAAATGGTGGATATGCGAGCATGATAACTTATATGCTGTTCTATATCGCCATGAATCTAGGAACTTTTGCTTGCATTATATTATTTGGTCTACGTACCGGAACTGATAACATTCGAGATTATGCAGGATTATACACAAAAGATCCTTTTTTGGCTCTCTCTTTAGCTCTATGTCTCTTATCCCTAGGAGGTCTTCCTCCACTAGCAGGTTTTTTTGGAAAACTCTATTTATTCTGGTGTGGATGGCAGGCAGGCCTATATTTCTTGGTTTCAATAGGACTCCTTACGAGCGTTCTTTCTATCTACTATTATCTAAAAATAATCAAGTTATTAATGACTGGACGAAACCAAGAAATAACCCCTCACATGCGAAATTATAGAATATCCCCTTTAAGATCAAACAATTCCATCGAATTGAGTATGATTGTATGTGTGATAGCACTTACTATACTAGGAATATCAATGAACCCGATTATTGCGATTA
+
"###################################$$$###############$$$$$$$$$$###########""""""""""""#######################""""##############################"""#""""#$$$$$$%%%%%%(')'%%$$%-35555****(((-%&&%$%$$(&'(-**,,&'''(''&'(*&)---699=423226/')***4561-----/;::)(''(*)***?B?>=>@A@AACBCCBB==97789==88611116;:9998899<>44445:9?>:977;;.--(&&%%''''(*)(&(''&('&)&&)*('')0//////+),-,,/+4401330)*)*++588:6555,,,,-:;;;23CFGQ@AAA@SLSLKJHEFEF88@AAGJ<=@@@EFHKQLHLJHI@@B@?53333A@AACHIHFIHGJNHJKJISKHDDC>4,,,,2++,,,,,4((('''003999987711/0/000589;<A?AGB@@<//.0EEEGH967761,+&&&&&)&%%)'())+A;99:CEIHMJISPGLRNNKLDF)&&&&)5511.,+**/5:;EGHFFKLOLHHNKHEDDCBAB@?@IGMFHFHIIGEGILKJMKPLQLIA@@::98;;<;=85558556==9999:CMJMMNMJJMQJJJLJMOKLSIHJSJDHH>=;31222BHHIGKKNMIOLLMNILGJGNOLJIIIHLIHHOHHSMILLKJJHHOHHJMLPKRKNKH999:2>HRHMOOJIEIFA@?>=>;;<<<::;<<=ABCCCCCCIJ<;;;;>?AAGGOG8GNAGGGJIHELSSHJOLHLFDEGDGIFGJII??>??IJFKHNQSNKIJHGGLINJKGFEEGHSDINSLSSIGJEHJEEHJPLHHGKSFGFFFKHMG?B?87755543)(&&&++-699577AILHHEFILSJOMCACOJHHD@91-,*+3>AACECDDFFECDCDIKIIIN@@AA@DGA@AAABBCBEGLSSOLMKPMLMRPLSNKILPPMMSRKSLONJSSJMLJISSLIHGGKKSPNSKLKONIHGJQOSLNMNLJLMSOSMMLMSKSLKSQNSMJSSQLLSSKLMJMSLMMSJMKLLLLLLJJJQKSJPJGKJKNSMNMKQKOMSSOJJQSKQKSPKOOIDBBCBESNSOFCDDCLEJJSSQLHLSJISLMJLNJMPNSMSHMKRHRSSPSQLSJSNMJKNSLKISSIJOLSMPLLSHLMMIMJGKKLHGIHQMJSPNLJMSSLJIJGINKJKIGA.?DK76JOLJKSPPLQKPJSNMOJQLKJIONNLNNSLNLMONJJIKGLGSSSJNSPNPKMNHJBBBBBSSSLKJKSOMKHOLPIMLPJOSLLNPKQPLSSSLIGKDGE@@AAGHGIIMJSKFIIPJGHGIGHQMPLLIHHRJOPSSMS<;;<<SOPRSOLMHIKNNMLPSQKHGMJLKHDEEDEFD?@@@QMJKKKISJLLLLKMJIINPILNS;:449444;=>>I700HRJOKGIKKIOKMLMLKKKFMNFA=???>@A@?ABGFIIKGHKA@@?---,,6BCGPOGGHJKJKSNLNSQIFIFFEFHJLOLLOHMFFF
@70_45CNXP_4
ATGCTAGCTTTGGCCTAATTCTTCTTCTGATGATCAATTTAACCTCTGATCAAAAAGATATACCTTGGTTATATTTCATCTCTTCAACAAGTACCGTAATGAGCATAACGGGCTGTTGTTCCCAATGGAGAGAAGAACCTATGATTAGCTTTTCAGGAAATTTCCAAACGAACAATTTCAACGAAATCTTTCAATTTCTTATTTTACTATGTTCAACTCTCTGTATTCCTCTATCCGTAGAGTACATTGAATGTACAGAAATGGCTATAACAGAGTTTCTGTTATTCATATTAACAGCTACTCTAGGAGGAATGTTTTTATGTGGTGCTAACGATTTAATAACTATCTTTGTAGCTCTAGAATGTTTCAGTTTATGCTCCTACCTATTATCTGGATATACCAAGAAAGATATACGATCTAATGAGGCTACTATGAAATATTTACTCATGGGTGGGGCAAGCTCTTCTATTCTGGTTTATGGTTTCTCTTGGCTATATGGTTCATCCGGGGGAGAGATTCAGCTTCAAGAAATAGTGAATGGTCTTATCAATACACAAATGTATCCTCCAGGAATTTCAATTGCGCTTATATTCATCACTGTAGGAATTGGGTTCAAGCTTTCCCTAGCCCCTTTTCATCAATGGACTCCTGACGTATACGAAGGAGTGCGGTTCGTTTGAATTCCTACCTCTCTATCTCTGAGATGTTTGGATTTTTCAAAACTCTATGGACATGCAGAAGAGAAATGCTATCCCCACGCAGACCAAGACAGAACTTTGACTTGTTCAAATAACAATTAAGGTGAAGCAGGGTCAGGAACAACGAATCTCTTTATGATAAACGGATCCATTTTGCAAGTTTGTTATTACGGGTAGTTCCTGCAAAGGATCGGACTAATGACGTATACAAGAAAGACTTGAATTCTCGATGTAGATGCTACATAGTTGGTTCTCATCCTTCAGAGACTACGAGTGTAATAGGAGCATCCGTCGACAAAAGGATCACCCTAAGATGATAATCTCATGGCTATTGAGAACGAATCAAATCAGATGGTTCCATTTCTCAATCTTTCGGACGTGCTCCTACGGAACCAAGGTCGAAAAGATTGAGAATCATCATTCACAACCACTGATGAAGGATTCCTCGAAAAGTTAAGGATTAGTAATCCGTTTTAGAAATAGAAAGGATTCGATCTTATACATACGCGAGGAAAGTAATCAAAAAAGAAAGAAGATGAGTTCTTCTTTACTTTTATCACTTAGGGAGCCGTGCGAGATGAAAGTCTCATGCACGGTTTTGAATGAGAGAGAAAGAAGTGAGGAATCCTCTTTTCGACTCTGACTCTCCCACTCCAGTCGTTGCTTTTCTTTCTGTTACTTCGAAAGTAGCTGCTTTAGCTTTAGCCACTCGAATTTTCGATATTCCTTTTTATTTCTCATCAAATGAATGGCATCTTCTTCTGGAAATCCTAGCTATTCTTAGCATGATATTCGGGAATCTCATTGCTATTACTCAAACAAGCATGAAACGTATGCTTGCATATTCGTCCATAGGTCAAATCGGATATGTAATTATTGGAATAATTGTTGGAGACTCAAATGGTGGATATGCGAGCATGATAACTTATATGCTGTTCTATATCGCCATGAATCTAGGAACTTTTGCTTGCATTATATTATTTGGTCTACGTACCGGAACTGATAACATTCGAGATTATGCAGGATTATACACAAAAGATCCTTTTTTGGCTCTCTCTTTAGCTCTATGTCTCTTATCCCTAGGAGGTCTTCCTCCACTAGCAGGTTTTTTTGGAAAACTCTATTTATTCTGGTGTGGATGGCAGGCAGGCCTATATTTCTTGGTTTCAATAGGACTCCTTACGAGCGTTCTTTCTATCTACTATTATCTAAAAATAATCAAGTTATTAATGACTGGACGAAACCAAGAAATAACCCCTCACATGCGAAATTATAGAATATCCCCTTTAAGATCAAACAATTCCATCGAATTGAGTATGATTGTATGTGTGATAGCATCTACTATACTAGGAATATCAATAAACCGATTATTGCGATTA
+
JKKKGDIA.)**999:DIGHGGGFEC@@445***)&&&%))*.<BEDEGGEFGIMOLMHLHHHIHFBAHKJOMRSEEDEDSMLSHGHG7665,----07=-,,,-/*))(((%%%&(&&'%%'&'(**--.9?@DFJGGIMSLIISIIHHHJJGFNJKNJSEOJLEFMIHHPILILGLLSLILIHLSSLII??SGILNKLLKMJMKMIIHINB<<>IIKSKISOOKKNMQMSMNQSRRSOSKOJJMSQKJOHIGKILJHNLSLPKORNLMSKHSLSJQNRONSKSSMKMAAA@@BA@@A@?@;:3335447844444:DEGGIJHMIGCDABB@CBGPNSLMOJPRORROQSLMONSQSMJQSOKOKEBBCCKNSKMOQMSLSMMSLJLOOMOLNLLLKLMNJIPOSKPSIKQOHFJJLSKSKNPJGKJLLNNPKJNISSPNNMKJOMLPPSMOIKSIKSLKNJKNLKSPKMJNQKSNSKMLIHGIHGMLKJSLKKPIGGHHHGKHDAEGLJHEB;<<0/...2348;<DJEFFFC???DHGMHKIQJJOROHLKA@@?<<**&%%$$%'(+,??D@AJIIOIFEFGFIKIKHNLHIJIJL@>>=>?AAAAIHEPMKIFSF:CG@DIRNSFJIH@<DEGKJIIHHGLNKLJSQKHLSJSFKKMFHJRHHFFEB.----20001BEHISJLKLGEGG?7)11127632322778>@@@@HIILKOSOIOIQKPLKLMLNPQPQSNSOSJLSKND9?KGOKLKJRMKLNKJMIHJLIMSQIMSJNJSSSPLSSJSSJSNRKHJNOJJSIJLEOMHG@MIISLMIMHSISMSMSSKOSPQSJPLHHJONMOMSMSJQLSQSOONMQMQNSLHMKKNJKGMSSJNSKMOLSMSGIGHILNKSKSSKJJIIKMIHPJSLKMJKHHIJMSOMSSLMNNJJLIGLIOQOLJSKNSRSOLLJLLJMJLLJQKSMMKHIKQNKJLLSNOPNSPPSMNMSKISLLPKMOSJPKSSMSSMSQSJPSLKSINJKJNLKLNLIJLRMMSLKJKIKJIIQJGJIHJLRSMSKJROSOLRILJKMMNPNKLIIKKNSSIKIKHOLLMLSSKIHHDFJNJ:::0/+*((()&&&&ABCHGGFHFJHIQKJIHJJILNMLGEHGJLLSSSPGGGDOSMOKKLKKIJFILJNLLIOMJFHHGINGKHIFHGGHKIJIIHJKHFCDDCDEFIIHGFEECEHKSRSKIPLMMMKKQHJPNKSNNJKKINE>SKMPINJLJACC;56IFEEEHHCBBA?@@@JOLKHJKHHFFFHISQMED@D?@9=70CCIICSEFEEJGKHMJKSOPKMHLIJKMONMIIGISSHSJ?HSNSKJLNGMGNF>G?>=>?G9SIPPLRKHHHINHSMJJPNMSQJLOLLGSIDLMOJISHJSNKRSSNHFGHSSSSPLSSRPSOSSLSMINJIDIJKMNMJSILMLOPP6223JPLQMMSKILISHMJOOPLHQNKKLSSKLJLKMJLPMNKGLIFHGFGE:76542435@??>?<@@FJIFHLHGDB<<;;;?@BBDBCCEHLIJJKSJIJMJNJJJMKQKJNSJOKSQJMLLSRKSOKQSMMQSIQNLGNSJPOHIKLC?/,,,./578?ACBGNKOOOOSMLSKOLMNMHSJJGIFHOOMSIHKJKNJJSSRROROIQSHJOMJJSKOSKLNSNPNSJAOLBCNJJSPSQJOMKKLQNNLSMKMSOJKSNJJKJSSKJGHGLKMHJSIFHNKSSLIILJKRRPRMC?AHSLILHJINKMLJPSMLNFJSNOHOSKMSNKKLOKSPSRSSRSHGJESSMSIJLLSOSSOMOOLMOSIGIHHIMKJNIHSLSNRSLSLSIJSSMOMOKKSMOSMJLMMQMLRHMPJNPNLJIGGMJLOFMLD:@EFJOKQJPJJKSMLHPLSSJLSRQJONRSILLRKSQQJLJJHL????????@AKSSMMSKNSSSRSLHKISLMNSSRSKNHJMJSFD9/4A=*0DSNLIIIGHGLKIJKMIJJJOJLLGFFFFGLIGGGIILOIKNHJHSKKLJLOIKLIKGA;<44222733/'$$$%%'+++,->@AABBB
@71_45CNXP_4
AATCGCAATAATCGGGTTCATTGATATTCCTAGTATAGTAGATGCTATCACACATACAATCATACTCAATTCGATGGAATTGTTTGATCTTAAAGGGGATATTCTATAATTTCGCATGTGAGGGGTTATTTCTTGGTTTCGTCCAGTCATTAATAACTTGATTATTTTTAGATAATAGTAGATAGAAAGAACGCTCGTAAGGAGTCCTATTGAAACCAAGAAATATAGGCCTGCCTGCCATCCACACCAGAATAAATAGAGTTTTCCAAAAAAACCTGCTAGTGGAGGAAGACCTCCTAGGGATAAGAGACATAGAGCTAAAGAGAGAGCCAAAAAAGGATCTTTTGTGTATAATCCTGCATAATCTCGAATGTTATCAGTTCCGGTACGTAGACCAAATAATATAATGCAAGCAAAAGTTCCTAGATTCATGGCGATATAGAACAGCATATAAGTTATCATGCTCGCATATCCACCATTTGAGTCTCCAACAATTATTCCAATAATTACATATCCGATTTGACCTATGGACGAATATGCAAGCATACGTTTCATGCTTGTTTGAGTAATAGCAATGAGATTCCCGAATATCATGCTAAGAATAGCTAGGATTTCCAGAAGAAGATGCCATTCATTTGATAAGAAATAAAAAGGAATATCGAAAATTCGAGTGGCTAAAGCTAAAGCAGCTACTTTCGAAGTAACAGAAAGAAAAGCAACGACTGGAGTGGGAGATCCTTCGTATACGTCAGGAGTCCATTGATGAAAAGGGGCTAGGGAAAGCTTGAACCCAATTCCTACAGTGATGAATATAAGCGCAATTGAAATTCCTGGGGAGTTATACATTTGTGTATTGATAAGACCATTCACTATTTCTTGAAGCTCAATCTCTCCCCCGGATGAACCATATAGCCAAGAGAAACCATAAACCAGAATAGAAGAGCTTGCCCCACCCATGAGTAAATATTTCATAGTAGCCTCATTAGATCGTATATCTTTCTTGGTATATCCAGATAATAGGTAGGAGCATAAACTGAAACATTCTAGAGCTACAAAGATAGTTATTAAATCGTTAGCACCACATAAAAACATTCCTCCTAGAGTAGCTGTTAATATGAATAACAGAAACTCTGTTATAGCCATTTCTGTACATTCAATGTACTCTACGGATAGAGGAATACAGAGAGTTGAACATAGTAAAATAAGAAATTGAAAGATTTCGTTGAAATTGTTCGTTTGGAAATTTCCTGAAAAGCTAATCATA
+
GIMMSKIMSJRSIIJIKSSJMOJONKPPNOSJPNJMGILLJJGHIGIQILGJSNJLSMNPILPKJLIJLKMMSSSSINIMSKJSMNLPKSICBCDILJKISSRMHNKLKLLNMOSOLSLKLMORKJNNJSPJSLJLMQOPKHIHOJJLKJMJRKOQSSOLSRNJKGEIKBBBCKNNIMSMPQIIHOQSONOKMOIMNOKJLHLKJMHLHKMJJJNMLKLSOPLOSHQSIJ===>>ISKSKSKQIHPIHIINSIKNSLPLNHGKLHNQIHFJJSSJLKKIKJLOOOKMKINJLSLMNKSKOHLSNNNNIIMOJIJIIHHJIOLRSKQGDECCADLMSLMMIGHFIHJFSIJNIJSIJHJIMNOKQSRPOONMPSOHSSJQMFJHGEFFGLJHIFGGIHMSSNQPKLNMSKRIGEHFJOPKNSIISPKHNKMKSNJGFFDEMNOSOPRKOLIOSNOOSPMGKILPIOSLKJJKKLGPMNJMKOLKLSKKKLNKSIKNJHIGKJIINRMMHJHGIIOJFEFFEISOGGIHIGEDB????ANGJHIFGGFEEEEEGIKIHEFEFGLNIQHF<;;99977;>;8943335<CDEFHEFEEEDEEEEFGEEDFCDQIOOMJSMSKSMLKKIJHSMIGHGPIKJKKHIPMSSPJPLSLSQFKSKILKIISQPSOSLQLMMISIIOJLKJONNJNSFIOIJHKJOJKJSOJSHIGIKKMSKJQLSMFMIIJQJKKIM;;97?::::E97777CFFIJJSSSIJILNKINNKSGDPBLGLPLPMLMGHFPSJLJNHJGGHJJIKKLMSMQPKKJLJIHLLLISLSJGGEHJHHGMLRNNJLJEIJNKGHEGMJOLMLQNONQRPIKMFHHIFMSSKLOSJHILSRMSHJNSOOISINIOHI@>8A@@ONSPMLJRJRSJSOIJIGJMKSSOOLOIIMLPMKIJNJJKNPNSSIQJISSSPKSLKNJMNSIKQSSMSKSMSMRPLGHKIG@@AHQLOKIGHHMNJJMKKMSMHIPNPSKQLNKMINSSNJJPIIC=LJJIFJJIMHHSLJSKOJGFGFKJHLSIKPIPMKMJOPNOIMKOIISHHKLKHSNSJLOSMOOOKNLJIQKLSPSNJQMJSNMONOINKMMJSSLSSMPKSKQSKPJSJJMIIHKNHNJLJPLNJSKININLIHSFGGHDIB=41,,,-/=AEFJMKMKPKJSLISPSSGDCCHIBEIQKQSNJKNJJQSSKMSJHGFHSSSSRPPDCDCDLLNIINLJSPLMGNFNPNSIJGJLIIJ
@72_45CNXP_4
ATGCTAGCAACAACTCGAAGTATGGGTCTAGCTTATTGATACGTTACCGAAAACCTCATTTGAATAAATTTGGAATACATTTTATTTTTTTTATTGACAGTTTGTCGTACTCAAAAAAGTTAAAAATTTTTTATTTATATATTTTTTTTGAGTACGCGTTCTTTGGACCTGGTGTATCTTGTCTTTACCATGAATGATTTTCCTTGGTTAACAATAATTGTTGTTTTTCCAATATCTGCTGGTTCATTAATGTTATTTCTCCCGCATAGGGGAAATAAAGTCAATAAATGGTATACTATATGCATTTGCATCTTAGAACTTCTTCTAACGACCTACGCTTTTTGTTATAATTTTAAAATGGACGATCCATTAATTGGACTGTTTGAAGATTATAAATGGATCGATTTTTTTGATTTTTACTGGAGAATGGGAATAGATGGACTTTCTATAGGAACTATTTTACTGACGGGATTTATTACTACTTTAGCCACTTTAGCGGCTTTTCCAGTTACTCGGAATTACCAATTTTTCATTTCCTGATGTTAGCAATGTACAGCGGTCAAATAGGATTATTTTCTTCTCGGGATCTTCTACTTTTTTTCGTCGTGTGGGAATTAGAATTAATTCCCGTTTATCTACTTTTATCCATGTGGGGTCAAAGAACGTCTGTATTCGGCTACAAAATTTATTTTGTACACGGCAGGAAGTTCTATTTTTTTATTAATAGGAGTTTTAGGTATAAGTTTATATGGTTCAACGAACCAACATTAAATTTAGAACTCTTAGCTAATAAATCCTATCCTGTTACACTTGAAATACTATTTTATATTGGATTTCTTATTGCTTTTGCCGTCAAATTACCGATTATACCTTTACATACTTGGTTACCTGACACCCACGGTGAGGCACATTACAGTACCTGTATGCTTCTCGCTGGAATCTTATTAAAAATGGGAGCCTATGGGTTGGTTCGAATCAATATGGAATTATTACCCCACGCTCATTCTATGTTTTCTCCTTGGTTGTTGGTAGTCGGTACAATCCAAATAATTTATGCAGCTTTAACATCTCTCGGTCAACGTAATTTAAAAAAGAGAATAGCCTATTCTTCTGTATCTCATATGGGTTTTATAATTATAGGTATTAGTTCTATAACGGATCCTGGACTTAATGGAGCTATTTTACAAATAATTTCTCATGGATTTATTGGCGCTGCACTTTTTTTTTCTGGCAGGAACGAGTTATGATCAAGTAGGCTTGTTTATCTTGATGAAAT
+
@DDLNOIGJIKKKOL?>>??IDB999>@@@999=8884561/++++,4788=>DFE=<<??====GLRNSSKNLPKMSSOSSNEHIIJGPGF;99+**(%%%$#$$%%')+++,.1EIC@?::>GOIMJGSSSSPKJIMKIJIFANHGE;633332/)((%%&&&(.=DGFEGHIGD770.,,,,-,-8:<DEBB=====B:6681278:<=HHJJLLIMSMNLIB>;<6--GFMJLIEB<;;;<LIE>>?ISSD>>>>?CEC;<KIFFDCDLPOJAB?ACEEDGBCE=EFDFJFEFFA655=5444,=<<<=?2299HJSKIMMHHIKOLSKLMNKSNKIFAAJMHLINLHF=9::?AAGEEEFGDB;;;====788789=932233CBB;;BDEECDCEDKFLHLEKSMGGF?JMO@;:.-(())*++,@ECBGGFEHMHIHF@BAAEGHSKDEDB@?>5/.../)))*@A@@@DC><85797(())::<=@=BCBCDCDGE0,++((((*+*,***,**)**--<BD?=<<97887@ABJIIHFIGPIKJLEGG:99876669:::;KMMKI>>BC7755666:::;9979:EAEDE<8+******+48>@BDCB@@@@AHGD=>=2<=;4A:<<4443545---.=?555441.-*'+.))655444445367:IFFJFHIKJIIMSIMPIJJMLHI;>BBCCFE;;;;?C;GHHHGGAAAA@@@@CFE@;=??@@@?EDFFDEA>----+((&&(((((()1332245;;4666679889889559DGHOIKHGILHRKHI@AERLLJHNPSIJHIHHNSKSRHNIJIFHRCC>;77777==B?BHHLEFEC=?CBA?>?DELISLILF>BGQHLNNIKMSSKLISJJIGGGDDDDDEFGFGEE66655666FIJIIGHIIHILCCC@ABB=888???>>><<<@LJGKGGFEDDDO8888;AABB;9899>CDDDF@CFGNMHKSINLRIENMSILGIJKMGHGHIGIGHIGGG<;<<<><:;<>EIA@AAAGIJSJIHLKLKFKKGKSNSIGKIIJKPMJJEEEGDHGHHKHGEFDEHJLFCBCSIMB@>>>@BCBBB/////DGFFFECCABBEDDEEHIGHSLPISSIGBA@AA?A=<<><=>>>DBDEGFGILGDEEDDEGGGGHFFGFHHSJDJJLJIIJIJHLJEDFEFJINNGKJEDGFFFHIILIFFFJOGGF>;8779763/,))))*-.-.--.//011112=;;;;2222213C><<<<
@73_45CNXP_4
GGCAATGCAAGGGAAGCCATCGATAAAATAGTGAACATTGTAAATATTTTTGGAATGGAGATAGCCATTCCACCCATTTCATCAAGATAAACAAGCCTAATTCTATCATAACTCGTTCCTGCCAAGAAAAAAAGTGCAGCGCCAATAAATCCATGAGAAATTATTTGTAAAATAGCTCCATTAAGTCCAGGATCCGTTATAGAACTAATACCTATAATTATAAAACCCATATGAGATACAGAAGAATAGGCTATTCTCTTTTTTAAATTACGTTGACCGAGAGATGTTAAAGCTGCATAAATTATTTGGATTGTACCGACTACCAACAACCAAGGAGAAAACATAGAATGAGCGTGGGGTAATAATTCCATATTGATTCGAACCAACCCATAGGCTCCCATTTTTAATAAGATTCCAGCGAGAAGCATACAGGTACTGTAATGTGCCTCACCGTGGGTGTCAGGTAACCAAGTATGTAAAGGTATAATCGGTAATTTGACGGCAAAAGCAATAAGAAATCCAATATAAAATAGTATTTCAAGTGTAACAGGATAGGATTTATTAGCTAAGAGTTCTAAATTTGATGTTCGTTCGAACCATATAAACTTATACCTTTACATACTTGGTTACCTGACACCCACGGTGAGGCACATTACAGTACCTGTATGCTTCTCGCTGGAATCTTATTAAAAATGGGAGCCTATGGGTTGGTTCGAATCAATATGGAATTATTACCCCACGCTCATTCTATGTTTTCTCCTTGGTTGTTGGTAGTCGGTACAATCCAAATAATTTATGCAGCTTTAACATCTCTCGGTCAACGTAATTTAAAAAAGAGAATAGCCTATTCTTCTGTATCTCATATGGGTTTTATAATTATAGGTATTAGTTCTATAACGGATCCTGGACTTAATGGAGCTATTTTACAAATAATTTCTCATGGATTTATTGGCGCTGCACTTTTTTTCTTGGCAGGAACGAGTTATGATAGAATTAGGCTTGTTTATCTTGATGAAATGGGTGGAATGGCTATCTCCATTCCAAAAATATTTACAATGTTCATTATTTTATCGATGGCTTCCCTTGCATTGCC
+
MONLNSSKKFHEFBECCAFFGOIHMPNRMPSHNLIQJSNRPMHMKOSGSOSMNSKSSSONSOIOIKHKSSS@@GJDFHGDDK?CFEFI=DS@KNHPKILKSLKMNMNLIMLSLSISKORNNJSNJNIBA@ESSJGFGBCDAA?<<==BLGHMSSLQPIKSSSSLKSSSINLSJOKNGCB<<FINNONSMNNSKOLSNRSHLLHIJSLSJSSSSSQKSLLLMJSJJKSKNLNSPKKMKHQKMSMPJOJJJSLSGSPLMMSE>EEJMRMPISNJNNMJSMIFCID@AA@2//06GSOLKSJKOISLMNLLSMKPLSJMIJISSKSLJLLLNPOSKRHSIGFLSHSHGGDFEFKLHSPPKLPHRKJILIQLSLLILKKKKPI65555BCFHKGKGMMSMKJJEBBMSSMSKRJRMOILPKLRMQSMMRSMSKRNNOSKNJSSPKSJIJSJPNKSPQJMKLHRSPKRNLKMSNSKSSSSKKSNHJKOJQIKJMJAFEAKHJEC@,+*),/13=:::;BDHFKSJKIIJMHLKSLRNJIKINOJHIGFRSKSILQNJNGFNMLOKOSMSJMNLNJONLSLMIFEGKL....//,**+*----GHIHGFJKA@AAAFNSMPKJMNLLMKMISSSSNQMLLSLSQSQNJQKNLRLLMKJSLLNJKOKIQNLSGMSMMLRSOSJSIJLSOHSMSPJONJKOSLNKMSQNKNJNLMSIILRNSNSLNLSMSOOSSSKJSSMSJSILKNSPJQSNKSSSKHKSNMJOSKSJSSLNSQISSOJNSKNIJSIMNOSMLKLLLPLPLSSMLISJIKSNPSPMSMJMNFMLHLONNJKKKSLSHAEGMONIISKNSJOJHMSLONSSSSOMKMKMNSNNRSOOSSLOMLRPSJSOSMJPIRLJKNJOPSQJNMPRPLSSLQKJPJNIPQRSKQJMSSSSPMKOINPSSNOPSMSJMMGJMPNSILJSSSPMIMMMIMNSSSNJLJJSKSRMJMLOJHSKSDA@544569;;==>?541/)645678<@?AEBDDCDEFFGJHKIGGGJJGC@@?;<0.//;<:::;6995-,+*)))+((*--,9::;;;>>@BA?@<>=>@B@;;9
@74_45CNXP_4
CGTACGTAAACAACTCGAAGTATGGGTCTAGCTTATTGATACGTTACCGAAAACCTCATTTGAATAAATTTGGAATACATTTTATTTTTTTTATTGACAAGTACTCGTACTCAAAAAAGTTAAAAATTTTTTATTTATATATTTTTTTTGAGTACGCGTTCTTTGGACCTGGTGTATCTTGTCTTTACCACGAATGATTTTCCTTGGTTAACAATAATTGTTGTTTTTCCAATATCTGCTGGTTCATTAATGTTATTTCTCCCGCATAGGGGAAATAAAGTCAATAAATGGTATACTATATGCATTTGCATCTTAGAACTTCTTCTAACGACCTACGCTTTTTGTTATAATTTTAAAATGGACGATCCATTAATTCAACTGTCCGAAGATTATAAATGGATCGATTTTTTTGATTTTTACTGGAGAATGGGAATAGATGGACTTTCTATAGGAACTATTTTACTGACGGGATTTATTACTACTTTAGCCACTTTAGCGGCTTTTCCAGTTACTCGGGATTCCCGATTTTTTCATTTCCTGATGTTAGCAATGTACAGCGGTCAAATAGGATTATTTTCTTCTCGGGATCTTCTACTTTTTTTCATCATGTGGGAATTAGAATTAATTCCCGTTTATCTACTTTTATCCATGTGGGGTGGAAAGAAACGTCTGTATTCGGCTACAAAATTTATTTTGTACACGGCAGGAAGTTCTATTTTTTTATTAATAGGAGTTTTAGGTATAAGTTTATATGGTTCGAACGAACCAACATTAAATTTAGAACTCTTAGCTAATAAATCCTATCCTGTTACACTTGAAATACTATTTTATATTGGATTTCTTATTGCTTTTGCCATAGATCCATTATACCTTACATACTTGGTTACCTGACACCCACGGTGAGGCACATTACAGTACCTGTATGCTTCTCGCTGGAATCTTATTAAAAATGGGAGCCTATGGGTTGGTTCGAATCAATATGGAATTATTACCCCACGCTCATTCTATGTTTTCTCCTTGGTTGTTGGTAGTCGGTACAATCCAAATAATTTATGCAGCTTTAACATCTCTCGGTCAACGTAATTTAAAAAAGAGAATAGCCTATTCTTCTGTATCTCATATGGGTTTTATAATTATAGGTATTAGTTCTATAACGGATCCTGGACTTAATGGAGCTATTTTACAAATAATTTCTCATGGATTTATTGGCGCTGCACTTTTTTTCTTGGCCTGAACGAGTTATGATAGAATTAGGCTTGTTTATCTTGATGAAATGGGTGGAATGGCTATCTCCATTCCAAAAATATTCACAATGTTCACTATTTTATCGATGGCTTCCCTTGCATTGCCA
+
FKSJIHGHGJMBBBCCSSSLNKS@???CSBB:8888CADJISKNSEGHHGJJIIKMGJISK????@N@=;,))))57KOKONSJFKJISSSSNIIJMJGFGGGIHLGGIHMGGGOSSSKSSGGOSSNFEESSPSSRLOKMLJHDNSSSSLKSJSSDAA@?/....;@SJSKRSSOPKSKOSJSLQNLMSOMSOLMMMSGLMKIJKNSPMMPLKLSMJSSJSSKKB<SKMMMMLMQKSSLSNSNSQSSSJSSLSRGFGECEEMFCGISGJIKJSJSMIILILKHHIHOSJKHGHKHIKISLHNSPPSPGMQSKNSHNNMLMSPKOLIIGHHHLHHMJSPNQNSLMSSMPJJILQSLNLKJHILIFFFEJOSSKQSRJQKKILLIJKKHNLSLKPJLRLHJOKQSHISPKSSSRLJCFLNFCCBCIIIJIISJKKSDAAB@@D32222LNJRSKKJIKKSLNPLSSJHLJGHIIIRS<<<<<NHLMGCDMIKIHPOPMLJMHHKLLL@88EIFDFCBCDELHHE>332264?JJGGHJILLIKJIKLKLKJQPMHIHJGEGGGGNJKMHFFHEKLJPSNOSNSOKJGEDGEKOJL11012556CBGJJGHJJKSGHIHGIIFHHSMLJJ<<B;<BDDKDDEEEMKMMOJDJJKSJMSNLLKMSMLNNSSQSLHPJJJSLMSLIKHIKIKJKOKIODLMJKSOSMOGHJKLSJNMISSMNMQSSSNMPJLLINGFI<>==>LOKFGFEEIFSMSSNLLHMNHJHHFGKLJQOKLPSJJQNOKMRPMSMMLLA@CDNIOMLKJMJSKSOSLISSLJIOSJJJQPPOHSSSMSNNQNISLMHIKSOSMSLSLPAHHFC?;/.-)((''))*&''9523//DLIDFFFFQNLMLSLMMLJOKRPSQSLONRSPSSPPSPSSJHBAAAHEOISNSMOJSOS;;;;KKPKHKILQSSRNMIJOOIPOSPMQPOHGHMKPLOSLNOSLRPJNLKQRSOLOJPRSKKIMNPLKSPLOSISNOSPSOMPPSJLLQKLNLSRQMKPPSJMIJPLKKSLLJIEIIRSQKNMKSSSNQNOONSPSKPSOPRNOMSRLMQLJGHJSQRKLMJIJKNFJHLIKRSSONKPPRNSSSSMQPOLPSSSNLSENNJKSSIPNNNMNKJSKRNQNMSNLKSSMJOSSKPMLIJHFCDAGKSSOSOSMSKKGIKMSKLSJOOLKKKSLNSSOSSSSMIEDAHJPK::7/-++/00013>>?DGMJHGDDIFHSJQJSNMOJLSLHOKJDDIKMNJRLSKMSKMPNMSKKJKHHLILMSOSJMEJII;76***++=?DFFGFKHJIJSRPGFHHFKNLJSHIDLGLLSNHJHG
@75_45CNXP_4
AATCGCAATAATCGGGTTCATTGATATTCCTAGTATAGTAGATGCTATCACACATACAATCATACTCAATTCGATGGAATTGTTTGATCTTAAAGGGGATATTCTATAATTTCGCATGTGAGGGGTTATTTCTTGGTTTCGTCCAGTCATTAATAACTTGATTATTTTTAGATAATAGTAGATAGAAAGAACGCTCGTAAGGAGTCCTATTGAAACCAAGAAATATAGGCCTGCCTGCCATCCACACCAGAATAAATAGAGTTTTCCAAAAAAACCTGCTAGTGAGAAGACCTCCTAGGGATAAGAGACATAGAGCTAAAGAGAGAGCCAAAAAAGGATCTTTTGTGTATAATCCTGCATAATCTCGAATGTTATCAGTTCCGGTACGTAGACCAAATAATATAATGCAAGCAAAAGTTCCTAGATTCATGGCGATATAGAACAGCATATAAGTTATCATGCTCGCATATCCACCATTTGAGTCTCCAACAATTATTCCAATAATTACATATCCGATTTGACCTATGGACGAATATGCAAGCATACGTTTCATGCTTGTTTGAGTAATAGCAATGAGACTCCGAATATGATGCTAAGAATAGCTAGGATTTCCAGAAGAAGATGCCATTCATTTGATAAGAAATAAAAAGGAATATCGAAAATTCGAGTGGCTAAAGCTAAAGCAGCTACTTTCGAAGTAACAGAAAGAAAAGCAACGACTGGAGTGGGAGATCCTTCGTATACGTCAGGAGTCCATTGATGAAAAGGGGCTAGGGAAAGCTTAAACCCAATTCCTACAGTGATGAATATAAGCGCAATTGAAATTCCTGGGGAGTTATACATTTGTGTATTGATAAGACCATTCACTATTTCTTGAAGCTCAATCTCTCCCCCGGATGAACCATATAGCCAAGAGAAACCATAAACCAGAATAGAAGAGCTTGCCCCACCCATGGTTGAATATTTCATAGTAGCCTCATTAGATCGTATATCTTTCTTGGTATATCCAGATAATAGGTAGGAGCATAAACTGAAACATTCTAGAGCTACAAAGATAGTTATTAAATCGTTAGCACCACATAAAAACATTCCTCCTAGAGTAGCTGTTAATATGAATAACAGAAACTCTGTTATAGCCATTTCTGTACATTCAATGTACTCTACGGATAGAGGAATACAGAGAGTTGAACATAGTAAAATAAGAAATTGAAAGATTTCGTTGAAATTGTTCGTTTGGAAATTTCCTGAAAAGCTAATCATAGGTTCTTCTCTCCATCGGAACAATAGGGCCGTTATGCTCATTACGAAACTTGTTGAAGAGATGAAATATAACCAAGGTATATCTTTTTGATCAGAGGTTAAATCGATCATCAGAAGAAGAATTAGGCCAAAAAGCTAGCATA
+
CCEIKJSLOLNJOGGEEG<<<<=NPIRONIGCABC>555:;=FGJILLHLKSKKKSLJKSLJJSGFHEFMOKSSOMNNJIKENLKNISBFB;;6,=LILOKSSMSMOLLKLONSOKKMJMJSKSMRJEEDEFHK<===>EHKHIKMPOLJOJNSMIOQSKKQOSDGGIGFFHMMNLLKLLOSPFFGFGFMSJLSSSHLIKLMNSIPKJNNMHJMPMISAHOMNHKSJSIIGSLSOSJRRSSSSSKSOOMJLMLE>=<1///...4-8:;<AKSNOPSOSS<...2,++*.012=BCEEDFGSCGFFFJLSSKMNIJGKSJKSLNHFIIGFFGHSQSLLKLPLSSSOQMNOSKSNHF88888LLLOMSSNGPNNFQ>==<<:7333433347::;=?PKLSSOOIMHLKHGGHEGILOOLLOIMOLLOMKNNNJKHJHSLMOSMISJISLOLLJKIKOKLSOKMKNISONSNJMJPPMSQQOOOLKLMJMSKMMJPKLSIIHKKRSLRSOSILNIMKIJSOOMIMJIHGMJGGJLRHIMIQHIMLKSNRILSSLJNJKMKPSCCCCAECA@@,++(())''''%)==>C----.C@@<?BHGHHHEEFECAIBHGGGMHGSSMJJJKLHKKMJNMKJJGJNHILNCFNGHIKJNQKNJGGHJLQSIIJGHGGHNJHKMHHFHSNMSSHSECDBA?AFJISIQSLOIMNOKPQNNKMKOMHMJJHGGHEFBISMSKJMSJLQLMKLORGGJHIIQIOGILJOKKSKSSNNIKLMJRHD?KHFHI=8887AJFEHJHKNLGGJFFKSJKIKSLLKMJISJLKSLSJMSRLSRDFKISIJMIRRNSJNMRNSRJKPLJJKSQNKQINKJLHHPLSLIJLLOSSKSIIJJMPLLCA9=<;FDG??>322222112557CDAACIGFIKBBA?<<:;<=<>??AREA@A?>=@@;;:845-**++**++==<9:>>AAABSJLJFLHIFIJIJHHJIKKKKJMPKONQLSSLQHLNJHMNSLOOKKHIHNIJJNJJPSEEHNIOKQKHBBDLLKIJGHIGISJKLKMRKJMSKLIDAAABCKJLJKLMLJSSMLNJNHOJMJMKIHIIHHSIIKLKJSJIHKMHMPJIIJJMIKHGKQHIKLIKJLLSQMRSKKHNIMHKMKSIFHJPNHKJIMKJILNJKLMNEBCCDEGFFGKMOND@@?DKISNJPNNMQJCJJPLKJIMKGEGGFSJLSKHQJ???EDEHLLJSLNSPIMOSJSLIIIH>>><<><;885+*)**87;HIIISMOLKIKSNLQJHJJHHJJIHIJOJFIKIMKJLJJMRMOONGGIFONNKLKJJLKGSJGGGGI4333?=42222IIFFHFFIHEFDDFEFSHFEHHIGLKHINJJFFEDEFISQJKHLGIHJF
@76_45CNXP_4
AATCGCAATAATCGGGTTCATTGATATTCCTAGTATAGTAGATGCTATCACACATACAATCATACTCAATTCGATGGAATTGTTTGATCTTAAAGGGGATATTCTATAATTTCGCATGTGAGGGGTTATTTCTTGGTTTCGTCCAGTCATTAATAACTTGATTATTTTTAGATAATAGTAGATAGAAAGAACGCTCGTAAGGAGTCCTATTGAAACCAAGAAATATAGGCCTGCCTGCCATCCACACCAGAAGAAGAATTAGGCCAAAAGAA
+
LKJKSLSIJJLJSIOIGPB=>?QNIKSNMNILJQNSSSNINSQORIJNJKSKSPSLPSKSJOMMLMNNOMINLMHJIOSLSAQHHBAB>;:::EINNSNPFNSCCCCDQJLMLKIJRKSHKIHKSHLQQOSSMSIIJRLJMMJSIKSPNREISQLMPKKPKJPOSLJSSSPPSSSMKJMIKQKINONNLNORFGGDCFBBF@CB?>><97778HLNJGSJMFMLLMIKILNKPPISMSSCBAACJPMHEEGLMKLMQKGEFMFE=7440*//
@77_45CNXP_4
TTCAATCGAACAACTCGAAGTATGGGTGCTAGCTTACTTGATACGTTACCAAAACCTCATTTGAATAAATTTGGAATACATTTTATTTTTTTTATTGACAAGTACTCGTACTCAAAAAAGTTAAAAATTTTTTATTTATATATTTTTTTTGAGTACGTTCTTTGGACCTGGTGTATATTGTATTTTACCATAAATGATTTCCTTGGTTAACAATAATTGTTGTTTTTCCAATATCTGCTGGTTCATTAATGTTATTTCTCCCGCATAGGGGAAATAAAGATGATCAAATGGTATACTATATGCATTTGCGTCTTAGAAACTCTTGTAACGACCTACGCTTTTGTTATAATTTTAAAATGGACGATCCATTAATTCAACTGTCCGAAGATTATAAATGGATCGATTTTTTTGATTTTTACTGGAGAATGGGAATAGATGGACTTTCTATAGGAACTATTTTTATTGACGGGATTTATTACTACTTTTTTAGCCACTTTAGCGGCTTTTGCGGTTACTTCGGAATTACCAGATTTTTCATTTCCTGATGTTAGCAATGTACAGCGGTCAAATAGGATTATTTTCTTCTCGGGATCTTCTACTTTTTTCATCATGTGGGAATTAGAATTAATTCCCGTTTATCTACTTTTATCCATGTGGGGTGGAAAGAAACGTCTGTATTGGGCTACAAAATTTATTTTGTACACGGCAGGAAGTTCTATTTTTTTATTAATAGGAGTTTTAGGTATAAGTTTATATGGTTCAAACGAACCAACATTAAATTTAGAACTCTTAGCTAATAAATCCTATCCTGTTACACTTGAAATACTATTTTATATTGGATTTCTTATTGCTTTTGCCGTCAAATTCCGTATACCTTGCATCCTTGGTTACCTGACACCCACGGTGAGGCACATTACAGTACCTGTATGCTTCTCGCTGGAATCTTATGAAAAATGGGAGCCTATGGGTTGGTTCGAATCAATATGGAATTATTACCACGCTCATTCTATGTTTTCTCCTTGGTTGTTGGTAGTCGGTACAATCCAAATAATTTATGCAGCTTTAACATCTCTGGGTCAACGTAATTTAAAAAAGAGAATAGCCTATTCTTCTGTATCTCATATGGGTTTTATAATTATAGGTATTAGTTCTATAACGGATCCTGGACTTAATGGAGCTATTTTACAAATAATTTCTCATGGATTTATTGGCGCTGCACTTTTTTTCTTGGCAGGAACGAGTTATGATAGAATTAGGCTTGTTTATCTTGATGAAATGGGTGGAATGGCTATCTCCATTCCAAAAATATTTACAATGTTAGTATTTTATCGATGGCTTGCCTTGCATTGCC
+
()+),,,-444)))))==>>@985457721112;;632223ILLGGGA>@44557FB.....433229==?D7200055GEFGEAH@LJHMILGJ@;::55563-+*++-/2223;?OKHBB?>EKPIC@ELSNSNSIKFMEE==98=?@+)))*5-+,('(()1=DEFFIHFGDD(((((''&)(&,;76,+++&&((+(344..=@@GJ>=>=;?@?@A=;;7200C+++*-***)())*+,11347<??>:7765722222<=@9999;622---,,*(''&&&&&-3344EDC@?>??C:::96500///**++)&+''(((())====?BE@AAAAFCDABC2221-../5DIEFEF<<<;;78F>>>>88888<>.-++*(%%&&'((+*13345?@@>BFEEG21111/6:8889?44444A@CDB100003AABFEDFBA>@?@@AGBC=;760((((*///.233112226-+++(('+)++++,445...--.2287)(%%$%$%%%$%(&&%&&''()1//0@F>=<=>FFHEFFHGFGDHFFHJHGFCCBAABCDGIHDFBBBEDJJSK>>=::>==>>BCCD<:999;>JSRBAB32221118?FBB:777783323))/(*100<977778?C=?>C;8:9.../0-4/./+/00,*,,,-.233+***,??=:=BHJJ:8889=FLGISEEA86+((*..*)),/FGOKSJGC:;EBBACGCGE?>?JILMJHMPSIDELMKJQMN7777233321123333339BB:9::;;DCDCDSPLKH99999EEDHHMOGJK??SMJQNIJPOOPQOJNIJLQLPNMSLNHHLMMG@@@@@EDD@@>998323(3+(&&%%%&&&''&''&'''(34CLPPILJHCCDDDSHIMJABBBCHAB@66778<;;;;;>AAIKJLQNGFE==>>>???,,+++11898;>IIIGIBB111114333....//////0;41004***(&'''2224388-+++,66<;566BBABBHDCCA6/&&&&&&*200///1;<<=O::::;HLHIIHPQKM?;;991.+**++.055558<<<?@???CSJHFEDCCDGRJKJLLRSM<<<<=H@?544444ABFGSNLSKSGILRHMLQOGFAABD>=>==EE??>?::9979;;;BCDMIKONSJKJSJMRFECCBBCDFLLIGGEFDGIJMSMIILLNMKFDHJKHOSSKECC??HIONSLIJIJHHLSLJG90.../655446<776-....,.@E>??=2111187667=>?<<.---.9;:;21116630/,(),,,01<++****;94<----.;?>=66667::GKGBA:
@78_45CNXP_4
GGCAATGCAAGGGAAGCCATCGATAAAATAGTGAACATTGCTGGTGCAATCTTCTTTTGGAATGGAGATAGCCATTCCACCCATTTCATCAAGATAAACAAGCCTAATTCTATCATAACTCGTTCCTGCCAAGAAAAAAAGTGCAGCGCCAATAAATCCATGAGAAATTATTTGTAAAATAGCTCCATTAAGTCCAGGATCCGTTATAGAACTAATACCTATAATTATAAAACCCATATGAGATACAGAAGAATAGGCTATTCTCTTTTTTAAATTACGTTGACCGAGAGATGTTAAAGCTGCATAAATTATTTGGATTGTACCGACTACCAACAACAAGGAGAAAACATAGAATGAGCGTGGGGTAATAATTCCATATTGATTCGAACCAACCCATAGGCTCCCATTTTTAATAAGATTCCAGCGAGAAGCATACAGGTACTGTAATGTGCCTCACCGTGGGTGTCAGGTAACCAAGTACTTAAAGGTATAATCGGTAATTTGACGGCAAAAGCAATAAGAAATCCAATATAAAATAGTATTTCAAGTGTAACAGGATAGGATTTATTAGCTAAGAGTTCTAAATTTAATGTTGGTTCGTTCGAACCATATAAACTTATACCTAAAACTCCTATTAATAAAAAAAATAGAACTTCCTGCCGTGTACAAAATAAATTTTGTAGCCGAATACAGACGTTTCTTTCCACCCCACATGGATAAAAGTAGATAAACGGGAATTAATTCTAATTCCCACATGATGAAAAAAAGTAGAAGATCCCGAGAAGAAAATAATCCTATTTGACCGCTGTACATTGCTAACATCAGGAAATGAAAAAATCGGGAATCCCGAGTAACTGGAAAAGCCGCTAAAGTGGCTAAAGTAGTAATAAATCCCGTCAGTAAAATAGTTCCTATAGAAAGTCCATCTATTCCCATTCTCCAGTAAAAATCAAAAAAATCGATCCATTTATAATCTTCGGACAGTTGAATTAATGGATCGTCCATTTTAAAATTATAACAAAAAGCGTAGGTCGTTAGAAGAAGTTCTAAGATGCAAATGCATATAGTATACCATTTATTGACTTTATTTCCCCTATGCGGGAGAAATAACATTAATGAACCAGCAGATATTGGAAAAACAACAATTATTGTTAACCAAGGAAAATCATTCATGGTAAAGACAAGATACACCAGGTCCAAAGAACGCGTACTCAAAAAAAATATATAAATAAAAAATTTTTAACTTTTTTGAGTACGAGTACTTGTCAATAAAAAAAATAAAATGTATTCCAAATTTATTCAAATGAGGTTTTCGGTAACGTATCAATAAGCTAGACCCATACTTGGGGTTTCTCAATCGTAA
+
/1167778DDDEGPKMLHFE<::::<>?=>@??>@EBB@8+'$$#$$$%'&'(%%&&*&+++8AIKFFHDDQIHMLMKLHSKMJSSOJKNOA@@@@@MJRRSNKSSLLPSHNKSSKLOKNNFSJRMKPJLEBC863/:>G=::::KMIJHJOSKOHP66655;;=>KSID:9:9:MSSRSOSSSPSCDKF@==>NJJOQSSNLSSKLLNKMSMOSPMNSSSSMOSPSSIQSSMLSMPKMIKFCD;6,++++78@ADLHOKSLSSKPEBEDMMJNSLOMIINSHKG??@??GIQNLMJSJRSDJGLIINKGICCF@A@@@EGC?>*****.*'''''+)*-023789D@FIKEEFJLSLKSJLPCCCCKJFFECESIHGE@====CEEGEGJSSHHKH?FHHS:EE4?CFFK9888::,++***00--)*+,9-,,,,,-DDSNKOOPSKSLSMPONSRMJHLMSLSJCFHKHE?A:9652*)***+LLSHSPKIMNIILKILSBGEABCCFMLLSMISLPKHNSOOSSSNMNRSLRSNORLNMPRMPMJNPJSPSJQKNFEIHSJQ@?;::====9:9;;57>?EGHOJJJLIOIJHGEEFEDBBBBHSSSLHGFHFGHHEEBCBCDNLKJPIHKMSSKJD??GJSMNLFINLPRLIKKSGJLJOHN==AKLLIKIONRMQGEGF77778QHDBA?@=B<7889DE=?CIEHFF((()<GSMMIFEDKJPNSNMHOSJSJQKGJLIIIMLISINKJOMSPHBDGSSSIJEJHSSSSKN?8<GFONSLSSPKSSJOKIHMNKLIIJHGKSHSKKIQHH211,,,,,,,,CH=<;:88877;?>?KGIJH?=:9FELSONKPOLSSLLHSLSSLKJKSSOJSMQSSSLOQLPNLJJIHIKSSKFJIMHL?IG.-----5555EDCDCJ88888DCF>DIFEC?>>>@HHGJF<***->===;<<<=CSMSPPINSMJJKILMJJJJJLHIJIGNSJJNLLPJIF<5334213AERSLJIHQCGLJNKKKSLIIHKFFEDEKMJJSKKIJKHJKKPSLJSSKMLSSKMNHSNHISHIMOMQMSLNSJLJHHJOPNKSLJSNMGHHFHHJLJHHRLSPHISFQKIJIJGJMKKQNIQLIJSSKQMPKJNKIJLRMJLNIQL=@BC<:1//./)(''(2FJGJNGHJE>==;;:@AAADDMINEEFEJHI00//03,++,347OLHFDEDCGGGFIILJJIHJSSLOKLGJIMRMFB@@?A>=;;--,,-/****))-08:>CDCIFOIKMHMJGDBABKJSNJJHECGEGGGEGGLHHEFEFHIFEEDHGHHFFGFHFGHCCCCB@BCC@@ABB@6..'&'*+*//3
@79_45CNXP_4
AATCGCAATAATCGGGTTCATTGATATTCCTAGTATAGTAGATGCTATCACACATACAATCATACTCAATTCGATGGAATTGTTTGATCTAAAGGGGATATTCTATAATTTCGCATGTGAGGGGTTATTTCTTGGTTTCGTCCAGTCATTAATAACTTGATTATTTTTAGATAATAGTAGATAGAAAGAACGCTCGTAAGGAGTCCTATTGAAACCAAGAAATATAGGCCTGCCTGCCATCCACACCAGAATAAATAGAGTTTTCCAAAAAACCTGCTAGTAGAGGAAGACCTCCTAGGGATAAGAGACATAGAGCTAAAGAGAGAGCCAAAAAGGATCTTTTGTGTATAATCCTGCATAATCTCGAATGTTATCAGTTCCGGTACGTAGACCAAATAATATAATGCAAGCAAAAGTTCCTAGATTCATGGCGATATAGAACAGCATATAAGTTATCATGCTCGCATATCCACCATTTGAGTCTCCAACAATTATTCCAATAATTACATATCCGATTTGACCTATGGACGAATATGCAAGCATACGTTTCATGCTTGTTTGAGTAATAGCAATGAGATTCCCGAATATCATGCTAAGAATAGCTAGGATTTCCAGAAGAAGATGCCATTCATTTGATAAGAAATAAAAAGGAATATCGAAAATTCGAGTGGCTAAAGCTAAAGCAGCTACTTTCGAAGTAACAGAAAGAAAAGCAACGACTAGAATGGAAAAAAA
+
HGINMKJJINNJJJSNIMGIILNOOIMSRQJOJSJLSSNLMMHNHKMLLSOJPIOMHBBBJNOSJLGHHLKLHIKKMMJSJISHJJIJFH222CLSNLSIS;;;;;ESSOJKMROHLKQSKOSNNNLSMOONSLNLIPF=<<LHIMKJOOJSINLMPQKONKLMMNSSNNMLLLOKJIIILKIPMMOLKNPKPLO999KHLMLHILJHGLIHJJHJISMNLIGOMSSLSOIKHONMOMNSJLLJJNKJGGMSKLSJNLJGIHJKSIAACCCEDDECB=62*%$$$%%&/6?>><<<MLIMOKMQGSOMLJS@>89>B547()(.>CCBBBDJMKKMKKKSPSSQSQPJOSIJKSOQSRPLMKSRJKNNHKKSJECCBCEJIHKIKSNKJINQLLKLROOSNNNOSJHKMLHGPGLPSOOOSQLKKMNLSLSJHIJIRNNKLLSSPMSNSOLOSLMSNPPOSLNNMKSNMSLSSSNSMSMSPSLKLLJNSMJNJKNJNMLJJLSPSQPRNSKNSKJKINPIJLQLMILKKMKNSSPPKMSSRJHMJMQLMLLPOQNIPSSMLNJSSLPMLIJRSNLPLJMLJJJIIRNSLMKMSKGLJMSIINPSISSMSSNSSKHONJNJSPIMONOSSNOHI=88SFIFIIRLKSJLSEIMKSLIOKFINMLSOSPJIIMHSJLMKMHHMLJSPSOLHKHKJMNLMOGGSKIHKHKLRSDNIKHHD??<<&%%%'&%$##$$##
@80_45CNXP_4
GGCAATGCAAGGGAAGCCATCGATAAAATAGTGAACATTGTAAATATTTTTGGAATGGAGATAGCCATTCCACCCATTTCATCAAGATAAATAAGCCTAATTCTATCATAACTAGTTCCTGCAAGAAAAAAAAGTGCAGCGCCAATAAATCCATGAGAAATTATTTGTAAAATAGCTCCATTAAGTCCAGGATCCGTTATAGAACTAATACCTATAATTATAAAACCCATATGAGATACAGAAGAATAGGCTATTCTCTTTTTTAAATTACGTTGACCGAGAGATGTTAAAGCTGCATAAATTATTTGGATTGTACCGACTACCAACAACCAAGGAGAAAACATAGAATGAGCGTGGGGTAATAATTCCATATTGATTCGAACCAACCCATAGGCTCCCATTTTAATAAGATTCCAGCGAGAAGCATACAGGTACTGTAATGTGCCTCACCGTGGGTGTCAGGTAACCAAGTATGTAAAGGTATAATCGGTAATTTGACGGCAAAAGCAATAAGAAATCCAATATAAAATAGTATTTCAAGTGTAACAGGATAGGATTTATTAGCTAAGAGTTCTAAATTTAATGTT
+
MISKINRSQSSSSNJONNMKKEEEDEKSONQIIIOKNLNSSSNPKPOJMLOJNOSKLIOMSOQJSMJJMMSJOPSQRMOLSLIRMSLSJRSSNSSRSSLRKOOMKHKSJJSSM<<<<<HSSJ=;:;<=2/HSSIHQJIINLJLHKHHMLIRSOSMKRSMOLSIHFHGGSHMMSMISSKHC@CHSKKQSLLGSKMNKSLSKNLSKJLRLILMPSSSNSLQKGACFFOKKOLKKBCCCCDDLEEJLHQMFJISSLMLMKISB655<<IISQLJSNSJPSSNSISJMSRLSOKRQGMLLSPNRRJOLSSOPPSRSMSNLMSSSOPOSSSLNSSNSJNSMQNSPSSLSPLJOSQSMKSOPKMIHMKSSRQOQQQONSSSSJKLIPLJMMQSLMNMMSMNNCH@3368::@GOSLLHOHH@<531/.-++(((((()DFSIIOPMIHLLJMSSMSJJJGOKSNSKJSKLRSSKLSNNLIRHIISIKIIHGKSMGGE76651))))?@BFIJIL22222224JDINHGJKJFLOLPOLGHQHIJNHLLJLIIKKHLLNMPSKLMRPLSSMJSFDGLPKJIKDJJPMKMIJNRM
@81_45CNXP_4
CAATGCAAGGGAAGCCATCGATAAAATAGTGAACATTGTAAATATTTTTGGAATGGAGATAGCCATTCCACCCATTTCATCAAGATAAACAAGCCTAATTCTATCATAACTCGTTCCTGCCAAGAAAAAAAGTGCAGCGCCAATAAATCCATGAGAAATTATTTGTAAAATAGCTCCATTAAGTCCAGGATCCGTTATAGAACTAATACCTATAATTATAAAACCCATATGAGATACAGAAGAATAGGCTATTCTCTTTTTTAAATTACGTTGACCGAGAGATGTTAAAGCTGCATAAATTATTTGGATTGTACCGACTACCAACAACCAAGGAGAAAACATAGAATGAGCGTGGGGTAATAATTCCATATTGATTCGAACCAACCCATAGGCTCCCATTTTTAATAAGATTCCAGCGAGAAGCATACAGGTACTGTAATGTGCCTCACCGTGGGTGTCAGGTAACCAAGTATGTAAAGGTATAATCGGTAATTTGACGGCAAAAGCAATAAGAAATCCAATATAAAATAGTATTTCAAGTGTAACAGGATAGGATTTATTAGCTAAGAGTTCTAAATTTAATGTTGGTTCGTTCGAACCATATAAACTTATACCTAAAACTCCTATTAATAAAAAAATAGAACTTCCTGCCGTGTACAAAATAAATTTTGTAGCCGAATACAGACGTTTCTTTCCACCCCACATGGATAAAAGTAGATAAACGGGAATTAATTCTAATTCCCACATGATGAAAAAAAGTAGAAGATCCCGAGAAGAAAATAATCCTATTTGACCGCTGTACATTGCTAACATCAGGAAATGAAAAAATCGGGAATCCCGAGTAACTGGAAAAGCCGCTAAAGTGGCTAAAGTAGTAATAAATCCCGTCAGTAAAATAGTTCCTATAGAAAGTCCATCTATTCCCATTCTCCAGTAAAAATCAAAAAAATCGATCCATTTATAATCTTCGGACAGTTGAATTAATGGATCGTCCATTTTAAAATTATAACAAAAAGCGTAGGTCGTTAGAAGAAGTTCTAAGATGCAAATGCATATAGTATACCATTTATTGACTTTATTTCCCCTATGCGGGAGAAATAACATTAATGAACCAGCAGATATTGGAAAAACAACAATTATTGTTAACCAAGGAAAATCATTCGTGGTAAAGACAAGATACACCAGGTCCAAAGAACGCGTACTCAAAAAAAATATATAAATAAAAAATTTTTAACTTTTTTGAGACCGTACTTGTCAATAAAAAAAATAAAATGTATTCCAAATTTATTCAAATGAGGTTTTCGGTAACGTATCAATAAGCTAGACCCATACTTCGAGTTGTTCGATCGTAA
+
JLSLJSMSSSOSOMSKIILHHKDJSKLBA@@@FGHLSOSLPMQMKGD@??7FFG1111HIJOKHSOOSOMSOOMQKCAACBQNMNSLSKIKKQQOSLSJKSMSSMOOOSKRMSSLKNPLSJKNMSPPSSSROSKSSSKJSJNRJMRSSSSNSPNQRMMNMJKSLSSSLNSLRQSPSSLOSFBBC====>PNSSKMKKKKRSLOKPSRSSKNMSPOLRKSIRSLSMSNSNG83,(('(-/01236EEFKLLJIOOMNL43@<JOILNMOJLIIJHSJJGENLHSNS;444JLQNSLQSONJKKSILMNRPKIPLHGMHMKNSMMCEBBD>:431137FIF?LPPGLIPJPSHKIMIJRPKLMQLKNPMNMPLSSROSLNKSPLSKMJIIIGSNSNBEDDDJPKMMSSQOSNOSLPOOSBC@@KNOKRINLSNPLMIORSOPMOPMMJJKIKNSKMISMMMKJSJMJSLKKIJKHOHNQNPMQHJIMGKKGHGSISNOMIEEEDJINNSMPSPKNOMNILKIKILKISKIKIMIHHMMMSSHLJJGIHGNGGJHJJLLIQJSLLJHHGIIFGHHKKMNIQSJJSSMSSDDCCB>>>BEGGFGHGQIJSIIEEDCEGEEEFFLLKMGGIGNLLIHGHMSSSSKKLMKIGHLKIJHGJIHIIHHJKHHKHKJSSKSMPLPKMSJKJMGIMAB8>666545DDEHOMNPHEGHEIHLSOQLKJQPNMKKQKKSOHOIRKJGIGJIJJNJKLKQSNOGDGNSSSJHIHPNJSIKFD4JILSLSJLOOLSKJSKKSSSOMSIJMMNLKIOINLRIOPPPMMHKOHKQOHHGE43344HHJMQSKNOPIKMHLLOLJLKKLQKMSSKLOSMNMKLHMQLMKJSIRJJPSSPMQMPSSJJPGKOKMJSIIQOJIOSJIISLNRNDONHMJOMKSOMSPKNJKMHDEIGKLE>?@?SSIHJLGSNQJSSLJIJJSSSLSLJILLJNKLSSLMLSOLKMPQIIKS@@HSSOKSKSQLSQRNIKPOSOSNMJGKNKJLJILSLKJSLSSJSJKOKSLKSNHOMKMHJOKKKKLKNSJKLOPKNKKSLJLJLLSMPJRJKJLSMQNILRKIKHDFFHE@@HGKLNMSLIJLILJSJQIIMPSPLMKNIJLKLSLNSLKMPSJIHSLMSMOPQNMLKOQKSSQSNSKIHJILJMOIIJLGHISGGGEFFEGGFGGGFHFEDHJSSQSILJKHJSOINJOJIGJISOKSIGIJSSJ71*'&&&'()<>?BCABBAFBBFGMOMDEGQIIJGGJGEEEELMJJIIIGGHGLFFGHGILMDCBCGJIGHHGKGHHHJHFECDCDFFEEDEEEDGEGGIJOHDDECCCCB
@82_45CNXP_4
GGCAATGCAAGGGAAGCCATCGATAAAATAGTGAACATTGTAAATATTTTTGGAATGGAGATAGCCATTCCACCCATTTCATCAAGATAAACAAGCCTAATTCTATCATAACTCGTTCCTGCCAAGAAAAAAAGTGCAGCGCCAATAAATCCATGAGAAATTATTTGTAAAATAGCTCCATTAAGTCCAGGATCCGTTATAGAACTAATACCTATAATTATAAAACCCATATGAGATACAGAAGAATAGGCTATTCTCTTTTTTAAATTACGTTGACCGAGAGATGTTAAAGCTGCATAAATTATTTGGATTGTACCGACTACCAACAACCAAGGAGAAAACATAGAATGAGCGTGGGGTAATAATTCCATATTGATTCGAACCAACCCATAGGCTCCCATTTTTAATAAGATTCCAGCGAGAAGCATACAGGTACTGTAATGTGCCTCACCGTGGGTGTCAGGTAACCAAGTATGTAAAGGTATAATCGGTAATTTGACGGCAAAAGCAATAAGAAATCCAATATAAAATAGTATTTCAAGTGTAACAGGATAGGATTTATTAGCTAGTAAATTTAATGTTGGTTCGTTCGAACCATATAAACTTATACCTAAAACTCCTATTAATAAAAAAATAGAACTTCCTGCCGTGTACAAAATAAATTTTGTAGCCGAATACAGACGTTTCTTTCCACCCCACATGGATAAAAGTAGATAAACGGGAATTAATTCTAATTCCCACATGAATGAAAAAAAGTAGAAGATCCCCGAGAAGAAAATAATCCTATTTGACCGCTGTACATTGCTAACATCAGGAAATGAAAAAATCGGGAATCCCGAGTAACTGGAAAAGCCGCTAAAGTGGCTAAAGTAGTAATAAATCCCGTCAGTAAAATAGTTCCTATAGAAAGTCCATCTATTCCATTTTTTTTTT
+
AOLKQSNJMOSNPRPNNNLSNHHHGGSSH<<<<<=ILSPLMKSSMRKMOQPIJJKSRINMOJISSMLSLPKMMRSONPKMSPLMSLLSNJOSLSRONMLRILLLSNSSQQPSKPHHHJMLNIONSSF@:0QSLJGISJJPNSJSLSMSSSONPNNSGQPLSNLKPSRSSOSSRMOSSJD?@GC;;;4-../9::>?@AAACHSO<;;;;DHGGGJOSOJSJCJSPJKLJMSLNMMOSNSOLNROSSOSSMPNOOOSSQLH@??MHJKSPNJOSOKMPQIMLNNKSRSRNOSQQSJPSSRSJRNKSIKSLSSMNSNRMIGFHFFGNSPOHLSQFFB@CIMNJFJPONJKSIKILIMSGKGHGNMSKSLLSNIKOOQJSMKOOOLLIJHHLJJSSNKLHS=9;=CGGFEBDA<;<A<<=@?:<==A><:>>@>>=>?SJKINISLNKRMJJGGFFIMJKKMSPIKHPSSKLKJLKSPPSROPKLKIPMPKJIENHKSHKCDDBAA=====HHHELSRMKMJPMMSLOIKKKMPSKSLQOLNMILMLNIOMHPMMOSIGFHA><>??CDE1.,+++<>CA@@AGI66668GHG?==??BOHIECBEHJFJFKLIHFGDMOMSRSKISOPPEL?AJMKJHACBJKQFGGHSHHGKHIHGGCJLLOSJSSKKILSIJIRQKKFJGGJBCCA65543:DFNKIHRLN??@@@PJSJKIJMIMMSSPKKMLQOOQPSMMJIIMMM:ISJLHKC=78:::<<=644455GIEB?35)DEFJEDHKLMIOJOIMKKNMOKLPLLKIOHJEEHHIMILNIJLMQJJKNS>===64,,,.@@AKKLJSLKMLIIOFGFGIKIKGGHLRPKJMOHIQPGEGLSGGFEFIIKLIHIIGMFEDHEGIHKIFJHKHGIHGFEEFCFBA;8320000*%#"#######"
@83_45CNXP_4
TACGATCGAACAACTCGAAGTATGGGTCTAGCTTATTGATACGTTACCGAAAACCTCATTTGAATAAATTTGGAATACATTTTATTTTTTTTATTGACAAGTACTCGTACTCAAAAAAGTTAAAAATTTTTTATTTATATATTTTTTTTGAGTACGCGTTCTTTGGACCTGGTGTATCTTGTCTTTACCATGAATGATTTTCCTTGGTTAACAATAATTGTTGTTTTTCCAATATCTGCTGGTTCATTAATGTTATTTCTCCCGCATAGGGGAAATAAAGTCAATAAATGGTATACTATATGCATTTGCATCTTAGAACTTCTTCTAACGACCTACGCTTTTTGTTATAATTTTAAAATGGACGATCCATTAATTCAACTGTCCGAAGATTATAAATGGATCGATTTTTTTGATTTTTATTGGAGAATGGGAATAGATGGACTTTCTATAGGAACTATTTTACTGACGGGATTTATTACTACTTTAGCCACTTTAGCGGCTTTTCCAGTTACTCGGGATTCCCGATTTTTTCATTTCCTGATGTTAGCAATGTACAGCGGTCCGATCGGATTATTTTCTTCTCGGGATCTTCTACTTTTTTTCATCATGTGGGAATTAGAATTAATTCCCGTTTATCTACTTTTATCCATGTGGGGTGGAAAGAAACGTCTGTATTCGGCTACAAAATTTATTTTGTACACGGCAGGAAGTTCTATTTTTTTATTAATAGGAGTTTTAGGTATAAGTTTATATGGTTCGAACGAACCAACATTAAATTTAGAACTCTTAGCTAATAAATCCTATCCTGTTACACTTGAAATACTATTTTATATTGGATTTCTTATTGCTTTTGCCGTCAAATTACCGATTATACCTTTACATACTTGGTTACCTGACACCCACGGTGAGGCACATTACAGTACCTGTATGCTTCTCGCTGGAATCTTATTAAAAATGGGAGCCTATGGGTTGGTTCGAATCAATATGGAATTATTACCCCACGCTCATTCTATGTTTTCTCCTTGGTTGTTGGTAGTCGGTACAATCCAAATAATTTATGCAGCTTTAACATCTCTCGGTCAACGTAATTTAAAAAAGAGAATAGCCTATTCTTCTGTATCTCATATGGGTTTTATAATTATAGGTATTAGTTCTATAACGGATCCTGGACTTAATGGAGCTATTTTACAAATAATTTCTCATGGATTTATT
+
JHIKMLKSSMSKNSMMSSNKKNPNNMOSMKMSLMFHKKNLSNLIMGIGMSJSQKPSNJJOLRONSJMSSHSLLNSMMLLISOSLCBDKSSSSQJLJNOKILJJILKIQLOLIDHMLSSOOJEFQOLKFPMSSQKPNMSSSEG><@BHKNMKNSMSIIED:-.52/2>GJOPISKSQSPKNSOIISJ>===>DECCDHLKSKPSKKJSSMQSSJLLMQKNSSLNFJRKGINGIFFSSSMSRNKLLGIIJGMSMMSSSSLJSHDDCDOLEPHALSSNGG9=9=<<=DEKKJFFDEFEDDC?656JHSJQJSKMSIHCDGNHGHOSMPLMSKIKSISOLIPIESSLMNJPOSLJMKMKSJNJHSKG;:::;IDBCCCLOOQJNOIKKMQMNSSSLOJMNFLLLSIFIHGLSSSRPOMAMSN8+++++66666EJLLOSOKOSLSHIHJLSRSISJJLKLJMMSKJSJKSMHHGFSJLSSSKSRKHJIOGNSODBCCRBJINMILLSLMNIEEHEFEEEFKLSONSA7HGCDAEMIBBAFCKIFFB<22334GHSRJEGDBDHSBAA::999999IJKRMNDEF22HFGFHJJSPQMQNHF@SSSSJSGIIKILIPNISPISMSSMSKMCG..5./KIJJKSOKSKSSMQSSIJSNMMOKRMSSLSSLROSPONPRJPSSOOOKSLMLPSNLINPPMEPSKNQSOPLSJJEKSJIJHLMKHSPSSSSSRKSSKPSOOSLSSKSJKJSNJECBCBIGHFGMMJRPMMHKHISBABADE?=94@:4@DEFGJJHKOISNMSLJMMLOSNSSSSKQQQHNIKMNMSOSMSKJJSOSMSSSRSKSSILGGGFFSC@@??BBCPNKIOSSIRNSSISQSKSKJGQSLLMSSNSPQMSLSSSSMNMQJSSMSNJNSOKSMKLSOPOPSOSSSHLSMSKLLLNOQSSSRLOIQJNMMSLSLJQSMPKKHMSLSFKLOKLMQMOKSONJMKKKLSRRKJISOOIO>>>>>KF?GSSHJIIOHSJNOPNMSMSKOKLSSROSNKLKQIIKHGFEHNNILKSQJMPJSMJNNRMSNJSRKOMNIMMLKKMJPKHIPNMOKHMLKPMKQNLSOIISKLJLLNQRKOSPQSJSSSOQLMPMRKKMNSMLKKSHHIJILRKPOJKNNOSIOKKJHIJJSLLSSKOMONLHKSKLILMLHMKMSSMJFPQKJGJKMRSMOIHOJLSLOLL
@84_45CNXP_4
GGTAAAGACAAGATACACCAGGTCCAAAGAACGCGTACTCAAAAAAAATATATAAATAAAAAATTTTTAACTTTTTTGAGTACGAGTACTTGTCAATAAAAAAAATAAAATGTATTCCAAATTTATTCAAATGAGGTTTTCGA
+
HGGMNSMSIPHHKLIHKKIIJJIJJKJLGSQLOHGFGJHIFBDFSSSSNGGIHGIIIDNSOLLJDFISHHFG?7JSS54445HGEECCFGGHJIHJFDHA@HSSSSGIKNSJGE@?003349KSHHJIFKIHMEHIFFHJRJG
@85_45CNXP_4
AATCGCAATAATCGGGTTCATTGATATTCCTAGTATAGTAGATGCTATCACACATACAATCATACTCAATTCGAT
+
??@MJGFHGOSNKIHFEIFEEEDLKM====>MKQGIDDCGFGIJJJLIJMGHGHHJNJMKHHHFEFADEGHHCCD
@86_45CNXP_4
GGCAATGCAAGGGAAGCCATCGATAAAATAGTGAACATTGTAAATATTTTTGGAATGGAGATAGCCATTCCACCCATTTCATCAAGATAAACAAGCCTAATTCTATCATAACTCGTTCCTGCCAAGAAAAAAAGTGCAGCGCCAATAAATCCATGAGAAATTATTTGTAAAATAGCTCCATTAAGTCCAGGATCCGTTATAGAACTAATACCTATAATTATAAAACCCATATGAGATACAGAAGAATAGGCTATTCTCTTTTTTAAATTACGTTGACCGAGAGATGTTAAAGCTGCATAAATTATTTGGATTGTACCGACTACCAACAACCAAGGAGAAAACATAGAATGAGCGTGGGGTAATAATTCCATATTGATGAAATGGGTGGAATGGCTATCTCCATTCCAAAAATATTTACAATGTTCACTATTTTATCGATGGCTTCCCTTGCATTGCCA
+
NRKSNMQSSSSSSKQSKORKLHHGGHNPMOLSMSNSJSSSONMSSSSLHMOSSOKSSSOMLORSLSKOSLHAARQSSSSOSSSKPSSSJSLMSSSSSSLSLSSSSISSONSSMSNMLNPSJSKKODABEGRSKGGFEFHIFJNMMSSSNSSLQSJKOKQPSSPPSSMKRPSSOROMOSNSLSSQNSLKSSSLKILIPOKMLJSSSHPJMKKOQJJSMKKSJSGG>@AAAABADDFHPSMLJSLPSSOSLJJSLOHSRNIMEDCSGSSJPOSSJLHNEE))))==OJJSECDQJHIJKSOSOBKLSJNMJLSNMMKHJHIMGHLNISMIHKB/////4./38744/,,,.+,,,,3387878ED?@@@<>>>?MILJGJGFCD<:983100116BBDHELGF//FEC88>>SSIKG97778=>AMGFGEFEEIMOJHDBFBCDELJIGCFHGJJOKNLF
@87_45CNXP_4
ATGCTAGCAACAACTGAAGTATGGGTCTAGCTTATTGATACGTTACCGAAAACCTCATTTGAATAAATTTGGAATACATTTTATTTTTTTTATTGACAAGTACTCGTACTCAAAAAAGTTAAAAATTTTTTATTTATATATTTTTTTTGAGTACGCGTTCTTTGGACCTGGTGTATCTTGTCTTTACCACGAATGATTTTCCTTGGTTAACAATAATTGTTGTTTTTCCAATATCTGCTGGTTCATTAATGTTATTTCTCCCGCATAGGGGAAATAAAGTCAATAAATGGTATACTATATGCATTTGCATCTTCAGAACTTCTTCTAACGACCTACGCTTTTTGTTATAATTTTAAAATGGACGATCCATTAATTCAACTGTCCGAAGATTATAAATGGATCGATTTTTTTGATTTTTACTGGAGAATGGGAATAGATGGACTTTCTATAGGAACTATTTTACTGACGGGATTTATTACTACTTTAGCCACTTTAGCGGCTTTTCCAGTTACTCGGGATTCCCGATTTTTCCATTTCCTGATGTTAGCGATTGCAGGCGGTAGAAATAGGATTATTTTCTTCTCGGGATCTTCTACTTTTTTTCATCATGTGGGAATTAGAATTAATTTCCGTTTATCTACTTTTATCCATGTGGGGTGGAAAGAAACGTCTGTATTCGGCTACAAAATTTATTTTGTACACGGCAGGAAGTTCTATTTTTTTATTAATAGGAGTTTTAGGTATAAGTTTATATGGTTCGAACGAACCAACATTAAATTTAGAACTCTTAGCTAATAAATCCTATCCTGTTACACTTGAAATACTATTTTATATTGGATTTCTTATTGCTTTTGCCGTCAAATTACCGATTATACCTTTACATACTTGGTTACCTGACACCCACGGTGAGGCACATTACAGTACCTGTATGCTTCTCGCTGGAATCTTATTAAAAATGGGAGCCTATGGGTTGGTTCGAATCAATATGGAATTATTACCCCACGCTCATTCTATGTTTTCTCCTTGGTTGTTGGTAGTCGGTACAATCCAAATAATTTATGCAGCTTTAACATCTCTCGGTCAACGTAATTTAAAAAAGAGAATAGCCTATTCTTCTGTATCTCATATGGGTTTTATAATTATAGGTATTAGTTCTATAACGGATCCTGGACTTAATGGAGCTATTTTACAAATAATTTCTCATGGATTTATTGGCGCTGCACTTTTTTTCTTGGCAGGAACGAGTTATGATAGAATTAGGCTTGTTTATCTTGATGAAAT
+
33?IIHJIIIMGGI=)))*0><+++BCDBB@?@?AHIJPLSLMNHNJOMPMKLPSKKSKKKSNOKJMSLPKIMNQPKMLKOPLSDNLKSSSLJRJSLSNSMJJGEEGHB;::;KKSSJMJFFEMSPFLOSSPNMQMSSOKHD@<CEHMMKJJLS><;:9112/****@GGGOGIIGFGJGJLSBPFGGFDBCACEFMOSSSSLKKJSOILJHHIPLIMIOOOSSOSMMJKLIKLLLLSPLKJKA>>>=AECCCA?><68<==DFLKBCEE=A>>==?@>====EFKHHIKFGGIHLGFGKISJHFKJNIMKNL****+@AAAAIGGGHFFFEGFKJFGGMKJQFIIFFIILLIJJHMNJJIMGCCDCDHHLHMKLJHIJHFECCCGEEGGHIIILLLDEDDC777568?@D88878PQHIFFEEEFDFEFBCEC9111111DDKGGIQIIFHSKDKJJLSOOMIDGDFFDDGNQKSLIJLOKJMMIOJKHJKSSHMSLJIILSOMJB@AA<<<::;@@FGDFC75405EDE4000EDHIMINCGA:87(((%%'(()+,/<,++++.98889LINGS:::::BFEFJGJFISMSJHFE>QSSSKJMJKLMPJLLMKSLA>=====<:@**4))HHGHHHFDEIJKMLGF@;;;777881...../?ADHOFDCDDIKJHIIGGHHFILLLJMISJJJLMIIKKLLSSMSSHOPKHHGFSNSSSJOH?@GFIGFFIGSIKOJIJIKGHJSNNSKOQLSNIGGIFEFEJIHFEGGIFGMOLSKKHNONGHJJILLLSOSNNMKMMINMILJNLIINHNMIHHLQJKPJKLSLOSKSKLLGGKJKMPMIKNSJJNSKKSKIJOLKKNHKLHHHKHMLLKMNMHIONLGSIOILSKSLLPSPJMRHLSRQSSGINNSSONPMG=86666KLJIJPOKKKJHKSSLSQSKLJOKMOKMSPMMF?<=@;10//../6:BDDD975567EIIIOJJHOISNIOOKMSJJKHHIGJKMJJJNIJHLIHOOJOKOJSMPSKSPSSSMJKOOMQMMIIGIHHKMKOLLPNNSKSKOOSRNMKQQJNSHKJMMLSJMNLKOSLKQSMSSSLJGHMHMJIGINNPLLMKPNMRPSKMMRPNLNMRSKOMKPKHLKJSSSSMJSJQJOMSMLKKJLSSRSJSKJPLJLHNHIFHGLKJSRPNSJSSOOJKSQSNMIRDFFHKLJMSNSSPNKJRPE===<ERSMDFCCJKOILJGEEEFGOIKSJKEDEFFFMHEJJGJQOJJLOJHIKIHIIG
@88_45CNXP_4
TGTTAGCTTTTTGGCCTAATTCTTCTTCTGGAAATCCTAGCTATTCTTAGCATGATATTCGGGAATCTCATTGCTATTACTGAAACAAGCATGAAACGTATGCTTCACTGTAACTGCCATTAGGTCAAATCGGATATGTAATTATTGGAATAATTGTTGGAGACTCAAATGGTGGATATGCGAGCATGATAACTTATATGCTGTTCTATATCGCCATCAATCTAGGAACTTTTGCTTGCATTATATTATTTGGTCTACGTACCGGAACTGATAACATTCGAGATTATGCAGGATTATACACAAAAGATCCTTTTTTGGCTCTCTCTTTAGCTCTATGTCTCTTATCCCTAGGAGGTCTTCCTCCACTAGCAGGTTTTTTTGGAAAACTCTATTTATTCTGGTGTGGATGGCAGGCAGGCCTATATTTCTTGGTTTCAATAGGACTCCTTACGAGCGTTCTTTCTATCTACTATTATCTAAAAATAATCAAGTTATTAATGACTGGACGAAACCAAGAAATAACCCCTCACATGCGAAATTATAGAATATCCCTTTTAAGATCAAACAATTCCATCGAATTGAGTATGATTGTATGTGTGATAGCATCTACTATACTAGGAATATCAATGAACCCGATTATTGCGATTA
+
&%&&((()31888=BCHKFAA;;:888669@AIKIHAG;<;EEED>;=;:ABB?@><;8-,,++10101112;<IEEB999667:;GFGMGJHMKHJGGA@----%%%%%%%&&()))**.***:85332/0/.0.-++('%&&&&((589:EEFEEFBBA@<;<;<<JSNSLFIHHLFMLGJJJLJIILNIGECCCDIDDEB>=;;;>42....09545656666;EHFHJSHLKIOPSNIMSMOJMIKSOLIKSOHGHHIHCCDDDMMLMJLHMLJIPKSMSLKLJIGGKIMLIKIIKFFGKNMNML@FIJKMLLKCC?>>>?GE>,;?SGFHFGHKJIHOIHJSNI;;;AASSJKPPMSOJSII@777=;:988<=;2100277C>>>=>C@@@7643123227:<?@@GFEHSOOJINFGFFFBGGA?AABEDCEDHGG@BAAAKOKHIKGINLGGFB;HHJKJLQJLHGGG@><<<OKLKNSRJNJJJPLMIIS2222////,++**343354934:;:966789=<<=<AABDHEEB@ABCFIFHC)A>1)<FEGFFPGGFFEEIHE@5234469>>@@CEIJMJFHFEJNGGIHGFHJHHGISIGLFGDGEHGIHNIISHNILGEFEDDFFGEFDCEEFC@
@89_45CNXP_4
GGCAATGCAAGGGAAGCCATCGATAAAATAGTGAACATTGTAAATATTTTTGGAATGGAGATAGCCATTCCACCCATTTCATCAAGATAAACAAGCCTAATTCTATCATAACTCGTTCCTGCCAAGAAAAAAAGTGCAGCGCCAATAAATCCATGAGAAATTATTTGTAAAATAGCTCCATTAAGTCCAGGATCCGTTATAGAACTAATACCTATAATTATAAAACCCATATGAGATACAGAAGAATAGGCTATTCTCTTTTTTAAATTACGTTGACCGAGAGATGTTGAAGCTGCATAAATTATTTGGATTGTACCGACTACCAACAACCAAGGAGAAAACATAGAATGAGCGTGGGGTAATAATTCCATATTGATTCGAACCAACCCATAGGCTCCCATTTTTAATAAGATTCCAGCGAGAAGCATACAGGTACTGTAATGTGCCTCACCGTGGGTGTCAGGTAACCAAGTATGTAAAGGTATAATCGGTAATTTGACGGCAAAAGCAATAAGAAATCCAATATAAAATAGTATTTCAAGTGTAACAGGATAGGATTTATTAGCTAAGAGTTCTAAATTTAATGTTGGTTCGTTCGAACCATATAAACTTATACCTAAAACTCCTATTAATAAAAAAATAGAACTTCCTGCCGTGTACAAAATAAATTTTGTAGCCGAATACAGACGTTTCTTTCCCACCCCACATGGATAAAAGTAGATAAACGGGAATTAATTCTAATTCCCACATGATGAAAAAAAGTAGAAGATCCCGAGAAGAAAATAATCCTATTTGACCGCTGTACATTGCTAACATCAGGAAATGAAAAAATCGGGAATCCAGAGTAACTGGAAAAGCCGCTAAAGTGGCTAAAGTAGTAATAAATCCCGTCAGTAAAATAGTTCCTATAGAAAGTCCATCTATTCCCATTCTCCAGTAAAAATCAAAAAAATCGATCCATTTATAATCTTCGGACAGTTGAATTAATGGATCGTCCATTTTAAAATTATAACAAAAAGCGTAGGTCGTTAGAAGAAGTTCTAAGATGCAAATGCATATAGTATACCATTTATTGACTTTATTTCCCCTATGCGGGAGAAATAACATTAATGAACCAGCAGATATTGGAAAAACAACAATTATTGTTAACCAAGGAAAATCATTCGTGGTAAAGACAAGATACACCAGGTCCAAAGAACGCGTACTCAAAAAAAATATATAAATAAAAAATTTTTAACTTTTTTGAGTACGAGTACTTGTCAATAAAAAAATAAAATGTATTCCAAATTTATTCAAATGAGGTTTTCGGTAACGTATCAATAAGCTAGACCCATACTTCGAGTTGTTTACGTACGA
+
PNKNLMKNSPSPQLSSLMPSPIHKISSSJKSJLLJQOLSNSNSMSMSKNSSLEKRSMMSOSSLJLOSSLSSLJLQJJJLMSSGIMSNOMJLMJHEEEF@=<731101;>FHEC00000@AAIOKKSIBSNMSLNMJSMSLNIMLLSOSMLPSLOKSNLLSISOSSLNSLMQRNNKSNMLJKSKJFIGFHHFCDEHIJGCBDEIISSMSSSSHMSOMMONNKNKLKOSNQLPKMKLLRNJPPSMMMNSNSSPJINL<;::6898CCMQLMOKMLOOLIMPSOJJKSLSKOROSSOSSSSMKMSRMLMKJQSSOKSKMIIINKKSKQOSKSNSSJSNNSSSLNOSKMLLSJBBBABNSSQSRRPPMKIEGFGGEBBAB?@:9:::EGFBAA?@@HGIRIHHDFFSSLNMPNLLKJLSSSIOSSGSLJGNJNSSOMMOJNKSKMSLQMSLKPLSSKKMIMSSSOMLSMPLSMSNOSSMSMOSSNRNJMIKHLLKIMJJHOMRJHEFFFPSSH54446ABBKMNLNJGLSJOSLJNMIHHGIJKRIKIFFHEGIJMMSKORLLSLSNSQIJKKKJGGFGHHMKLKSKMMHKGIFMMAAAAAHJIKIGLLIIGKKJNHPKFGFFIJJMHSGHILQLPLJJMLSSSNMSHIOHKKIKHSMJIHIHJHOJSJISJHKMSSLIJMSJNJMNSSSSSEGEJHII,+/1(*OSH@MLRHRIGGMOKNSHMISPSSRLJIJKMNPPPGCCCBCJNJSNHMNQLKNNIJSSSSSSLHPKROMHSODGIJMPOOMPSPOSSLKKMKPA?@AAIKPKLMJSMNSNOMJSSJLHJPRJKRILHAAAABIE>===<=)((((6@>??@@CJNOSKMLJLLNMSOLMMFLLKLOSNLSKOMJLIIIIJJHRSJLIRMKDEEABBBFGJJISMKLSJLJFEFEHJKFFRSNSOOORMKSJNIGDDFFHSSSJIHSKSSKSPLSNPINSOSOKORIJPKHLNSSPSOKNIMRSSLJOOIJSKLSOMMLOMNJKKLJJLJINMMISLGHKMJSRONNSMLSKNJJNSNKNRKSMINIQKSLPQSNSOMSKQMLNJRLJJKLJQQLOKNHKNLSKNSSLMOKSHHIGILFFSJISILSQMLMSGKJKLPJSQSKNRSKKJHIKLSOQKKMSOSLNQLSSNSPFMIMLSPOLLISSPNQHJNIKJKNOJJINJPJHHIIIIHHIGHPQSJHHOJSSMSJMKKIJOEGHSLKKJHNHMHIGLQMKSSOLLSOSCAAAAIFIGGKLJGFHHKSJLSEFOSMJMOHQJIGIISKKMLMJKKOMKJHFHGSKNHHKIOSMIJKKJIIEFHFIGGFEGSKNHNIKIIKHHIISMKOIIHHFFE
@90_45CNXP_4
AATCGCAATAATCGGGTTCATTGATATTCCTAGTATAGTAGATGCTATCACACATACAATCATACTCAATTCGATGGAATTGTTTGATCTTAAAGGGGATATTCTATAATTTCGCATGTGAGGGGTTATTTCTTGGTTTCGTCCAGTCATTAATAACTTGATTATTTTTAGATAATAGTAGATAGAAAGAACGCTCGTAAGGAGTCCTATTGAAACCAAGAAATATAGGCCTGCCTGCCATCCACACCAGAATAAATAGAGTTTTCCAAAAAAACCTGCTAGTGGAGGAAGACCTCCTAGGGATAAGAGACATAGAGCTAAAGAGAGAGCCAAAAAAGGATCTTTTGTGTATAATCCTGCATAATCTCGAATGTTATCAGTTCCGGTACGTAGACCAAATAATATAATGCAAGCAAAAGTTCCTAGATTCATGGCGATATAGAACAGCATATAAGTTATCATGCTCGCATATCCACCATTTGAGTCTCCAACAATTATTCCAATAATTACATATCCGATTTGACCTATGGACGAA
+
KLKOISIJHHINSJKIKMJKSNNOKOFGFGEOJQNKKOSLLGEIJJKLKJPIJIOJSIGKKKKIHNFGIJIHMSSECFHSOGLPJMQKHMQHJIHFJLJHJLJJLIKNLKSPPLHHSKSSSKMJLSPMSSHFHGGGIMLJILKHIHLJIPMMJLLNLNPKINSIKMPSSKLKMSLNSIJKIIJJINLRNMMOIJSRPIJKSHNKLLOMGGFECGKMNKLJSOQILLIHMJLSSRLOJSSMNINJHJJOHJHKOLKSNMJHHHHGILJGGJKSSSSKLJJSLLQSKMOJHHPOKLJLNQNJQMSPMLKMKLKIGIHGGJF@LIFKHIDCDCFFHSKSSSNLRHPQSSLQHJHKKJMHGFEEHKIKMJKMHJHKIMMKJJHGOKGBA@AACDDDBEDDEEGILJHGIGGGGDBBA@AABFHDEDAABACDDDCCB@<<<<=@AADDCFBAACCIKHEDDDCDEEDFD?==<=@FDCDCBEEEKIGCB???@ADDDBFBCFFCAAABHFGGHDDDDDC?>=>>AJKDB@@@A>>=889
@91_45CNXP_4
ATGCTAGCTTTTTGGCCTAATTCTTCTTCTTCCACGGGACTCTCTCTGAATCGGTGATTTTCGATCTTCCTAGGGTTTCGATCTGAAACCTTGCGATCTACTTGAAAGAGAGATTCAGAAATTTCCAAGTAATAATAATGTTTGCGCCTGCGACTCAACCGCAACAGCAACATGAGCAGAAGAAGCAATCAGAGACTGTTTCATCTGCTGAAGAAGATGCTTTGAAGTGGAACACCGATTGCGTTTACTTTCTCGCTTCTCCTTAACCTGCAAGAAGGGACCTGAATGCGAGAAAGTAAACGCAATCGGTGTTCCTTCAAAGCATCTTCTTCAGCAGATGAAACAGTCTCTGATTGCTTCTTCTGCTCATGTTGCTGTTGCGGTTGAGTCGCAGGCGCAAACATTATTATTCTTTGGAAATTTCTGAATCTCTCTTTCAAGTAGATCAGCAAGGTTTCAGATAGAAACCCTAGGAAAATCAAAAATAACCCATAAAGTCGTGGAAGAAGAAGAATTAGGCCAAAAAGCTAGCATA
+
OJNMNLSKJPOLJBABBFOMKSOINHMSSQSLKOKPLKSSSRJSHHIMQMSLSNSSKSLMSSKISINSOLMGMISMLSSSHOLQMSSPOLKPSSPKJNIKQIHINSRPSPQIGHGGGKJMOKMMOPSLPJLSLLNISSNNQPOJSSKNMSLIKJNISOHPJJKJOQORMLMMOONKOH?@?GIJMSFFKFIJPMLKLMOPPNSSSLPNONLSPQRORSLQSSJHKSPSJSSMMQSLMMSLSKSQKC>BDFF9>SMORIIB<;6799JMJJKGEEIHSLSSSLLKSMLRMEKGESJJLBJGKLLHIJ2222101+)))&)44442222279>=?BBCH>>>DEIGJGFHKOJIDCECEIJFFFEFECDAAA>BDECCBDEC?<;8977677999;<>>>???=?>>=>?BFI-,,,,,DEGILKHGEGHIHHGJC>=.),,-@>::65/+++-7:;<=94332&%$$%%&&&&'**+.''(())+33.../*''####&&%&',034;:=?AIKKGFCDCBCCEAAFCBA??@@@?
@92_45CNXP_4
CGTACGTATTTTTGGCCTAATTCTTCTTCTGATGATCGATTTAACCTCTGATCAAAAAGATATACCTTGGTTATATTTCATCTCTTCAACAAGTTTCGTAATGAGCATAACGGCCCTATTGTTCCGATGGAGAGAAGAACCTATGATTAGCTTTTCAGGAAATTTCCAAACGAACAATTTCAACGAAATCTTTCAATTTCTTATTTTACTATGTTCAACTCTCTGTATTCCTCTATCCGTAGAGTACATTGAATGTACAGAAATGGCTATAACAGAGTTTCTGTTATTCATATTAACAGCTACTCTAGGAGGAATGTTTTTATGTGGTGCTAACGATTTAATAACTATCTTTGTAGCTCTAGAATGTTTCAGTTTATGCTCCTACCTATTATCTGGATATACCAAGAAAGATATACGATCTAATGAGGCTACTATGAAATATTTACTCATGGGTGGGGCAAGCTCTTCTATTCTGGTTTATGGTTTCTCTTGGCTATATGGTTCATCCGGGGGAGAGATTGAGCTTCAAGAAATAGTGAATGGTCTTATCAATACACAAATGTATAACTCCCAGGAATTTCAATTGCGCTTATATTCATCACTGTAGGAATTGGGTTCAAGCTTTCCTAGCCCCTTTTCATCAATGGACTCCTGACGTATACGAAGGATCTCCCACTCCAGTCGTTGCTTCCTTTCTGTTACTTCGAAAGTAGCTGCTTTAGCTTTAGCCACTCGAATTTTCGATATTCCTTTTTATTTCTTATCAAATGAATGGCATCTTCTTCTGGAAATCCTAGCTATTCTTAGCATGATATTCGGGAATCTCATTGCTATTACTCAAACAAGCATGAAACGTATGCTTGCATATTCGTCCATAGGTCAAATCGGATATGTAATTATTGGAATAATTGTTGGAGACTCAAATGGTGGATATGCGAGCATGATAACTTATATGCTGTTCTATATCGCCATGAATCTAGGAACTTTTGCTTGCATTATATTATTTGGTCTACGTACCGGAACTGATAACATTCGAGATTATGCAGGATTATACACAAAAGATCCTTTTTTGGCTCTCTCTTTAGCTCTATGTCTCTTATCCCTAGGAGGTCTTCCTCCACTAGCAGGTTTTTTTGGAAAACTCTATTTATTCTGGTGTGGATGGCAGGCAGGCCTATATTTCTTGGTTTCAATAGGACTCCTTACGAGCGTTCTTTCTATCTACTATTATCTAAAAATAATCAAGTTATTAATGACTGGACGAAACCAAGAAATAACCCCTCACATGCGAAATTATAGAATATCCCCTTTAAGATCAAACAATTCCATCGAATTGAGTATGATTGTATGTGTGATAGCATCTACTATACTAGGAATATCAATGAACCCGATTATTGCGATTA
+
IMLHSIHDCGNSSJLKHSIMLPLSPNOSSSOLSJSMRJHIHMLMSLMNKPMKJJKKPLJKKLLKISLSNLNKKSNKSOSNSJSRJIJSLLSMKHJIIMJIJJGHIHHHIJISSNSJLLFFFGHNLJKSSGLMJKSJKSIRKSSOKJSNIISJSJJHJSHHMKIMQLLKKIGHKHJKLMSOKSOSIGGJJHS@>;99::FDFIHJLSONLSKKLKMKKIKMNSSSNKHHHMSJJLSILGLKLSJPGILIJIFFGIFHILHGJNHJIKGCHHGHKG???BCH:99770/.,,,,,,,,-1=EJGNIIGFHFHGGFJSKLMLLQOLNNNHSRNLIFFGIFIKKJLJNKJJLKIJLLONKJOOSLMLKMNKKSSSOSSSIRMMSSSOQILLLNRSSQOKMLSSSIQGIGJLSLRQRKSMKIHKKIMLHIHJLHOIQSJGKGIMIMKKLIIKMSMGGFFSONJJLSKAAAAAPILMKIHMSSORSOKIMOMMLOPKIKIJMSSMMHGKHEGFHHFHIPIDEEFJFLKIKKSMHLJMOLIHMGHFGFHKHIGIGIGNIIGFHGHJKNSKKIIG?@:;<)BFSKOSHEGF??641/...11ACDGJGHGFFGGHEEDEIIMHGJKLIHDBB<15))22225:..+(.AAABA8888:HEJHFFBBA@@BCBFINLSJKINGDDFFIGEG?>>>7630,*().-<FBDCBDIGHIJPLNIJLKMOMOMHGK99868>CDDD:9:>ACJFCDEDEHSKLHIBRSPIMSNSLKILGLEIIOLSNSPIMLOLLJOMKLPKLLSMQNCDDJGKMGE@89SJILKPMSLMMINNSSPPNOKNNNSMSSRRIC?@@AIQMQSQGSKLPLSLNKQLNQSIFJGFFDDEMRNSSLJOKHIJEJFEESNMKKSMSSSSLMMMMOJLORSMMPMMISLJIRSLMSNRKKMMSPKKLNNOOKHOJPJKOQSMKQROOLMKSLSKSMSKQSQLLOMDDDDDKMFNRSSQIPOMLJSNSL=====SORMJSNNSEFEDEBBBIHSMQKSSNKJSMLNMPQPSSOSJPIKJOPLPNMGGHLOSOSSHJHPSSSQPOOJLIHE;</,.0MSIKHKQOMPMSOOHLGHIKSIHHIHSPLNSNKLSKK<<=L>;<;>BFPKKIHKILKMSLJSSMSNSLSHIMKJLNSJSQHJMSOLSQLSSLOSPJELRKNOMMLLLJKHHKSPLQSSSJ@ABDDEEABFG?FFIDGEEIQHOKKKHCFFKLSOMOKLMHNLGILHCI////,+++*)))(>ACDCBA@@BGEECCBEDJSOIJPOJMOMOIGGHMSSNLNHLQA8:SJNLHKNILHLNKLLLHIJIHGGKKNEKHHSKIFKIOKKLRIPJHGJNJIJKJPQHMLIJHPKJPKJPNJKHHHGHHIGHIKSJFEFGGG
@93_45CNXP_4
ATGCTAGCTTTTTGGCCTAATTCTTCTTCTGATGATCGATTTAACCTCTGATCAAAAAGATATACCTTGGTTATATTTCATCTCTTCAACAAGTTTCGTAATGAGCATAACGGCCCTATTGTTCCGATGGAGAGAAGAACCTATGATTAGCTTTTCAGGAAATTTCCAAACGAACAATTTCAACGAAATCTTTCAATTTCTTATTTTACTATGTTCAACTCTCTGTATTCCTCTATCCGTAGAGTACATTGAATGTACAGAAATGGCTATAACAGAGTTTCTGTTATTCATATTAACAGCTACTCTAGGAGGAATGTTTTTATGTGGTGCTAACGATTTAATAACTATCTTTGTAGCTCTAGAATGTTTCAGTTTATGCTCCTACCTATTATCTGGATATACCAAGAAAGATATACGATCTAATGAGGCTACTATGAAATATTTACTCATGGGTGGGGCAAGCTCTTCTATTCTGGTTTATGGTTTCTCTTGGCTATATGGTTCATCCGGGGGAGAGATTGAGCTTCAAGAAATAGTGAATGGTCTTATCAATACACAAATGTATAACTCCCAGGAATTTCAATTGCGCTTATATTCATCACTGTAGGAATTGGGTTCAAGCTTTCCCTAGCCCCTTTTCATCAATGGACTCCTGACGTATACGAAGGATCTCCCACTCCAGTCGTTGCTTTTCTTTTCTGTTACTTCGAAAGTAGCTGCTTTAGCTTTAGCCACTCGAATTTTCGATATTCCTTTTTATTTCTTATCAAATGAATGGCATCTTCTTCTGGAAATCCTAGCTATTCTTAGCATGATATTCGGGAATCTCATTGCTATTACTCAAACAAGCATGAAACGTATGCTTGCATATTCGTCCATAGGTCAAATCGGATATGTAATTATTGGAATAATTGTTGGAGACTCAAATGGTGGATATGCGAGCATGATAACTTATATGCTGTTCTATATCGCCATGAATCTAGGAACTTTTGCTTGCATTATATTATTTGGTCTACGTACCGGAACTGATAACATTCGAGATTATGCAGGATTATACACAAAAGATCCTTTTTTGGCTCTCTCTTTAGCTCTATGTCTCTTATCCCTAGGAGGTCTTCCTCCACTAGCAGGTTTTTTTGGAAAACTCTATTTATTCT
+
HIHIHLJFGC9HKGHHJGLJHKNMSLSPOSPQSKMJNKEKKNJNSKLKKKPSILHIJPSMSJKKJKOLOJKQIRLHNRLMHHHKRMKKLQNSIMJSHKKJLOFGGGGHKPQLKPNNLNSSNSSLJKLKIILHLLLLQLMMOSKMKLJNJJHF@AB43333KLGISLMHFHEEEFHIIIHIHIPJHGJKKKSE=56BDFKLNSLKMSPNNKJHIJLHIIKIIRKIKIJHKJJOKJILKKGIGFEGFEGFFIGIKHIFECDDDELJIHFDFGHGFFABBDCKGNJIIGFKIHG=<;223CEEDDFFEEECEFFCDCE@8==@H;;;HGHFDBBA@@??@AEGHIFEDBCEDGIIFMHEEEEEGDDEEEKKLKMFKGPHIIHHKLLMKNMNKSNSMISJGJIIHFGABGJJIIJJJLIGDDFENEDGJIGFGEFHBHHHHNKKSSMKLKKJMNHOQLKHLHKJLSKKIKIMKJLKMMMKJJLKIKIQIJIKQLJKINLIIHHHGIHJJOIMFNIGJHIH:7776==>>?>CACAPJIMMRLQOMKIKIGGIKIHGIGFHIFGMINKLOKILH<<;999<<=?B;;<9;@EELEHFIHGIHFPIIKFGFDCCCBEGGHGFHHJKMIGSK>ISKGIFGGGJHJIGPLILHLGFFFEFFGFHCCCCCFIGHED8JOJHGECBCEEHGIHECCDDGJGKLII>D0*DDDDGGFGB@>?@CFDCBABCCGMFGEEFIHHHFFFEECCCEEIKHFEDFEMHFEF@JSJJGIJONKLIEKKKJNQPMJLGKGKHJJKMSHGLOSQLIMFEFFEGSLJKIEEHHGNGMIMKJPJHJOOQLMJJIHSPSLHA@;4344BBCGHJJSSONHHGIILROKNJRKIIBBAABHKGIHLIKKKJGGIIIKNJLIHKONQSLLJKKIJKKMISPONJQOHGGIMJKIJJGHJISJIIHHKJGLOJHGGGJMGJGHHHIONKMNIHKFHDEEGDFLKNMGOJKKKH=JQNPJJIGGGGFFGEHGIKOFGKIKIOJIFGB@@BBCNIHSIIRJJMRMQKLKHKIKICDBDFGIGBAA@>@FIJLQHCDEHNLSMSLSJSNJHIE=:=BIGJFGFHIROJJLJGGB9BEEGFGIFINLLOLLJJEFGJJIGBBECGSKKNIHKKOMKLKSMKIGLHG
@94_45CNXP_4
ATGCTAGCTTTTTGGCCTAATTCTTCTTCTGATGATCGATTTAACCTCTGATCAAAAAGATATACCTTGGTTATATTTCATCTCTTCAACAAGTTTCGTAATGAGCATAACGGCCTTATTGTTCCGATGGAGAGAAGAACCTATGATTAGCTTTTCAGGAAATTTCCAAACGAACAATTTCAACGAAATCTTTCAATTTCTTATTTTACTATGTTCAACTCTCTGTATTCCTCTATCCGTAGAGTACATTGAATGTACAGAAATGGCTATAACAGAGTTTCTGTTATTCATATTAACAGCTACTCTAGGAGGAATACAGAGAGTTCAACATAGTAAAATAAGAAATTGAAAGATTTCGTTGAAATTGTTGGTTTGGAAATTTCCTGAAAAGCTAATCATAGGTTCTTCTCTCCATCGGAACAATAAGGCCGTTGCTCATTACGAAACTTGTTGAAGAGATGAAATATAACCAAGGTATATCTTTTTTGACGAGAGGTTAAATCGATCATCAGAAGAAGAATTAGGCCAAAAA
+
HJHNOLNKBFBAADGNISOLNSLISLROROQLSLMIKJIMHSNSJKSML9999GJHLKKMJKIOOMILSSJSJQOSSSROQLSMLJSQKMKMJOMLIJJJOSHHHHHJQLRLGMIFFFFIMNIGHLIMNMLLNKRSNPSRLSJL;;;;;FHHJJ?/////NISNJMNHGLIEFJIIJNKOINJOHFMISJPJLKSILJSOSOOOLLSNSRSNSSJLPKLSNLIHLIKILLLSQRMSSSNSNFGEDFGLNSFJJLIHJMKIHLLIHHDJHSGGFHHLKGGFEKOSJLMJLKKJPJMKKOSOINJOMKGLKLQJMLLGED@?<:998+''''510/001BEB@BCHGHHDEGHGCFEJFCEECFKLHKJLH66666BCJGEJJKILDADDEEBBA<966333333;,+++++992///))*760//+++**('&&&&&''8:;>><<;:;;8730///3432115558953356887666667651////34'''''-,0/..//3555;>>@BCDFIIIGDDDDCDCCA?@AK
@95_45CNXP_4
CGTACGTATTTTTGGCCTAATTCTTCTTCTGATGATCGATTTAACCTCTGATCAAAAAGATATACCTTGGTTATATTTCATCTCTTCAACAAGTTTCGTAATGAGCATAACGGCCCTATTGTTCCGATGGAGAGAAGAACCTATGATTAGCTTTTCAGGAAATTTCCAAACGAACAATTTCAACGAAATCTTTCAATTTCTTATTTTACTATGTTCAACTCTCTGTATTCCTCTATCCGTAGAGTACATTGAATGTACAGAAATGGCTATAACAGAGTTTCTGTTATTCATATTAACAGCTACTCTAGGAGGAATGTTTTTATGTGGTGCTAACGATTTAATAACTATCTTTGTAGCTCTAGAATGTTTCAGTTTATGCTCCTACCTATTATCTGGATATACCAAGAAAGATATACGATCTAATGAGGCTACTATGAAATATTTACTCATGGGTGGGGCAAGCTCTTCTATTCTGGTTTATGGTTTCTCTTGGCTATATGGTTCATCCGGGGTAGAGATTGAGCTTCAAGAAATAGTGAATGGTCTTATCAATACACAAATGTATAACTCCCCAGGAATTTCAATTGCGCTTATATTCATCACTGTAGGAATTGGCAACTCGTTTCCCTAGCCCCTTTTCATCAATGGACTCCTGACGTATACGAAGGATCTCCCACTCCAGTCGTTGCTTTTCTTTCTGTTACTTCGAAAGTAGCTGCTTTAGCTTTAGCCACTCGAATTTTCGATATTCCTTTTTATTTCTTATCAAATGAATGGCATCTTCTTCTGGAAATCCTAGCTATTCTTAGCATGATATTCGGGAATCTCATTGCTATTACTCAAACAAGCATGAAACGTATGCTTGCATATTCGTCCATAGGTCAAATCGGATATGTAATTATTGGAATAATTGTTGGAGACTCAAATGGTGGATATGCGAGCATGATAACTTATATGCTGTTCTATATCGCCATGAATCTAGGAACTTTTGCTTGCATTATATTATTTGGTCTACGTACCGGAACTGATAACATTCGAGATTATGCAGGATTATACACAAAAGATCCTTTTTTGGCTCTCTCTTTAGCTCTATGTCTCTTATCCCTAGGAGGTCTTCCTCCACTAGCAGGTTTTTTTGGAAAACTCTATTTATTCTGGTGTGGATGGCAGGCAGGCCTATATTTCTTGGTTTCAATAGGACTCCTTACGAGCGTTCTTTCTATCTACTATTATCTAAAAATAATCAAGTTATTAATGACTGGACGAAACCAAGAAATAACCCCTCACATGCGAAATTATAGAATATCCCCTTTAAGATCAAACAATTCCATCGAATTGAGTATGATTGTATGTGTGATAGCATCTACTATACTAGGAATATCAATGAACCCGATTATTGCGATTA
+
JKGJIKHKGKJSPSJKSJJSISKSSOLSLSQMLKOQKSCHGIFIKSKMRGKFKAA?ASMLMIIOMKKQJNLKPKKJPOSPSMIMISPPKSJPJSINJLSSIQMPINSKLMSSIQLLQMJLLFFJJEFFEHEHMJLLKJNJHGLHIJKSONKLMJFBDEIMHLMJKQMIMLGFMMNNISEHKJJMJSSJJLNJJJPJSKPMKPQJSLSNKJILLMD@??MKSSIIQJKPMHLSJMPSNOIOJINJFGHIKHJJLONHJIIIGIPLJLODMSOHGDCCB3000HFEEABDBCGIEGEGGOMSHKJLMIMKMGHGKHJNKMQSSIEFJLLSNHHHFGEDDEHHHKGSMKSSKMIJLJJILMOSLKSIKIJKOOLSJSNSSPKMJSJMMNSPSLLNIMMHKIPSRKIA@IKJQJLJJSKNGGHHLKJJLJLKNNMSLJFGGGGFILHLGGIFHLJJHJSMLJJQKINJKSNJSIHQIKLJMMSPNMLFHKISMLKKJJHLNKIBB@;2++,DBCIHJOMISJKIGINKPF:6667FFGHIGHIKHHJSKOHHIHHKSHJIIKINJJJIKOJSQHE>5,BDDGHMSILLIMMSJI??>?AJKHGKHFJGGEDFBCABD10*&&&&&'''*)141689AA@>=?@6AFDEFHGEEDFFHGGGFFFDEEFCEGGIMKIOHI@;<KJJJJHFFDFDDB@=977990PJIG?>>>>QINIKLHIJJIQMMK@HSKF9667889C778C@CFEDFFEGLSLSIHSLOKKSSMLJKOLKJLLIHOOMRMJJKRJPKIGHEBESHHHEE::88555100/012;;>>?@A@=>??ISIPNHNOHIILDB?????DGGIMFNKMIJJJSIIIIDD44*)))))+9<?@@BDFSIKLKJMJNJKSJJSKSKSSLSHPKFKLIGABBCCEC<;:;9989:DDEHHEGMHMLSLFFEEHEFFGLE?JHGHKOJJSNLKJLKJJIIGECCB8:9777668@NGSGFEEEQSSNPILPSJLIIKMMPSSMNMKMIGHJDEELHJLMSKSMLJMJOJJPSSSLMSHIJPLSJOSLSHGEMGEGIABAFEOJHHHSLIHJIGLLKBMSNIIJGISJNOLOSSJKLJAAABEKHGJDKMJMQJLOMOJSKIRHE@SSSSOKSSSRSMHHJKSQSQLNKLNJHNLOOJSPJSJMPQSKQPSHSLKLNSJIHSISJSJJKKKLKJKLPOIHGEIJGLHHMJSBHISJGJKIOMIMKJJLNLSSPNNMKPMHJOJMLKIKJKGKJINKHHJILLJNSLJSLPNSOIJKLJJJPISJKKRNNLOKDECFHLGIHHHJK?ANQKGGILSC@CBBEAAA>>??E,,,,,,:E==<=>CDKJMKMIGHD8C@AAABLINFHDGGHLJHHGBAB/....11135>??@@>?@@B
@96_45CNXP_4
ATGCTAGCAACAACTCGAAGTATGGGTCTAGCTTATTGATACGTTACCGAAAACCTCATTTGAATAAATTTGGAATACATTTTTTTTATTTTTTTTTTATTGACAGTTTCTCGTACTCAAAAAAGTTAAAAATTTTTTATTTATATATTTTTTTTGAGTACGCGTTCTTTGGACCTGGTGTATCTTGTCTTTACCATGAATGATTTTCCTTGGTTAACAATAATTGTTGTTTTTCCAATATCTGCTGGTTCATTAATGTTATTTCTCCCGCATAGGGGAAATAAAGTCAATAAATGGTATACTATATGCATTTGCATCTTAGAACTTCTTCTAACGACCTACGCTTTTTGTTATAATTTTTAAAATGGACGATCCATTAATTCAACTGTCCGAAGATTATAAATGGATCGATTTTTTTGATTTTTACTGGAGAATGGGAATAGATGGACTTTCTATAGGAACTATTTTACTGACGGGATTTATTACTACTTTAGCCACTTTAGCGGCTTTTCCAGTTACTCGGGATTCCCGAATTTTTTCATTTCCTGATGTTAGCAATCTACAGCGGTCAAATAGGATTATTTTCTTCTCGGGATCTTCTACTTTTTTTTCATCATGTGGGAATTAGAATTAATTCCCCGTTTATCTACTTTTATCCATGTGGGGTGGAAAGAAACGTCTGTATTCGGCTACAAAATTTATTTTGTACACGGCAGGAAGTTCTATTTTTTTATTAATAGGAGTTTTAGGTATAAGTTTATATGGTTCGAACGAACCAACATTAATTTTTAAAACTATAAGCTAATAAATCCTATCCTGTTACACTTGAAATACTATTTTATATTGGATTTCTTATTGCTTTTGCCGTCAAATTACCGATTATACCTTTACATACTTGGTTACCTGACACCCACGGTGAGGCACATTACAGTACCTGTATGCTTCTCGCTGGAATCTTATTAAAAATGGGAGCCTATGGGTTGGTTCGAATCAATATGGAATTATTACCCCACGCTCATTCTATGTTTTCTCCTTGGTTGTTGGTAGTCGGTACAATCCAAATAATTTATGCAGCTTTAACATCTCTCGGTCAACGTAATTTAAAAAAGAGAATAGCCTATTCTTCTGTATCTCATATGGGTTTTATAATTATAGGTATTAGTTCTATAACGGATCCTGGACTTAATGGAGCTATTTTACAAATAATTTCTCATGGATTTATTGGCGCTGCACTTTTTTTCTTGGCAGGAACGAGTTATGATAGAATTAGGCTTGTTTATCTTGATGAAATGGGTGGAATGGCTATCTCCATTCCAAAAATATTTACAATGTTCACTATTTTATCGATGGCTTCCCTTGCATTGCCA
+
EIIGHIIHHJGJIGHFFHIGSHG<::::::::DFCGHGHKDBAA@@CD==ABCNSRKJKKHNSLLHLGFHJFDGHGHKFE>74444D=664<DILJJOIFEABGA;:;@@@<==>BI=<<@BSJKKGDCGGJHEEPSSLKNNRSOLFG<EA@DFHEDEGGGDFEDEC<AA166779@@@FHHFJJIIKLJSQISMSKEGFGKJPLSSSEHSFGMMKLNIISLJJNHCDCA@BABCLHGSJJSMOKNHHIJ;:9::DHFJGBAA=:=;<:69=<,,,,58A@@?@@>>=>>EED@<IJIFIMKLGGA@@B55555CE7773.--/115.--..?CBFEHKLPMJKIINSJMGJDFKGED=LFD@AAABGGGFGGFJHSSHHKMKKMNLIPIGHNMKMHHMJIFE>FIGD?54445;BG@,,,,>KJLEGFHJGMHKGOEEGEEEEFDDE@ACA;<;;;;;;;?@44333325899BCB@BIJFGGEEEE<=C@88====@A?766668>::;:<=>762///.02228001+(((*5;;?=;==@>?@00009732355521110664321....34445E@@??D@C9..088;@GDEIEH875578CGHIDEDDFHHE666676/+**,++-,,--/*)'&&&&2,*''''(74;@EEGLSILJHNSJIGECEGIHEFEDAAA@?BBDEFMRG@EGDB?7677.---.3B@@::>?@CDDGBCCB@GIIMJIFE<=HGGJKGKHJLNIJJJHIEDFHKGKJK@@@@?<;;:/+,+,599-,,++&&+))(((()+()'((+.778GILI@@?>@ABA@A?556CB:((().@AECFJIIBONHNPHHGGB??@AGQHGHKGJJSOSLQKLGDEKPKABFEHSSSOHGHAAIHGEEGDEJIKOMJJSNJINIKQSOSLMIJMPLHLPHSKLSOIKSSSRJMLQLSOKILQ<<;;;;<;,,,,,<?NMDB&&'&&&'0299BBDCDGGJFIHIOHHNMJKKNLMQNLSPSSQHSKLMJLKSPSSOSPISSERSPQMSOOLPSPSMSKMNMLIKQJNLKPJMQLRJKJLSKLSSISSNSMJKKNSMSJNGJKIISKMONJLNMKIMPKSSNQSHIIJHLHNJSSKJSKSSRRKOSJSSMSPQSOMLSRPLNJHKHJHKSISSMLKSKOSSJMJJPSSNPSKJJLNKRLOKLSLKHLKJSSNKKIQKQJSIIQONNNOMSMJSNMIJSSSRKOLMSHIDKLSSSLNHJILPJJSKHIHIHPJKNG<666GJHSMILMIKMLKNKKMLKSNOKISLSMGJGFFGEIIGHSHKKSSISRJQJIMJKIFEECDCDDCDGEEFJJKGMEBG;;;;<HLNSLJGFGEHHHKFJPH
@97_45CNXP_4
ATGCTAGCAACAACTCGAAGTATGGGTCTAGCTTATTGATACGTTACCGAAAACCTCATTTGAATAAATTTGGAATACATTTTATTTTTTTTATTGACAAGTACTCGTACTCAAAAAAGTTAAAAATTTTTTATTTATATATTTTTTTTGAGTACGCGTTGGACCTGGTGTATCTTGTCTTTACCACGAATGATTTTCCTTGGTTAACAATAATTGTTGTTTTTCCAATATCTGCTGGTTCATTAATGTTATTTCTCCCGCATAGGGGAAATAAAGTCAATAAATGGTATACTATATGCATTTGCATCTTAGAACTTCTTCTAACGACCTACGCTTTTTGTTATAATTTTAAAATGGACGATCCATTAATTCAACTGTCCGAAGATTATAAATGGATCGATTTTTTTGATTTTTACTGGAGAATGGGAATAGATGGACTTTCTATAGGAACTATTTTACTGACGGGATTTATTACTACTTTAGCCACTTTAGCGGCTTTTCCAGTTACTCGGGATTCCCGATTTTTTCATTTCCTGATGTTAGCAATGTACAGCGGTCAAATAGGATTATTTTCTTCTCGGGATCTTCTACTTTTTTTCATCATGTGGGAATTAGAATTAATTCCCGTTTATCTACTTTTATCCATGTGGGGTGGAAAGAAACGTCTGTATTCGGCTACAAAATTTATTTTGTACACGGCAGGAAGTTCTATTTTTTTATTAATAGGAGTTTTAGGTATAAGTTTATATGGTTCGAACGAACCAACATTAGAATTTAGAACTCTTAGCTAATAAATCCTATCCTGTTACACTTGAAATACTATTTTATATTGGATTTCTTATTGCTTTTGCCGTCAAATTACCGATTATACCTTTACATACTTGGTTACCTGACACCCACGGTGAGGCACATTACAGTACCTGTATGCTTCTCGCTGGAATCTTATTAAAAATGGGAGCCTATGGGTTGGTTCAAATCAATATGGAATTATGCCACGCTCATTCTATGTTTTCTCCTTGGTTGTTGGTAGTCGGTACAATCCAAATAATTTATGCAGCTTTAACATCTCTCGGTCAACGTAATTTAAAAAAGAGAATAGCCTATTCTTCTGTATCTCATATGGGTTTTATAATTATAGGTATTAGTTCTATAACGGATCCTGGACTTAATGGAGCTATTTTACAAATAATTTCTCATGGATTTATT
+
DDDEFKHGJHLIKKMKHHJISKO====?????DEEELFHIC@44433JHGLMMSJSMOJPSHLJIGJKQNJHHHGMQPKLPKSJD@AFAJIKIFKGFOHHJIJJLJJHGHOKQJJNSSMLIFFPSSNHGISSPONLSRSNHH@HHSSKE877778760.)$%&)**./6>ACDELJSMLSQKISJQIKIIOLHSHONMLQLKLKSJOKKHLISJSJKOMLSCB??QFERILSSSOSKNHSKMQSSKKQSNHGIHJKGJSIJPSFJJLMLSSIKJIIJGSSSLNOSLSLGLKJSNKKSKJPFSO9PJKCCC7-,,,,5+++++///CBCFFIOJKLMRSSKSMNJOSJKSKNJJSRHQPSDDEFHLSMSMKQJFLKMMIJSJOOIQSPPKEDEJKJHSFEECAFIFFDBABDGGGFHEDENJSIIJJJFPLIOIOLSSMGHGEHFGFIIIKHSMJRSKMLJCCCDKJGHJNMSPHHIKNKSNHOKJKJKGLISQJOJKIMOKRDDFIFGFCCCIISPMSSCDFCFESSPSHJRKRKSKSSJINMSGKMKKJHHIHIGHHJKLOISKSMRROSMSNSIGIGFEIKINMISPKJAJ@FEEFD?>=;;;;:ACFIJRFHJKHQMLJIBDG@A4./>420//66GBHFFJNNLHJSNSNIGHGIPJKHDEBCCGGHKJIILMPSIPPJKKLLISMSSSLLSSISHLGFGGHHMIOLNLSSSSSSKJLQSJMMNRSJFPNQSQJSOSMMSRNSSSQSKPQHIIF55555AAA2222*((((1''&+&''&&&&&4448HJOSOJKMSSNLOLORKNPNKJLJMQNNMRMSLLSSMLMSSIKSKEEFEACBBFFHFFOGQMOHOOMOMLLMSKOLMKSMSMMGJPSSSSSSKSLSLSSMSRPSLOSSLSQLSSSMKOSSOOSMKSHMMOIOMMJLSPNNSQSSJHSSOSSRLMOLLSKRMOSOMLNMSOOIOHPPSSSKD*****;:::;7432,,('%&(().89BBDIIJIHGKHNNNKNSQQSLKMPOSONSNSM<<===LNSLJLNMQSOKLLJNSSJSSSSSOSLRRSSSKSMNJMKSPSORJSQLSNJMOSPMQNLLKIHOHGHLMQSKSLMIOSKRJONMPMKOJSOSRQIEEIHGIGHSQSPQQSMQSORLQSMOKPSKNLMMLSOPLSNSJLJLMSPNLSKSSLSQSNMDDDEDOKMLSMKOSS
@98_45CNXP_4
ATGCTAGCAACAACTCGAAGTATGGGTCTAGCTTATTGATACGTTACCGAAAACCTCATTTGAATAAATTTGGAATACATTTTATTTTTTTTATTGACAAGTACTCGTACTCAAAAAAGTTAAAAATTTTTTATTTATATATTTTTTTTGAGTACGCGTTCTTTGGACCTGGTGTATCTTGTCTTTACCACGAATGATTTTCCTTGGTTAACAATAATTGTTGTTTTTCCAATATCTGCTGGTTCATTAATGTTATTTCTCCCGCATAGGGGAAATAAAGTCAATAAATGGTATACTATATGCATTTGCATCTTAGAACTTCTTCTAACGACCTACGCTTTTTGTTATAATTTTAAAATGGACGATCCATTAATTCAACTGTCCGAAGATTATAAATGGATCGATTTTTTTGATTTTTACTGGAGAATGGGAATAGATGGACTTTCTATAGGAACTATTTTACTGACGGGATTTATTACTACTTTAGCCACTTTAGCGGCTTTTCCAGTTACTCGGGATTCCCGATTTTTTCATTTCCTGATGTTAGCAATGTACAGCGGTCAAATAGGATTATTTTCTTCTCGGGATCTTCTACTTTTTTTCATCATGTGGGAATTAGAATTAATTCCCGTTTCTGTCTTTTTTATCCATGTGGGGTGGAAAGAAACGTCTGTATTCGGCTACAAAATTTATTTTGTACACGGCAGGAAGTTCTATTTTTTTATTAATAGGAGTTTTAGGTATAAGTTTATATGGTTCGAACGAACCAACATTAAATTTAGAACTCTTAGCTAATAAATCCTATCCTGTTACACTTGAAATACTATTTTATATTGGATTTCTTATTGCTTTTGCCGTCAAATTACCGATTATACCTTTACATACTTGGTTACCTGACACCCACGGTGAGGCACATTACAGTACCTGTATGCTTCTCGCTGGAATCTTATTAAAAATGGGAGCCTATGGGTTGGTTCGAATCAATATGGAATTATTACCCCACGCTCATTCTATGTTTTCTCCTTGGTTGTTGGTAGTCGGTACAATCCAAATAATTTATGCAGCTTTAACATCTCTCGGTCAACGTAATTTAAAAAAGAGAATAGCCTATTCTTCTGTATCTCATATGGGTTTTATAATTATAGGTATTAGTTCTATAACGGATCCTGGACTTAATGGAGCTATTTTACAAATAATTTCTCATGGATTTATTGGCGCTGCACTTTTTTTCTTGGCAGGAACGAGTTATGATAGAATTAGGCTTGTTTATCTTGATGAAATGGGTGGAATGGCTATCTCCATTCCAAAAATATTTACAATGTTCACTATTTTATCGATGGCTTCCCTTGCATTGCCA
+
RILLMSSLSNQGFFGGSSLPSQJQSRSPSOSHIIGHRJLNSSKOJQRPOIMNNSMSLOSSOJKKLSPL><<<<LNOMNSSNNKLLHJSSSSSSINNSMIJLKROIKSJSOPSMJLPSMKHIDFKNOHEHPSKJJNSPOLPGJHSJSSSSJOJHNKHGEHHGG?4----LSLSJNLSLJOLMNOOONLONMKOMSNLOSOSSSKSOKRNRNKKSOSNOHGGFFOJKMSLNMSSKOSSKLKJINJIFEDD@@IECE@CDJFH;;9(*EIGKGJEHKIIIIFBJSKMILSNSPSMOLNLMKSSJKQKSISKISSOSOIJSRKSPLSSNSLSNMNHJSMKQSSSSSSSSLPJPOSNQOLLIRNKSQHGHHHKPPSNNSSGHPSIISLMNQKIQSLISKSNIBBBBCMKIGINLSSED>?ARSKJJIJSJNQLLJJIJIKLMILIIJGJJLOOSRKGSLPKILJMRJFC@@@HGGHIMLKIJHIKLJJINFJNKJKIMLKIRLLJKILSNSHJSKLLKKEEFELMNQJAEE>SISSRJJHJMMKJOSMISPJSSMINNMKJIHMIIG))(()BDCCLRKHSSPNKHGFHEKIHKSSMQNIJHHSNSSLJQKMHPSNNOKLSSPIRLLSJMEG55?7<A@899:<<<=@DJJSJLIMJLKSNLNNSJDKIMSJOOPFFIFHMSLSMHPSSQIKNJPPLJPSSQOQKRSSMSLQKMMNNMJLSSSNOSSSSSJLOSJSSSKKKJKLLQSQSLJMHMQSORLSSRJMSHMMODHJLSKLGKLQKPSSKNLSNQSNKSSNKSSLJJKORSJSINPOSMMSSNOSSSRMSQRQSLLIGIIOKSOQSSMSRSSSSMMLLPNQKSSRSSINJSKLKPOKMMLMNOKSJLISIOILIFHMJIISNSNSOSSLSSNHJJHLLKLLRKSLSKNSKSNQNMSLPSNSKMKHKHFKKPJMJSJSPMJPLJHNPSKSLMMNGKQHLRLNMNNSMPISNIJILJLHMJLNNKG22222IHCMQSPPOSJJKNNLIOMSPSRRNPNSKSLJSPSSLJPJMPJMLOJSLPNSJKLPMSLSSRPSNKQSSSMJNMRSRMLNNONNSSOSPOPOSHIPISKKPJSKIKNSNQNSSNKSLISLRSNKOSONSQSMSSKSNPLNLNKJJSJSNLSLSOSSKLKKISIJSMSSSSLKNSLOLSQMJJIJISMSSJSLSPPKNKHLOLQSRNPROLQMSSNJSMSSNMLQ:::IKSSJSSQISSNQOOMOPSNSSSOKI3221,,,3399JGJSSKIPNPNOKKKPKSQOJSLNJSKJKSSISHJLJHLPSSSNJSOOLNGQGGLMJOMJJNLMKJMOOLJFIFJFSOLSIF?=/*-+++++/,
@99_45CNXP_4
GGTACATCTTATTTTGGCATGATCTATCTCAATAATGATTTAACCTCTGATCAAAAAGATATACCTTGGTTATATTTCATCTCTTCAACAAGTTTCGTAATGAGCATAACGGCCCTATTGTTCCAATGGAGAGAAAGAACCTATGATTAGCTTTTCAGGAAATTTCCAAACGAACAATTTCAACAGAAATCTTTCAATTTATTATTTATATGTTCAACTATATATTCCTCTGGTTGAAGTACATTATGGAATGTACAGAAATGGCTATAACAGAGTTTCTGTTATTCATATTAACAGCTACTCTAGGAGGAATGTTTTTATGTGGTGCTAACGATTTAATAACTATCTTTGTAGCTCTAGAATGTTTCAGTTTATGCTCCTACCTATTATCTTCAATGCCCAAAGATATACGATCTAATGAGGCTACTATGAAATATTTACTCATGGGTGGGGCCAAGTTATCTCTGGTTTATGGTTTTTCTTGGCTATATGGGCCCATCCAAGGTGGCTGAAGAAATAGTGAATGGTCTTATCAATACACAAATGTATAACTTGCCAGGAATTTCAATTGCGCTTATATTCATCACTGTAGGAATTGGGTTCAAGCTTTCCCTAGCCCCTTTTCATCAATGGACTCCTGGTCTCAGAAGATCCCACTCCCATAGTTACTTTCTTTCTGTTCTTTCAAAAGTCACTTTACTTCCTTTAGCCACTCGAATTTTGGATCTTAGCTTTTATTTCTTATCAAATGAATGGCATCTTCTATTAGGAAATCCTAGCTATTCTTAGCATGATATTCGGGAATCTTGACTGCTATTATTCAAACAAGCATGAAACGTATGCTTGCATATTCGTGCCCATAGGTCAAATCGGATATGTAATTATTGGAATAATTGAGGAACTCAAATAGTAAGTGTTATGTAGACATGATAACTTATATGCTGTTCTATATCGCCATGATTTCTGAACTTTTGCTTGCATTATATTATTTGGTCTACATACAAAATGATAACATTCGAGTGCCAGCGTTGTACCACAAAAGATCCTTTGGCTCTCTCTTTAGCTCTATGTCTCTTATCCCCTAGAGGTGTTTCCTTCCACTAGCAGGTTTTTTTGGAAAACTCTATTTATCTCGGTGTCAATGGCCAAGCCACTATATTTCTTGGTTTCAATAGGACTCCTTACGAGCGTCTCTATCTACTATTATCTAAAAATCATGCATTTATTAATGACTCAACAAACCAAGAAATAACCCCTCACATGCGAAATTATAGAATATCCCCTTAAGATCAAACAATTCCATCGAATTGAGTATGATTGTATGTGTGATAGCATCTATGCGATATCAATGAACCCGATTATTGCGATTA
+
,---0--(((&&()(''&&'&''%%%$$%$$$$%'(((((25:?@AAA999889:=BBA???;<<;:9:;?78+**+(+,02*++++-0/0333656779=;;:::;;<=:;;;;?=<7333/0))*)'))*)*+-''*(',20,,,,,55663.**+++22753*.())3-,,,-/+*+,,,,.+)))*,***)-/-.8.,-))))')()*1/&'7786620..//--,,+++*'&%%%&&%&&$#$%%))126545:;;?BEEBCDDDDB<<<>=@99971//////,++,,-ACDD@??,+**+0002,,,,20//024767:;9888855555667++++,,*)*,'-/./110+(')+++,,('(((429:8987831++))*((''&%%&''&('$%&&-4554545569899???>=>988653449:ABCA;88/..*(&'%%%%$$$$$$$$%()()*<<>?@@2222...*))'(5;=>98.('%()(+**)(%%)((**('&%%(*'+))*+8>22222<42222==BDD@ABCFHBBAA@A>99:9:<:;;>>,*+++<;55566:665,++**+-,,(&&&&&42234211143332/143499<<83/.+'.>A@@BBDCCDDFD=1112,,)''&&0../*,6432..3333,+++2*000+8<;:443-'(++-/6))('('%$%%#%$$%%(-656<;77777@C&&&&&''&&((()2.3=B<AB@@DCCCCCCEDDCECCEE@;:))))()**CDBBB/..0002235..<88789://***++23001,+,,,-5411.-)&&&',;;::<BAABDC;:66+++++.,*)))'&&%%&**.:::::>@A@::999>A88888FFHD222221110*''&%$$%'++-+'&&&&&'())('('&''()*-00)((()00111666443356+*))(-0554/..,+(((*24>=89:::DDDEGGDBA@?BD99::1'*''&&&*+,(---8;>433'&%$$$$%%%&&'''''''''(,.<>B>96..0(+,,--**+-.+'(-=777@@BBDCDEFD9=>2(.+**+0,+,*'*-,'&&(,32333766667:841+,,9?C==<=>?.-,,,,-004-**)'')%%%%'(()*/22212/0=99;=?=<<8683223322/((&&+++,%%%%%'(.**,***))((())22.&&&&&'''*((((-44455/*)))*101889:?ACFECCCAB8644;<B@AAACIBA=<<>=<>8;;335((665447779<<;:;88511110....---11.++(((')005521100+**+)('''((--/87787797678=?@B@99997
@100_45CNXP_4
AATCGCAATAATCGGGTTCATTGATATTCCTAGTATAGTAGATGCTATCACACATACAATCATACTCAATTCGATGGAATTGTTTGATCTTAAAGGGGATATTCTATAATTTCGCATGTGAGGGGTTATTTCTTGGTTTCGTCCAGTCATTAATAACTTGATTATTTTTAGATAATAGTAGATAGAAAGAACGCTCGTAAGAGTGCTTTTGAAACCAAGAAATATAGGCCTGCCTGCCATCCACACCAGAATAAATAGAGTTCCAAAAAAACCTGCTAGTGGAGGAAGACCTCCTAGGGATAAGAGACATAGAGCTAAAGAGAGAGCCAAAAAAGGATCTTTTGTGTATAATCCTGCATAATCTCGAATGTTATCAGTTCCGGTACGTAGACCAAATAATATAATGCAAGCAAAAGTTCCTAGATTCATGGCGATATAGAACAGCATATAAGTTATCATGCTCGCATATCCACCATTTGAGTCTCCAACAATTATTCCAATAATTACATATCCGATTTGACCTATGGACGAATATGCAAGCATACGTTTCATGCTTGTTTGAGTAATAGCAATGAGATTCCCAATATCATGCTAAGAATAGCTAGGATTTCCAGAAGAAGATGCCATTCATTTGATAAGAAATAAAAAGGAATATCGAAAATTCGAGTGGCTAAAGCTAAAGCAGCTACTTTCGAAGTAACAGAAAGAAAAGCAACGACTGGAGTGGGAGATCCTTCAA
+
IJOLJKRMHJKKSMOONMJSMJMOSSJJIMSKJJJF43333344GKKNMSPLMIJSPQHKIHSJGHHHHKSOIJLJLSJLKOJIJILSGOIFEGHIJSLJKNLLJSJLLOPLNLPMKKLLKMMOMNRIJOKMLSE>>>>9899:D????HQSOPLLPMPRSSJJLLH>RSJOSLLJKQSINIMJHOONOLLM=<=-,,,*+'&'&'&*+1(37ECEIHKNOKJHPGHHHHLKNJLLJKPISLJSILNKLMIJFOLE;8767644,++,@JIIMOLLINJRGFFFFFQLSLLSMKNLOJMLSMNIIIHHKOOSHJHK@FK@GGH@@>?>;;9=QKIIHO<GFFIERGLINMSLJLOKPSOMIKPSKNKSKSKLMNSPILMNOSHOKJMMJJMNNKQSSOSMLSLJQMILMJIMLIOMLJKIGJGLKKOMGOJJHGOIGKIHSJLNMPRKJNSSSSJILSSSMSMHNIRKJLOMJMMMSLNSMHJOLLSJLLGHIJOPIKSMSSJIORPJJJSKLQJQMFGGIHGJQJPLSGIJHOSMLKMSOMJNPOJKROMMHLLSJKSSIPSHMKHLPSHPPSHKHJKGD8.///SNKRJHLLJJIPIKISJIRSJPKS<;;;;MMQLQISGHKFGONPKQJKJSINLKRKMJKLLNRHHKLPGB888FHKQLLHJGHKHGLIISIIHGJHGGDDCCDEEHHDDCCEFFEEGHHGJIIMIGHHECAAAAEDEEEEJEEC?AA:96,(%
@101_45CNXP_4
AATCGCAATAATCGGGTTCATTGATATTCCTAGTATAGTAGATGCTATCACACATACAATCATACTCAATTCGATGGAATTGTTTGATCTTAAAGGGGATATTCTATAATTTCGCATGTGAGGGGTTATTTCTTGGTTTCGTCCAGTCATTAATAACTTGATTATTTTTAGATAATAGTAGATAGAAAGAACGCTCGTAAGGAGTCCTATTGAAACCAAGAAATATAGGCCTGCCTGCCATCCACACCAGAATAAATAGAGTTTTCCAAAAAAACCTGCTAGTGGAGGAAGACCTCCTAGGGATAAGAGACATAGAGCTAAAGAGAGAGCCAAAAAAGGATCTTTTGTGTATAATCCTGCATAATCTCGAATGTTATCAGTTCCGGTACGTAGACCAAATAATATAATGCAAGCAAAAGTTCCTAGATTCATGGCGATATAGAACAGCATATAAGTTATCATGCTCGCATATCCACCATTTGAGTCTCCAACAATTATTCCAATAATTACATATCCGATTTGACCTATGGACGAATATGCAAGCATACGTTTCATGCTTGTTTGAGTAATAGCAATGAGATTCCCGAATATAGTGCTAAGGATGGCTGGATTTCCAGAAGAAGATGCCATTCATTTGATAAGAAATAAAAAGGAATATCGAAAATTCGAGTGGCTAAAGCTAAAGCAGCTACTTTCGAAGTAACAGAAAGAAAAGCAACGACTGGAGTGGGAGATCCTTCGTATACGTCAGGAGTCCATTGATGAAAGGAGCTAGGGAAAGCTTGAACCCAATTCCTACAGTGATGAATATAAGCGCAATTGAAATTCCTGGGGAGTTATACATTTGTGTATTGATAAGACCATTCACTATTTCTTGAAGCTCAATCTCTCCCCCGGATGAACCATATAGCCAAGAGAAACCATAAACCAGAATAGGAGAGCTTGCCCCACCCATGAGTAAATATTTCATAGTAGCCTCATTAGATCGTATATCTTTCTTGGTATATCCAGATAATAGGTAGGAGCATAAACTGAAACATTCTAGAGCTACAAAAGATAGTTATTAAATCGTTAGCACCACATAAAAACATTCCTCCTAGAGTAGCTGCTAATATGAATAACAGAAACTCTGTTATAGCCATTTCTGTACATTCAATGTACTCTACGGATAGAGGAATACAGAGAGTTGAACATAGTAAAATAAGAAATTGAAAGATTTCGTTGAAATTGTTCGTTTGGAAATTTCCTGAAAAGCTAATCATAGGTTCTTCTCTCCATCGGAACAATAGGGCCGTTATGCTCATTACGAAACTTGTTGAAGAGATGAAATATAACCAAGGTATATCTTTTTGATCAGAGGTTAAATCGATCATCAGAAGAAGAATTAGGCCAAAAAGCTAGCATA
+
IKLNSGIOKMLSRRJPSSJIJLJSIMMGJHKIHMPMKQLLNLJJFJLGJKSLLNJOJKHSKSSKLSPMJJMKMLJIJGLLSKSKNOLSGF.)))/3AGCCDFE10001===>?=;;<<10001GGGIKJIMPKSPFHDCBCBHJNKLKHHLNJSPQLOKNJMMJJMNSSPPMQLMOMKNKLJLIKIMOPRLMKJLNROQQRLMNLQKOKSLHJQMLMLNJIJNFFNHIEGIMNNMLLOPIIFEFGMLHHHIHKLISNSIGFGGHIJNIIJLKSSNJJIHILKJKIMSGFHINSHH;:;GDLIJGLLLLLNJLSJMFGGOINLSOSLCBABCA>@ASSSMIJPJNSLJGOMIJNMILKKJQKHJSLKMSIHGKKKLHG333339:BCGFGHHGFHJGGJHKMINJIPPLIKEHEDFHFKRSMPKIJEEFGGHMIJDEDEDIGFIJIJIMLGLJLNLMJISGHEGDHGGGGEGHJGIIFJFGKMJJHEEFEGGIHEDHGIIHHFFFFFGGGIFDDDDCA@@@ADCDCCCEDEFC@@ABEKHIGIIFHJHHEFFGJOPJLGIHGLLKJIIHHHHIKGHLHGGLOHJJIA@FKFI:777:<510+)))+----,-;;4>9778:IJQJMHGOHRKMHILPNGHGHHNKIHKISJSSJMJNGKFGGJHLIMJJJMJIKHMHJKKHDCBB@@<<<>>FIH=;<EJLKKNLJMIOLLKISLJKIDPEEBEFHGEEEHD@A===>OC;778@DILIDCC>9986510.*+0..-,'+'&%%%''++-BABCCCHJHIJHGJIMROKSIKSKIISLHJJJLKHHHHFHJJIKLJOIMKKFFGGMOQNKKIJJRMOLSNSJOMJLSSMGMIHFGJSJSSHIQG9FMFGPIPJK@?@@ACD997;;;@CDBDCDCDFEKGJGIHHIHGLIIFNJSJKHDESSNLJCA@?@CHMLKGDEGSKRKPJRSIILIJLSKOPRNPLJPJGHFHHHHHJLKPSECCBCGIFCEDCFIFEHHGIKJJHGFFFFLMLHSGIHHDDEECDEFGGFKJSNPILIHEEDEDFI0//-,BC<;;<=====GJEDCBBBGEHFIGHJGJLKSMHIOFEEDCJKGEFEEEDEC*****IKCCDBCFEEFGHJFFFIEIFDEDDBBBDDGIIJHEBBBCCGGIFHIFFDF<;:::::8889BEDCDDBC@A@@BCCDDCCC@AABBGFJLGFDEDFEDFCCDECEC@A@@ADDFGFED@====ADCDEDMJBCAAABEHKBA<<<DCCBA?????@:::::?@EA=;;;=AFDC@@@@>:::;<CBB55556<=>>>CCCCDHGFLFE?>===BCCFGEECBBB@@????>;::<BFDFECCAA?=>>>@CB>;:::<CBBBAC@?@>=?>?C@?>>?ADEIKCAA@@@@?
@102_45CNXP_4
ATGCTAGCTTTTTGGCCTAATTCTTCTTCTGATAATAGATTCAACCTCTGATCAAAAAGATATACCTTGGTTATATTTCATCTCTTCAACAAGTTTCGTAATGAGCATAACGGCCCTATTGTTCCGATGGAGAGAAGAACCTATGATTAGCTTTTCAGGAAATTTCCAAACGAACAATTTCAACGAAATCTTTCAATTTCTTATTTTACTATGTTCAACTCTCTGTATTCCTCTATCCGTAGAGTACATTGAATGTACAGAAATGGCTATAACAGAGTTTCTGTTATTCATATTAACAGCTACTCTAGGAGGAATGTTTTTATGTGGTGCTAACGATTTAATAACTATCTTTGTAGCTCTAGAATGTTTCAGTTTATGCTCCTACCTATTATCTGGATATACCAAGAAAGATATACGATCTAATGAGGCTACTATGAAATATTTACTCATGGGTGGGGCAAGCTCTTCTATTCTGGTTTATGGTTTCTCTTGGCTATATGGTTCATCCGGGGGAGAGATTGAGCTTCAAGAAATAGTGAATGGTCTTATCAATACACAAATGTATAACTCCCCAGGAATTTCAATTGCGCTTATATTCATCACTGTAGGAATTGGGTTCAAGCTTTTCCCTAGCCCCTTTTCATCAATGGACTCCTGACGTATACGAAGGATCTCCCACTCCAGTCGTTGCTTTTCTTTCTGTTACTTCGAAAGTAGCTGCTTTAGCTTTAGCCACTCGAATTTTCGATATTCCTTTTTATTTCTTATCAAATGAATGGCATCTTCTTCTGGAAATCCTAGCTATTCTTAGCATGATATTCGGGAATCTCATTGCTATTACTCAAACAAGCATGAAACGTATGCTTGCATATTCGTCCATAGGTCAAATCGGATATGTAATTATTGGAATAATTGTTGGAGACTCAAATGGTGGATATGCGAGCATGATAACTTATATGCTGTTCTATATCGCCATGAATCTAGGAACTTTTGCTTGCATTATATTATTTGGTCTACGTACCGGAACTGATAACATTCGAGATTATGCAGGATTATACACAAAAGATCCTTTTTTGGCTCTCTCTTTAGCTCTATGTCTCTTATCCCTAGGAGGTCTTCCTCCACTAGCAGGTTTTTTTGGAAAACTCTATTTATTCTGGTGTGGATGGCAGGCAGGCCTATATTTCTTGGTTTCAATAGGACTCCTTACGAGCGTTCTTTCTATCTACTATTATCTAAAAATAATCAAGTTATTAATGACTGGACGAAACCAAGAAATAACCCCTCACATGCGAAATTATAGAATATCCCCTTTAAGATCAAACAATTCCATCGAATTGAGTATGATTGTATGTGTGATAGCATCTACTATACTAGGAATATCAATGAACCCGATTATTGCGATTA
+
SILSSLOJJEESMSMSKSLKMMMSSJNSSNHLJ88888889DJKIFEEEFSSKEFCFQSSSSSMJLNNPNKNLOOSSSSMJSJNSGGGGSJJKJGIGJSPRPNPJLOSORLSSOOJSKSNJJQLPJKFFGMJLSMJJKSSSJOSJOINSMRHB>=<=SKJIOPSSNKHEDCBKJLKSMKOOSSROSSKJNEHFB<==SSISLJKKQSKLJOJGSK::HGLISMMMJPOSQQIKNSONSQMLLMMSSSKHSIKMSKPJSKIPOMRSNSPNSIINLSLMSPSMSSSSIJSMSMFGGFFIJMIODEEEDAA?A=25---/<;EHIEHJOJLKJKHLKIJIMJLLONJSMLNNLLNGQSMLRNLJINJPNMQSKJMSOSSLSSMSSSJMONPSOKKIHNISSRSMLHEC>EHGCECDECCBGIGMIHNKKNHHLIGGNNIJISJOLNMLSKLNJILLSSSIJSLFIKMHJILNKLMOMKNPQMRSLSLQNLSMLIIHGHOIKSOGMPKKKJNSHKQOMOSPJQKSSSLLLGSMHOPMINPINNRSLSROHMIJJIIMJPJLIMRSSKPOLIHL333.(=AGJNJMHHIIKIIHI???@@HIJIIJKOJKHSIFGHGILJIIJSSMHJ@==,(<A6=FFIJGHHPDALPGMJGGGGFHIHFJGGEGFEEGEJFGISHJHAA7--EEHFGMSJPSSSH?OQHSKONMNSJJJNHPJSNMJKHLMNLJHSRJNMNSLOQNSPKSIJRKIMNIGIKPJSMLSLNLSSPQLONSSQOGSSLNDDCDCSKLIISOLKSSSKHKKPSSNKGNMMKNSKSLIKSLNKMSOMSSSLSKMNNNLOSMSLSNLSMOSHFKLMNSSISSKOLLSHILSMMSMQOKIPQMOLKLKOKMLMSKNNPPPNNPSSSLSSHSKKSOMGIRRLSPPNSJMNNLJSQPLMSONLMKOKLLMKKLSLOSJLLSMOSSMKSRRMISOSSRPKSLSKKOHQSFOILILHMPSIFSKSSPSLKIJDKNNHAA@@CKSBCMNPMNOSNORCCEJKJOLNQQSSSSSJSSSRKKSJSHNJKMSLJISPKKLSSRSPKPSKPMSSKKSJMOIGICA??HENSLIMNSGDEDCJISSNDBCCKNOMKSSMNSNSSMSKQKKPMSLJBSSSQONMQOOOKMF----.GJSNMJOIMMSNKKRMISSLJLKKPQKSSSLMSSIIKNOKHDGLJIQRLMOKI@@DCDFDFFDAEE:AAAGQKJJ202HGAA?@@HMSHOHSSMJSKKSONSNSMSIJKSL98889?DFEHNNRPPSHK96888>>@QJOIMRSNLSKLNNNNINJ7>@6/3GGFJJILMIIJLJJINGHJLIHKKHFHJHILHEGHHKIKIMNNJLJNJKLMIJHIKHJKOHLIIJKLSLLHGHHFFEEFKHOJJLGEHH@
@103_45CNXP_4
AAAAAAAAAAAAAAAAAAAAAAAAAAAAAAAAAAAAAAAAAAAAAAAAAAAAAAAAAAAAAAAAAAAAAAAAAAAAAAAAAAAAAAAAAAAAAAAAAAAAAAAAAAAAAAAAAAAAAAAAAAAAAAAAAAAAAAAAAAAAAACTTACCTCTCCATCTCATCAAGTACGTATTGCTAAGGTTAAAAACATCAACCTTTCAATCAGAACAGCACCTGGCAATGGGAAAGTCATCGATAAAATCATGAACATTTGTAAATGTTTGGAATGGGGATGGCCGTTTCACACCATTTTGATTTCAGATTGAACAAGCCTAATTCTCTGGTCCTTCGTGCTGCCAAGAAAAAGTGCAGCGCCAATAAATCCATGGAAGTTCTTTGTAAAATAGCTCCATTAAGTCCAGGATCCGTTATAGAACTAATACCTATAATTATAAAACCCATATGAGATACAGAAGAATAGGCTATTCTCTTTTTTAAATTACGTTGACCGAGAGATGTTAAAGCTGCATAAATTATTTGGATTGTACCGACTACCAACAACCAAGGAGAAAACATAGAATGAGCGTGGGGTAATAATTCCATATTGATTCGAACCAACCCATAGGCTCCATTTTTTGATAAATTCCAGCGAGAAGCATACAGGTACTGTAATGTGCCTCACCGTGGGTGTCAGGTAACCAAGTATGTAAAGGTATAATCGGTAATTTGACGGCAAAAGCAATAAGAAATCCAATATAAAATAGTATTTCAAGTGTAACAGGATAGGATTTATTAGCTAAGAGTTCTAAATTTAATGTTGGTTCGTTCGAACCATATAAACTTATACCTAAAACTCCTATTAATAAAAAAATAGAACTTCCTGCCGTGTACAAAATAAATTTTGTAGCCGAATACAGACGTTTCTTTCCACCCCACATGGATAAAAGTAGATAAACGGGAATTAATTCTAATTCCCACATGATGAAAAAAGTAGAAGATCCCGAGAAGAAAATAATCCTATTTGACCGCTGTACATTGCTAACATCAGGAAATGAAAAAATCGGGAATCCCGAGTAACTGGAAAAGCCGCTAAAGTGGCTAAAGTAGTAATAAATCCCGTCAGTAAAATAGTTCCTATAGAAAGTCCATCTATTCCCATTCTCCAGTAAAAATCAAAAAAATCGATCCATTTATAATCTTCGGACAGTTGAATTAATGGATCGTCCATTTTAAAATTATAACAAAAAGCGTAGGTCGTTAGAAGAAGTTCTAAGATGCAAATGCATATAGTATACCATTTATTGACTTTATTTCCCCTATGCGGGAGAAATAACATTAATGAACCAGCAGATATTGGAAAAACAACAATTATTGTTAACCAAGGAAAATCATTCGTGGTAAAGACAAGATACACCAGGTCCAAAGAACGCGTACTCAAAAAAAATATATAAATAAAAAATTTTTAACTTTTTTGAGTACGAGTACTTGTCAATAAAAAAAATAAAATGTATTCCAAATTTATTCAAATGAGGTTTTCGGTAACGTATCAATAAGCTAGACCCATACTTCGAGTTGTTCGATCGTAA
+
"##################################################################$####################$$$$$####"""""""""""""###$$$###############"""""""""""#""####$'%%$####$%%%%%%%&%'''')))//122/&&&'++))&&&&&'&&%&'(,33444577788999:986.%%$%&'++,,,///,))))'''&&(,*++)'&'&''&%$%$&&&&'../220//.)((&&&&&&'*+/10))))((()'''&&&'(20///0=<=8766577-+++)(*(((((*)*/0*).,-///.33//0--/,,--+-**)&&'''''''''7<=>GGKLSPGHBBEEKJGIRLLQSPOSSSPPOSRMMLSKRJKSSSLSSLSSOMMMPKSSSIOSOPPQSSLLSSMQOSKJSLJSSLSNLROJ;486SGIJISSHKJSKNPLMSMLSNMNSPMONK87777SHSKMSSSNLLSLSOHIB@:.-...6300189===@?=@FA<:874410/1323477C@@BBGHJJSMHQLNIMSHL;<;<<SLKMLJBGHJEB8765333+*,,,,,(()%%%$%')())+,,,,7:;;:;:999:KRHSJNSI?;;<;;SLNNPJJKKLKRLOMOSSOPMNSSRMSSMSNJMSIOA@@??A;;DFFEHPSHIJGIKKSSJKNSSQSSMOSMNKSMPKSKMSLIJMONSLJILJLSMHLMLFDB41123GICMRKLPSJSKNOLKDDKLQSKMMKLQKOKILOIEFGFGJHGJPRJHIGSCBCBCLOIJGOJIKSNKSKLJKKOJLSJJMLHGEEE<;;;;JHGKIJHIINJKKONOOKILSPSSLIKILISSMGOJIJGIGHHKJ,)9((BH@;SIHDDEEHHJSJOISNLKMGSMLLOPNMNSE=::::>IHFSEELJSNLEA@@HSLOHDAAA@?>42411@ANNKLLQQQJJKRHIGFGDGMLJJHQJINGLJJSKNNILLJOGJJJMIHFCI<<<<<JJPNSSLLSRNLSIJIHQIIJNRSLPJONJKNMNKJLNSOPLNBAAABHKMKSEDEDFHHIJIIJCGDBA@CGJPLKJJNIMHKKKNGIIIGGFHFFKJSLPQSHSKNEILE8778SSSNIKGKKSSIMOSSMSJLJKOKJIOHJMNA???@PSKKMIKECEB=--BSMNHIMSSSIKLLKNJMQSSNSJKJKIIJLLSPOOKSMKKNOSOPLNKJMLSLKOQNLSPOSLMKJIJNNRSSRPMJGSJKJPSPQKNININIKHLSJSSPSKPRSKJIJQIOMOKJJHLIJKIOKLMJSSSNSLSSHGKMKSJHJSSMRPKLIKINSPSIOMSKKNJJHIJKILSIJJMKQMGE?@BBCBJGHKIGJLIFIGGHJKHLIOOSSSKIJIGHNJPILFKJGIHSSSJKIHGGSMSJEBCCED>==AEEGGIB>>>=ACEKIJHIDEGSKKKIJIFHGGGMJRICFFIGPJGLNHIGHMLIGEEFGFGIIGEFDEEEEBA@@?@CFFJGKLBBAA@FGJIGDCEDFCBA
@104_45CNXP_4
AATCGCAATAATCGGGTTCATTGATATTCCTAGTATAGTAGATGCTATCACACATACAATCATACTCAATTCGATGGAATTGTTTGATCTTAAAGGGGATATTCTATAATTTCGCATGTGAGGGGTTATTTCTTGGTTTCGTCCAGTCATTAATAACTTGATTATTTTTAGATAATAGTAGATAGAAAGAACGCTCGTAAGGAGTCCTATTGAAACCAAGAAATATAGGCCTGCCTGCCATCCACACCAGAATAAATAGAGTTTTCCAAAAAAACCTGCTAGTGGAGGAAGACCTCCTAGGGATAAGAGACATAGAGCTAAAGAGAGAGCCAAAAAAGGATCTTTTGTGTATAATCCTGCATAATCTCGAATGTTATCAGTTCCGGTACGTAGACCAAATAATATAATGCAAGCAAAAGTTCCTAGATTCATGGCGATATAGAACAGCATATAAGTTATCATGCTCGCATATCCACCATTTGAGTCTCCAACAATTATTCCAATAATTACATATCCGATTTGACCTATGGACGAA
+
IKIJIKIHSMISSJIJIISLKOPJLLSROJQKLLKGJKJGMHHIGIJINOHIHJLFEFEGJGKIMJIPKISKBBCBBLOLJMOSMLSJEHB===EHOJMLHQSKJRQIIJJNMMNJOKNKHGGNJMKKQNSMSK>===>HED3326BIIJKJNJEEHELGIPKKSJQKSSSNMKHKHIHIHHJGEIIISIKLISGHLINRKNMIILLKGEHFFJJPJIKQKJKJI?CFBD/....==FIHHGIJJJONHENIKJSJOMOSIJLILK801GHCIKIJJLIPSSSLIMOJKOSSMPSKRLJPSMMMINQMLLNMNFHGFJLJLKGMLOFFGHHDFSHSSSSCE777OD8KKLOSSOSSNLSMJSQSNBC::999>@AAA76666;>IGIF>;;:::@BELNLNPKNKLKPJKFFFFGLMKLKJOKOJINNMKKRNKKLIJIILJMJSPNNLPMKMJLOMKLLSSSPSLSKSQSKMJKISNOOPPSPINKSLPSSLLSMJLJJLKHLKISNLPKJMOKHHMMONSKSLSIJIJOKHFF
@105_45CNXP_4
ATGCTAGCTTTTTGGCCTAATTCTTCTTCTGGAAATCCTAGCTATTCTTAGCATGATATTCGGGAATCTCATTGCTATTACTCAAACAAGCATGAAACGTATGCTTGCATATTCGTCCATAGGTCAAATCGGATATGTAATTATTGGAATAATTGTTGGAGACTCAAATGGTGGATATGCGAGCATGATAACTTATATGCTGTTCTATATCGCCATGAATCTAGGAACTTTTGCTTGCATTATATTATTTGGTCTACGTACCGGAACTGATAACATTCGAGATTATGCAGGATTATACACAAAAGATCCTTTTTTGGCTCTCTCTTTAGCTCTATGTCTCTTATCCCTAGGAGGTCTTCCTCACTAGCAGGTTTTTTTGGAAAACTCTATTTATTCTGGTGTGGATGGCAGGCAGGCCTATATTTCTTGGTTTCAATAGGACTCCTTACGAGCGTTTCTTCTATCTACTATTATCTAAAAATAATCAAGTTATTAATGACTGGACGAAACCAAGAAATAACCCCTCACATGCGAAATTATAGAATATCCCCTTTAAGATCAAACAATTCCATCGAATTGAGTATGATTGTATGTGTGATAGCATCTACTATACTAGGAATATCAATGAACCCGATTATTGCGATTA
+
KLNSOSOMKDGIJHMIOSOKSPIIOMOLNKLKJMPSIS@;>=KIJSPMMINPSSNEKE=533344OSSRKSIJOHIFIGNLOJHJJILMKJJJGJLPGFDCDGHGJHGBA998-(()1347=?A@CDDCLMJLGLOMLRMQSRKMIHNLMJJJNQOLOLOSNSOSSJOJKSMMLKIJSKLJKSKSJJSLIKLSLOMKRNMKMNLLONKMNSSLNHLLQQHMOFQOOSLKOSSSSSRLRLSJPJNJKMHSSNSSPMLRSQLMSIOINISJNKSJSSSNMFKJOMQMISSSSOKOSMSNIJIIIJSOJSJGGIKMSPHJSSJJKOKDD838=KNIMHKLSSILLPSSI>?--.310.++($$%%%&&&%%%&)'''''(++0AIIKQJEFDEDDCACBBCDEFMMJKKSSSMMKRJOKKKSKKHN>LFIKHFHKKOLKSKHJGFJIKJJGH9988***(')),-@DDQINKNI@@@AKMLPOSOMIMSPNSIJPHLMPLSKSHKRIHJPKOOIJMINSPSJSKOLLMLQSOSJSEGFOSSQJILKKSSSGNSKPMS@GGHNIGSKOKMMIMSHSKJSLJS=>=>>HIPJLKHOOJLPOQOSSSOKNSPNSQLJKJKKSJLJNKSLOOHSSHKJHKIRSKSSLOKSJJH
@106_45CNXP_4
AATCGCAATAATCGGGTTCATTGATATTCCTAGTATAGTAGATGCTATCACACATACAATCATACTCAATTCGATGGAATTGTTTGATCTTAAAGGGGATATTCTATAATTTCGCATGTGAGGGGTTATTTCTTGGTTTCGTCCAGTCATTAATAACTTGATTATTTTTAGATAATAGTAGATAGAAAGAACGCTCGTAAGGAGTCCTATTGAAACCAAGAAATATAGGCCTGCCTGCCATCCACACCAGAATAAATAGAGTTTTCCAAAAAAACCTGCTAGTGGAGGAAGACCTCCTAGGGATAAGAGACATAGAGCTAAAGAGAGAGCCAAAAAAGGATCTTTTGTGTATAATCCTGCATAATCTCGAATGTTATGAGTTCCGGTACGTAGACCAAATAATATAATGCAAGCAAAAGTTCCTAGATTCATGGCGATATAGAACAGCATATAAGTTATCATGCTCGCATATCCACCATTGAGTCTCCAACAATTATTCCAATAATTACATATCCGATTTGACCTATGGACGAAAATACAAGCATACGTTTCATGCTTGTTTGAGTAATAGCAATGAGATTCCCGAATATCATGCTAAGAATAGCTAGGATATGTAATTATTGGAATAATTGTTGGAGACTCAAATGGTGGATATCAAGCATGATAACTTATATGCTGTTCTATATCGCCGAATCTAGGAACTTTTGCATTATATTATTTGGTCTACGTACCGGAACTGATAACATTCGAGATTATGCAGGATTATACACAAAAGATCCTTTTGGCTCTCTCTTTGACTCTATGTCTCTATCCCTAGGAGGTCTTCCTCCACTAGCAGGTTTTTTTGGAAAACTCTATTTATTCTGGTGTGGATGGCAGGCAGGCCTATATTTCTTGGTTTCAATAGGACTCCTTACGAGCGTTCTTTCTATCTACTATTATCTAAAAATAATCAAGTTATTAAGATAACTAGACAAACCAAGAAATAACCCCTCACATGCGAAATTATAGAATATCCCCTTTTAAGATCAAACAATTCCATCAAATTGAGTATGATTGTATGTGTGATAGCATCTACTATACTAGGAATATCAATGAACCCGATTATTGCGATTA
+
HKHNLIHJRIIH;;;:;HC@??+++++?++.CSILLSIKMHJOHHFIMIJKMOQQEFFEGJKSJILGGFIGIJILLKMNQSOJILIIGIQ0,,,89HDFDBHIINJHHHIQNNISMKRJSNOSQNSMRLOKSKLGLFLNKRJLMLSOJPISKISNIPISHKRHKJJKSSLNLILJNIIIJGOJGHHFJGILLKQSMSMRLSLJKKNILGGIFGJMIIFHGISMMLSKIINLSSPSSMQSISJMHLLNKJHQKOHIMNJKJIHJJOPIABQILSSIPQILCBBD8889DFEELILLILIQSJLIKFKCLSSSNSSMMLOJEHIHIIIBBBBCCDCESSMLSSKSOSSRJRLMOJKSOIIHKJIJHIISLJKKINNLGP:::::LIKJKIJKJIJSIOPIKSJKLKSLNHJJIPHJIIJNOISJKSJLHMHINKJMJGFFGGIIJIJPIOKIOJSKSHRLNLGHGIHIHHGHIJLSLMLIJMKMKSJKOLKPL>>=>>@??>>EFENFGFNHLIIIIJRJKIPLMJJLM9999772*)))'&&'29:73333DLNJIMLKSKIKJKJLDCC::::;<????>?;;>9:GFGKSKJJFKGHIIHHEEGFFGIGSIHHIGJSIGHGBAHIEBC@BEDCDBCCAB@>>>@?><<==>=64*))(&$$$&)..11299:>>><<===?<;877-,+*))'%%$#$$%$$*,1*)**3444<=;;;FBDEBDDEBB?>>=<=<;<9999:<<==22100221411111<?@?BDDCCABB@=41113/-<8;88@?:83-((%(+,-.1569++(''()576))))4>A@ACDEEEECBDDGCCB?=;8DDEC?<:::>>>;:2001-33;<>>==?@AFGFEFCHIFBDCA@AAAAEFFEEHB@@A?>9987753334421,*&%%&),-.022123346320--0679:::;FGEBCC433333=;;;:0..)&'''(((''((-*)'&'('*8::;<<8778:8922222<75/-,,++,..,+(-.539:::8455<99889<:86+**'''&&&')+2499::;;>AABAB@@@AABCBBBA@@A@A@@@@@@@@?>?>>???=5321--.--0555/
@107_45CNXP_4
AATCGCAATAATCGGGTTCATTGATATTCCTAGTATAGTAGATGCTATCACACATACAATCATACTCAATTCGATGGAATTGTTTGATCTCTAAAGGGGATATTCTATAATTTCGCATGTGAGGGGTTATTTCTTGGTTTCGTCCAGTCATTAATAACTTGATTATTTTTAGATAATAGTAGATAGAAAGAACGCTCGTAAGGAGTCCTATTGAAACCAAGAAATATAGGCCTGCCTGCCATCCACACCAGAATAAATAGAGTTTTCCAAAAAAACCTGCTAGTGGAGGAAGACCTCCTAGGGATAAGAGACATAGAGCTAAAGAGAGAGCCAAAAAAGGATCTTTTGTGTATAATCCTGCATAATCTCGAATGTTATCAGTTCCGGTACGTAGACCAAATAATATAATGCAAGCAAAAGTTCCTAGATTCATGGCGATATAGAACAGCATATAAGTTATCATGCTCGCATATCCACCATTTGAGTCTCCAACAATTATTCCAATAATTACATATCCGATTTGACCTATGGACGAATATGCAAGCATACGTTTCATGCTTGTTTGAGTAATAGCAATGAGATTCCCGAATATCATGCTAAGAATAGCTAGGATTTCCAGAAGAAGATGCCATTCATTTGATAAGAAATAAAAAGGAATATCGAAAATTCGAGTGGCTAAAGCTAAAGCAGCTACTTTCGAAGTAACAGAAAGAAAAGCAACGACTGGAGTGGGAGATCCTTCGTATACGTCAGGAGTCCATTGATGAAAAGGGGCTAGGGAAAGCTTGAACCCAATTCCTACAGTGATGAATATAAGCGCAATTGAAATTCCTGGGGAGTTATACATTTGTGTATTGATAAGACCATTCACTATTTCTTGAAGCTCAATCTCTCCCCCGGATGAACCATATAGCCAAGAGAAACCATAAACCAGAATAGAAGAGCTTGCCCCACCCATGAGTAAATATTTCATAGTAGCCTCATTAGATCGTATATCTTTCTTGGTATATCCAGATAATAGGTAGGAGCATAAACTGAAACATTCTAGAGCTACAAAGATAGTTATTAAATCGTTAGCACCACATAAAAACATTCCTCCTA
+
LLJSMQRRJKSO>>>>?JPOSOOSSLNSSOMIJSMILOJOQKIJIMLMJHNSJMRMNSSQJJSNSSMNSSKLNNKIPJNQNEJOSEDE>B('(**>EINSOOPMLJJJJLNPPKSSMKMLOQIHSLJQKSSJMKJFDHMIEDDEQLSNRSMJKILSQLLSLNOSPNMSSNLMQGORN?>>>?@@?FHJIMKKKKPMLJFGHNJSGAAABAABABJRJKLLMPSSQSSKJISMILNIPJQSKMPRJSRMMKORPHKJOAP===>FHIJMEDGHSSMSMSMSSSSSOSSSLIQSMMONJKLKINRJJFPMSJNHHFB:6688DIJKNOLFHGEEHGSSSOKOSJIISSSLMKHLLNJSSNKOSLLSRKMKQKOSKOSMLJJMFKKFEDEEEINJJIJLJKKJJQKLKLLMKIKHKIHHHHMJIKKOMLIJLKKNSNJFHGGFIJKPKKKSHPLMKQNLRSQLPSKMIJIFHIIHJOJKLLKPMLOOINIJKMKJJJKSHLIIINHRORRSSJNNILGSGIGIGKKHJKGGGFIHGEEFEHLIHJOMLISKLFHGKQNJHHGGIHIMIHLKJMHHIIGJOIEA@A@87<5=>>?O>====>FCCDFAB@CD@DFGJNJKSKMHHAALIJILHSKIKHSJPNSIKISMLSOMKHDOSSMKJJKSQJLLILQSMMSNLMSJMQPSSSOGGEIKGJGGHHBD>7=OPLSMILJKNKSKOOORPOMSMIIJLSKGLHFGKGSEHIJJGB////.;;;:<=>?JIGFDDD@AFBBDFONGSMNIJJJHIIOOSHQ@@@@FKKMKMSNSLJMIJKSLJJJIIPJORHHJKOMMLJKHIKKLLIJOJIIQOJPNSKOJOLOSSK<<<<=MKLHMIJKOPNKHLNSSMSJSNPIFLIIKKJLE@66)(''.GKISPGQLSLQOORLHGJKPLSQSNOSMRLJNMFMSMSOJSSMOQQLQRRMLNRJOEQIKKNNNRLOSPKMJQOPLNGKSKNSNMMJMLIKIJIKKOJPCBBBBSHJKMLLSOKMNRONSNSOILIIHKKMMKKJOIKRJJLGD?=000@HIHKHIFEFIE<<<==AINKNJQOHJKKLSIMISJHIISLSMPMOLSLMLK
@108_45CNXP_4
TACGATCGAACAACTCGAAGTATGGGTCTAGCTTATTGATACGTTACCGAAAACCTCATTTGAATAAATTTGGAATACATTTTATTTTTTTTATTGACAAGTACTCGTACTCAAAAAAGTTAAAAATTTTTTATTTATATATTTTTTTTGAGTACGCGCCAGCTTCTTTGGACCTGGTGTATCTTGTCTTTACCACGAATGATTTCCTTGGTTAACAATAATTGTTGTTTTTCCAATATCTGCTGGTTCATTAATGTTATTTCTCCCGCATAGGGGAAATAAAGTCAATAAATGGTATACTATATGCATTTGCATCTTAGAACTTCTTCTAACGACCTACGCTTTTGTTATAATTTTAAAATGGACGATCCATTAATTCAACTGTCCGAAGATTATAAATGGATCGATTTTTTTGATTTTTACTGGAGAATGGGAATAGATGGACTTTCTATAGGAACTATTTTACTGACGGGATTTATTACTACTTTAGCCACTTTAGCGGCTTTTCCAGTTACTCGGGATTCCCGATTTTTTCATTTCCTGATGTTAGCAATGTACAGCGGTCAAATAGGATCATTTTCTTCTCGGGATCTTCTACTTTTTTTCATCATGTGGGAATTAGAATTAATTCCCGTTTATCTACTTTTATCCATGTGGGGTGGAAAGAAACGTCTGTATTCGGCTACAAAATTTATTTTGTACACGGCAGGAAGTTCTATTTTTTTATTAATAGGAGTTTTAGGTATAAGTTTATATGGTTCGAACGAACCAACATTAAATTTAGAACTCTTAGCTAATAAATCCTATCCTGTTACACTTGAAATACTATTTTATATTGGATTTCTTATTGCTTTTGCCGTCAAATTACCGATTATACCTTTACATACTTGGTTACCTGACACCCACGGTGAGGCACATTACAGTACCTGTATGCTTCTCGCTGGAATCTTATTAAAAATGGGAGCCTATGGGTTGGTTCGAATCAATATGGAATTATTACCCCACGCTCATTCTATGTTTTCTCCTTGGTTGTTGGTAGTCGGTACAATCCAAATAATTTATGCAGCTTCAACATCTCCCGGTCAACGTAATTTAAAAAAGAGAATAGCCTATTCTTCTGTATCTCATATGGGTTTTATAATTATAGGTATTAGTTCTATAACGGATCCTGGACTTAATGGAGCTATTTTACAAATAATCTCTCATGGATTTATTGGC
+
LMIEFISKSMJQMPMLLJJOLSRSKISLKHKIEGGFKKIOMFFFECEFFELSNNJSLHNLLPPJMNQKNMSMKJKSJKJJKQOMI>PLSSSSNLOLJLOJIKJLSLISJMLIFHJHSSJFICEKNJLGDBSSKSKOOSKKIQIIESSSNFCABBB=:2.,(&&&('*+5.0BCDDFDSJPNLLSOLQNSOOJSJOJJJMSKI?B<*LMNIPSNMIMSKMNSSPHLSMHGKKFELJJNMOKKSSPJGGGHMSMHKKOQSMSKMSLIJL>HKNFPJLHOILGIJLJHILMPOSQNRQOHKHHLJJHIKOKHDLMMPLNSIKMJKHQNSLSFCCCCFEHFPJIKIMGJSJSJJMJPSKJJNISKQHJJGDEDDMMKKKNIKMILJNHIIMIKJGKKLSLMOSKISJSG55555=JKMKIEBEKSMPJILLFHGFHKFILGGFGEGDECADFDSIH=<>CFHHGEEMMKJNHGBBB@@ADFLJMNJKEEGIHHIGFFEEHKIHECCDDGHIPSEEEKHJFGGIGEFIGGGEDFCHJKSMHFHGFHEDKIILMIIIIHJNKGFDBBABBCGHILHHGFFFFIIKSOSLHGFDBBBDEIGJHC=666CIIJLHGGBCCCDFEEDGGMHFFGGIILGHIFCBDD?D@?<<<>>KIKJHGFHHHFDDDDSPSSKRSOSNSOIKKIJLMNPMKSSOILJOSSSSOLRKKMLQLJHE=ACEGKHPINQNOSSSSSRJSLPSNLKIHSJGOLSQIMJKKLLMNSPSH>>>>>SQSNOSSSSSJSSSKJSNJONJJRROLLSOKLSJLOJOLJIQJOILLSSMOSOJKLNKPOPSQNSNRNMNKIJJSMROOISKOSSOSSMKSSSSSRMQONOKLSNESLSNOKSKSKLHCSLNMSONLQRSSSSSSLNSJLJSPLKNRSNKSSLNLMSRQLKNSMISLKIMSSSSLSMNJLPQQSMKMSPMMSLSSLPSQKMLOSGSKJKSRSOJRSKHEFILILHSJKSKOSQQMQKJJNOSHJSOSNSMJNISJHRKQQLLMMLMSRLPNSNKSLSSRJKNIISLSKNKORNSMNKNMNSSKKIIHJRSSSSIRSQSOSLSKSLQISKOMOJCFGJSSKIGLLSIJGIHHGJLQLNSOMQQOKOPMSOSSPSSSRSLMMISMSNSLSNMMSNSSNLMKHLISORLPRMOLLKNJSSQJMIIMHJSJMNLC----.11////.67BEEIJKSSNLMS
@109_45CNXP_4
ATGCTAGCTTTTTGGCCTAATTCTTCTTCTGATTAGAGAATAATATGACGGAAGTGATTAGCAAAACGAGTTTGTTCTTAGGAGCTTGTGGTAATCATCACCGTGTTGATGATTTCTCTTTCTCTCCGGTGAGTTTTGGTGGGTTTGGTTTGAAAAAGAGTTTCTCTTGTCTGAAGCTTAAGAGTCAGAAGCCTCTTAGAAGTGTATTTTACGGAAAACAGATCGTTTTCGGAGATTCTCAAGACGAGAGCTTCAGAAGATCATCAGCTATCACAGCTCAGACAACTTTGAGGATTGGGACAGCTCAGAAGTGGTGGGAGAAAGGTCTGAAAGATAACATGAGAGAGATCTCTTCAGCTCAAGAGCTCGTTGATTCTCTTACTAACGCTGGTGATAAGCTTGTTGTTGTTGATTTCTTCTCACCTGGCTGTGGTGGCTGCAAGGCTCTCCATCCTAAGATATGTCAGTTTGCAGAGATGAACCCGATTATTGC
+
GGKJIGG@;-)?>/////CFHNIMNKKQOISSSLSSMSSMMLJSRNMLGLGGHKIIKJMKKJJNMSSSMRKKJLPMSLSKIJKJSKLNPSSMJJIMJOIIJIEGGIIILLJNMFE6JHGFJDIFEEMSPSNMJLMSSSJMISJQJSBA@@A;1/3FE>:4,((*4777777IKOMIJLLGHGHLMJIJNSPLNLIIMLGIIHJHPKGKMKQHGJHIISJJJGFGGSIKA;AA@CHLSKMSHGHGEHHGKIIHG@7666>:533?DHSSISHIGLHMOJLMHIGGSSNR88887CGFGGHIFEEEEFHIIKIOJISOMSQNKQSSMOHHKSNKLOLLOSPLHGGOICNLSKNSS7334FGDDEFHFCDB========FFFGGHFHFEEDEDFIHFJGIEDDGFGHHLOPIKJJKLSLSLKQLJGJIJGHJJKLIHJJGGKHFHFIGGGGFIILJSNHMIJHFFGLHIKHIJPMHGJKIHHGIFGGFDGGHSNKK
@110_45CNXP_4
ATGCTAGCAACAACTCGAAGTATGGGTCTAGCTTATTGATACGTTACGAAAACCTCATTTGAATAAATTTGGAATACATTTTATTTTTTTTATTGACAAGTACTCGTACTCAAAAAAGTTAAAAATTTTTTATTTATATATTTTTTTTGAGTACGTTGTTTTGGACCTGGTGTATCTTGTCTTTACCACGAATGATTTTCCTTGGTTAACAATAATTGTTGTTTTTCCAATATCTGCTGGTTCATTAATGTTATTTCTCCCGCATAGGGGAAATAAAGTCAATAAATGGTATACTATATGCATTTGCATCTTAGAACTTCTTCTAACGACCTACGCTTTTTGTTATAATTTTTAAAATGGACGATCCATTAATTCAACTGTCCCGAAGATTATAAATGGATCGATTTTTTTGATTTTTACTGGAGAATGGGAATCCATTGGACTTTCTATAGGAACTATTTTACTGACGGGATTTATTACTACTTTAGCCACTTTAGCGGCTTTTCAGTTACTCGGGATTCCCAAGTTTTCATTTCCTGATGTTAGCAATGTACAGCGGTCAAATACGGATTATTTTCTTCTCGGGATCTTCTACTTTTTTTCATCATGTGGGAATTAGAATTAATTTCCGTTTCCTGCTTTTTTATCCATGTAGGGGGTCAAAGAAACGTCTGTATTCGGCTACAAAATTTATTTTGTACACGGCAGGAAGTTCTATTTTTTTATTAATAGGAGTTTTAGGTATAAGTTTATATGGTTCGAACGAACCAACATTAAATTTAGAACTCTTAGCTAATAAATCCTATCCTGTTACACTTGAAATACTATTTTATATTGGACTTATTTCTCCTCTTTGCCGTCAAATCACCGATTATACCTTTACATACTTTGGTTACCTGACACCCACGGTGAGGCACATTACAGTACCTGTATGCTTCTCGCTGGAATCTTATTAAAAATGGGAGCCTATGGGTTGGTTCGAATCAATATGGAATTATTACCCCACGCTCATTCTATGTTTTCTCCTTGGTTGTTGGTAGTCGGTACAATCCAAATAATTTATGCAGCTCTTCAACATCTTCCCGGTCAACGTAATTTAAAAAAGAGAATAGCCTATTCTTCTGTATCTCATATGGGTTTTATAATTATAGGTATTAGTTCTATAACGGATCCTGGACTTAATGGAGCTATTTTACAAATAATTTCTCATGGATTTATTGGCGCTGCACTTTTTTTCTTGGCAGGAACGAGTTATGATAGAATTCACTTATTATATTTGATGAAATGGGTGGAATGGCTATCTCCATTCCAAAAATATTTACAATGTTCACTATTTTATCGATGGCTTCCCTTGCATTGCCA
+
BFF=B<;:;AB?=<<77778FDEDFEFGLJL411/0@>@BD@---((,,-78>PSDCDCCHKHGHPMRNKODDFEEHH@@@>;))))667>---)),,IKNLKJRLSMOSLADHMJMFEA5566FGACGPSKKIQINILLIBB@BDEH755545-)+,,,++(16;<BCCEDDDC>>>=>BCCC@BFDDGHISGFHLSSJHGGGJNOSSNIMKC@??7222100,+,88833@.++++CEGHHJIHJISOLOSGCGDEOIIFJLLLJLSMSSNSFBA@A?????SSIHHHGLLCDDCCSSIIQGJDIFHDF?5))*<<>@AF?>>>>DBEDGCCCLIKOJJHOSKLMNIIJLPHQJRPPSOJEEEDFSJLKJORNSMIHIO==713@EFEECB6442244446667<@?@H=;;8?GH755223777000/011((''(-./9::;9>?>66667ISMHIJSNECBBCCEEBJJSMIAAALDAACFCJIHKGGH845M::::;<8)&&%()*-'&&''56321,'&&&&.,+++,11FFFHBHHCCDDEHKSGFEFEDDE:6(((((//.09:>DKG;<>++66688>>==:8**)*+,,187<=;::::;ADDEFF<===>=52250(0((,+))('&())2399>;<0000)))**02....1>DDEIMIILGJLLJJFGKMSIGOSJSOKHJJHFFCCCH76666;;<BEMJSJMKSPSSSLFA@@A<====BFH=:==>>@@@?DFGGKMSGHGG3/--./7777;@@:::65503522448:===>?CDAACAFPHJGSMSJLHILJCDIOOJOLSLS@>>=,,,+)<=;;11/.12)())'('''(''''):9988::<BSNKKOSSJMONKSHD=>AA.----'(EFIKIMA?@=899@GGIJJPSKJNSECCCCEHIBACA@BBDDIINCC656:=?ABCKNJDDDEDLLNSJK>?H???>EBCCDHEEFGCCCBCFHGHGKC@DDHDAA@@@DD:3555@556DKSIKHKSSSPNEKKLOMKPKSSOSSKNLFEGIDN98877889;>?<<91.-,,/--,,+,/025899:77959B@>=><=>==?:,+,,98==@FGHGJIGOJJI==0000<AC>>>>?GFABACSSSOSKMJHJMMMJPING7668.-..0<>BEJHKMIHHHHLIHHFIKGHEHEGLOIJSSKMNMGRPKCC9:::<BGGJIME::LHHJHGQQHHGGSSSPSD89>77:;<@;;:::9>8765+((&'())))++014444434@DCFDD?>=<;><<>:<<;:<2222/00//4448:::=<;::<===EJIGGKFHGKPGIA>>>?BBCEECCABDFEFEDEC;
@111_45CNXP_4
ATACGGCTCCCATTTTTAATAAGATTCCAGCGAGAAGCATACAGGTACTGTAATGTGCCTCACCGTGGGTGTCAGGTAACCAAGTATGTAAAGGTATAATCGGTAATTTGACGGCAAAAGCAATAAGAAATCCAATATAAAATAGTATTTCAAGTGTAACAGGATAGGATTTATTAGCTAAGAGTTCTAAATTTAATGTTGGTTCGTTCGAACCATATAAACTTATACCTAAAACTCCTATTAATAAAAAAATAGAACTTACTGCCGTGTACAAAATAAATTTTGTAGCCGAATACAGACGTTTCTTTCCACCCCACATGGATAAAAGTAGATAAACGGGAATTAATTCTAATTCCCACATGATGAAAAAAGGTAGAAGATCCCGAGAAGAAAATAATCCTATTTGACCGCTGTACATTGCTAACATCAGGAAATGAAAAAATCGGGAATCCCGAGTAACTGGAAAAGCCGCTAAAGTGGCTAAAGTAGTAATAAATTCCGTCAGTAAAATAGTTCCTATAGAAAGTCCATCTATTCCCATTCTCCAGTAAAAATCAAAAAAATCGATCCATTTATAATCTTCGGACAGTTGAATTAATGGATCGTCCATTTTAAAATTATAACAAAAAGCGTAGGTCGTTAGAAGAAGTTCTAAGATGCAAATGCATATAGTATACCATTTATTGACTTTATTTCCCCTATGCGGGAGAAATAACATTAATGAACCAGCAGATATTGGAAAAACAACAATTATTGTTAACCAAGGAAAATCATTCGTGGTAAAGACAAGATACACCAGGTCCAAAGAACGCGTACTCAAAAAAAATATATAAATAAAAAATTTTTAACTTTTTTGAGTACGAGTACTTGTCAATAAAAAAAATAAATGGTATACTATATGCATTTTGCATCTTAGAACTTCTTCTAACGACCTACGCTTTTTGTTATAATTTTAAAATGGACGATCCATTAATTCAACTGTCCGAAGATTATAAATGGATCGATTTTTTTGATTTTTACTGGAGAATGGGAATAGATGGATTCTATAGGAACTATTTTACTGACGGGATTTATTACTACTTTAGCCACTTTAGCGGCTTTTCCAGTTCTGCGGATTCCCGATTTTTTCATTTCCTGATGTTAGCAATGTACAGCGGTCAAATAGGATTATTTTCTTCTCGGGATCTTCTACCTTTTTTCATCATGTGGGAATTAGAATTAATTCCCGTTTATCTACTTTTATCCATGTGGGGTGGAAAGAAACGTCTGTATTCGGCTACAAAATATGTACACGGCAGGAAGTTCTATTTTTTTATTAATAGGAGTTTTAGGTATAAGTTTATATCGTTCGAACGAACCAACATTAAATTTAGAACTCTTAGCTAATAAATCCTATCCTGTTACACTTGAAATACTATTTATATTGGATTTCTTATTGCTTTTGCCGTCAAATTACCGATACCTTTACATACTTGGTTACCTGACACCAGCGGTGAGGCACCGTACCGTACCTGTATGCTTCTCGCTGGAATCTTATTAAAAATGGGAGCCTATA
+
<@:4***+22212AIORLIKINKIILLSLJLKNRSPSMKSMMKSMPKSMQQLSSLQISLLKPJSLSRINROSKLLKRQNKPNKLRSSLKMLSGMSHGHNHLHFHIGLLSNNQJMHJPPLNLMSJKSHMLSOLINJSLNIISLHJLLJNQSKLSNIILKJKMLJLKHHHHMIIPMSRPIJDFAEDDHHIHJMKMSMHKKSSCBBC865522222@>>>=556AAAAAILOKIIGLKGIJJJLKLLMGGGISIIIHESSPKK:9999KOOKKOHNJJSSJIFSLOPSJ778KKPJSLJJMIHHSSKJKJJIMIJLSIGLHNKJJJDHMIQJKLMKKONSNLJSNSJMQPIJHGIHHLSNJGHLMKSJFC9DSSSJSKNJMMMMF:90FGHGLIOSSNSINRLHJISKLSKJSIQNSKJMSIPMSOJSDB;:61++->>>?C=====EKJKIKJSOMMJIKOGGSJKLNOSMILHMHJSMOJJMKSQSKOKHJHJLGEEA88888GGKHHA@@A<<<===LLGHKJIJKGLKNRIIKMKKIRMSPNSNRLIIHIILHLCDCHGSSKL?<9:/....F>FFEEFEIHGHGHGGIFFJKIHHLOIJGKHGJIIGLKSJISHOJLQQIIGEDDFKIFDDBABCBBCCHIPJMNKLSNHILOMIILOIJKLKPOMNRSHJQILSKJJLQLJJEDFADB2211++++15ABFJLINHQJJNIGH98876667@BFSLSLSLLNSKRKKJLKSMOSKJNJOLKSSMSOKNSSPSSOLSJQGELEDBABBEIMILGSIMGHHHJIJMMIIAACIMJHIJJHQIGHJJFEFDGNSSNMHHIHFFKJEGDJJIFHGKJMIHJILMLSA>=====A@A??>==>****+8>>=BDDEDFGMKHMHILLJHGEFDF2222-*/,,,,,+)))))-('('*++,5:;>?@@631-7DEDDDBCCBB=BF<9;=A@AAB:999;>??44???@@A@BKIGBDFFGGFGFDDDCCDDGD?==;@GJFGEB@@DHHB?@=7900//****;97/..)((''**,,-7:=>>?@BCEEFHGDCA>>==?A@>==;;<<;=7;+899979;3+9:88788<92.**+/**''(''*3455-5778FIJKDBAC=ECCCDD??1110006621.+))+.400/.)****---,,.6990063346<<<<889::>=;;;@;778999820.+,+,*'''((*++767=3BCD8=65558??B?CBHEFFJFGIGIEDACBACCFB@?<:;<;@?=;985430/+*&'(%%%''((()++*))))))),/06?BFC==@=<=9677=EFGGGNIHHEGFDDBBABDC--,,----0----.6:=<;;988:::89;<=<<<<::=>=@@><;:;<;990///./---1111;AE?>===>?C.EEEDGJGJJSKJGA9999;IFKFGHFEBBEEEC813,**&&+.022:=>?@@A@???>??>:988750*(''(-....-,++++0)&&&&++)***+:=;888>>??@DEHFFE@??;98;:9320/($$#$&-
@112_45CNXP_4
GGCAATGCAAGGGAAGCCATCGATAAAATAGTGAACATTGTAAATATTTTTGGAATGGAGATAGCCATTCCACCCATTTCATCAAGATAAACAAGCCTAATTCTATCATAACTCGTTCCTGCCAAGAAAAAAAGTGCAGCGCCAATAAATCCATGAGAAATTATTTGTAAAATAGCTCCATTAAGTCCAGGATCCGTTATAGAACTAATACCTATAATTATAAAACCCATATGAGATACAGAAGAATAGGCTATTCTCTTTTTTAAATTACGTTGACCGAGAGATGTTAAAGCTGCATAAATTATTTGGATTGTACCGACTACCAACAACCAAGGAGAAAACATAGAATGAGCGTGGGGTAATAATTCCATATTGATTCGAACCAACCCATAGGCTCCCATTTTTAATAAGATTCCAGCGAGAAGCATACAGGTACTGTAATGTGCCTCACCGTGGGTGTCAGGTAACCAAGTATGTAAAGGTATAATCGGTAATTTGACGGCAAAAGCAATAAGAAATCCAATATAAAATAGTATTTCAAGTGTAACAGGATAGGATTTATTAGCTAAGAGTTCTAAATTTAATGTTGGTTCGTTCGAACCATATAAACTTATACCTAAAACTCCTATTAATAAAAAAATAGAACTTCCTGCCGTGTACAAAATAAATTTTGTAGCCGAATACAGACGTTTCTTTCCACCCCACATGGATAAAAGTAGATAAACGGGAATTAATTCTAATTCCCACATGATGAAAAAAAGTAGAAGATCCCGAGAAGAAAATAATCCTATTTGACCGCTGTACATTGCTAACATCAGGAAATGAAAAAATCGGGAATCCCGAGTAACTGGAAAAGCCGCTAAAGTGGCTAAAGTAGTAATAAATCCCGTCAGTAAAATAGTTCCTATAGAAAGTCCATCTATTCCCATTCTCCAGTAAAAATCAAAAAAATCGATCCATTTATAATCTTCAGACAGTTGAATTAATGATGGTCCCATTTTAAAATTATAACAAAAAGCGTAGGTCGTTAGAAGAAGTTCTAAGATGCAAATGCATATAGTATACCATTTATTGACTTTATTTCCCCTATGCGGGAGAAATAACATTAATGAACCAGCAGATATTGGAAAAACAACAATTATTGTTAACCAAGGAAAATCATTCGTGGTAAAGACAAGATACACCAGGTCCAAAGAACGCGTACTCAAAAAAAATATATAAATAAAAAATTTTTAACTTTTTTGAGTACGAGTACTTGTCAATAAAAAAAATAAAATGTATTCCAAATTTATTCAAATGAGGTTTTCGGTAACGTATCAATAAGCTAGACCCATACG
+
5?DIONOPMRSLMLSMOFII111112238=<<=>ONMSKNPSIMMPMISNNNMIMJSJMFDDDAIFGII>><=?D>AAE@NIPNSKPJMLLJSMMSRKJIPNPKNMSPNKSLOLGLHJJSNSSKHKG??FLLMKLNSIJRKHIJKJHNPKNNSINOSOLNLSLSSQSSMSRNMNLLLSPKJPOJOLSSKSNNSOPQMSQMLMNISJJSLSOKISRSPSSQSNSLSSNSLKONNSKSNOQLGKBIFHCCDNNMOKJKJHFA:=<??JHGJILBBB<;<;;:?8316545447>?A@ABFCIGIJIJIGCCCCDDGDEFGHJOIMSPMNPKKPMISPMSNGEB@74...19ADEIGKPPLLSISPMLSMMNNSNSLLNSQRSSLJLJJHHKMILSLISIE<56BCBCCEHKHGFECIF<<><FJISOSOSPSSMKJPKRMJQKSSSLLMSJPKMRJKIHSSQMKQOORSKMKLJHFIFFIGGPLSNLQILONRPJJJJSLSHLLHKSSPSSDCCCEJGMSPSJMJMLLSQSSILNKKIOSMKRLOMMKPJKSLMSIINJNKKOSOSKSSPSSSMJJQMMNNJMRHKQSSLJJMJLCJGGGGHIISLKSMNIIHJGIHSKOIIMNJMLKJKMJNNKGHHKLSJSJGLHKHLJHFEDEBCFFEGEHHNSHGHGIKMLSIHFIHILGINGFGE???<:;>2.088CB=7CFIIHHGEMLSRSKKHJSSNSPKJIKNKSOKMIKFGHIONLMJJSOMRBDD:?CB=822.//..---,*+/1233=LIFPKLKKGHGKSLJIIHFFGHHGIIKLQJJSLJPIQJJJSOSHCBB+++++:A778788MCKFGFKOHKMSLNKLK;;;<@LOMNSSISKHIFGDLFHLHLSJKJJJJSMKINHSKHSJLSMKNOJIKHKKJMSLIMOJHIGLIMLJLLJOQLHSNHCC@CB=3234LJJHINSIKJNOJONHPKLJHLA.----*('''(''-11*('%&&&'*),;?ABGJKMKMOKHIEFHHSPJGFEEGM?<<:8899<:;KIKHIJKIIJHOIJIGLKIHLSJPHKGHILJHJKNSQLHIAA/*39;):6.'456:77756FKPMKFGJPKHHLGFHIHHHGEFEIHHHSJMNKSKMRGHLLNKKOKKSHISJIKJGIJHSLIKJJIIGFGFQGIDCB?444EEDDDEDEEDDDCDEDEBAB?@@@@BCCDFGMMSJKLFDDDCDEFDFRGHFGFSJKKJFDDDSOJ32222B??===??BACA<;;89962@DGGFEGHHLPFCC?>>?CFIHFFEEFIGGGA?==>AEJ?>>>?ECCBBCCAA@@AACD<<;9975+)&
@113_45CNXP_4
AATCGCAATAATCGGGTTCATTGATATTCCTGGTATAGTAGATGCTATCACACATACAATCATACTCAATTCGATGGAATTGTTTGATCTAAAGGGGATATTCTATAATTTCGCATGTGAGGGGTTATTTCTTGGTTTCGTCCAGTCATTAATAACTTGATTATTTTTAGATAATAGTAGATAGAAAGAACGCTCGTAAGGAGTCCTATTGAAACCAAGAAATATAGGCCTGCCTGCCATCCACACCAGAATAAATAGAGTTTTCCAAAAAAACCTGCTAGTGGAGGAAGACCTCCTAGGGATAAGAGACATAGAGCTAAAGAGAGAGCCAAAAAAGGATCTTTTGTGTATAATCCTGCATAATCTCGAATGTTATCAGTTCCGGTACGTAGACCAAATAATATAATGCAAGCAAAAGTTCCTAGATTCATGGCGATATAGAACAGCATATAAGTTATCATGCTCGCATATCCACCATTTGAGTCTCCAACAATTATTCCAATAATTACATATCCGATTTGACCTATGGACGAATATGCAAGCATACGTTTCATGCTTGTTTGAGTAATAGCAATGAGATTCCCGAATATCATGCTAAGAATAGCTAGGATTTCCAGAAGAAGATGCCATTCATTTGATAAGAAATAAAAAGGAATATCGAAAATTCGAGTGGCTAAAGCTAAAGCCAGCTACTTTCGAAGTAACAGAAAGAAAAGCAACGACTGGAGTGGGAGATCCTTCGTATACGTCAGGAGTCCATTGATGAAAAGGGGCTAGGGAAAGCTTGAACCCAATTCCTACAGTGATGAATATAAGCGCAATTGAAATTCCTGGGGAGTTATACATTTGTGTATTGATAAGACCATTCACTATTTCTTGAAGCTCAATCTCTCCCCCGGATGAACCATATAGCCAAGAGAAACCATAAACCAGAATAGAAGAGCTTGCCCCACCCATGAGTAAATATTTCATAGTAGCCTCATTAGATCGTATATCTTTCTTGGTATATCCAGATAATAGGTAGGAGCATAAACTGAAACATTCTAGAGCTACAAAGATAGTTATTAAATCGTTAGCACCACATAAAAACATTCCTCCTAGAGTAGCTGTTAATATGAATAACAGAAACTCTGTTATAGCCATTTCTGTACATTCAATGTACTCTACGGATAGAGGAATACAGAGAGTTGAACATAGTAAAATAAGAAATTGAAAGATTTCGTTGAAATTGTTCGTTTGGAAATTTCCTGAAAAGCTAATCATAGGTTCTTCTCTCCATCGGAACAATAGGGCCGTTATGCTCATTACGAAACTTGTTGAAGAGATGAAATATAACCAAGGTATATCTTTTTGATCAGAGGTTAAATCGATCATCAGAAGAAGAATTAGGCCAAAAAGCTAGCATA
+
KSIJNSLSLLOMMJKSMJNSLQJPQSLJNLMSMKOSSPONJJPKOKJSPQSLKMMKKPOKKSSSJKKMIKNMKMSDGBCEGEFLSOJS>D)))FLHKHFFHLFGGFELSIOKLJMJSSSSMLRKSNPOSNMSOAAAAAFDDESILSJLNLLJSMSSJJSONKNNSOSSMKLSNSJ666666666666CDJIGIND>>?@IIJIGLJN;;;;;<ICMJSPSLQNNKJIJOQSSMSSMLQJMKPJKMLLIJNLKISKILSKIIPHK<B01GESSSILGGGNKSSNJMJMPSSKQLKNSLMKRSOSMSOMIMSPMJKGIJKED9.5552223588=?SSLSKSJSNSNQSSMLJSSKNIMNPKSONQPLLSSLKRNILSRRLKQMKKKNNRISSJMIKNNKLMSSRSKKQKSHMKHHKQJLPLOSKKKIHJJJNJKIGIFHHMPLPLMSOSSQSSSMKKJSMOKOKONMSOQKSNSOSOSPQLNMKSMLJHPSSIPIIIFIHKIIJJHKIHQKKHJQKKNLIIKJSKJFGISHLDGFDGGIFFGJNJIJIECGFMKOMMJNJJKPSLMSKMLNJHKJIQKMQSPJJFCENJOOMPHHJFHHGKJKJJKLEFKLMOSJG@@DDEEPJJRFNHLJIOLMILHIGEFFHLLKIOHLROJGIGHGGDFDFGHKMHHGGHIJKKLOJLJIHHGIMMHLJFFHKRLLKILJGIFGGHGJKHLLQKNLCHGHHIISIIOKKNIOJMSKPLMFSHJJLGJKIKKSISIJHHD:9:9889BAGNJKSGMIGEKNILJIA?>>FHHKMJLNLLKHSKJLHHMOJOOONJKFDFFGNELKLLNNKLEGEKLKSLIFFKIIKSORKSJKMISKIIILJMOKKOJIGHHJSLSPOISSSSLKHFIG@>888@@?HIIEEGHNLNIGIJJIHLOINHHSKKJJJIORNKGMMKSIJLINLIJLGGHHLGIHMJLGGIFFJHQKSJMOLOKMFGLHIKHJGHGGFFFFFEFGGLJHNKNMSKMQIMMJHIHGIINJHILIHSGGHFEIFKNLMCHIJJNKKILJPIKGHEFHFMFFGFHGGILMLKLIHGDCBCDDGHIMLJHSNSLNJLJGEBBDMMIGGFFFFIGIHILILKHSJIJIIIMNHIONHSIIJGHMIFKIHKIJKPIJHJGIKKHFHQKJOJHLGHFGOHEGFEFMSSKSJQPNJHJHGJGIKGHIKFNOSMSNRLIJMFGNJIHIMSMGQHGISKMQS==<;<BIMHILKPKQMSHIKSJMNIMLJKKRSLKIQSKFFEEELHSJLIJKNNKSKGSJJLIJHKKJPKJIKKSHKGGIIISLSLSMNRLPLJNLHIHJOKOJKINPOSKSHHGGC=-+LFEEHHISLIIGIKHQJIJKIKLLJHEMLOIJNLMIJJJOFHKJIMOSPSPJRIMI
@114_45CNXP_4
TACGATCGTTTTTGGCCTAATTCTTCTTCTGGAAATCCTAGCTATTCTTAGCATGATATTCGGGAATCTCATTGCTATTACTGAAACAAGCATGAAACGTATGCTTGCATATTCGTCCATAGGTCAAATCGGATATGTAATTATTGGAATAATTGTTGGAGACTCAAATGGTGGATATGCGAGCATGATAACTTATATGCTGTTCTATATCGCCATGAATCTAGGAACTTTGCTTGCATTATATTATTTGGTCTACGTACCGGAACTGATAACATTCGAGATTATGCAGGATTATACACAAAAGATCCTTTTTTGGCTCTCTCTTTAGCTCTATGTCTCTTATCCCTAGGAGGTCTTCCTCCACTAGCAGGTTTTTTTGGAAAACTCTATTTATTCTGGTGTGGATGGCAGGCAGGCCTATATTTCTTGGTTTGGAATAGGACTCCTTACGAGCGTTCTTTCTATCTACTATTATCTAAAAATAATCAAGTTATTAATGACTGGACGAAACCAAGAAATAACCCCTCACATGCGAAATTATAGAATATCCCCTTTAAGATCAAACAATTCCATCGAATTGAGTATGATTGTATGTGTGATAGCATCTACTATACCAGGAATATCAATGAACCCGATTATTGCGATTA
+
DFGEFGGFJIPSQMKFINIKGJIHLHHSHHJNLKIMSILCBBBCEJ?>40/036576.--,+,,,?IINIFFHFGSIGJ843///007<@ADHIJSMHHJFGFHJGILCBBCDJLHJIIIHGEEFFFHHFEFFEIGHHEFFFIGM@>A@@BCC=76655<9......999FFHFHGFFHHHNGLHKIQNILLLMIJMJPJKKIHRSPMSNHJQILQBE?=<<9::<:7;<7'(''')+,,/023778<GFGMINIPIHINMJLJJJNLHSKJMOLSIIOLLKJSHISINHQRLLIJHLKHJHLMMSLSKLPOOOFGOGILSJMLOMBEJNSILJINMLPMQOQOKSPLLIMOMJMOSLQMNRNKLKJNIJMFEKDKSSSIJHRLLRPJKOOQMSHJHKILIOJOJJGLHJLNKSSMQJMMQJJJ:88-))/10,+**)+////5AAAAA?;;<<<GGEEJMIOMQKIJIOMLLNNLSHJISSQLPSSQSILPKJIJJKIMMLHHIICHFJJIJJMMKKJLSLHHJIIHIMJKHJLINNSQNJMIIKKNFGHJHSI?EQMJKISJHIGHFJLMGKKKHJGOLHGFEFLILFFHGGJQKIIHIFKHHJKJGILHOSHJHFGGGKQOKKOKJJJHFHGLJKSSNIFFFEF
@115_45CNXP_4
AATCGCAATAATCGGGTTCATTGATATTCCTAGTATAGTAGATGCTATCACACATACAATCATACTCAATTCGATGGAATTGTTTGATCTTAAAGGGGATATTCTATAATTTCGCATGTGAGGGGTTATTTCTTGGTTTCGTCCAGTCATTAATAACTTGATTATTTTTAGATAATAGTAGATAGAAAGAACGCTCGTAAGGAGTCCTATTGAAACCAAGAAATATAGGCCTGCCTGCCATCCACACCAGAATAAATAGAGTTTTCCAAAAAAACCTGCTAGTGGAGGAAGACCTCCTAGGGATAAGAGACATAGAGCTAAAGAGAGAGCCAAAAAAGGATCTTTTGTGTATAATCCTGCATAATCTCGAATGTTATCAGTTCCGGTACGTAGACCAAATAATATAATGCAAGCAAAAGTTCCTAGATTCATGGCGATATAGAACAGCATATAAGTTATCATGCTCGCATATCCACCATTTCGAGTCTCCAACAATTATTCCAATAATTACATATCCGATTTGACCTATGGACGAATATGCAAGCATACGTTTCATGCTTGTTTGAGTAATAGCAATGAGATTCCCGAATATCATGCTAAGAATAGCTAGGATTTCCAGAAGAAGATGCCATTCATTTGATAAGAAATAAAAAGGAATATCGAAAATTCGAGTGGCTAAAGCTAAAGCAGCTACTTTCGAAGTAACAGAAAGAAAAGCAACGACTGGAGTGGGAGATCCTTCGTATACGTCAGGAGTCCCATTGATGAAAAGGGGCTAGGGAAAGCTTGAACCCAATTCCTACAGTGATGAATATAAGCGCAATTGAAATTCCTGGGGAGTTATACATTTGTGTATTGATAAGACCATTCACTATTTCTTGAAGCTCAATCTCTCCCCCGGATGAACCATATAGCCAAGAGAAACCATAAACCAGAATAGAAGAGCTTGCCCCACCCATGAGTAAATATTTCATAGTAGCCTCATTAGATCGTATATCTTTCTTGGTATATCCAGATAATAGGTAGGAGCATAAACTGAAACATTCTAGAGCTACAAAGATAGTTATTAAATCGTTAGCACCACATAAAAACATTCCTCCTAGAGTAGCTGTTAATATGAATAACAGAAACTCTGTTATAGCCATTTCTGTACATTCAATGTACTCTACGGATAGAGGAATACAGAGAGTTGAACATAGTAAAATAAGAAATTGAAAGATTTCGTTGAAATTGTTCGTTTGGAAATTTCCTGAAAAGCTAATCATAGGTTCTTCTCTCCATCGGAACAATAGGGCCGTTATGCTCATTACGAAACTTGTTGAAGAGATGAAATATAACCAAGGTATATCTTTTTGATCAGAGGTTAAATCGATCATCAGAAGAAGAATTAGGCCAAAAACGATCGA
+
IKLKMSIIJOISKKMJKKNMLMLPRLSSMSLNSLNLKSOSPQHINQJSKKKJRNJLOKKPKMQOMLKHSISQILPLJQSSSLOKPLJMJH8444@BLJSHIPKLNIKKMSLPNSLLLMKLKPKRLOPSKOSNLKGGHCLFFKGOJHSOHISJPJKLILJLJMRIIMKFSLMOMOSSBCCABGGGHHJQIPKLNLMKNMKKSHPKSJMOLKSIFJQNSSSMKSSKNSSNMLSLNNPISSISLSNKSNIKMKLQOKSOILMLIGJOIKJC@EHSSROOQKKJSSOMNNLJKMKIJKJBCBHISPKGJKJRMJSLMQSNKOKGISCIIMEEDEEGOCFSOQJMRKJNRNNSMHSJKQISSHJSKSKMSLSIQSRJNKLISJQJSLNONLSIMSJIHGHJRIKOORKPOJHKJGLLMGHIKJOSJKHSJIKJMISQJMMHGIISJGFHHHGHIKKSLHGMFGILSLJJLGGFFHHLKSDHCA<7;(''');<<CCSJHFFFIKHIEEEGIGFIIIGFGJIDCCBDHKLOIFIIGCCB??@@DHHGGJHEEGEEDEGFHGGGIFGGFRNJLHHGHGHIHGFHHHGHHGGGHEDFEGNKHFEEFNHEEIFDEHD====FEF<FCCBCBBJIIIGJLHGHILHLMKLHIIOMLJIKSKSPKIKNIOJIHIMLJKKJLKIIJNJLGC????6556JJQLEFIIHJNPMSOLJIKJJMPOKJMKQNKHPMIIPNQNNOSSNOSSISLLJNRSLMOSLPLHIIICDD@A2--EBCJMMNSKNJKMMIBDCDEKQOSRMKLMFILGNNILOPKOLJNLJILRKSNOKSKKFLJHKSHKSQIMLQOGKOKNJSKQJSJMLMKOSSKKSKSOSOOKOSONNOPLRIKSJPLSSNOSSLSMSSINMKMKG=<;;ILSJSMRKMIMSKJHKGMFISNJNLJSLIPSPKJMNOSDDCD>?000CDFIMNKJIJBS:::::JKLJPC11111JMISONSMSNKJHSIKSIIIKPMSSLKJKOIRLMPJLSIMOJNLHJKOSIJOPJILIIMLIJJKSJSSNNKJKKONLKJLLKSKIGJIKSQSRMSNHJEI@@@AAPNLJIPLMMKSNLSNOSNMOSMNLQNMQNSSOSOKSMSLSSPSSQKLSKMMLJINSMIIKSIHAECG>A@AAIPLMPILPLHLJSOOOSNSIK111150199:>>=EKKMJOSKNLJJFIMKSOSLNMNKLSKGIJSPSLNLKNKSNOJMISPLKJHJHINHNPLNNSNNMSMOLRMOLJSMKSQIJOKJNMLQLOLILDDJIPNPMLRSOSONMLJOSSKLSKIIKIIJLKMMNSSPSPIHSLNNNSIGSIJINFFFPJNSPLMOPKHIEB88888KSGIKHMHHGGFBCBDCMMKKLLNKNMSLNIKDSIIIMOHSSJPLKJSL
@116_45CNXP_4
AATCGCAATAATCGGGTTCATTGATATTCCTAGTATAGTAGATGCTATCACACATACAATCATACTCAATTCGATGGAATTGTTTGATCTTAAAGGGGATATTCTATAATTTCGCATGTGAGGGGTTATTTCTTGGTTTCGTCCAGTCATTAATAACTTGATTATTTTTAGATAATAGTAGATAGAAAGAACGCTCGTAAGGATCCTATCTGAAACCAAGATAGGCCTGCCTGCCATCCACACCAGAATAAATAGAGTTTTCCAAAAAAACCTGCTAGTGGAGGAAGACCTCCTTGGGATAAGAGACATAGAGCTAAAGAGAGAGCCAAAAAAGGATCTTTTGTGTATAATCCTGCATAATCTCGAATGTTATCAAGTCCGGTACGTAGACCAAATAATATAATGCAAGCAAAA
+
EHILHECCEBBB+''''+<<>BDEIIJHFEGHGJHFEFFEDHKGFDEEGGJHFFNIIPKJGGJJGE622127211/0002222285688960017@FCCBBBFEGFGHLSHJ=:855554865@CFGISKSJKC<<<<=DIQKGIHIIJLKIISDCABDKKHOGJIKKJJLHKIJKJLSMSHFD@CDHKILGIFGGEFFCD@8----43332352244//-,+*+6@FGGGIKJMHSLHFHGFGLIHIJKQMSJHGECBACAC9:;?KSOSOSLPHLLIMGGHIHJHFB?==<=0---07543455222'&%%%&**+7@CECBCCBDCDGSPNOLSMSKSIHMRNONORQPNSJOKSKKSFDB@@ABD..--**('''''(-))))*>?@GIJPLLRLMJLSJIGFGHGDJGL
@117_45CNXP_4
ATGCTAGCAACAACTCGAAGTATGGGTCTAGCTTATTGATACGTTACCGAAAACCTCATTTGAATAAATTTGGAATACATTTTATTTTTTTTATTGACAAGTACTCGTACTCAAAAAAGTTAAAAATTTTTTATTTATATATTTTTTTTGAGTACGCGTTCTTTGGACCTGGTGTATCTTGTCTTTACCATGAATGATTTTCCTTGGTTAACAATAATTGTTGTTTTTCCAATATCTGCTGGTTCATTAATGTTATTTCTCCCGCATAGGGGAAATAAAGTCAATAAATGGTATACTATATGCATTTGCATCTTAGAACTTCTTCTAACGACCTACGCTTTTTGTTATAATTTTAAAATGGACAAAAAAAAAAAAAAAA
+
MJKEMJJOLLHJMJMIOSSMMSODEDCBBBBAHIFIMKMMLSLJIIILLJKKLMJNMJJQLMJMLOOMSJRJJHLQJLRQONSRGGKOSSSOOSGKHHIGHHIGLGIPHHRKNKLLSNOSJGGOKQJJJOSLRJSSRSSOMQIIFMSSSKSQOLPIFFEHHAB?5CEKLJKHHQLSSIJKJILQMSNNSHHMKOKIHQPQSOHKSMNSOJMKIJSKQKHMHSKIOOSSPLIHHJLMJLKSLKOSMSNSMSOONINKMOMSKPNROSSSMILJNOOJJSSILJGGFFKM=GIFGIGHGJMGJJHIIJLNQKKNRKA@?@DDGDGLJKHEGGFGIISJHHFFFKKIKHJHGGFGHHFEEHGHB<9*(&$$%$###$$$###
@118_45CNXP_4
TACGATCGAACAACTCGAAGTATGGGTCTAGCTTATTGATACGTTACCGAAAACCTCATTTGAATAAATTTGGAATACATTTTATTTTTTTTATTGACAAGTACTCGTACTCAAAAAAGTTAAAAATTTTTTATTTATATATTTTTTTTGAGTACGCGTTCTTTGGACCTGGTGTATCTTGTCTTTACCACGAATGATTTTCCTTGGTTAACAATAATTGTTGTTTTTCCAATATCTGCTGGTTCATTAATGTTATTTCTCCCGCATAGGGGAAATAAAGTCAATAAATGGTATACTATATGCATTTGCATCTTAGAACTTCTTCTAACGACCTACGCTTTTTGTTATAATTTTAAAATGGACGATCCATTAATTCAACTGTCCGAAGATTATAAATGGATCGATTTTTTTGATTTTTACTGGAGAATGGGAATAGATGGACTTTCTATAGGAACTATTTTACTGACGGGATTTATTACTACTTTAGCCACTTTAGCGGCTTTTCCAGTTACTCGGGATTCCCGATTTTTTCATTTCCTGATGTTAGCAATGTACAGCGGTCAAATAGGATTATTTTCTTCTCGGGATCTTCTACTTTTTTCATCATGTGGGAATTAGAATTAATTCCCGTTTATCTCTATCCATGTGGGGTGGAAAGAAACGTCTGTATTCGGCTACAAAATTTATTTTGTACACGGCAGGAAGTTCTATTTTTTTATTAATAGGAGTTTTA
+
@@@ESH@@@@@KOISJMKSMSMLKMNMOLNRJSKLKMKKLIPLKIHONSMKNSSKOMKRQKLSSSSOKKJSIJIPOOMOLLPMQSFJNSSSSMLIJKKKIIIKSMFEFEFF<<<=FSKFE@++AIOKJGISSLIJOLLLJFD>@7=BLIGJFINLKHEE?:9:?:AGFJHFOLHKOSOLNLHLMMKMSKJSHLKMLPGILMLOONSSSLKOLKHOKJONFHKJIKKSSKSHGFJHJKSOPLSJSPSKRNKKOKKKRSMOSKNPGLMSKRMJJNKSJIKJHJGJIKGMSLKHGFHIKJIKJLLJPSMLKJMKLSNEBDEBCSLMMKJPJNNJKLSNGJGJ;8AAABC<<EEHJLLLLSMOJLQJGHGILLMJLPSNKMSPIJNSJMKNRLNMJKRSLOMSJL?????IMSSSKLHDHSSKSKJSSKLJGJIKMLJNSKMSKJJKJSNKPSJJNSSNOSNFNPJJMHKHHHHGLJMJNSMLHHGGHIMLSJLNNMHDBD<<<=74/+('&')++.333>>?@??A@DEDEKSQMFHGMMSKQSPRISJLLPOILLNHHHJGJQMJSINFHIIGJLOLISPSSJJFGEEFHHIMLG41///33<;>?BJIMKKLIFNIKFGLJJSRGHE<95/011+0-,&&&&'H<<HGGJHIFHFBBBFHHHSKLHHLJLGHHHKGFJIEGGJHIJJSKHLHKFIBCB?>6655566755578IFJJKNEB11111111EFGA7
@119_45CNXP_4
ATGCTAGCAACAACTCGAAGTATGGGTCTAGCTTATTGATACGTTACCGAAAACCTCATTTGAATAAATTTGGAATACATTTTATTTTTTTTATTGACAAGTACTCGTACTCAAAAAAGTTAAAAATTTTTTATTTATATATTTTTTTTGAGTACACGTTCTTTGGACCTGGTGTATCTTGTCTTTACCACGAATGATTTTCCTTGGTTAACAATAATTGTTGTTTTTCCAATATCTGCTGGTTCATTAATGTTATTTCTCCCGCATAGGGGAAATAAAGTCAATAAATGGTATACTATATGCATTTGCATCTTAGAACTTCTTCTAACGACCTACGCTTTTTGTTATAATTTTAAAATGGACGATCCATTAATTCAACTGTCCGAAGATTATAAATGGATCGATTTTTTTGATTTTTACTGGAGAATGGGAATAGATGGACTTTCTATAGGAACTATTTTACTGACGGGATTTATTACTACTTTAGCCACTTTAGCGGCTTTTCCAGTTACTCGGGATTCCCGATTTTTTCATTTCCTGATGTTAGCAATGTACAGCGGTCAAATAGGATTATTTTCTTCTCGGGATCTTCTACTTTTTTTCATCATGTGGGAATTAGAATTAATTCCCGTTTATCTACTTTTATCCATGTGGGGTGGAAAGAAACGTCTGTATTCGGCTACAAAATTTATTTTGTACACGGCAGGAAGTTCTATTTTTTTATTAATAGGAGTTTTAGGTATAAGTTTATATGGTTCGAACGAACCAACATTAAATTTAGAACTCTTAGCTAATAAATCCTATCCTGTTACACTTGAAATACTATTTTATATTGGATTTCTTATTGCTTTTGCCGTCAAATTACCGATTATACCTTTACATACTTGGTTACCTGACACCCACGGTGAGGCACATTACAGTACCTGTATGCTTCTCGCTGGAATCTTATTAAAAATGGGAGCCTATGGGTTGGTTCGAATCAATACTTGGAATTATTACCCCACGCTCATTCTATGTTTTCTCCTTGGTTGTTGGTAGTCGGTACAATCCAAATAATTTATGCAAAAAA
+
HQGJJILHIHGIIRMLOIPSKJMKHJMLQC?@50./88:>IHHPIEIKPMMKNNJKMGKMNSIMPHMRLKNIEILIIMLNISMIJFGKSSSSMSPKLIGHGHIIJFGIHIJLHIGRSSNJMFEKLOMLGJSSSQSSMLMOSMFGAGLMK87777<*((((..32-.79CHMIORLSSMKLOMMQLSNSSMSJIILJNKNSKSDJSABMSKPINISKKHKHJPNINLSMSOHHHKLNJMNL544400001;<>A@<>@BGJHGJJJMN=::::HSPQKHMFGHGEEJOSSMKPGIGFJHJJJLSJNLIIOKSJJJNNJKFHKJMMNLJFFHILIIRIIJSJLSSLOSJHJKGLQSMMKSSQSSG55555EA73334BHIJMKSME>>>>MMIFIOPSPA@@AAJFJHLKSSSSKC@JKSLEB::;SOIKHNKNNKFEEHFJHGKJJJKSJJKFKSMMIMSOSLOOJOHGGEDGHONQOIJJIEEKSGJHNLQLJSQKIHKFGHMSQMFFIJLIHLIHJKSSLKSLHSDKRSSKJJDIJMMIMIKSSRQSNPKLJJHFFEIILMKLSPSSMIHSJSNOMQRSBBLJFKKMISQGHA>>6..--019?@>???@@JMNJNKLHLMNMKJRJGSFIBCBJ=<==?IQNMNLSIGKKHJKIJKKSPNNMNMSOSOLLKMIFIHJHIIIJGFHKJKIIILMMKJGHRNKGFFFFLIJMJPKKIMOSSMLFFFFILHIGEJHHSPIJDEEFEEHGIHSMIHIHLHCDFFFFFGIKHKJQLHFIGLMGISJMIMMIJLMLJSSKKIHLSSHSJHKJIIIHIHLJJSPJJIEIHHKSKSSKMIKNKSNSRSKPPLRIRISOOSKKIGHSKKLJKJHIGKJJKSJOHSLJKKGDB@<<>IJNNKGGSFJIGHHLIJJHKILROMMIHLMLLKISIKJHSNJHLJKKJJLFGJLKJNJJIHGHKKRLLJEJFEFFFGGJPIMHNKI84-)('&%%%(''&'(0,,,,-68:?@?AFFGIEJJFFCCBDDGHJJFFGKHIJIHHLLKFEEDDCCECDGFDEEB@A@>>;:::95)&$####
@120_45CNXP_4
AATCGCAATAATCGGGTTCATTGATATTCCTAGTATAGTAGATGCTATCACACATACAATCATACTCAATTCGATGGAATTGTTTGATCTAAAGGGGATATTCTATAATTTCGCATGTGAGGGGTTATTTCTTGGTTTCGTCCAGTCATTAATAACTTGATTATTTTTAGATAATAGTAGATAGAAAGAACGCTCGTAAGGAGTCCTATTGAAACCAAGAAATATAGGCCTGCCTGCCATCCACACCAGAATAAATAGAGTTTTCCAAAAAAAACCTGCTAGTGGAGGAAGACCTCCTAGGGATAAGAGACATAGAGCTAAAGAGAGAGCCAAAAAAGGATCTTTTGTGTATAATCCTGCATAATCTCGAATGTTATCAGTTCCGGTACGTAGACCAAATAATATAATGCAAGCAAAAGTTCCTAGATTCATGGCGATATAGAACAGCATATAAGTTATCATGCTTGGCATCTCCACCATTTGAGTCTCCAACAATTATTCCAATAATTACATATCCGATTTGACCTATGGACGAATATGCAAGCATACGTTTCATGCTTGTTTGAGTAATAGCAATGAGATTCCCGAATATCATGCTAAGAATAGCTAGGATTTCCAGAAGAAGATGCCATTCATTTGATAAGAAATAAAAAGGAATATCGAAAATTCGAGTGGCTAAAGCTAAAGCAGCTACTTTCGAAGTAACAGAAAGAAAAGCAACGACTGGAGTGGGAGATCCTTCGTATACGTCAGGAGTCCATTGATGAAAAGGGGCTAGGGAAAGCTTGAACCCAATTCCTACAGTGATGAATATAAGCGCAATTGAAATTCCTGGGGAGTTATACATTTGTGTATTGATAAGACCATTCACTATTTCTTGAAGCTCAATCTCTCCCCCGGATGAACCATATAGCCAAGAGAAACCATAAACCAGAATAGAAGAGCTTGCCCCACCCATGAGTAAATATTTCATAGTAGCCTCATTAGATCGTATATCTTTCTTGGTATATCCAGATAATAGGTAGGAGCATAAACTGAAACATTCTAGAGCTACAAAGATAGTTATTAAATCGTTAGCACCACATAAAAACATTCCTCCTAGAGTAGCTGTTAATATGAATAACAGAAACTCTGTTATAGCCATTTCTGTACATTCAATGTACTCTACGGATAGAGGAATACAGAGAGTTGAACATAGTAAAATAAGAAATTGAAAGATTTCGTTGAAATTGTTCGTTTGGAAATTTCCTGAAAAGCTAATCATAGGTTCTTCTCTCCATCGGAACAATAGGGCCGTTATGCTCATTACGAAACTTGTTGAAGAGATGAAATATAACCAAGGTATATCTTTTTTTGATCAGAGGTTAAATCGATCATCAGAAGAAGAATTAGGCCAAAAAGCTAGCATAGGTGCTGTTCTGATTCAAAGGTTCGGTTGTTTC
+
IPSIKLJJGMMPMHSKGJKOLSMMJJLSSLOJKMJQMOKGDEEEENMLJKIHJJMJIKQJHJGIGHHIJPPIIIMKMLSSMLSRKJIL9>../<@MHIIDJIMJSKHIHLJKKKHJIPKKKIHHKMHNMKQPKKOLIKDDCBE?@IJNSROSIJKRGMHGQLKOLNRSMKNMIKNHGJIIILFCIIOIKKSJIQQILMMRMMJLHKLIOQHILLINLNKNKJSLPJLOQKLKLKMNPSJGJJHHJIGFHFIJKKLHKPIGHFCKMO><<@GSSMKNPLHIHNSOIJKJMMSOMIOJMSGLHNLJDC;DCCHMGEAABCDBFFFHD?>===:5433433../,,,02,6?EGIIKIMIJJMILLLMJSOLKRJSJSIIFGEIHGH???1...---.0<?FLKMNMKJIHLA;55////DHJGEHF777777<OHGFEDDBC44444EGIJNQLMKKKNJJ??@><<3'''''''&&'<BEEGJKHIIFGHINJNHLNHHHIHEGFFIJJHGLFEGHHGFGFE@;;IJGFFGEDD@AAACIJIHHFIGHGEDCCFHMIHEGFFGJQKQEEECDFDFEFEKHFHDEC><99@CEHFFGGECCEAABBABCBBCCEGFHDC>50000FCD<<=FEEIIFFFEEFFCFGILONKSORLLIJHA@@?@EFIMJQNKJIKJKHJKLSSKSIMKJOMMKJJIHJECCRLNLJKKKGKQMKJNKRSQMPJSNKKPSMLHEIIIGCEEEFB544455555475443233)),,->B@GJJNKNOKSLIIFEQSMSIE>=BFMJOKJSNSPPJQOSHNLNOJMOMJOIMHIHIHIHKPJLMHIGCGHHLFSJISMIILKSKSKIMLSSJHLD@@@KLNSSMNHIRSNJKSOSOSPMKIJIHJDB655=<<IMSJPNIJNKRSSKSSNSRLNJLNJSSNNHMMKNJSOOJLQNQSMKJPIJLKMOKKKKPNOKSJISSJSKMMMPKSSSSSSPDEEJIOGIRJLOJLSIMKQEISJOSPSRPMPKGFHGIIOPSLJISLJGHF<<<;;?@@NFGHFHFHKJJLLKPA>B<@>8:>@AMHLFIHGHIIIHIMSHKIJIB:::OLLOKMOINSLHJNKHIJMQKJQJSMKLKHLSPPRGJKSLNMLNJKHJFKPMSJQSMGNMLMHIHKIGLGHIJIIKJIFEFAB655547777=5444DEGKGDEHEKSGHFJLQJNSSNSSJLGGLLIJJKRLHLILNLPQSILIECDDKFJLSSSKIBA8355JQMSIKLHHHGFHHIKJIIJHKHDH::KJISIHSRSJDEEEJHKHENHIKIGHIHIHFGI=::::@PLLNKHGGIKOIOQMLJJOKJLHHFGFGC?=3+*3:99=ABCHEEFFHJILGHDHFFGFFSSONSSJOKKHGDDDBEEFGIIKGGGEGHDDDDCDDFIIIGEEEEEEINGIGFEAB@A@;86)
@121_45CNXP_4
ATGCTAGCAACAACTAGAAGTATCGGTATTACCTTATTGATACGTTACCGAAAACCTCATTTGAATAAATTTGGAATACATTATTTTTTTCTTGACAAGTACTCGTACTCAAAAAAGTTAAAAATTTTTTATTTATATATTTTTTTTGAGTACGCGTTCTTTGGACCTGGTGTATCTTGTCTTTACCACGAATGATTTTCCTTGGTTAACAATAATTGTTGTTTTTCCAATATCTGCTGGTTCATTAATGTTATTTCTCCCGCATAGGGGAAATAAAGTCAATAAATGGTATACTATATGCATTTGCATCTTAGAACTTCTTCTAACGACCTACGCTTTTTGTTATAATTTTAAAATGGACGATCCATTAATTCAACTGTCCGAAGATTATAAATGGATCGATTTTTTTGATTTTTACTGGAGAATGGGAATAGATGGACTTTCTATAGGAACTATTTTACTGACGGGATTTATTACTACTTTAGCCACTTTAGCGGCTTTTCCAGTTACTCGGGATTCCCGATTTTTTCATTTCCTGATGTTAGCAATGTACAGCGGTCAAATAGGATTATTTTCTTCTCGGGATCTTCTACTTTTTTTCATCATGTGGGAATTAGAATTAATTCCCGTTTATCTACTTTTATCCATGTGGGGTGGAAAGAAACGTCTGTATTCGGCTACAAAATTTATTTTGTACACGGCAGGAAGTTCTATTTTTTTATTAATAGGAGTTTTAGGTATAAGTTTATAT
+
**))*+*,,//0321(&&&&**+(((((('&%%%&&1:8:>=1****./''--.(671/..1.031131/00-445<96.,*&&''''(,,00--13745...989:9999=@JSMMLGFFHLLSEECSSSPSKSSQIHSHFFJSSSSQKSKPIHJIHIJEH4PJSSNMPJOOSSNSOKKMMSSNLFGHIMJIECEBDLSCSNECLQJKLIMMLJOSGJJSSLQPJFSBBOIIRNJLOJKGKILSRQSJKSMJSILQSPLONSOSIHEIKSKKK>DFFGJPKJIHLAKHHKONIIJFGHHJMIKKKJIHIRLPJPSNININMMNKSJJJMINQMMMJKMKIMPMKOKMHMIOLJLLJKIIHFGGIHMJNMHOLISSHRMKIQRMQLMSSNKMLMJLRJOFCCC>FHSNSBAA>EGPLKHJKJNIGGGILSJOLKNMLJRJHIJISKONSSNKOMIJKSNKSSROIIJHGNISSSPKOJD>@BD>HKJOLJOOSPILSOKNNSONIHLSGDEEABCCSRNLQFIMGKRHNMLGGOJSSMQQMLSLKMMNJMSMMJKIILNNJPKSMPLJOSLJONNMSA<<=HHKLMFSSOKLNPM=SSSSOJONIILKJLJSISSKSJNSHOSSG3381133/1))),../D@CCI@@ONHISLKMKOJLMLQJLOKINLKKNSMLPRJNNLGMLLJLJPRSJJJKLKN<4445>====GDDDEFSMSSSSMOJKRIKSRKIILJPSHFFGGHGHOOH777
@122_45CNXP_4
TTTGGCCTAATTCTTCTTCTGGAAATCCTAGCTATTCTTAGCATGATATTCGGGAATCTCATTGCTATTACTCAAACAAGCATGAAACGTATGCTTGCATATTCGTCCATAGGTCAAATCGGATATGTAATTATTGGAATAATTGTTGGAGACTCAAATGGTGGATATGCGAGCATGATAACTTATATGCTGTTCTATATCGCCATGAATCTAGGAACTTTTGCTTGCATTATATTATTTGGTCTACGTACCGGAACTGATAACATTCGAGATTATGCAGGATTATACACAAAAGATCCTTTTTTGGCTCTCTCTTTAGCTCTATGTCTCTTATCCCTAGGAGGTCTTCCTCCACTAGCAGGTTTTTTTGGAAAACCTGCTAGTGGAGGAAGACCTCCTAGGGATAGAGACATAGAGCTAAAGAGAGAGCCAAAAAAGGATCTTTTGTGTATAATCCTGCATAATCTCGAATGTTATCAGTTCCGGTACGTAGACCAAATAATATAATGCAAGCAAAAGTTCCTAGATTCATGGCGATATAGAACAGCATATAAGTTATCATGCTCGCATATCCACCATTTGAGTCTCCAACAATTATTCCAATAATTACATATCCGATTTTGACCTATGGACGAATATGCAAGCATACGTTTCATGCTTGTTTGAGTAATAGCAATGAGGAACCCGAATATCATGCTAAGAATAGCTAGGATTTCCAGAAGAAGAATTAGGCCAAAA
+
5;?;>@@BHILILMSEDDABDGILSISSODDCNIHJKBD//FHIILMJSKJGKHMMQRMOJJLJJSKSNKINHGMNNLLJLSIIQLSSLNJKGFGFEHBA;87778>CFHHNIGHIOLILKIOLPNMKIJIMKSMSKLOPNSRKIJH@=72-,,,,,;:MKHJIGRIHKHGFIGHSKNMIJMMLSMNKQORNJMJSSKLMKMFFIJHMSSGEGFFFJEHFJPSNKSOSSRIIM=>===>DJJKQJNOJJHED<<LLMSISKJNMOFDABBDFSMNSLSFECBABBBGMHGEEEJJSSFE@=?@ABCBLMMOPSSJQGHGGOSPNHKSKSJKSKJKOISKMNKSJHJKNONPNLSSKKSI@?<;;:<;CIHGIKNLSKIHFG?>:/++,/545=<?@BHHEE?FBC:)))77EG9874/0/.1123----,-++--?DF6....../9<;:;@@DEGGEEGDEEEIIIIA@@@AHIFFCDDGFEEEEECEEE><;;<CEJDIKIIHSMIGSPILHHJIHFDEDCHFGKNMIFFFJHEFEEHG@???>?AA@A@=>;:<=DCCBAA@?333488664459:=?>@@A@BABBDC???>=<==?@BCCCDBEDCCBB;<65553)'((((+-'('((+)))+***12>?@@AADED@DC?;;;:78989DDA@AABD@?@632.*(%%&((,58ABABBCCCB@@AA@AACBCEFIHIEFEB;;=8<=;=<<;<>>?:<<<
@123_45CNXP_4
AACAACTCGAAGTATGGGTCTAGCTTATTAATAGTTTACCGAAAACCTCATTTGAATAAATTTGGAATACATTTTATTTTTTTTATTGACAAGTACTCGTACTCAAAAAAGTTAAAAATTTTTTATTTATATATTTTTTTTGAGTACGCGTCTGGACCTGGTGTATCTTGTCTTTACCACGAATGATTTTCCTTGGTTAACAATAATTGTTGTTTTTCCAATATCTGCTGGTTCATTAATGTTATTTCTCCCGCATAGGGGAAATAAAGTCAATAAATGGTATACTATATGCATTTGCATCTTAGAACTTCTTCTAACGACCTACGCTTTTTGTTATAATTTTAAAATGGACGATCCATTAATTCAACTGTCCGAAGATTATAAATGGATCGATTTTTTTGATTTTTACTGGAGAATGGGAATAGATGGACTTTCTATAGGAACTATTTTACTGACGGGATTTATTACTACTTTAGCCACTTTAGCGGCTTTTCCAGTTACTCGGGATTCCCAGATTTTTCATTTCCTGATGTTAGCAATGTACAGCGGTCAAATAGGATTATTTTCTTCTCGGGATCTTCTACTTTTTTTCATCATGTGGGAATTAGAATTAATTCCCGTTTATCTACTTTTATCCATGTGGGGTGGAAAGAAACGTCTGTATTCGGCTACAAAATTTATTTTGTACACGGCAGGAAGTTCTATTTTTTTATTAATAGGAGTTTTAGGTATAAGTTTATATGGTTCGAACGAACCAACATTAAATTTAGAACTCTTAGCTAATAAATCCTATCCTGTTACACTTGAAATACTATTTTATATTGGATTTCTTATTGCTTTTGCCGTCAAATTACCGATTATACCTTTACATACTTGGTTACCTGACACCCACGGTGAGGCACATTACAGTACCTGTATGCTTCTCGCTGGAATCTTATTAAAAATGGGAGCCTATGGGTTGGTTCGAATCAATATGGAATTATTACCCCACGCTCATTCTATGTTTTCTCCTTGGTTGTTGGTAGTCGGTACAATCCAAATAATTTATGCAGCTTCAACATCTCTCGGTCAACGTAATTTAAAAAAGAGAATAGCCTATTCTTCTGTATCTCATATGGGTTTTATAATTATAGGTATTAGTTCTATAACGGATCCTGGACTTAATGGAGCTATTTTACAAATAATTTCTCATGGATTTATTGGCGCTGCACTTTTTTTCTTGGCAGGAACGAGTTATGATAGAATTAGGCTTGTTTATCTTGATGAAATGGGTGGAATGGCTATCTCCATTCCAAAAATATTTACAATGTTCACTATTTTATCGATGGCTTCCCTTGCATTGCCA
+
FEGLLKOMMOMHJGPKMJNSSJKFA=<:7%%%%&&&'**02DHIGGKKLJMSSSMKSIIKHOSJPIMNKSKHIJOOLPFJJSSKLJOKKKIKKLPLKJNPHJSHFSJSSSSPOGHNSSNFJJSSRSSLOSMJGLG@JKLJLSF@CDC?>72**(()4933>?FOKNMSSJHKSJPKSJMLGNKPSNKKSSMNPOJKSRNKRMMSLQSMOEFFEDIOGGNGFILLISSSMOSOLSOSSPHSJSOLINNNLSKSSJMKILJLKMKPPJKHIMKGKOEHKHSMKROKKLLLLIKSMSLRSMNSRLJLORILSNNMSMIHHGIHJLNQJKKOKSSSSLJOIOJSRLSOKSKSNSIPHGIJNOJJMRSSPLKKOJOJQHIGJQMNHIJLNLSKMOHHHJHIMSSJHKFAKSSNB@@@@LSSMMMMKOJSMHSJKKIHIJINMSIIJJIIFFEESNLMPPKEDDDFHPKLSLNLSKMJOLLMISMHHJLLSKMHJGKJKRJHEFEBBC?==>>BP@<=++++.79@?CDEGIKKKKKLLNJJKLIMMIJHEGHFGHF?>>>@HMKGLKMLSSSMKFFC;;<GJDHKJJGKDDELOSSHFEFKIILIQGIHFSIIIIIGFGKD@B1..--+-6;;;=FIIGGGHHIIJEOIJHKM>?JGMHJFFFDDCDCEELMMOLSSQOLMSLSLSKSOMJOLONFKG>CEENKJLJHLRJIPSSSOSSKNKLPSSLMJSLSQMQMRMQLHGMJSNLSNMSSJLFEDCHFKLLJLJLQSIIIOSISLGGKJFQLRSSSKNSSKSLNPLPSSNNSSPOSOKRPSKQLKIMSLSMSOQMSSOOSSMSSSSSSKOSNJJSQSSSKOLD?AKAHOSSMOMNSKSLKLNOSKMMNKHJSMSKMOMJQJLKMLJLPSLSSPPLMQLGFGEHILNLNJLOKHKMOKNJPSLRLPSKSLMJSJNLOSSOSSSSHMKMSOQMSOSSRSLLKLKMLKSPSKKKKOSN<<;;;DCADGLIIJKS>>>>>CDLOSQSNOSLKSRKJKLKIKNGKJKMLLNLLQKOMMKQGJLOKNMKNMNPSSSQJGRSSQK666>>RSSNSPSSSNHDEFSSOQKSKJILSLSLKMSSSRLQRSSOLLKSSSOOLSOPMNLJLLKOSQJKSKKPQOLLKLSRLKKKMSRPSOPJKMNSMMIOKQSLMISKSSSLGSKMKRSNMQKMISQOKIJSRSSMSSPSNQMPLKPIJKSSKKJCCNKMLMOMMSLOSMSLLO=/+,>>?@@@FGEIQNKOMSPHLNJQLSOMPSLSHSSSISNJNLKOSOMIOMPDDNMNMNRKSLJILJHKMJRISMKSMSSSPGMIHQLKLMSIMFHIBJGHHKJ
@124_45CNXP_4
CGTACGTAAACAACTCGAAGTATCATTTTTATCTATAGCTTATTGATACGTTACCGAAAACCTCATTTGAATAAATTTGGAATACATTTATTTTTTTTATTGACAAGTACTCGTACTCAAAAAAGTTAAAAATTTTTTATTTATATATTTTTTTTGAGTACGCGTTCTTTGGACCTGGTGTATCTTCTCTGTACCATGAATGATTTTCCTTGGTTAACAATAATTGTTGTTTTTCCAATATCTGCTGGTTCATTAATGTTATTTCTCCCGCATAGGGGAAATAAAGTCAATGAATGGTATATTATATGCATTTGCATCTTAGAACTTCTTCTAACGACCTACGCTTTTTGTTATAATTTTAAAATGGACGATCCATTAATTCAACTGTCCGAAGATTATAAATGGATCAATTTTTTTGATTTTTACTGGAGAATGGGAATAAATGAGTTTCTTCTGGGAACTATACTGACGGGATTTATTACTACTTTAGCCACTTTAGCGGCTTTTCCAGTTACTGGGATTCCCGATTTTTTCATTTCCTGATGTTAGCAATGTACAGCGGTCAAATAGGATTATTTTCTTCTGGATCTTCTACTTTTTTTCATCATGTGGGAATTAGAATTAATTCCCGTTTATCTACTTTTATCCATGTGGGGTGGAAAGAAACGTCTGTATTCGGCTACAAAATTTATTTTGTACACGGCAGGAAGTTCTATTTTTTTATTAATAGGAGTTTTAGGTATAAGTTTATAT
+
*''&')***+79999)'&&&'((&%%%&(((+('&&&**---/223<;654435555678DIF?=AFH=====:988:><<<=<:70//-497==BCHCEEDEJHCHJECC9889:=1**)(+776688;BGB@BCQIEHCC;IGF;<::?>CDE@?<==?::99:556616DJOS>>>>>><3330////43432237886999:GIFLFBBCNLMSJJPJJJIHLKFFD:422?;3..=34345777666674334?=44?>3B77624>>21111?DB@::;;><66700111::::<11111@AJGH>LEK=<45511354311123566988889BA@DA7@CCCHSILKKGE?7---/0//1313335@DE@ABB66666;??BADCIFCDBB?A@=67666*)))*+++-,0026;;;<=?ACCDCCCIDDHC++++**)((('(+%%%%''(''&&&((**,+++(*))'()))121//00=?CEHJHIFEG>>=>>@722.+*+&&&$$%)*,)))*+01225=54454))(((/5672249:<A?5544455DB;<<<=BBABGIGFE3211//..-)**.**+;9B:DCD;/-*('(;>@DBBCA=9999;<=BDG==G=<DF?@==;;;<=JGNDGBCED?>>::.....0:;:8*)))*::;;<?@FEHFBBCBCFH755558C@@?B><;=?ABA??@====>KIJJJFDE=<<.,,--.100+*+++---.==@>A;9
@125_45CNXP_4
ATGCTAGCTTTTTGGCCTAATTCTTCTTCTGATGATCGATTTAACCTCTGATCAAAAAGATATACCTTGGTTATATTTCATCTCTTCAACAAGTTTCGTAATGAGCATAACGGCCCTATTGTTCCGATGGAGAGAAGAACCTATGATTAGCTTTTCAGGAAATTTCCAAACGAACAATTTCAACGAAATCTTTCAATTTCTTATTTTACTATGTTCAACTCTCTGTATTCCTCTATCCGTAGAGTACATTGAATGTACAGAAATGGCTATAACAGAGTTTCTGTTATTCATATTAACAGCTACTCTAGGAGGAATGTTTTTATGTGGTGCTAACGATTTAATAACTATCTTTGTAGCTCTAGAATGTTTCAGTTTATGCTCCTACCTATTATCTGGATATACCAAGAAAGATATACGATCTAATGAGGCTACTATGAAATATTTACTCATGGGTGGGGCAAGCTCTTCTATTCTGGTTTATGGTTTCTCTTGGCTATATGGTTCATCCGGGGGAGAGATTGAGCTTCAAGAAATAGTGAATGGTCTTATCAATACACAAATGTATAACTCCCCAGGAATTTCAATTGCGCTTATATTCATCACTGTAGGAATTGGGTTCAAGCTTTCCCTAGCCCTTTTCATCAATGGACTCCTGACGTATACGAAGGATCTCCCACTCCAGTCGTTGCTTTTCTTTCTGTTACTTCGAAAGTAGCTGCTTTAGCTTTAGCCACTCGAATTTTCGATATTCCTTTTTATTTCTTATCAAATGAATGGCATCTTCTTCTGGAAATCCTAGCTATTCTTAGCATGATATTCGGGAATCTCATTGCTATTACTCAAACAAGCATGAAACGTATGCTTGCATATTCGTCCATAGGTCAAATCGGATATGTAATTATTGGAATAATTGTTGGAGACTCAAATGGTGGATATGCGAGCATGATAACTTATATGCTGTTCTATATCGCCATGAATCTAGGAACTTTTGCTTGCATTATATTATTTGGTCTACGTACCGGAACTGATAACATTCGAGATTATGCAGGATTATACACAAAAGATCCTTTTTTGGCTCTCTCTTTAGCTCTATGTCTCTTATCCCTAGGAGGTCTTCCTCCACTAGCAGGTTTTTTTGGAAAACTCTATTTATTCTGGTGTGGATGGCAGGCAGGCCTATATTTCTTGGTTTCAATAGGACTCCTTACGAGCGTTCTTTCTATCTACTATTCTGTAAAAATAATCAAGTTATTAATGACTGGACGAAACCAGAGAATGACCCCTCACATGCGAAATTATAGAATATCCCCTTTAAGATCAAACAATTCCATCGAATT
+
KHHQSIHJJICBB55558GIFGBA@<<<+(''(;;<;>>>>CAEFLGLH>>?EDJGGNLGJSJIJEHLKNKLSKROSSNSKOIKNKMISSMSSOQRJOGKSSPSSNKLSSOA@AANIJHJSJIBBA@>>?LSJSOMMLSKSSKNISKLKCBCCAB87777CDSMJOPGBAABFGGHILMSILSMSIQISMID?55889FISLSRSOMSSOHINJHFCBCDHJGFHNMOMLJQMSMKKOMKMJMSLJKSJQHSSO>>>>?BDCOSKNIIILKSPKJLNKMSSJSSMMHGA@A<;<78>EKQOPIPIGDDGLJJSKSKKNSSSSJNJMNSSHHGFI99999MSLJJIKLE@>>>?DSSSPMSSLPJSKKIQHCCBEGJEE77778@GOSIHHJHLPMSHGLKLOMLJMLLSMSSMPLLHMKJJLLIQFJSDCHED><<<=SHKIGLIEGGEFFFFEFIKB<QJHKPKMPMKHLSHMHKSSSSKPQISMNORSNQNOHMLF@BHGFEHEEECEHJLLLJEDDD3334ADDGSSJKSOKSOINORLSMSJLQIIPHLKIJOEEFDBC==77772111.2BHMOLSOMPSOGJGKIILJIMJQRJSMKJRM::::JMPKSLIND?>>>?:4...-5AA5=*DD70<==DGINKRLOIJB@FGFFIHJL@@@SSPSOG>???AKOLNMSOSLJPG;IIJAACC2HEED;::;<DEEDEKAA??AB@A?::;;;<2=DEEDSFBA?>@KOLJJQLLSKSILSSSNHOMNLOSMHSLONOOSIQKLISKSOJNKROSSJSKISSJKJNPSQLJFJ22SKSNIILLSJKKJPSKIRHMQSMLNJMOBAAABCSKLJMONPKSSKKOSSLIKSSISJNLHH/////@@3111134446>>?BCFFF????HMHGDDDE@@??@@@AEKLJPJJIJOMOJLNILHJKIH@@ADEIMIJMLOKSNQMJMOSKFB@>;<::889>@B66666G75559;<=?IB@@@AJLSJQSMMLMOKSLFIGMSNDD<>?78....1447=;;98545::CCBD,,**)))******.-55MIJHRMHPSMSSLLMSSOGJHCAB8DFNILIOJHSJNJIJIIFDBA@AFIMOGIIC@;9;;FMIHGFKJLJFFEEHIIKFLQKIIFDDCFIGSNQHSLPGOJKLHJQINMQQKOLHPLKLLIKJNIMKIQKQHFF=<;;;=>>>><<DFFFDEFA@CC:EGFEFHHGA?>////4447FG:99554211223;;>5555.---,,,+*-.&&&&*'&'(((.*08?DHHHFJHJPJFHHEGIGJOIGHGEI=79GCDCCHGI?????D<:8===<>
@126_45CNXP_4
ATGCTAGCTTTTTGGCCTAATTCTTCTTCTGGAAATCCTAGCTATTCTTAGCATGATATTAGGGAATCTCATTGCTATTACTCAAACAAGCATGAAACGTATGCTTGCATATTCGTCCATAGGTCAAATCGGATATGTAATTATTGGAATAATTGTTGGAGACTCAAATGGTGGATATGCGAGCATGATAACTTATATGCTGTTCTATATGGCCGTGAATTATCAATTTTTCTTGCATTATATTATTTGGTCTACGTACCGGAACTGATAACATTCGAGATTATGCAGGATTATACACAAAAGATCCTTTTTTGGCTCTCTCTTTAGCTCTATGTCTCTTATCCCTAGGAGGTCTTCCTCCACTAGCAGGTTTTTTTGGAAAACTCTATTTATTCTGGTGTGGATGGCAGGCAGGCCTATATTTCTTGGTTTCAATAGGACTCCTTACGAGCGTTCTTTCTATCTACTATTATCTAAAAATAATCAAGTTATTAATGACTGGACGAAACCAAGAAATAACCCCTCACATGCGAAATTATAGAATATCCCCTTTAAGATCAAACAATTCCATCGAATT
+
LPILKIKSHF@@@=AA@HNSLNSNKQMSIFCB@BNSOPSIKIIKRLFSJ>=BBB@C@?;4*))**BHHMNOKGGEFGEFFCC96668?><<<=;:;>>A@?@AIISMJHSEHF,++++GEHIGFGIFHJIMLKHJPRJIIJMMMHFMHJHGHD=2))))DIKKKHHIJKMMKLMJMIKOMMLLSJILNSJJSNSSMSIKOID=<::9867****))))*+(%%%&&%%&*/((((<FIFDE@@AAABMEIEFHIKIJGGGCCJNILNHRKOMGFIECCBDMLNIKOIMLHISPIJSKHIJLNSNKHGDGKOMSOMSONJNML:72)5AL><JHKKNSOJSLSLMKHEEENMQILSMPRMPPLSSIPILJHDCBDLSSLIHKKOLJHKEHIRIKPJSMQJMSRMJNKIQSSLMSSSSISQLJFFC444,,,,--++,6CDBBIILINLSHHIKJJJECKJBPMSKHJIMEHA9=A9...EMRMPQISKJRSLJSIHSIGEF@?>?10000BEDHJJQNKKRSGAA>>>HMSJGCE<99**;CFGKIIKJJEIJD;AA?<;:ACIGDJHIKHNEEHHGI
@127_45CNXP_4
TTTTTTTTTTTTTTTTTTTTTTTTTTTTTTTTTTTTTTTTTTTTTTTTTTTTTTTTTTTTTTTTTTTTTTTTTTTTTTTTTTTTTTTTTTTTTTTTTTTTTTTTTTTTTTTTTTTTTTTTTTTTTTTTTTAAAAAAAAAAAAAAAAAAAAAAAAAAAAAAAAAAAAAAAAAAAATTAAAAAAAAAAAAAACCATCTCGCGACAAACAAACAAACCTTTACAATAGCCAAACAGCACCTGGCAATGCAAGGGAAGCCATCGATAAAATAGTGAACATTGTAAATATTTTCAAATGGAGATAGCCATTCCACCCATTCCATCAAGATAAACAAGCCTAATTATTCATTGGTTTTTCGTTCCTGCCAAGAAAAAAAGTGCAGCGCCAATAAATCCCAAGAGTAGAAATTATTTGTAAAATAGCTCCATTAAGTCAGGATCCGTTATAGAACTAATACCTATAATTATAAAACCCATATGAGATACAGAAGAATAGGCTATTCTCTTTTTTTAAATTACGTTGACCGAGAGATGTTAAAGCTGCATAAATTATTTGGATTGTACCGACTACCAACAACCAAGGAGAAAACATAGAATGAGCGTGGGGTAATAATTCCATATTGATTCGAACCAACCCATAGGCTCCCATTTTTAATAGATTGCCAGCGAGAAGCATACAGGTACTGTAATGTGCCTCACCGTGGGTGTCAGGTAACCAAGTATGTAAAGGTATAATCGGTAATTTGACGGCAAAAGCAATAAGAAATCCAATATAAAATAGTATTTCAAGTGTAACAGGATAGGATTTATTAGCTAAGAGTTCTAAATTTAATGTTGGTTCGTTCGAACCATATAAACTTATACCTAAAACTCCTATTAATAAAAAAATAGAACTTCCTGCCGTGTACAAAATAAATTTTGTAGCCGAATACAGACGTTTCTTTCCACCCCACATGGATAAAAGTAGATAAACGGGAATTAATTCTAATTCCCACATGATGAAAAAAAGTAGAAGATCCCGAGAAGAAAATAATCCTATTTGACCGCTGTACATTGCTAACATCAGGAAATGAAAAAAATTACGGGAATCCCGAGTAACTGGAAAAGCCGCTAAAGTGGCTAAAGTAGTAATAAATCCCGTCAGTAAAATAGTTCCTATAGAAAGTCCATCTATTCCCATTCTCCAGTAAAAATCAAAAAAATCGATCCATTTATAATCTTCGGACAGTTGAATTAATGGATCGTCCATTTTAAAATTATAACAAAAAGCGTAGGTCGTTAGAAGAAGTTCTAAGATGCAAATGCATATAGTATACCATTTATTGACTTTATTTCCCTATGCGGGAGAAATAACATTAATGAACCAGCAGATATTGGAAAAACAACAATTATTGTTAACCAAGGAAAATCATTCGTGGTAAAGACAAGATACACCAGGTCCAAAGAACGCGTACTCAAAAAAAATATATAAATAAAAAATTTTTAACTTTTTTGAGTACGAGTACTTGTCAATAAAAAAAATAAAATGTATTCCAAATTTATTCAAATGAGGTTTTCGGTAACGTATCAATAAGCTAGACCCATACTTCGAGTTGTTGCTAGCAT
+
##########################################"""""""###########""###"""########"""###"""""""###"""""""""""""""""""""""""""""""""""""""""######"""""""""""""""""""########"#######"'%$##$$#"#####$###$$%$$$####$$$*,,*(())*225/0)))(')))+.13998976566100)(&%%()''+**('%$$$$())*(((((*7455222112++))*(&&&&'***,.//11232///188/54/../.12:::98887887653336)(($%&'$$'((((&&'(*.9:<=><879;<GFFB?9988833-++-&'((%&%$$&&'**,,-1220100.3355:96433121440/*)(*+/1@DB??@@@ECAABBDCDDBBBCCELNJJGHGHHGECCCDGIIIFEEGJFFGGFJGECAAAAEFFEFB@>==MSKSLIJHDABBBCEA>>=>ACDBABBBECBBBBBBCCEINEMGFEBBCCBCBA?==>>@CC;;;99533324588:;A<@A?>>?D==<;:;<<====ACDGFEDCDGEGIEFDEBAAAAACBA?@@?@@??>>?>555655...-+('(&&&%%'*0369=>BAACBA@@ACDGEEDCDCBA>>===??@AABDCDCD@>>>>?ABB@@@@@@@@@BA?>>?AB.....>BDEBC?::::<FFGBABBCECDEFEEDCCBDDDGIJJGCAAAACFGGBJLIKHSLSKSPOPQSSMNPMLMLLMLICNKINSSKRORMSSMSGGJ333337778@@CCGFEDEEEIHHKHIFISJLOPMJNOPSG-----JIJSSSSNGHIKJGGGIKSSSIHHJMQIDSGEJHJSLSSLSJKLJMINLKNKMJILLLGEGSKISNFLNIJJMJHGIJGSOSPSSSINIIOSOQPNSRLKKNOIHDEEFMSPJMLMLSOFGBA8SSJRKAGGKLJM@>=69>?DKHSNNONSIPOILSLOSOMMKLQHLRPOKSSJQKHJHLEB=<0080,,*)(()*((&',-26<<<?C>FFEFKISKRIOOOKIMNOIIJOLSJLSMJSPNRSSMNOSOSOIKIKJJKKIQIOSLKIOSJJQSMNLSKMSIIKOJOLIISHHIIFKJLRKJIJKFGGFGE?==>?PSOJRLGKHJLHRJQJMSMSJSOJJMMJINLKOSMJOMSPLRJSSPKSFGOLMKMSQSSSLNLSHGMQSSSMSILRJKLPOKIMLJQSSSSOILLSKKOPNNLLRLNSLSPNSMLQSJNJMSRSRSQSOPI:92-())'*.+,,,,3CDDDDKHSQONOLJGJKOKKQSNRMMLSOKJROSSSSNSKNKNKMDEEEHKLSMMLSIILSPMSOKHSKSOKIQSNOSKMNOOIJOSOMOPIMMLHHIIIHHIJIJIILJIJGKSSSSOOILGIOMFHJMMJINIGPMFBA@DHKSSBCAB??00000566679::<;BAHRSSSJHHKJSJSPHKPIHKHIJSJSNPOJLHLJIHIIMPSLEIFKPJMSMPMJLJMKIKKPKKILJMNLLJIIFFGJGKMKLSJIMJK
@128_45CNXP_4
ATGCTAGCAACAACTCGAAGTATGGGTCTAGCTTATTGATACGTTACCGAAAACCTCATTTGAATAAATTTGGAATACATTTTATTTTTTTTATTGACAAGTACTCGTACTCAAAAAAGTTAAAAATTTTTTATTTATATATTTTTTTTGAGTACGCGTTTCTTGGACCTGGTGTATCTTGTCTTTACCATGAATGATTTTCCTTGGTTAACAATAATTGTTGTTTTTCCAATATCTGCTGGTTCATTAATGTTATTTCTCCCGCATAGGGGAAATAAAGTCAATAAATGGTATACTATATGCATTTGCATCTTAGAACTTCTTCTAACGACCTACGCTTTTTGTTATAATTTTAAAATGGACGATCCATTAATTCAACTGTCCGAAGATTATAAATGGATCGATTATTTTTTTGATTTTTACTGGAGAATGGGAATAGATGGACTTTCTATAGGAACTATTTTACTGACGGGATTTATTGCTATTTAGCCACTTTAGCGGCTTTTCCAGTTACTCGGGATTCCCGATTTTTTCATTTCCTGATGTTAGCAATGTACAGCGGTCAAATAGGATTATTTTCTTCTCGGGATCTTCTACTTTTTTTCATCATGTGGGAATTAGAATTAATTCCCGTTTATCTACTTTTATCCATGTGGGGTGGAAAGAAACGTCTGTATTCGGCTACAAAATTTATTTTGTACACGGCAGGAAGTTCTATTTTTTTATTAATAGGAGTTTTAGGTATAAGTTTATATGGTTCGAACGAACCAACATTAAATTTAGAACTCTTAGCTAATAAATCCTATCCTGTTACACTTGAAATACTATTTTATATTGGATTTCTTATTGCTTTTGCCGTCAAATCACCGATTATACCTTTACATACTTGGTTACCTGACACCCACGGTGAGGCACATTACAGTACCTGTATGCTTCTCGCTGGAATCTTATTAAAAATGGGAGCCTATGGGTTGGTTCGAATCAATATGGAATTATTACCCCACGCTCATTCTATGTTTTCTCCTTGGTTGTTGGTAGTCGGTACAATCCAAATAATTTATGCAGCTTCAACATCTCCCGGTCAACGTAATTTAAAAAAGAGAATAGCCTATTCTTCTGTATCTCATATGGGTTTTATAATTATAGGTATTAGTTCTATAACGGATCCTGGACTTAATGGAGCTATTTTACAAATAATTTCTCATGGATTTATTGGCGCTGCACTTTTTTTCTTGGCAGGAACGAGTTATGATAGAATTAGGCTTGTTTATCTTGATGAAATGGGTGGAATGGCTATCTCCATTCCAAAAATATTTACAATGTTCACTATTTTATCGATGGCTTCCCTTGCATTGCCTCGTACGTAAACAACTCGAAGTATGGGTCTAGCTTATTGATACGTTACCGAAAACCTCATTTGAATAAATTTGGAATACATTTTATTTTTTTTATTGACAAGTACTCGTACTCAAAAAAGTTAAAAATTTTTTATTTATATATTTTTTTTTGAGTACGCGTTCTCTGGACCTGGTGTATCTTGTCTTTACCATGAATGATTTTCCTTGGTTAACAATAATTGTTGTTTTTCCAATATCTGCTGGTTCATTAATGTTATTTCTCCCGCATAGGGGAAATAAAGTCAATAAATGGTATACTATATGCATTTGCATCTTAGAACTTCTTCTAACGACCTACGCTTTTTGTTATAATTTTAAAATGGACGATCCATTAATTCAACTGTCCGAAGATTATAAATGGATCGATTTTTTTGATTTTTACTGGAGAATGGGAATAGATGGACTTTCTATAGGAACTATTTTACTGACGGGATTTATTACTACTTTAGCCACTTTAGCGGCTTTTCCAGTTACTCGGGATTCCCGATTTTTTCATTTCCTGATGTTAGCAATGTACAGCGGTCAAATAGGATTATTTTCTTCTCGGGATCTTCTACTTTTTTTCATCATGTGGGAATTAGAATTAATTTCCCGTTTATCTACTTTTATCCATGTGGGGTGGAAAGAAACGTCTGTATTCGGCTACAAAATTTATTTTGTACACGGCAGGAAGTTCTATTTTTTTATTAATAGGAGTTTTAGGTATAAGTTTATATGGTTCGAACGAACCAACATTAAATTTAGAACTCTTAGCTAATAAATCCTATCCTGTTACACTTGAAATACTATTTTATATTGGATTTCTTATTGCTTTTGCCGTCAAATTACCGATTATACCTTTACATACTTGGTTACCTGACACCCACGGTGAGGCACATTACAGTACCTGTATGCTTCTCGCTGGAATCTTATTAAAAATGGGAGCCTATGGGTTGGTTCGAATCAATATGGAATTATTACCCCACGCTCATTCTATGTTTTCTCCTTGGTTGTTGGTAGTCGGTACAATCCAAATAATTTATGCAGCTTTAACATCTCTCGGTCAACGTAATTTAAAAAAGAGAATAGCCTATTCTTCTGTATCTCATATGGGTTTTATAATTATAGGTATTAGTTCTATAACGGATCCTGGACTTAATGGAGCTATTTTACAAATAATTTCTCATGGATTTATTGGCGCTGCACTTTTTTTCTTGGCAGGAACGAGTTATGATAGAATTAGGCTTGTTTATCTTGATGAAATGGGTGGAATGGCTATCTCCATTCCAAAAATATTTACAATGTTCACTATTTTATCGATGGCTTCCCTTGCATTGCCA
+
JJJHKKIOKSNLLSKKILHJSOLNJOOMSKHMMLILQMPMKNOKSKPMJSLSQKSLJKJKOQOPSSSMPSMOJIGGSSSSKSLKGBFJNSSSLJKKILIKHJMLSKJSILSIHGKKSSKPKHHNOSSSKSSSLJSRKMOPNM@=8BSSPKJNLISIIISL84??55GHILKKSLSOQQSOHIHELSLIMKLEJEGHFGHQPNSPMKJSNLPSSLSMMKLRKORSNSPSNSRGLMSKOSPSMQSLSHQSSQSKKLLPQSOSGHMSSLNJSLSMSKPF:64457HIJHLJKMKFGOIOQLRJOLMJNNMQJSSKLSLLLLBEDCELMLLKLIMIOKLSQKKKMKONMPCDJKKJIMKHHMLIKJPKHIHLJLKKKKSMIRSSSMIHLLRPSSNMMOKIS@???''''*,**+,.1AAEFDISPJPIJLLILNJJJNJPHHIGGHILIKGJJOLOOIHMSHSIHIKLKJHHGCAA@@CKKNMSKKMJHKKIRJJHKNNSSKIFHFFGMNJS??JJJGHG?>?GJNFHJ9FHDFIJLKHOFGGJNJIJIQSLIKOJSQPHHFFGHHIHHLHGIKKJIMKJINMHOQED*)))+;455445DFHCJNSMQMJHLJMMLMIJMINJSNLHILNLIJSSJOKSKLFEFCHKSSPSLLGGLJHKJMOJE?>=53333>BEDGEGHHHGKFGFOJHGIIHMLLKQPNMJSSL110//&&&&&'&&&));;FNMNGSCBAAKSKNSGJMOJMIHFIHISLSMOSSJDGIGDGGFGJJHKRILJFHGHGEKONKIJSJILJJKHKJSOJILHSOKJLKPOKKKMSKRSQJISORPC@@@@C7,SHJGHJIISLNKKSKMKLNPKSMSJKKIKLHHOJJKLMSMJLHJHGHSKINHKHFGEFSJIMIHEDDDFGGJKHLJJIIJIISKKLLILSIIJSHSHMSOSMSIICEDCJOKKIMKLKNNIDIQSPSHKILSIJPJLSIKNKISKNNMLMJOMSNSLLHLSMOSMSLKMSLRLGIIILKKFIHJQISSPSRSMRKJMONSKLLPSHKIHKNHIHJJKOKJKIHEHHJJJMNHEFIHKNJKIOHMMQJJKRLMSPRSJHJGI?>>:SMD:FOSKJRPGFFIIOJJNSOIPKJKLLMLINHIJISSONLMLQSOFMNLJIOJLJKJHHIFGGIFGGIROLFFGFEGGKKLGFIHHNGID9KHHFEGFFFGMJLEDDDBFGHJNOJKIMJJOJKNHLMILSONSNMKMNMKOKSLLHNSLMMMLLIKOMJISQLMNNRPSQKKLJMIMLKJIJLMHNJPSLLLHISJJNSPRLSSIPKIKJKKMJOFFIFKJIMMPLQSKIIOJNMJMHLISISQOMLSKFOOJSLQOSKSSHJIGGHJJGILSJLMLPNOSCECDFHFLPQIHSJHHPMP77777>;<CCDKSKGDGLSMKMKJHLKMQIJHJSLMJLMSQPI@DJKKSKLFGKIJGIEIGGE;;;933333=ESQJJHFHSIMKEA>NKLKJLLHKHKS@>4449@?+*)))++-)))))+++++///.0<GSKIOLSJGIKJHCFFEFIJGSHEGHOLSQSMMLJOISKIKIHEFJHJLQKSMLSMSIHHISNMNNSKKQJIKHGFHSSRQOOSOKLLSJKHILGKLJHLKSPIKLLIKSLKPKKFIRJHIIKHKLGGLHJKKMHLJIJHKHGGHGHJLJKKIJHEFEGHGLHHGGJHSLJLSHHIGHNRNJMSPIIKHFEDEFHMNNSISJHOHHJJHIKIIIHKMNLKJJJMIJJSHGDFBBBGGGBA@>FSLKEECEFHHFGHKHKLIDCCCDHJGJIJFKGEDEEFEJGFFINJKEECDCEDCCEFOKKOJDB@<9997;??@ABEGDGFEDDEEHHFF::99;:;744667B77>8CG<DPMOOGCGHHJIHKGKKMGGFHFGIIFECBBBDEIBBAABEFDEEDEB?<;;;:;@A@@@ACDLHEDMGOHMPSSONINNLLIJKOSNNMHEDFEFEKFD6-.923SHLJHEFFMOSOKSHSFHHJEFEFKJGGSMKOKSLPSKLSJLOSHEFGFKSJLKMMSKLSPSLSLOJPJFC?8<<;;;;<55559CDGNPNIPLHJNHPKKGFHSMSMSJSLKSIMSNQPOLCJSNQNLFFFJIHA@@@BHEEEJKJKMIIIIKOLMISPJPRKSQIMKHIOMINGFEAAEFFGMNLSKNKRPNNSQMSOSSMSNGJSA??<;>>?ELKIJJQQNNSRKRKMMSMNMNSNINOJJPMPNRJLOLSSOOISOLLSJKJLJJIOPSJEFFOHLIJOJJJPMHSJSSSJSOSSJSSMSLKKJSMSMSJJJKKPKLSLMSJMPSJMSNOJSSSOFSSSIKMKOSMMRKMSPMMPKNM7666=:FBA@@@CCDEDFFLHSEDFEESSSSSSOKMQSSNMJSONSMOSSSSSPKSSMIJSSOLPLJOSSKSPSSNSLIMSIMSSSSKNSSLOSSLLSNSLKJILGJQJISNJJPKNOSMPSQLRLSMLQOSJJSOMPOOSNLJPNOSSJSJ,))))QLMSPKIHNMSKOSRSMSMNJPNSMJJOORMMMSSORHSPSSPOLRSSJKJISMMPNMSNSMSSOSSSMNNMOKLSSNLK>;;6<ADGHJKIQOLJMSQQSMJOMROPSPSNRSQLROQMOJRMKIPSKOKLOJMMKLKLLLNOKIJMJRKMQMRRPQDEHHFHLKILSLKIIIHGHJSKSHFFHFHLJSKLKELKMHKGHJIL
@129_45CNXP_4
ATGCTAGCTTTTTGGCCTAATTCTTCTTCTGATGATCGATTTAACCTCTGATCAAAAAGATATACCTTGGTTATATTTCATCTCTTCAACAAGTTTCGTAATGAGCATAACGGCCCTATTGTTCCGATGGAGAGAAGAACCTATGATTAGCTTTTCAGGAAATTTCCAAACGAACAATTTCAACGAAATCTTTCAATTTCTTATTTTACTATGTTCAACTCTCTGTATTCCTCTATCCGTAGAGTACATTGAATGTACAGAAATGGCTATAACAGAGTTTCTGTTATTCATATTAACAGCTACTCTAGGAGGAATGTTTTTATGTGGTGCTAACGATTTAATAACTATCTTTGTAGCTCTAGAATGTTTCAGTTTATGCTCCTACCTATTATCTGGATATACCAAGAAAGATATACGATCTAATGAGGCTACTATGAAATATTGTCTCATGGGTGGGGCAAGCTCTTCTATTCTGGTTTATGGTTTCTCTTGGCTATATGGTTCATCCGGGGGAGAGATTGAGCTTCAAGAAATAGTGAATGGTCTTATCAATACACAAATGTATAACTCCCAGGAATTTCAATTGCGCTTATATTCATCACTGTAGGAATTGGGTTCAAGCTTTTCCCTAGCCCCTTCTCATCAATGGACTCCTGACGTATACGAAGGATCTCCCACTCCAGTCGTTGCTTTTCTTTCTGTTACTTCGAAAGTAGCTGCTTTAGCTTTAGCCACTCGAATTTTCGATATTCCTTTTTATTTCTTATCAAATGAATGGCATCTTCTTCTGGAAATCCTAGCTATTCTTAGCATGATATACGGGAATCTCATTGCTATTACTCAAACAAGCATGAAACGTATGCTTGCATATTCGTCCATAGGTCAAATCGGATATGTAATTATTGGAATAATTGTTGGAGACTCAAATGGTGGGTATGCGAGGCATGATAACTTATATGCTGTTCTATATCGCCATGAATCTAGGAACTTTTGCTTGCATTATATTATTTGGTCTACGTACCGGAACTGATAACATTCGAGATTATGCAGGATTATACACAAAAGATCCTTTTTTGGCTCTCTCTTTAGCTCTATGTCTCTTATCCCTAGGAGGTCTTCCTCCACTAGCAGGTTTTTTTGGAAAACTCTATTTATTCTGGTGTGGATGGCAGGCAGGCCTATATTTCTTGGTTTCAATAGGACTCCTTACGAGCGTTCTTTCTATCTACTATTATCTAAAAATAATCAAGTTATTAATGACTGGACGAAACCAAGAAATAACCCCTCACATGCGAAATTATAGAATATCCCCTTTAAGATCAAACAATTCCATCGAATTGAGTATGATTGTATGTGTGATAGCATCTACTATACTAGGAATATCAATGAACCCGATTATTGCGATTA
+
-./79@@?@;<BCACEEFLRKJONNMJNKHLPPKNJSKHKJJJIQHJJF?@@JD?CLLSOOIMLIJSSSKMOLSOSSIJJJ;:;:IKLHIJKFGB????CNJMKLIILILOILHILRPOSPLMLKKISEHDESEJIGEGEFEJSJOOMKQF>60-,,334MMSHJIIEEJHJLKILSJORMIJLJFKHMKQPN@@EEFSNSLMQLKMSMHPNPJLPSLSFMOLPJSJKHKMSMKSQSKKFJSILJIFIHJMNHJKJJGGI:6NLMJIEIIGGJQIHGLJKJMGHJHFF:9:777889==ESAAC>=<==HOJIIKKKNISKGGELNSLSIIIEEGEGGLKHGIHKKSJSQJKSMJHKLJJNLPJKLLKSQMHEEGDFCGIGEGA@<:,,,++,0--.BFGGFEB>@DIHHRLKNHJFLGFFFGIJKHGIGHSMKH>;:::552,*&&%%'&&''CGNHHSHIJHHFLGIHSNSIRSQPQMPOKILJKKMMLLJNINSJMIJJKMMPLIGHHHOSHIKNQMNHLIHKSSSMJIJPJIJHKHHHJHJLOLSMHIHHHGGGJMMQNHGGHMMEOF<DHIMIIOHOHJJJLGGFHEHHSHIJIHGHEFEEIEEGHG////4.,+***(((&,.7>CDEOHJHEDJIFGDDHFFFEEFEFIGHEDEEFHFEFFHHKJLKKJHHOJIHKFCCCCEHEILKJHNHILKNKEEFDDEDFGFDKJGHISQSEDDB=?>;EHONSPGPNNKMMSLKHIJQKPLPOKNFFGJEABJJRNLIHHHIIJGIOHPILHHGB@@AMSKSSSHQGEHJHJHFDCAAJHNMKSKL554445MKPIJIKPKIMJNSKEDCCEHLFEEEFH?7/.-/556889<88887==;9:73-/BGGLGLIHOHJSSIIRJLIJOSHPKDCLJISHOL?;::;@?@@@??CFB@::75)(+./26553224=HHHJKMSOSSOPSJSQMJGLSJHKSJKHGJQISGHEB>@@=CCCD@EDBBDIMISMFHEFFFKFGKHISSDGA?@>>CFKNMLSIMNIJPJIIONISJSSLSOSLKHIKGSIH@ADJKMSFG99FIFHHDKSSJMINLGB@ABMJCCDSJOOSSJDFEKFAAHEIKSSKQSPSJLI@AB@<<;43321222226KJQJIMJKJLHNIJJNRJSJNSLRQMHIIMLPSSLLILSKJLGHHGGLFJHILMISHHHKINLLNIOJLHIJJIOPMOSKGOOMISKRINLSKJNSJLJOOSJLSOJJLMMILONMSIHNIIJKR99999CGNJSLKLJORMSSKIDFEEFKMMIIISOSMHHHIJSGCA7<D=4:JJHGNLJJHDSKILHLFGGFFMHFFCDEEGHKKGHIIIHKIJGHJJILJIEDCEEHIILGEEFEHKHJILJIIGHGFGGHHDLIFDDCCE
@130_45CNXP_4
AATCGCAATAATCGGGTTCATTGATATTCCTGGTATAGTAGATGCTATCACACATACAATCATACTCAATTCGATGGAATTGTTTGATCTTAAAGGGGATATTCTATAATTTCGCATGTGAGGGGTTATTTCTTGGTTTCGTCCAGTCATTAATAACTTGATTATTTTTAGATAATAGTAGATAGAAAGAACGCTCGTAAGGAGTCCTATTGAAACCAAGAAATATAGGCCTGCCTGCCATCCACACCAGAATAAATAGAGTTTTCCAAAAAAACCTGCTAGTGGAGGAAGACCTCCTAGGGATAAGAGACATAGAGCTAAAGAGAGAGCCAAAAAAGGATCTTTTGTGTATAATCCTGCATAATCTCGAATGTTATCAGTTCCGGTACGTAGACCAAATAATATAATGCAAGCAAAAGTTCCTAGATTCATGGCGATATAGAACAGCATATAAGTTATCATGCTCGCATATCCACCATTTGAGTCTCCAACAATTATTCCAATAATTACATATCCGATTTGACCTATGGACGAATATGCAAGCATACGTTTCATGCTTGTTTGAGTAATAGCAATGAGATTCCCGAATATCATGCTAAGAATAGCTAGGATTTCCAGAAGAAGAATTAGGCCAAAAATACGTACGA
+
IPSKNJJPSNQSJILHHNOKQNKOOPSJINSRNIKOIJHLKIHLIMMHNSJMLQKKSNLMJLKHMKGIHLMKGSKKOJINGCG65456EFG----0GHKFELOJLOLJLINJMNPOJSSOPHJLDC53330///-...04ABBEGHNLHLMISOLPRNKOJSSNILNKSOJPKKKIISSMMLRKKSOOMKPOLNSMSSNSNLKNSRQLLNMMSQSIJIILOKLMPJISRSLQJONMSNPMNJMJKLLSOKJKLIMLOKLLOSLIPPSHHHLLSSOSSSSRJKRLKNKJNMMLNSSMKSSLMLMSGKJJELSHPKSMSILHLMHSHLJGHIGFKCHSSNLSSSJOSLMSMOMSSOLKLJNSPSQLSQSPLMSSMONOSNJJKMNPKRKKNKISPSSLMSMQSLSNKMNIKKJIKKHJJSQSLOQHQSIRKSSMNKJHIIHMLKOPMJJMJJKLSOOSSKQKIOLLHGSMPSSSSNSMJJNMLSSSOSSKLOLMINMFKSKJSNLSPKMPLJKOMSKSKKKFKNGPJKKK1111041++-116FIJSHHJIKLIKKSJKHSOJSSKSNRSKSNLKKOSMIJSSNPMKLIMIPSOMSJJJIKHHMLHJGKIMIQLISELFGSJRNJNROMKQLGJILKPOOLPJJJSLOP
@131_45CNXP_4
AATCGCAATAATCGGGTTCATTGATATTCCTGGTATAGTAGATGCTATCACACATACAATCATACTCAATTCGATGGAATTGTTTGATCTTAAAGGGGATATTCTATAATTTCGCATGTGAGGGGTTATTTCTTGGTTTCGTCCAGTCATTAATAACTTGATTATTTTTAGATAATAGTAGATAGAAAGAACGCTCGTAAGGAGTCCTATTGAAACCAAGAAATATAGGCCTGCCTGCCATCCACACCAGAATAAATAGAGTTTTCCAAAAAAACCTGCTAGTGGAGGAAGACCTCCTAGGGATAAGAGACATAGAGCTAAAGAGAGAGCCAAAAAAGGATCTTTTGTGTATAATCCTGCATAATCTCGAATGTTATCAGTTCCGGTACGTAGACCAAATAATATAATGCAAGCAAAAGTTCCTAGATTCATGGCGATATAGAACAGCATATAAGTTATCATGCTCGCATATCCACCATTTGAGTCTCCAACAATTATTCCAATAATTACATATCCGATTTGACCTATGGACGAATATGCAAGCATACGTTTCATGCTTGTTTGAGTAATAGCAATGAGATTCCCGAATATCATGCTAAGAATAGCTAGGATTTCCAGAAGAAGATGCCATTCATTTGATAAGAAATAAAAAGGAATATCGAAAATTCGAGTGGCTAAAGCTAAAGCAGCTACTTTCGAAGTAACAGAAAGAAAAGCAACGACTGGAGTGGGAGATCCTTCGTATACGTCAGGAGTCCATTGATGAAAAGGGGCTAGGGAAAGCTTGAACCCAATTCCTACAGTGATGAATATAAGCGCAATTGAAATTCCTGGGGAGTTATACATTTGTGTATTGATAAGACCATTCACTATTTCTTGAAGCTCAATCTCTCCCCGGATGAACCATATAGCCAAGAGAAACCATAAACCAGAATAGAAGAGCTTGCCCCACCCATGAGTAAATATTTCATAGTAGCCTCATTAGATCGTATATCTTTCTTGGTATATCCAGATAATAGGTAGGAGCATAAACTGAAACATTCTAGAGCTACAAAGATAGTTATTAAATCGTTAGCACCACATAAAAACATTCCTCCTAGAGTAGCTGTTAATATGAATAACAGAAACTCTGTTATAGCCATTTCTGTACATTCAATGTACTCTACGGATAGAGGAATACAGAGAGTTGAACATAGTAAAATAAGAAATTGAAAGATTTCGTTGAAATTGTTCGTTTGGAAATTTCCTGAAAAGCTAATCATAGGTTCTTCTCTCCATCGGAACAATAGGGCCGTTATGCTCATTACGAAACTTGTTGAAGAGATGAAATATAACCAAGGTATATCTTTTTGATCAGAGGTTAAATCGATCATCAGAAGAAGAATTAGGCCAAAAATACGTACA
+
HHKJJIHHHGMKIFHHFNLIJGIJLJMMLLNLOSKJKSJKKHFIHJLLHRKKJKLSSNSILNIKHGGIHJQKNNGMSJLKJSLSMNSSJL>999APSMOINJOLIMIRIQNJLHIKHJJMMJLJMMQKSJKSQIDDDFJIJKMOILJLLLNQSSOMKRMMSSSPSSSSSNIKKKLOLIJHLKGIGHKSLOMHIEKGHHHKIKISSJKJJJMHFHIMHISHSSNNMHLJJJIPLSMJISLLSQSHMHHHGFHGHIIOKIMFIIIGIFK@>BDGSOSIJHLLHSPNMHLIQKSROSOJSKJHKLIHILLQSSJLILSMNLLIJOIMOOEGEFFBESGSSSIKSOSNSSISKMLSMPNJJLKMKKJJOKIJGGGGGA@><..,+,--.../DEFFGIEDDEGKLHJIKJIKHHGFEEFIHKSSLSJJ99IHIJKPJGEFEEDEGFGGHLKLNHMIMNSOOKHLSLKONJHFGGJJKINILRJKOQQJSKNLHKOIJJHLLMMKGIIJNLKKNOIIPLGEFEGGKPHFHDGGFEEA<8788:999ABHGKJFFEEGIIKFFFGGHHSKLJSGGIJKOGGLKKNJHKG?@;>=>=SNJJGGGEEFHJIFIFGEJFHKIHALGCCFDJPIILJILHHJKLNIOJIFFIGHMMNGKKSRHEDHGFEFCDHISKLPNDLILJSLSMNHIIHGKMPMJMKIHIOFCCJSSKKHOQKSNPMPNSSMSPHMHJLLIKJKJLIJIHMKHKLSKIJHLJMLPIGHIMJGJGGHMKHGHSNKLNLONIJEJHIHSSMJILJIJSNIIKJSSKOJQIKGLLKKLJSNKLJJHHGMGJLGGIJOJMHIKJKSQQLKLMKILQNSSSMPMSKKRMLSPPOIPKKMJJIJHJMLMSILSSROSIQJDC@>753516FHJLKKIOPJMKJNRLQNPOPSSHOOJQOKJLKILJNKSPSRSKJOMFDHSMNGFGDKJLJNKSKOPSSQMKMJMJKJJMRJKIQKHKPPKJNLINJPKLNPMLSKNKKOMSLMKSMJMHJIHEMELKNIOLHHKOGIKMMMSQIIKIRJSKKJHLJSKLJSKSOOSJSMJSIKF::::::GEEGDEGOONKRMJSLMKRMJKHIJKNNLOSJMRLSNKSNMSQSSSNRSQSSJKQMNIQQJNSSQSSOOMLQRHIMIIHIIJKOSEB222.*))*+17776777>EIGKIMRNHEDCBDCOKKMMIQIPSSGIRSLIJFA9444DISNRPNMHJJEKMHLMLNMSSLNPCDIKJMJMJLISMLKKNSNIQLKMSPJJIHJIIHJMKQSEDEDFJEDDCBFGHJILJLHGHGIIPSPKLJPMSMKGFHGJKHPJMMRSSLNJJHIGGJILSSSNHSHOKHKIHGJHIHCDDDDGGGHB???52--DEDBCAFE?>=?FECB>>:99
@132_45CNXP_4
AATCGCAATAATCGGGTTCATTGATATTCCTAGTATAGTAGATGCTATCACACATACAATCATACTCAATTCGATGGAATTGTTTGATCTTAAAGGGGATATTCTATAATTTCGCATGTGAGGGGTTATTTCTTGGTTTCGTCCAGTCATTAATAACTTGATTATTTTTAGATAATAGTAGATAGAAAGAACGCTCGTAAGGAGTCCTATTGAAACCAAGAAATATAGGCCTGCCTGCCATCCACACCAGAATAAATAGAGTTTTCCAAAAAAACCTGCTAGTGGAGGAAGACCTCCTAGGGATAAGAGACATAGAGCTAAAGAGAGAGCCAAAAAAGGATCTTTTGTGTATAATCCTGCATAATCTCGAATGTTATCAGTTCCGGTACGTAGACCAAATAATATAATGCAAGCAAAAGTTCCTAGATTCATGGCGATATAGAACAGCATATAAGTTATCATTACTGCATATCCACCATTTGAGTATCCAACAATTTTCCAATAATTACCATATCCGATTTGACCTATCGACAAGTGCAACGATTAGTTTTCATGCTTGTTTGAGTAATAGCAATGAGATTCCCGAATATCATGCTAAGAATAGCTAGGATTTCCAGAAGAAGATGCCATTCATTTGATAAGAAATAAAAAGGAATATCGAAAATTCGAGTGGCTAAAGCTAAAGCAGCTACTTTCGAAGTAACAGAAAGAAAAGCAACGACTGGAGTGGGAGATCCTTCGTATACGTCAGGAGTCCATTGATGAAAAGGGGCTAGGGAAAGCTTGAACCCAATTCCTACAGTGATGAATATAAGCGCAATTGAAATTCCTGGGGAGTTATACATTTGTGTATTGATAAGACCATTCACTATTTCTTGAAGCTCAATCTCTCCCCCGGATGAACCATATAGCCAAGAGAAACCATAAACCAGAATAGAAGAGCTTGCCCCACCCATGAGTAAATATTTCATAGTAGCCTCATTAGATCGTATATCTTTCTTGGTATATCCAGATAATAGGTAGGAGCATAAACTGAAACATTCTAGAGCTACAAAGATAGTTATTAAATCGTTAGCACCACATAAAAACATTCCTCCTAGAGTAGCTGTTAATATGAATAACAGAAACTCTGTTATAGCCATTTCTGTACATTCAATGTACTCTACAAATGCAGGAATACAGAGAGTTGAACATAGTAAAATAAGAAATTGAAAGATTTCGTTGAAATTGTTCGTTTGGAAATTTCCTGAAAAGCTAATCATAGGTTCTTCTCTCCATCGGAACAATAGGGCCGTTATGCTCATTACGAAACTTGTTGAAGAGATGAAATATAACCAAGGTATATCTTTTTGATCAGAGGTTAAATCGATCATCAGAAGAAGAATTAGGCCAAAAAGCTAGCATA
+
$$);BDDEGIKSKKJHIKILFJIJSJISLMRMROJJLGHFGGJKLHJKHKGHGIIJNKLSSLSMLLMFDDEDHIIKQKLSIJSKJKPLGJF0///2JHKRLOSJINILSSMQIFEEEGSJHFFID=E==@B:999:BCDGFHJINONKKNMSHSPSSQSOMPSKSLSSKLJLSQSLIMJPJKKJJLMNKKSO<<;;;;;<IJSHGJHLIHJHKMOJKIINNQLSSSLMPSRJIJLSJSSKLKJHNJLJSIMOHNISLKJOOOKJSMF>>HISSRNMPPSJJNHKSSISKJQNMLSKSSMJSJIJNQJQRSKNSONQMMSLMPJLILGGGIHJ@DNSNHKCEGCDD6)DKGHMMMMLJIKSKHQKIISNLLONSJLILIJHHOMSMNJHJIKILJKMHNLKNNMPKKKSJIKKJHJLHLOISSSIFHEHFA>>?ECCBCDGB@@@@BEFDF,+)'%%%%%&&&&$$%'()-,.,-,-1)()'%%%%%%%&%&&'&%%%&%*+1*()((%%%$$'.00)()))//66521,)'(%%%&%%%))&&&%%%%&&)&)*-<?IFEGF;;:978888888AGGJKLHGFE=>>>B=<<ABBCEFMLJKHJJJFJFFIGJGLGA=:559:766;:=<<=LSKJFDDEDFEHLGGLSRNKNRHGFIFCDEGHPHIGEDCCCCDFEGHGGHJOKLKPNJHPIKEDDJFILLKSIGSSSIKSSSKKLPSGILMHILMSQGNNKFKFEKGECBCDBLLJ:::9:HIKIFEHECFCABC=7GSLFHIEFB@EMIILDAACDLLFJHIIHGJHJKIJHKHIJIKIFJIHHFGHIJMGPLJINHOGEKGMIKJSNONKLJMLJKINSKISILIDDFLHIMLJPHHKNJLKKOSLIQMPKNKLLLI775;;;BIKJJJHIIHJONHJIIHLJMOIMOKKKJIMJPIGKOSJHNLLJLJIFHFIGJHIJILILMNLHGHSLOLNLSPEKJFHLLKKLIHKKHGFGEFFIIKIIIIKIEFGGGLNMMHPKKJSIIKNJFGEEEDFEDFGIJGGIIMHHKGFFDEGFKJH=98:>?61119:;9777<?=???DEEEFFGHHLMSSNMLLIGJHGQMHIHGFHFHGHJJILNJGGIIHJPIHIIGHGHIFFHGGHGGGGFJSLILLKJGIGGHKGGHIGEBB::)((()+++*+,224===>@HFGFFFHFHFEDGFHLNJJKJSIKKNGKHHIHJPGFFEEHOKMNSCBBABHHQOGJKIHKJOIGHIIIJJFAB@AHKHFHGHQLLMKHJEGEGIJFGFEEEF@????C@?@?BLGHIJJIHFEEEEIMSSLPOJLMHIHFEDHHJJMKHSHKIIGFFHHHBC;=:88=?GHGEGGEEFGKGDAAAADJGEFEFFGJHEFFFEJGGFGGGLOQGHFFIGIE
@133_45CNXP_4
TACGATCGTTTTTGGCCTAATTCTTCTTCTGATGATCGATTTAACCTCTGATCAAAAAGATATACCTTGGTTATATTTCATCTCTTCAACAAGTTTCGTAATGAGCATAACGGCCCTATTGTTCCGATGGAGAGAAGAACCTATGATTAGCTTTCAGGAAATTTCCAAACGAACAATTTCAACGAAATCTTTCAATTTCTTATTTTACTATGTTCAAACTATCTATTGCTGTATGCGTAGAGTACATTGAATGTACAGAAATGGCTATAACAGAGTTTCTGTTATTCATATTAACAGCTACTCTAGGAGGAATGTTTTTATGTGGTGCTAACGATTTAATAACTATCTTTGTAGCTCTAGAATGTTTCAGTTTATGCTCCTACCTATTATCTGGATATACCAAGAAAGATATACGATCTAATGAGGCTACTATGAAATATTTACTCATGGGTGGGGCAAGCTCTTCTATTCTGGTTTATGGTTTCTCTTGGCTATATGGTTCATCCGGGGGAGAGATTGAGCTTCAAGAAATAGTGAATGGTCTTATCAATACACAAATGTATAACTCCCGGAATTTCAATTGCGCTTATATTCATCACTGTAGGAATTGGGTTCAAGCTCCCTAGCCCCTTTCATCAATGGACTCCTGACGTATACGAAGGATCTCCCACTCCAGTCGTTGCTTTTCTTTCTGTTACTTCGAAAGTAGCTGCTTTAGCTTTAGCCACTCGAATTTTCGATATTCCTTTTTATTTCTTATCAAATCAATGGCATCTTCTTCTGGAAATCCTAGCTATTCTTAGCATGATATTCGGGAATCTCATTGCTATTACTCAAACAAGCATGAAACGTATGCTTGCATATTCGTCCATAGGTCAAATCGGATATGTAATTATTGGAATAATTGTTGGAGACTCAAATGGTGGATATGCGAGCATGATAACTTATATGCTGTTCTATATCGCCATGAATCTAGGAACTTTTGCTTGCATTATATTATTTGGTCTACGTACCGGAACTGATAACATTCGAGATTATGCAGGATTATACACAAAAGATCCTTTTTTGGCTCTCTCTTTAGCTCTATGTCTCTTATCCCTAGGAGGTCTTCCTCCACTAGCAGGTTTTTTTGGAAAACTCTATTTATTCTGGTGTGGATGGCAGGCAGGCCTATATTTCTTGGTTTCAATAGGACTCCTTACGAGCGTTCTTTCTATCTACTATTATCTAAAAATAATCAAGTTATTAATGACTGGACGAAACCAAGAAATAACCCCTCACATGCGAAATTATAGAATATCCCCTTTAAGATCAAACAATTCCATCGAATTGAGTATGATTGTATGTGTGATAGCATCTACTATACTAGGAATATCAATGAACCCGATTATTGCGATTA
+
JGHHJIIJFKHKQMMIKJKJQLLJQSOSSLSNINOSICABBCISKISJKKJIHJGEFSLMSNPMLSKOOOLMLLLOSGFDHENPKJKJLJMJMOLC=CCDIKKLJIHJLJKJSHLSSPOSMHIQPEFFB=?:DB@?65<>=<==<>>;4/0/43,1222=@EDD,**))+.@CCABBBBKFHFD@FGJLOE?67@CDL:::::LOSJSMSSEEF+*+*(*)(('&%&)(((('&%%%%%())*9CDHGEGFFGLIJILIIKKJJNNIQHHOLJIHIJPQSPSSOSLKSSMFJFHFHHJJJHISJBBCB?=;5569@=FKHGSKJIMKEDDCBFEHIMJHNKLJESOMNKSNPKLLKSMRIQSSLSKKLIKGKJGIJNSKSJJLJJJKNKKFGGHIIMQMSOKHJLLSNSKMHLGFEJEGGELLJKHGJISQHFHDDDBJHEGFEHFDHGLKOKSINMSKMMKJKKLHJJJKHSNHNMMJINJJJKMMSIKJRISSJSGGCB<9::=11BFLMKNQKSLJIKQSKKSOJJJHIIIHNHEHFJIOKIIMIKIMILHMIGJINIKJJLKJDA=1111DAHEEKHJKFFGEFEFGFFIGFGEGGGFEEGDEDG?IFFHEFDD0.---3022FH>/.)&*//3579=@ACDHEHEDCBCB@A<<<CHOJJFGL@;;IJQJPMNKSJJSPLLRNMMJJKLOOJNKLLLHJKIHGFGGGPKSPNLJBCC=BLOIOSIDGIJJKLPJKMISLMSLKNSSMSSLKSLQKNISPL,,,,,ILJHISKPLSMMJSHKOOMRNMKPSINKMMSJRSJLLNKOSNSNJLNMLPLOSSLKSSJSRMSKOHIMNNJLRSLSKKRNLSIEEHFC;;;;;??:9:::GGHILSJQLKSIMSSJPSLMMSROLLJKIIKGKMSK>;;:<GHDFFFEGJCJIHJSMJIKKHILLJKLNSISKSSSSNJNKKJNISMSMNJILLHGHHGJNSLMLJLPN?KESSNOMOLMLIIJMLIJRKSLPJSOSSSQMMKLGHLMKLMOHLKMLSJQMSJNMLKPMSSQNKINLHJIHJGISJSSLLMHRQMSSLLMKJKHIG201-:BHHHHFQNMRMKLKHISF=ISJHLKLGILLMSSSJKMSMSLSB@:3==BDFKSLNMPLLHGJHLLOOQSKNNSONQKSKKSMOSSNQSSMRRSRHIFBBSOISSILJFGHLPJJSLSJ:9,+++,7CEDFQKOLRSLIKPLQLLMNKPJKQMKKMSLKSSKOSJQOPNLKSNNGFFG;::::?>??AGIHKPSJSKSMLSJOPMNJSNSSJKHHJKOSNOGHHAAB3EMMSNJNKKJHSJMPJPKKJJHHJGFFDDFGKSKJHPISLHJNKHLIKJOSQQLKMHIKIHLKILILLHHKILMJHIGGJJJSMIHEB>>6
@134_45CNXP_4
ATGCTAGCTTTTTGGCCTAATTCTTCTTCTGATGATCGATTTAACCTCTGATCAAAAAGATATACCTTGGTTATATTTCATCTCTTCAACAAGTTTCGTAATCAACATAACGGCCCTATTGTTCCGATGGAGAGAAGAACCTATGATTAGCTTTTCAGGAAATTTCCAAACGAACAATTTCAACGAAATCTTTCAATTTCTTATTTTACTATGTTCAACTCTCTGTATTCCTCTATCCGTAGAGTACATTGAATGTACAGAAATGGCTATAACAGAGTTTCTGTTATTCATATTAACAGCTACTCTAGGAGGAATGTTTTTATGTGGTGCTAACGATTTAATAACTATCTTTGTAGCTCCAGAATGTTTCAGTTTATGCTCCTACCTATTATCTGGATATACCAAGAAAGATATACGATCTAATGAGGCTACTATGAAATATTTACTCATGGGTGGGGCAAGCTCTTCTATTCTGGTTCATGGTTTCTCTTGGCTATATGGTTCATCCGGGGGAGAGATTAGAGCTTTCAAGAAATAGTGAATGGTCTTATCAATACACAAATGTATAACTCCCAGGAATTTCAATTGCGCTTATATTCATCACTGTAGGAATTGGGTTCAAGCTTTCCTAGCCCCTTCTCATCAATGGACTCCTGACGTATACGAAGGAGTGCGGTTCGTTTGAGAAATTCCTACCTCTCTATCTATCTCTGAGATGTTTGGATTTTTCAATTTCTATGACATGCAGAAGAGAAATGCTATCCCCACGCAGACCAAGACAGAACTTTGACTTGTTCAAATAACAATTAAGGTGAAGCAGGGTCAGGAACAACGAATCTCTTTATGATAAACGGATCCATTTTGCAAGTTTGTTATTACGGGTAGTTCCTGCAAAGGATCGGACTAATGACGTATACAAGAAAGACTTGAATTCTCGATGTAGATGCTACATAGTTGGTTCTCATCCTTCAGAGACTACGAGTGTAATAGGAGCATCCGTCGACAAAAGGATCACCCTAAGATGATAATCTCATGGCTATTGAGAACGAATCAAATCAGATGGTTCCATTTCTCAATCTTTCGGACGTGCTCCTACGGAACCAAGGTCGAAAAGATTGAGAATCAGTCATTCACAACCACTGATGAAGGATTCCTCGAAAAGTTAAGGATTAGTAATCCGTTTTAGAAATAGAAAGGATTCGATCTTATACATACGCGAGGAAAGTAATCAAAAAAGAAAGAAGATGAGTTCTTCTTTACTTTTATCACTTAGGAGCCGTGCGAGATGAAAGTCTCATGCACGGTTTTGAATGAGAGAAAGAAGTGAGGAATCCTCTTTTCGACTCTGACTCTCCCCACTCCAGTCGTTGCTTTTCTTTCTGTTACTTCGAAAGTAGCTGCTCCAGCCTTCAGCCACTCGAATTTTCGATATTCCTTTTTATTTCTTATCAAATGAATGGCATCTTCTTCTGGAAATCCTAGCTATTCTTAGCATGATATTCGGAAATATCATTGCTATTACTCAAACAAGCATGAAACGTATGCTTGCATATTCATGCCATAGGTCAAATCGGATATGTAATTATTGGAATAATTGTTGGAGACTCAAATGGTGGATATGCGAGCATGATAACTTATATGCTGTTCTATATCGCCATGAATCTAGGAACTTTTGCTTGCATTATATTATTTGGTCTACATACGGAACTGATAACATTCGAGATTATGCAGGATTATACACAAAAGATCCTTTTCAGCTATCTCTTTAGCTCTATGTCTCTTATCCCTAGGAGGTCTTCCTCCACTAGCAGGTTTTTTTGGAAAACTCCATTTATTCTGGTGTGGATGGCAGGCAGGCCTATATTTCTTGGTTTCAATAGGACTACCTACGAGCGTTCTTTCTATCTACTATTATCTAAAAATAATCAAGTTATTAATGACTGGTTTGAGGCCGAATAACCCCTCACATCCGAAATTATAGAATATCCCCTTTAAGATCAAACAATTCCATCGAATTGAGTATGATTGTATGTGTGATAGCATCTACTATACCAGGAATATCAATGAACCCGATTATTGCGATTA
+
HFGJKJJFD+';;<HEFGJJKLIJLLMSMSPSLMLOIFFHFFCFGOHLKEDC9<?@FFP>;;=77788EFFGKG<;:::?AFOHHCB@BHA>==>42/0---'%%%%&+//77789A@==>=>9989>ABBDE>====F<<<:85441---)(((')4>@DKLSPMKFGDFENOOPMPISHKLJJEGHSMILSIEEGJKLSSOSSJNMINPSIJGGGPJSIJGIFGPSKHIIKQKMMRLKHLIKHIIIHMOLKSJIJFILIMMHMSIGKHMSLKNLIJJOSONIHBBEEDEQJIHIGIOONPIHLMHSHJLJGIRKIJJJLSSOHHSSNJKGHGFFFGGKJMHMOJJJJSSPSONONNJKGDHHIFISKPJQIOLSIHHIPJLKLKJKSLSKJNHHISJNDCCAAIGNOJOJISLIHEFGGNJSIJEDBB>>>98-//34?????DGFII@@@ACGGECJSLJSJSNIHFMIHFPMGKISOLKJISIIGDECCFF9987210-)))+23997DF=2-,,.*))(('((&(+..KJLFGGFGGGEHFIFHJHKNFJHJGGHHLKSMNOGFEE444,5?BB?>???FHHJHFEDEFIA-,BCDFGFFIIFEEDFHHBBBCCJB@>;:4'&(((*+.0-75,,ADEHGHIJHHGJHIFIEFEEEEHFEEEFGJHSGGBBCCBABAA?ABFHIIMSGFHFFGFFIEHGGEC>DGECBEGDFDEIH?>>=>87;'%%%%('''+,AOOHHGHIGGHFMISSOSJSSRHKSSLSRLKLIJPGIKLIJAJMSOSSLSNLSJHH@@AABNLSGFHFAAAABNSKHJKDQLKIESSIIJFFGADBDCJEFFE=>@A@@RKKKJRSIIJSLSJMSONOIJSMSSMLSJF????;:8765444:;<?LDSDGFIISSSLRPKIHHKHHFA=<>@AMQLSIIMSJNJJEEDES6666EIMLSSPKIHKPNSSSKRNMOMSSJOSKMSNSPKGFFKHSPJSKEHIIJMKLSJNIRLRII;>6KSKLHSONMLSIMLRJJIPMLHHSLAB@AFISLSJIKKLSLPPDIISMIFHSKSKB??>>CJHSKNJMKLSSLMOKMJKKSSNMSSSILLLSKJDJGF@7446CE433//+***(+++,3467<GCDEFFIKJSKMIIISIGD=<;;9;>HMMLKGOIGCGKKMJJMHLSIGEHH66657E8878<@@@FCBCBBISSNMMFCCBBCIOIIMOJOOKSNKHEACBFFCC@BBGKMKKIGFABBCCNHIIIJHSSJILLSMQIIHKLLMKGFEEEHLGIFHIIFJGIJHKKIFFFFFHLLMODIFEFCKGLSJILJIJIGFGHKOMSOLA>B-)))+34133443212826889><:::9;98869A<CCC=>GFD<:;;:;?@@@GCBB;766)((((*)'&'(33<=?@@GECMLHA:::JRSMROQOMKLIIGCD/.../ISLGIFIKNMIJLJNLHSKHLQINLJOGSHRKMHSSIDFAADKHGGOFE7421,*-++)'%%%').5561----/FIIFLGKODFEMSKOHFGHJI??>=310/''''''(-?@AAA@@A@GIKNKKPSLSLOLLMJLKKSMLSSMLOKHMPPKONSLNHSSLIMHIJJLJIQLNILLSJNLLKNRKLQSSSMKOLHJSLHJJJJQJLGNLJSFFJSIH?>?M?ESNJKJSSPIDC:878,*)*****&)((')(*''&&&***.3412>?@INISRGEGFGHMMSJIPGIJJSNSSGE-)*2*))'&%%$&&+./&.?GJQIIJLIIGFDBDCCBA@EDFFFFFJPPKNJKKNMJGSIJC7777?SPLJIJKSNJMJJFMJLSJMSLMMMJQLQRHSMPOSMKKJSISIOIJJSKIJDECDFEBA@865420.,*(%%%&(')*.((-.(:EJIJKHJMIMHEFHDCGNOSNNKNINSHFKSNIHS555531++)&&''******,0=>@@=44333+*))*BCG@AA@@GFHSGFH?=A1+,DHIHGHHMLHLKHGHFJFHJEI?????BBBBCCQJKIGGSIMJIFEDCCBFGHGIEGHHHFKINSPILKOFFIFFFECDGFIHJGGGLII
@135_45CNXP_4
GGCAATGCAAGGGAAGCCATCGATAAAATAGTGAACATTGTAAATATTTTTGGAATGGAGATAGCCATTCCACCCATTTCATCAAGATAAACAAGCCTAATTCTATCATAACTCGTTCCTGCCAAGAAAAAAAGTGCAGCGCCAATAAATCCATGAGAAATTATTTGTAAAATAGCTCCATTAAGTCCAGGATCCGTTATAGAACTAATACCTATAATTATAAAACCCATATGAGATACAGAAGAATAGGCTATTCTCTTTTTTAAATTACGTTGACCGAGAGATGTTAAAGCTGCATAAATTATTTGGATTGTACCGACTACCAACAACCAAGGAGAAAACATAGAATGAGCGTGGGGTAATAATTCCATATTGATTCGAACCAACCCATAGGCTCCCATTTTTAATAAGATTCCAGCGAGAAGCATACAGGTACTGTAATGTGCCTCACCGTGGGTGTCAGGTAACCAAGTATGTAAAGGTATAATCGGTAATTTGACGGCAAAAGCAATAAGAAATCCAATATAAAATAGTATTTCAAGTGTAACAGGATAGGATTTATTAGCTAAGAGTTCTAAATTTAATGTTGGTTCGTTCGAACCATATAAACTTATACCTAAAACTCCTATTAATAAAAAAATAGAACTTCCTGCCGTGTACAAAATAAATTTTGTAGCCGAATACAGACGTTTCTTTCCACCCCACATGGATAAAAGTAGATAAACGGGAATTAATTCTAATTCCCACATGATGAAAAAAAGTAGAAGATCCCGAGAAGAAAATAATCCTATTTGACCGCTGTACATTGCTAACATCAGGAAATGAAAAAATCGGGAATCCCGAGTAACTGGAAAAGCCGCTAAAGTGGCTAAAGTAGTAATAAATCCCGTCAGTAAAATAGTTCCTATAGAAAGTCCATCTATTCCCATTCTCCAGTAAAAATCAAAAAAATCGATCCATTTATAATCTTCGGACAGTTGAATTAATGGATCGTCCATTTTAAAATTATAACAAAAAGCGTAGGTCGTTAGAAGAAGTTCTAAGATGCAAATGCATATAGTATACCATTTATTGACTTTATTTCCCCTATGCGGGAGAAATAACATTAATGAACCAGCAGATATTGGAAAAACAACAATTATTGTTAACCAAGGAAAATCATTCGTGGTAAAGACAAGATACACCAGGTCCAAAGAACGCGTACTCAAAAAAAATATATAAATAAAAAATTTTTAACTTTTTTGAGTACGAGTACTTGTCAATAAAAAAAATAAAATGTATTCCAAATTTATTCAAATGAGGTTTTCGGTAACGTATCAATAAGCTAGACCCATACTTCGAGTTGTTCGATCGTAAGGTGCTGTTCTGATTCAAAGGTTCGGTTGTTT
+
LOJJIIOJSSIQSSPOLPJSKSKKLNSHHKKHLNSLMSSSNQPKHLHKLSSNPJOIPSJOKSKSMSPNNOSNJKSJJKMEBF@EIKIHEIMSRJKSKSMGKNQSKPMSMKSLOSFFJGGMSMMNSDD<>DDFJIHJJIKSKNMKSLLNNSNPINSLILISSJRMSSOLMSNSSNSOSMIDISLPOLIIHSSSSQSOSSKILSQR99999MPSSNLNSSLPILSSOMSQNKSMMMKSLMSJSSSNSSRPSSSMSLNMKLSD@BANJSSMLPLNJMGKIJKFIKJLJLJNNMSRSRSKSSMKSSNLPSJ77778HSKKLISSKKPIRSSKLSRLSMQPOKMSSNOLJMPNMPLKJKKOKSRMGLNNSLGDDCFHSGEDDEDEDDDEHHHLMGHHSNKNFIGA=?GFABB88AEDEFDEGIJNJNKSJOOJNKIHJHIHNJMJNQNMMILHNE@54445LSISKFJJPOONJJSKKMOHIHJGLJGHGHKHKQGSJJJSSNSHHIGIJLNNMILSMLSQQOIONMNJOSMKOSLONMO@@@@@SOKNJKGIIMLSNLOHIIKKRSKSQSSSRJNQOSNHQSMMSPLKKMSIGHGFLJGFE?@?@ANS?>>>>KHHIEKHNGHGKSOJROGMPNLHFD??ASSSLLLNMJJNLHQJHKLHGGGHEGHSPKKKINQNII//0FFEDA644-,-,,,----5,-:;HHLGIHIFFDHEJKJNOQKKJROIMKSLSMSSILINEDDEEMEJMIIMJLNQJLQCHSSPRLIGIIMF655959;;AFHMSLJHHIJFGFFGB=;;<EDGGHHNJJKIJSOLJMHHHFMJKIS<;:;43335AJJMLHHSH9AAAAB:;CEEJQOLSEFEGHIPJKKJHOJSMPSSLHOMOJJMSIJHIMLKLMIGSSSNRNOMSMOKHLIILLKSQKKMKJKKLOPLQSJKQMNMNKLHKSNJCGSJNSSKRKJLMSLNSLMJMLMLLONSIKSHKJMILSKLJKJJLPIKDDBB67ABCBIIKNNKJLIJHKNQKSKHKHIHE66656AAGEHNSKJOKMKNNSLPJJJGMLLLONJOHHSGHJIIQSPSJSONQPMNPSKLLJKJKHKMMJGEISIIICB@@CD@ADDHGMHLIHHEFFIHJJIIGLPOKHKJJJHIKOSMNSNKGKKPMKHLQOLGLGJGIOIKQIMIKKLKIJIHHNGIGGJIJIEDDDEFGEEFEGEFHHEFFJMSSPSJKKHIJHKFHFHHHHEKQLJKEGEFKI<973435,+++-12447:8886323EIJJSFFJKLIGGIHCDDFEILLGGJGFGJKHBAAABELLCCBBDHFFFEEGFGEFGDEDBCBBDDFHHJHFGGFEFNKP2111/0001BBBB?AA@A>>==AABEFGFHGDD@>?>>;4,
@136_45CNXP_4
ACGATCGAACAACTCGAAGTATGGGTCTAGCTTATTGATACGTTACCGAAAACCTCATTTGAATAAATTTGGAATACATTTTATTTTTTTTATTGACAAGTACTCGTACTCAAAAAAGTTAAAAATTTTTTATTTATATATTTTTTTTGAGTACGAGTACTTTGTCAATAAAAAATAAAATGTATTCCAAATTTATTCAAATGAGGTTTTCGGTAACGTATCAATAAGCTAGACCCATACTTCGAGTTGTTCGATCGTA
+
GLSLNHIGHIHIJHJIGJIKOKGNHIRLMMRC?::946BB@>>;56>@AEGHNKOLKHNSPOJHGIHLJQIIHHLIKMIISSJEA@JSJSIMINKMLKSKSJJNIGHGGRGDFJJSSMJGEELMSNHMNSSSIOKKLHFFECBHIOSKHGDDEG==<<<==@@23BAAA<>0<;==<>AA@CDCBC95//0>@A@BBC@@@><A9?GFDC910/5<A@BBB@:9965555EBA@@?;;96666;<=BC?BC@000/021
@137_45CNXP_4
GGCAATGCAAGGGAAGCCATCGATAAAATAGTGAACATTGTAAATATTTTTGGAATGGAGATAGCCATTCCACCCATTTCATCAAGATAAACAAGCCTAATTCTATCATAACTCGTTCCTGCCAAGAAAAAAAGTGCAGCGCCAATAATG
+
7HJFJJKSMIJSQNMKKKLLJIHGHJPOLLISHQOPJIKJLJNHKNSINSRNPMSMHJGGGGGHIIJLKJMHFFNNKPSIGG=:;9::;=DEKKHGIIGHKHILJIGGGGFFGEBCDDEJHGHFFB=;9=JJHDA@A@@A<<<963)($"
@138_45CNXP_4
AATCGCAATAATCGGGTTCATTCACAAGAACAGTTTCTAGATGGTCCAGTAGTTCCTTGGCTTGACAAGAACCAAAGTCTGGGTCAGCATCTTGGTGATGCCAGACTAAAGCACTCTCTTTTGCTTCTATATTGGATCCATCAGTAGTCTCTGTATAAAGTCTCATAATAGGTTCCACAACTTTCTTCCACTCAAGGTCATCAGATAAGCCGCTTGTTTCCCAGTCGAGAAGAATTAGGCCAAAAATACGTACGAGGTGCTGTTCTAATTCAAAGGTTCGGTGTTTGGT
+
JSLJKKHHNKSPLHIJNLLJJSMJLLINNKOJIRSSPPMSMORKKMIIMKNIMMLKSSSLSSMPNJCDDDDJJGNIRORLJHIKIJPSOQLOLOISJJKJLKMIJOLLJNKKIILLLMJPSSSLSQKJPMJMKOIHJGFHLINIKKIJKHIKLQMKNNOMJIIFFEEFFKL;:H/....ACEDDEKKJJPLLJHFGFEFFGMGGHGIMIFFCCCDDJLSOSQEFGD,++++-,-,++++,<CGFIOLJHEDEDDDCDEGIKIRE/,'''(+?@BBDEC*'&&&)*('&&
@139_45CNXP_4
AATCGCAATAATCGGGTTCATTACGAAACTTGTTGAAGAGATGAAATATAACCAAGGTATATCTTTTTGATCAGAGGTTGAATCGATCATCAGAAGAAGAATTAGGCCAAAAAGCTAGCATA
+
EEENHKGJOJOSNJISJBSSSNKKGFGHLSSLSJFFHIMDCDBCFFGNJ71//0CHHSGHBA@@>>>@?@DHKJJIHNJFFHFEIHIKKLFFC@B65BHEDBA@FAGFFFDMMMSIKGKIIG
@140_45CNXP_4
CGTACGTAAACAACTCGAAGTATGGGCTTCCCTTTGCATTGCCTACGATCGAACAACTCGAAGTATGGGCTTCCCTTGCATTGCCA
+
PPJPSIKJIRIJJQMJFJINOPOMOSLMSKIA::622HNKJSKSKMJLJIKMQKJQSONJSSSKFG@CCAGHFHIFMB?64,((('
@141_45CNXP_4
AATCGCAATAATCGGGTTCATTGATATTCCTAGTATAGTAGATGCTATCACACATACAATCATACTCAATTCGAT
+
?@AKIFGISJGN33323GA???>CDECGDCE88889JOKHJNKLKLSSSMLLSMOJM@@@?BHFGF:99=C6656
@142_45CNXP_4
AATCGCAATAATCGGGTTCATTGATATTCCTAGTATAGTAGATGCTATCACACATACAATCATACTCAATTCGATGGAATTGTTTGATCTAAAGGGGATATTCTATAATTTCGCATGTGAGGGGTTATTTCTTGGTTTCGTCCAGTCATTAATAACTTGATTATTTTTAGATAATAGTAGATAGAAAGAACACTAGTCAGTTTATATTGAAACCAAGAAATATAGGCCTGCCTGCCATCCACACCAGAATAAATAGAGTTTTCCAAAAAAACCTGCTAGTGGAGGAAGACCTCCTAGGGATAAGAGACATAGAGCTAAAGAGAGAGCCAAAAAAGGATCTTTTGTGTATAATCCTGCATAATCTCGAATGTTATCAGTTCCGGTACGTAGACCAAATAATATAATGCAAGCAAAAGTTCCTAGATTCATGGCGATATAGAACAGCATATAAGTTATCATGCTCGCATATCCACCATTTGAGTCTCCAACAATTATTCCAATAATTACATATCCGATTTGACCTATGGACGAATATGCAAGCATACGTTTCATGCTTGTTTGAGTAATAGCAATGAGATTCCCGAATATCATGCTAAGAATAGCTAGGATTTCCAGAAGAAGAATTAGGCCAAAAACGATCGTAGA
+
IHKMSSIHGGHLJJHNSMOSKKMMHMSMKJSKJPLMNOLJMGIGJILSLNHJNJONSJLIJLMIGIMGKGHFHEGESNQMJKFII??><@))*:ISIKGDLSLGJIINISOQLHNJSRKSKJPQOSOKNSSNLEDDEDD??@HFFMSOKKOKNLKSKJJJPNMJORSSJKLSLRSKIIGFGD<2(''%('%%&'%%%&''((.()5<???BNJNJKNMLLKSOLKKOKLGIGGDFHCF>F78JHDGB@@@AHPGHJHKOISKLSEKILSSSNPQSMILSPQSSSSOSSLQKSKLI=<<<<SKOJKLHNJSIRKLSPGIMMPMSIOLJJIKILSPQPQSHHQSB>QSKLKJMSSMSPPMSJSMRKKOSLORLSSKQPJMSRSSSILORSJOKRKKKLNQSPMNSKSHRGIJIQIKPLSJMKHHJGNSRMJMPKNJIMJKFHEHLJSSLRSOSQOJKIMIHSPOJJLJKMJLSQIRIJJSSSNSPJJJLKMOLQOKHGFFFSLIOLIJOJLOKKSQIMJMNLSSSIGJILQGIHIJKNPRKMILOLHLPLSSOLMMLSKRNSHDBBCCLIFECEGQKSGGFBBHGILSSSKKNKJFFGFGDC;;;;;;DGGJLJNHHIJIGHLGHJJDECCCCABCCA,++*+...0
@143_45CNXP_4
ATGCTAGCAACAACTCAAAGTATGGGGCGGTATTGCCGGTCTGCAAAACTGTATGGACGTGATGTTCGATGAAGCGGTACAGAAAATGCGGAATGTCTTCTGCAATGTTCGGCAAATTAATGGCGACTAACGCAGCAGATATTTTCGGTCTGCAGCAAAAAGGCCGTATCGCCCCAGGAAAAGATGCCGACTTCGTCTTCATTCAGCCGAATAGCAGCTATGTTCTTACCAATGACGATCTGGAATATCGCCACAAAGTCAGCCCGTATGTTGGCCGTACCATTGGCGCGCGTATCACGAAAACCATCTTACGTGGTGATGTGATTTACGACATTGAACAGGGCTGACTTTGTGGCGATATTCCAGATCGTCATTGGTAAGAACATAGCTGCTATTCGGCTGAATGAAGACGAAGTGGGCCATTTCCTGGCGTAATGTCGGCCTTCTGCCGCAGAATTTCAAAATATCTGCTGCGTTAGTACGGCCATTAATTTGCCGAACATTGGCAGGACGTTTCCGCGTTTCTGTACCGCTTCATCGAACATCGCGTCCATACAGTTTTGCAGACCGGCAATACCGCCCCATACTTCGAGTTGTTGCTAGCATA
+
JIKFC000/19<>LPI++++.4''''4-98986:777<=ECDDDDFGPNMMIKSJJOSJNKKSKPSE55544@BA@????:6/-./))))*678:<<<83340++*.=BAACDGFNSH>>=66645760//,,---11189@@D??889HQSSRFGFC=KPSC@>6)(('&&('('''''=<<7A222FEEFLIJSQLNIMSOLLSNLLDCCCBBDESSOJPSSOPSLSMKSSLSSKIKKHIHIKIGKGFGDEIIJJMOQQPSSNKPLJOMSLQJLQJJINSLJIGNJNMMNKIIGGFEDFFFSLOQOLSOSJKPQSRPSSF88888<===>GSKOMOSKNLPKSMQNNSRSJLLOMQNSMMSSOIQSMGKKSSIQSSMPPKOJFG?@?@@=????KIMISNIIOABDDA>43310''&&&%&%&',*,0-,+(''''&&&'()*'(**)))*)((%$$$$%&()-.---0299:88013.,,,,/0998:<<;965++++)*(%%&)-.-+)''&%&'&$$$&),...//=>?@=<<;,,,,*/-&&%%&&'(,.1354475322224543///-,,++01-(25455224679:?AACBCCDEC@
@144_45CNXP_4
AATCGCAATAATCGGGTTCATTGATATTCCTAGTATAGTAGATGCTATCACACATACAATCATACTCAATTCGATGGAATTGTTTGATCTTAAAGGGGATATTCTATAATTTCGCATGTGAGGGGTTATTTCTTGGTTTCGTCCAGTCATTAATAACTTGATTATTTTTAGATAATAGTAGATAGAAAGAACGCTCGTAAGGAGTCCTATTGAAACCAAGAAATATAGGCCTGCCTGCCATCCACACCAGAATAAATAGAGTTTTCCAAAAAAACCTGCTAGTGGAGGAAGACCTCCTAGGGATAAGAGACATAGAGCTAAAGAGAGAGCCAAAAAAGGATCTTTTTGCAAAAAT
+
BBDGDEDDFLOOMKQKKLNOLPIKICCB@@BB>>=BCBDGGGGGHILJMJHKIJJOKJJOKRNJPMKJJILHILLJLKKISBNHGFGKKSHDCDEGNFKEFHJKMKKKRRKOKNJLMMSKOPJJIHNKRLOMSLGFHIHD>>>>FEEEGSLKMNNJLMLMSLMKOOSSSOJILMKKIINHGHGHGIIIKJHHIIPMJQKISMMKLJJSJIMIIPLKKMSSSKKSSMSSLKRSMLPSKQKLIJKKJKKJNJIINIKSPMSSJMIRHGJABBGCSMLJJIJLIHHHIDD@=7777;;;DCHIJIJGFHHJKKJMPIJGIHQHJEDGHGBBBCBBEHFSSRHEC=?=<:93)%$##$$
@145_45CNXP_4
CGTACGTAAACAACTCGAAGTATGGGTCTAGCTTATTGATACGTTACCGAAAACCTCATTTGAATAAATTTGGAATACATTTTATTTTTTTTATTGACAAGTACTCGTACTCAAAAAAGTTTAAAAATTTTTTATTTATATATTTTTTTTGAGTACGCGTTCTTTGGACCTGGTGTATCTTGTCTTTACCATGAATGATTTTCCTTGGTTAACAATAATTGTTGTTTTTCCAATATCTGCTGGTTCATTAATGTTATTTCTCCCGCATAGGGGAAATAAAGTCAATAAATGGTATACTATATGCATTTGCATCTTAGAACTTCTTCTAACGACCTACGCTTTTTGTTATAATTTTAAAATGGACGATCCATTAATTCAACTGTCCGAAGATTATAAATGGATCGATTTTTTTGATTTTTACTGGAGAATGGGAATAGATGGACTTTCTATAGGAACTATTTTACTGACGGGATTTATTACTACTTTAGCCACTTTAGCGGCTTTTCCAGTTACTCGGGATTCCCGATTTTTTCATTTCCTGATGTTAGCAATGTACAGCGGTCAAATAGGATTATTTTCTTCTCGGGATCTTCTACTTTTTTTCATCATGTGGGAATTAGAATTAATTCCCGTTTATGTACTTTTATCCATGTGGGGTGGAAAGAAACGTCTGTATTCGGCTACAAAATTTATTTTGTACACGGCAGGAAGTTCTATTTTTTTATTAATAGGAGTTTTAGGTATAAGTTTATATGGTTCGAACGAACCAACATTAAATTTAGAACTCTTAGCTAATAAATCCTATCCTGTTACACTTGAAATACTATTTTATATTGGATTTCTTATTGCTTTTGCCGTCAAATTACCGATTATACCTTTACATACTTGGTTACCTGACACCCACGGTGAGGCACATTACAGTACCTGTATGCTTCTCGCTTGGAATTTTATTAAAAATGGGAGCCTATGGTTGGTTCGAATCAATATGAATGTTACCCCACGCTCATTCTATTTATCTCCTTTCGTATTGGTAGTAGTTACAATGCAATCATTTATACAGTTAACATCTCTCGGTCAACGTAATTTAAAAAAGAGAATAGCCTATTCTTCTGTATCTCATATGGGTTTTATAATTATAGGTATTAGTTCTATAACGGATCCTGGACTTAATGGAGCTATTTTACAAATAATTTCTCATGGATTTATTGGCGCTGCACTTTTTTTCTTGGCAGGAACGAGTTATGATAGAATTAGGCTTGTTTATCTTGATGAAATGGGTGGAATGGCTATCTCCATTCCAAAAATATCTTTACAATGTTCACTATTTTATCGATGGCTTCCCTTGCATTA
+
GJGIGHFGEEFEFHNKKSQNIKQJMIHJSHGGJIFHJGJLHGJHIGGIIIJKIJPLJISPKJHGIDGGGIIQJHLGJMNPNNSKKEILSSSSNHNHKKEEFHGHRHGKIHND<>;9:?<5,'''()?@@DFSSSMMKLKOJJIEB=LSSSIJGLINHHGFGLIFKGFGSOSSKJLSMLILIHLILDEBCDHJHRJKLINNSPLCFF@@LQSHMJJKIMHJJKLMFGKSNIJEFHKJNJOJMCCDD<;<<=GHOIHGBA96<6653@HSBBCBASSSOLKJGFFHGSJLKLNOJIJLLHHLIHOOJJKPJSNJKSKJHNSHKK<8888GGGHKILOSLLLKPMSLPNPJJHLKG@QJGMRLOJIHEDDEHKSHKKJKJOLGHHLJHIIHIKJOMSMSIJIGHSILKSGNCSSSKGHCJNSNLLGGGJSHHJLKLSSHMHGFFEA????SOSJIMKGGGFF?D;5894444889BBCBDGF=<<;311.000..0172<@HIEEKIMJIFCFDDDDCA@EFJKGHG==BAKKLSSGHFMJNQKMIHMKKHHJEFEIGGFEHFGIJJSSLIKMMQNKPLKSNSNEF>==>>KKKSKKJSHPDSSSSNKMNIIJSLMLSOJLJQOSPKISHO33;34A?:<)))))896444JHHIIIIMHOO?668ERLQNKLDCBBBBCINMPJQOLIKLIMSKMPNSSNJRMOSSQMQMLSSLSNSLNKJQSSSNJSKSRMMOKKJLSKJSRQKHJJLSJSMSSSQSJKM<::::BGJHNPJPSSSJLHJNSMKOMIILIJGKSJSSNKLLSPLKSPSJPNSLSIJKIKRSSROLMPSSKINSMSQLKPLLSMJLJIGS9666HEHSOSSPNPSREKGJGFHFMIMIFHODHRG*((((*EKIJNLNMNIJPKKJOLLSKIJJKOLSMJPOSOISMNKLMSIGC?-,'%%%&%&())(('''&&&(062*))('''''(&&&(,+++'&'''(-,,++)(()&&&&&)(+%*('&%%%&$$$$%'%&&'%&&)'$#$$%%$%&'(*(($$#$%&)''&&&&&&&&&%%%%%%(((/33)((('/0ACJOIMKIHEEE<;41/02>@BHHELKGMJNJOMKMLRQSLPSOKKOSMMSLMSPMJLLJRKRPSNSSSQSJJQLSMSKLMLILHMOSRILJKIMJMLSSOLMJIKKQMOSKNJMHJJMNSSNJKSLSMSOSNRRSMKPLNSNIPKOSSSSSLQSNJJLKHRFGFGJKPSSSFLCEGHPMIJLJNSRPSSOKKLRJNHSLQSNGGIGEGEFICCCBCINLLISQIGISHOJN>/----89===MEAAABJGIJLLSFCCBBDHIHHGGDEDDFJFF
@146_45CNXP_4
GGCAATGCAAGGGAAGCCATCGATAAAATAGTGAACATTGTAAATATTTTTGGAATGGAGATAGCCATTCCACCCATTTCATCAAGATAAACAAGCCTAATTCTATCATAACTCGTTCCTGCCAAGAAAAAAAGTGCAGCGCCAATAAATCCATGAGAAATTATTTGTAAAATAGCTCCATTAAGTCCAGGATCCGTTATAGAACTAATACCTATAATTATAAAACCCATATGAGATACAGAAGAATAGGCTATTATTACTTTTTAAATTACGTTGACCGAGAGATGTTGAAGCTGCATAAATTATTTGGATTGTACCGACTACCAACAACCAAGGAGAAAACATAGAATGAGCGTGGGGTAATAATTCCATATTGATTCGAACCAACCCATAGGCTCCCATTTTTAATAAGATTCCAGCGAGAAGCATACAGGTACTGTAATGTGCCTAGCACCGTGGGTGTCAGGTAACCAAGTATGTAAAGGTATAATCGGTAATTTGACGGCAAAAGCAATAAGAAATCCAATATAAAATAGTATTTCAAGTGTAACAGGATAGGATTTATTAGCTAAGAGTTCTAAATTTAATGTTGGTTCGTTCGAACCATATAAACTTATACCTAAAACTCCTATTAATAAAAAAATAGAACTTCCTGCCGTGTACAAAATAAATTTTGTAGCCGAATACAGACGTTTCTTTCCACCCCACATGGATAAAAGTAGATAAACGGGAATTAATTCTAATTCCCACATGATGAAAAAAAGTAGAAGATCCCGAGAAGAAAATGATCCTATTTGACCGCTGTACATTGCTAACATCAGGAAATGAAAAAATCGGGAATCCCGAGTAACTGGAAAAGCCGCTAAAGTGGCTAAAGTAGTAATAAATCCCGTCAGTAAAATAGTTCCTATAGAAAGTCCATCTATTCCCATTCTCCAGTAAAAATCAAAAAAATCGATCCATTTATAATCTTCGGACAGTTGAATTAATGGATCGTCCATTTTAAAATTATAACAAAAAGCGTAGGTCGTTAGAAGAAGTTCTAAGATGCAAATGCATATAGTATACCATTTATTGACTTTATTTCCCCTATGCGGGAGAAATAACATTAATGAACCAGCAGATATTGGAAAAACAACAATTATTGTTAACCAAGGAAAATCATTCGTGGTAAAGACAAGATACACCAGGTCCAAAGAACGCGTACTCAAAAAAAATATATAAATAAAAAATTTTTAACTTTTTTGAGTACGAGTATTTGTCAATAAAAAAAATAAAATGTATTCCAAATTTATTCAAATGAGGTTTTCGGTAACGTATCGATCAGCTAACCCATGCTTCGAGTTGTTTACGTACGA
+
NKIOPMLLSLKSNSSLPSKSKLJLIJFMLOOLPKSSSOOOSJIPMOLNOSSMNSLSRONLSHJSMLOKOPSLSINLMMSRLSDOSSSPRSSPLNSSHFFFFSNSKRLKISSSSPDSKISNNJQPGMO8?HLILJKKPJJIMHOSSJMLMKMSNMSSKLRSPSKJPSNQSMPSNRSMKE@:::;SSOMSNKLSSSLSHSSOJJLJLSLMLLSSSMSLSQRPQNKDPOMLSLPSOSOSSOSOLQSNSLSSSOQLHSR21100.-1777:EKSLSKOSNNSLLSJNSPSNLRRSSKKSSSLJKSNLQSKMPSSOSNSSLJQNQIOIILISSMLSSLKFFISLSOJSOSM<<<<<IQRJJMOKJSKKIMMSLSSLKSFIEEFD@>>ABENSINSSLOOPOSPJLDEAGHLGHGILM@SKMKLSJSLJSRMSSLQKSMRLOSSMRSSSMKDSC<0.---.2234GFHLJCJJISNIMLSPNQSKIMNKKSSHJHIIIKSJJSLMOLQHGHIHHLSPSRNNLOQJSMMLLKKRMOJILIJHHJHIHIOLSIJGHFFGIOIJNISOIJKKRLMJSKJLKKKJPSKSMO@MQKKLISJNNKNIGMMSRHLIHKIGILHJNJHFFGHGGJHGQJSJPJJJJIJPHGEGJMJIIGDDDEFGHGEDSJHIGIINFGJKLIMIKLMOOLIHLNIRPOPKLKLIMSNJNMGHFILHKKKLPGHGIHIEJINOLJNSMLKOJHIKKJSOMJKIHIGILKMLKCCBCCMSNDDHKSSSSMGJJOMLRMSE<DKLNLLSRMLISSHA???AGIIPKIIKNKJHILQILMSSJDCCCBCCESSGHFJHJIKGJMMLSISSRMLLKNMMILKOROOOSRJJKLDBCCDOSSLGEEGFGLLKSLQNRMKMNOJNIPKMSOSJIOKLKIMN<;:;<>===;=<B?=><?H?INPRSNSSSJHKLOKHEEGHJSKJJJKKLSNKKKONGDB?>8667AJIKKMILMSSIPSKRKSPNSLD812222EILMLSKMLJILJKNMSHSHIIKIIJIIMSSNMSPSLKSLPMNKKOSKHHISISNOLGGJGOJKJHLQMSSSKFGEEDSMSMMKRKLLKKSHJKLSMHJIJNKJLNKLCIMLMJOSLILLMIKJHIJSOSMJKLIJLJHMNSKLLJJKKSKSMLRPKMSSSIJKJGIIKSKJKJIKIGKSKJLMOHOJSLIIIJKKHHGFEFGGFKILRSSSSIKHIHGOQHJSSIJEFGHIJGEEEGSNSKHDIGH@A@BA*****?****,68LJJKKDDGJILSIKIEEDDEHJMJIHGGFHGHGDABBCEIEDCCDIDEEE1+**%%%$%()&'**+*,,,,>BFEEEEEJHIFFFFCB
@147_45CNXP_4
ATGCTAGCAACAACTCGAAGTATGGGTCTAGCTTATTGATACGTTACCGAAAACCTCATTTGAATAAATTTGGAATACATTTTATTTTTTTTATTGACAAGTACTCGTACTCAAAAAAGTTAAAAATTTTTTATTTATATATTTTTTTTTGAGTACGCGTTCTTGGACCTGGTGTATCTTGTCTTTACCATGAATGATTTTCCTTGGTTAACAATAATTGTTGTTTTTCCAATATCTGCTGGTTCATTAATGTTATTTCTCCCGCATAGGGGAAATAAAGTCAATAAATGGTATACTATATGCATTTGCATCTTAGAACTTCTTCTAACGACCTACGCCTTTTGTTATAATTTTAAAATGGACGATCCATTAATTCAACTGTCCGAAGATTATAAATGGATCGATTTTTTTGATTTTTACTGGAGAATGGGAATAGATGGACTTTCTATAGGAACTATTTTACTGACGGGATTTATTACTACTTTAGCCACTTTAGCGGCTTTTCCAGCATCTCGGGATTCCCGATTTTTTCATTTCCTGATGTTAGCAATGTACAGCGGTCAAATAGGATTATTTTCTTCTCGGGATCTTCTACTTTTTTTCATCATGTGGGAATTAGAATTAATTTCCCGTTTATCTACTTTTATCCATGTGGGGTGGAAAGAAACGTCTGTATTCGGCTACAAAATTTATTTTGTACACGGCAGGAAGTTCTATTTTTTTATTAATAGGAGTTTTAGGTATAAGTTTATATGGTTCGAACGAACCAACATTAAATTTAGAACTCTTAGCTAATAAATCCTATCCTGTTACACTTGAAATACTATTTTATATTGGATTTCTTATTGCTTTTGCCGTCAAATTACCGATTATACCTTTACATACTTGGTTACCTGACACCCACGGTGAGGCACATTACAGTACCTGTATGTAAAGGTATAATCGGTAATTTGACGGCAAAAGCAATAAGAAATCCAATATAAAATAGTATTTCAAGTGTAACAGGATAGGATTTATTAGCTAAGAGTTCTAAATTTAATGTTGGTTCGTTGGGACCATTATTAAACTTATACCTAAAACTCCTATTAATAAAAAAATAGAACTTCCTGCCGTGTACAAAATAAATTTTGTAGCCGAATACAGACGTTTCTTTCCACCCCACATGGATAAAAGTAGATAAACGGAAATTGGTAGAATTCCCACATGATGAAAAAAAGTAGAAGATCCCGAGAAGAAAATAATCCTATTTGACCGCTGTACATTGCTAACATCAGGAAATGAAAAAATCGGGAATCCCGAGTGACTGGAAAAGCCGCTAAAGTGGCTAAAGTAGTAATAAATCCCGTCAGTAAAATAGTTCCTATAGAAAGTCCATCTATTCCCATTCTCCAGTAAAAATCAAAAAAATCGATCCATTTATAATCTTCGGACGGTTGAAATTAATGGATCGTCCATTTAAAATTATAACAAAAGGCGTAGGTCGTTAGAAGAAGTTCTAAGATGCAAATGCATATAGTATACCATTTATTGATTTTATTTCCCCTATGCGGGAGAAATAACATTAATGAACCAGTATTGGAAAAACAACAATTATTGTTAACCAAGGAAAATACATTCATGTAGAACAAGATACACCAGGTCCAAAGAACGCGTACTCAAAAAAAAATATATAAATAAAAAATTTTTAACTTTTTTGAGTACGAGTACTTGTCAATAAAAAAAATAAAATGTATTCCAAATTTATTCAAATGAGGTTTTCGGTAACGTATCAATAAGCTAGACCCATACTTCGAGTTGCTAGCATA
+
JKJJLLJHIJSKIJHHHJNISILISQMLJLPJLSIIONLSQQGIJLMKJLMNQOLJNGFJIONSSLSOKNQIGIINJSQKLMSPJGQKSSSSSIHSGHJIHIFIFDEGGFHGFFIKSSNHIHGJJOJKIMSSGLJJHMSKJH@@<KMKJKFDCDIHJMDFF::8((,-;SLSIJJKLLPSMOJKMSJPKIIKRHSKDOJSRSFSJJJKLKPLKKNJJKNLSMKGIJHFFJIGJLIKJMHKMKQIJISPMMMKJNFHSLKOELKCISJGJIJIHJLQJJHJJHHLSOKSLQLGEJHHHSIIKJHNIKNHIKSHGC99?B??SKKNGGIJLGHHHNMQKHFFHIMQSLLSNRKOJIFFLKPJPJG>>>>@LSJJOJKIIKKIFHKGGGFEFKGHNMKKHKOJIIQHJFLMSSSMIHFGSSOB@@@AIMIKLGKIKPGHILHJLFGGPHPSOSLGKKGHHGLSSQISIKFEFFFGHKOSSKNOJHGJIEHPIIJJKMGIHFJEGIHMHH<=4333366:>>BCBBEBDEAFJNROGHGIHQPGIIHJNHFGGGFJHOGDDBBBDDEIHNHECDFFGJ=8G=;7223;;BACDDFA>444>=>ABLEFEEIHJKHFEGGIHI<<<<=FDGF=9:>78FEDG<;:897;EBGGRIFJHFLMHSLKIOLPMMSPMKKMNJSSSJJOJLSOEOHKLPJJHPMNMNKKILIHE>AEEHFKLGMKHJNOSSSMMJHRLIKJOJLJKOMJISHKIIJMKSIKMIKSLJJIIIHHJHINOKIIFH;5534:6688;;...---JMJJINKKSOMIQMSMSPNKIJJSKOMSLJHIIJIISIKLRJNLNKKNNSNSQKIFHHC@@@@MRNHMNMSIFQIOIJHKJIGNLMSIPOSOMJSJQILQHSMHILILIIMKHKSLSGJNMIIISLILKKMJMLMROSKJLPQMRSKIIHJIGGHFFKGMNOOLIMKMOSLSGIIEGINNMMSIKLSLJKNSQLIJIJHMNQMKNSLKISILNOOKGLSNMLQPMSMNSLJJJSISSMMJGNSSLIMNLLS33333664))(()+),1)((*01>>>>>BEFEECEFEBCEFFGC75.))*6889:=?@?>?@=<B@A@@???@AACD@<A@@?ABC?<6001-,,('((('')*13++++*63486746556>ACBBGEIGDDEGEEFG=<:9:9;432,+++++48:7;?@?@@>=<;6544320/..-,,,,*'(348;;;;;;::;976,,,,,/6656744556:;<89////////?@CDFABDE<;;;;==<=E?>:5,...,,,,-=@EIHFED<<<:<EEEFEDGBBDCD?=855545555676787788<@@CCDEDFKGJJHAB?<:?62...3469++0,,-.A@A?ABCDEFCA74568<ACBA=>=>@EGE=;;99;:;<;<<;;))((((((*089:....-----.---(7;;<?<=>>@?CGJNKIBEBACCBBA@<<=>ECEGGMINDA?=:;::;=@BBBAACBCCDDBCDA=:93.+'&$$$%%%&&&)**&-1357889:;::9888988679984210($$$%&*+447989::;;;;<<;:333325,,,,+2230&%$###'(%$$$$$$%(***++,9:<=?@AACDEDCCBA@???@AE><=:@LFE?><<>=?ACB?@ABECC@>DBB?7688@BHGEEEDDAB?>??@BDFABA@<>3//6@BCCBEFEFFDCDCCAAABCC@A@=<==>=;>==<==:20-*((((()+++++3444>>A@ABBA@@??>?@AAA>87666875
@148_45CNXP_4
AATCGCAATAATCGGGTTCATTGATATTCCTAGTATAGTAGATGCTATCACACATACAATCATATTCAATTCGATGGAATTGTTTGATCTTAAAGGGGATATTCTATAATTTCGCATGTGAGGGGTTATTTCTTGGTTTCGTCCAGTCATTAATAACTTGATTATTTTTAGATAATAGTAGATAGAAAGAACGCTCGTAAGGAGTCCTATTGAAACCAAGAAATATAGGCCTGCCTGCCATCCACACCAGAATAAATAGAGTTTTCCAAAAAAACCTGCTAGTGGAGGAAGACCTCCTAGGGATAAGAGACATAGAGCTAAAGAGAGAGCCAAAAAAGGATCTTTTGTGTATAATCCTGCATAATCTCGAATGTTATCAGTTCCGGTACGTAGACCAAATAATATAATGCAAGCAAAAGTTCCTAGATTCATGGCGATATAGAACAGCATATAAGTTATCATGCTCGCATATCCACCATTTGAGTCTCCAACAATTATTCCAATAATTACATATCCGATTTGACCTATGGACGAATATGCAAGCATACGTTTCATGCTTGTTTGAGTAATAGCAATGAGATTCCCGAATATCATGCTAAGAATAGCTAGGATTTCCAGAAGAAGAATTAGGCCAAAAATACGTACGA
+
KHKMJHHKJGJSFAGGIHGKONNKIHSKKNJPSNJIMGLGGEFGGGJIHHGFHEDCC?75$$$%%&+++CCGJHFGGLMRMHSJQLIKIS?777GEMJLSDSMJJMIJQOKLPRSLHKSMLSIJKMPKMKQOSIDC@@FADCDHNILJSLSKSOKIKQSKKNLKSMNSLECCCLSSJONJJLKGGMFNIKMKSSLKIKKNPLKSJJHIIJIKOIKNGFA:?AABCHHGLMNKJLJKKMPJSIGJLNLLMJNJKMILSJNIIJJMJNNCCFJFSSPJIJGJGIHIMMMINJSKNPKLMSKJJSLMIMRSMOSMSCCCBDHAGKJNQLFGGLFCEFANKKKGD?E?@=9@DIINQJOLJSOLOJKHPMIJJIJJKSNJLIFHIKGGHGFGIJQED@?>ACEEJJNLLGFEECDDDCFFFNMJSGDB??ADEGJKFA>==>?DFGGHIJHJIKJJHKIHIGNFGEFDDA???@CHGEEGDB??@?A@A??;<<EIJGKHHKPKJHGFIJMHINIIECEA??=<;44EFJFFFEGLGEHFIJJKIHIJKOJNGFINKMQHIJKIMPOKJJIJJKJMSIONIHMILLADCACFLKSJGEDECED<?>66355999<B?E>@=111438=;@FEEEFGGFGHGJHFDDDEFEE
@149_45CNXP_4
AATCGCAATAATCGGGTTCATTGATATTCCTAGTATAGTAGATGCTATCACACATACAATCATACTCAATTCGATGGAATTGTTTGATCTTAAAGGGGATATTCTATAATTTCGCATGTGAGGGGTTATTTCTTGGTTTCGTCCAGTCATTAATAACTTGATTATTTTTAGATAATAGTAGATAGAAAGAACGCTCGTAAGGAGTCCTATTGAAACCAAGAAATATAGGCCTGCCTGCCATCCACACCAGAATAAATAGAGTTTTCCAAAAAAACCTGCTAGTGGAGGAAGACCTCCTAGGGATAAGAGACATAGAGCTAAAGAGAGAGCCAAAAAAGGATCTTTTGTGTATAATCCTGCATAATCTCGAATGTTATCAGTTCCGGTACGTAGACCAAATAATATAATGCAAGCAAAAGTTCCTAGATTCATGGCGATATAGAACAGCATATAAGTTATCATGCTCGCATATCCACCATTTGAGTCTCCAACAATTATTCCAATAATTACATATCCGATTTGACCTATGGACGAATATGCAAGCATACGTTTCATGCTTGTTTGAGTAATAGCAATGAGATTCCCGAATATCATGCTAAGAATAGCTAGGATTTCCAGAAGAAGATGCCATTCATTTGATAAGAAATAAAAAGGAATATCGAAAATTCGAGTGGCTAAAGCTAAAGCAGCTACTTTCGAAGTAACAGAAAGAAAAGCAACGACTGGAGTGGGAGATCCTTCGTATACGTCAGGAGTCCATTGATGAAAAGGGGCTAGGGAAAGCTTGAACCCAATTCCTACAGTGATGAATATAAGCGCAATTGAAATTCCTGGGGAGTTATACATTTGTGTATTGATAAGACCATTCACTATTTCTTGAAGCTCAATCTCTCCGGATGAACCATATAGCCAAGAGAAACCATAAACCAGAATAGAAGAGCTTGCCCCACCCATGAGTAAATATTTCATAGTAGCCTCATTAGATCGTATATCTTTCTTGGTATATCCAGATAATAGGTAGGAGCATAAACTGAAACATTCTAGAGCTACAAAGATAGTTATTAAATCGTTAGCACCACATAAAAACATTCCTCCTAGAGTAGCTGTTAATATGAATAACAGAAACTCTGTTATAGCCATTTCTGTACATTCAATGTACTCTACGGATAGAGGAATACAGAGAGTTGAACATAGTAAAATAAGAAATTGAAAGATTTCGTTGAAATTGTTCGTTTGGAAATTTCCTGAAAAGCTAATCATA
+
SSJMJSIKKLLSLNJKNNJQSPSSQOSMSQNKLQOJNJLMKLIKIKSSIKICBBBCMGIOJIOPMHDGJMMNKILNPILSPISNSOSSLS7112GHLKLKFLOMOLRKLLLSLMKKOMJJLMMKLPOLONLPSIEEJHSKJSKIMSKLISLKJSSMKSNKSNLMLGLSSKMJKNOMJONKLKQKJLLJOOSLLSLKSQLSIOKKMJSSJJSIHSNSPSKJLKMSOMKILOKSIMEIB@><<;;;?FIIHHLLJKMKIMLSJINOSMNCDGHHSRPLSNOSPISNJIHFEFKMNQOJJIISSLNKHSHJOOJNJQPPQLSILNKOLLJHILJHJSJSSSMPQOSLQNIQNINORRMSMSSJLSLSSLSLQQMMSSOQSLLKM;8888POLLIKKHKIJPLKLQSMSMLOGHGEDDEHEMSRNIKSJISJSNOSPKHIEGGKIJIJRISKNOPJMSLJMIIRLNLMJPLINLJKMPLGLKIPLLJOIKMIJKLLNJSIOOJJGHHIJIMIJHHFHGIIGGDF?02SJLJIJEEDAABCDIGJHJIHIIJIGFGJJOKIGKHIHMKJJJIIHGHLGJFHIS@KJJIGFBDMNKRNMLMSHIKFFHGDDEFA=>???>35410246GLHEHSHJSL<;:6501@DFIKIPJHKIISMSIMISQLCAOKSKNIMJJKIIJOJJSPSNGOKHIKKHKKJ??>=EGLQIIIJKPISOMHSASMNMEJHJFMA?@@=556<>BBABKKGHFGGFHSN88889JIIFABIHFFFGHGSKJIFCD>>>>?ILBCDB99AGJIHGIKMSKOJMNJIJHJJLJJIOJEDDEEHIIFHKIKNOSRINIGFFGHJIJJHHHSQNIINMMMMJHNJIIJHKSNIJJIIJLJSKNILJMMMSKHA??>==8:GHGMIIJKSLJKJIJCFSLSSKSKLKKJKRLSLHMIMJKKHOMJSB@==GEHHILLFJIJNHHMNLKNLKSSMMKJIISJKHKIIMJHKOLIPJKJIJIMDLJJLKKNJSNGIKJMMPNFHIFGLFKFFIFFFHIKEFRSJSHJGG66678FGNGHHHHIHHGHHKNJLJKGEGFEEIHFIKIHIKIOSSLLHJKKIJQSKNGFDGFHIHHMKMHLHIKHHJKHGLHHJGIHHEFA=<878866=@DJLHKIIGHNIKJGGGIFKJLHGHIMJJIJJIIKISSMIHIHMHNHHIHGEDFFGKSLLKOIIMSLIHGF<B?A95555GMIKIKMGE:9888<IIKKJMQNIHFFKSSQHJHKLHIGF
@150_45CNXP_4
AATCGCAATAATCGGGTTCATTGATATTCCTAGTATAGTAGATGCTATCACACATACAATCATACTCAATTCGATGGAATTGTTTGATCTTAAAGGGGATATTCTATAATTTCGCATGTGAGGGGTTATTTCTTGGTTTCGTCCAGTCATTAATAACTTGATTATTTTTAGATAATAGTAGATAGAAAGAACGCTCGTAAGGAGTCCTATTGAAACCAAGAAATATAGGCCTGCCTGCCATCCACACCAGAATAAATAGAGTTTTCCAAAAAAACCTGCTAGTGGAGGAAGACCTCCTAGGGATAAGAGACATAGAGCTAAAGAGAGAGCCAAAAAAGGATCTTTTGTGTATAATCCTGCATAATCTCGAATGTTATCAGTTCCGGTACGTAGACCAAATAATATAATGCAAGCAAAAGTTCCTAGATTCATGGCGATATAGAACAGCATATAAGTTATCATGCTCGCATATCCACCATTTGAGTCTCCAACAATTATTCCAATAATTACATATCCGATTTGACCTATGGACGAATATGCAAGCATACGTTTCATGCTTGTTTGAGTAATAGCAATGAGATTCCCGAATATCATGCTAAGAATAGCTAGGATTTCCAGAAGAAGATGCCATTCATTTGATAAGAAATAAAAAGGAATATCGAAAATTCGAGTGGCTAAAGCTAAAGCAGCTACTTTCGAAGTAACAGAAAGAAAAGCAACGACTGGAGTGGGAGATCCTTCGTATACGTCAGGAGTCCATTGATGAAAAGGGGCTAGGGAAAGCTTGAACCCAATTCCTACAGTGATGAATATAAGCGCAATTGAAATTCCTGGGGAGTTATACATTTGTGTATTGATAAGACCATTCACTATTTCTTGAAGCTCAATCTCTCCCCCGGATGAAGCCATTGTCGCCAAGAGAAACCATAAACCAGAATAGAAGAGCTTGCCCCACCCATGAGTAAATATTTCATAGTAGCCTCATTAGATCGTATATCTTTCTTGGTATATCCAGATAATAGGTAGGAGCATAAACTGAAACATTCTAGAGCTACAAAGATAGTTATTAAATCGTTAGCACCACATAAAAACATTCCTCCTAGAGTAGCTGTTAATATGAATAACAGAAACTCTGTTATAGCCATTTCTGTACATTCAATGTACTCTACGGATAGAGGAATACAGAGAGTTGAACATAGTAAAATAAGAAATTGAAAGATTTCGTTGAAATTGTTCGTTTGGAAATTTCCTGAAAAGCTAATCATAGGTTCTTCTCTCCATCGGAACAATAGGGCCGTTATGCTCATTACGAAACTTGTTGAAGAGATGAAATATAACCAAGGTATATCTTTTTGATCAGAGGTTAAATCGATCATCAGAAGAAGAATTAGGCCAAAAAGCTAGCATA
+
HJHLHHGHGGJNJILKJGKJLJJSSSSSNSSLLSOMIPGGGJLIIJHKGJFKKKRHJGHHHHIHIJJHLJLKSJSJFGMMKGSHG?>>>C4000CHJIIIFHMKLMIISGMJKJJHJJLOIMJIHNSSJQKKS>;;;;ACEIEEGKKJJNKKOIOOMKMJSKMISJSLSKMJSJIMHIHHHHIIIGFKKNLKISOMQPOJNJMKEIGKHILHHQJNKLJLNMNJISIKJKJSKIJSOSLKRJSOMOILKNJMQMKOOMMSJIKHKPK@@@HCSMJJJKKIKQKJJJIJNJIILKIKSMLMNOIKKJMSNJLJMKIBISGGOE=JHKBBBBC::::SSMFLPLSLSJMQJKLOMSSSLNGOKSLOSJSKJIKJKOIIH??>>?IIGEFEDFEFGGIFFHHILJKPOKKKNHGFHFFGIJMOSKHIHGHHKHMKIECBCCDHGFHIFHHIGGGKQHIHHGFIHJGIFGEGEEGJIJSIKHHKKJLHHGHFFIGHIHIHGHRHFFEHOILHGGFIIFIEDEEGKHIFDDDFDCDB>>??@HBBBBBCCEDCDDDDHFGECDEDFMKHGFEEMSKHIGFJLKKMPJIHMJGJNNNLINIHHHGGKLSJJMKGLHJKLICQGJILINSJHOMHJIKMNIMJNHMNKIHISRSLQFLOSLLKLKPHFEJINKNOQLKLKINKMSOSJLJONLIPKIIJJNHLMJISQNMHPHFSIMMGKNJSSLGMKKMOJSOMOJSHJMHOINSILJGHSGFHE:8999ED@@<>>=?FDC@SIDIKPJNHHKLISOKKPQNKJIOMKIJJKMLMOKNQLIIEJIFIQLOMSKH;;;;;MJNHOIRSKJHHJDHHHIILJQPSSSJSLSSNILLGJGIPKJLNNSNKKMMONORMSSQSSNKNISMMG>;:9:>874330--,,.,,,,,,,;AECBFKLKSGISMSLPJSSOJNJNOLQNJMKRSSOJIFF=IIIHHGJSSRLOLKLISPSJOSSSKSLPSKMSIHJGFHHMINIHLJSJMKILPMKLNNSQLK@????JLQHDDC?@=99ABCPMOSH=>CDDJJISILIJSOSMIMIJSSSLLJMCCBCCOSJKQOLKKSSSKSK@D88GEJJHGMLIMIOOLJISLMISGKGSKNHLIHLOLLLOISSJMJLOLKKPSRSLJNJSJIGIHGFJPF@<;;;;=<<;;;>DHIGJGHDEHKGF85555EJOOSJSJJFSSLJQKIKJMMSJJSMNKCAB@ANKJKE<<;;;EFDFLISONMIISHHJKHSJGGJFPSSMJGLHNSSKJQJHHJKJLIJQSQSIOLQKSIMSNIQJQILKNNSNJJKHJSSKKI==SSIRIHGKNIJKMHKKJKSQGHFHHJIHLLSPLSNJJHPIGFFHHHLIFFFFINIGHLILORLJJSLHFHJEDFHFLSLIIGHJSM
@151_45CNXP_4
GGCAATGCAAGGGAAGCCATCGATAAAATAGTGAACATTGTAAATATTTTTGGAATGGAGATAGCCATTCCACCCATTTCATCAAGATAAACAAGCCTAATTCTATCATAACTCGTTCCTGCCAAGAAAAAAAGTGCAGCGCCAATAAATCCATGAGAAATTATTTGTAAAATAGCTCCATTAAGTCCAGGATCCGTTATAGAACTAATACCTATAATTATAAAACCCATATGAGATACAGAAGAATAGGCTATTCTCTTTTTTAAATTACGTTGACCGAGAGATGTTAAAGCTGCATAAATTATTTGGATTGTACCGACTACCAACAACCAAGGAGAAAACATAGAATGAGCGTGGGGTAATAATTCCATATTGATTCGAACCAACCCATAGGCTCCCATTTTTAATAAGATTCCAGCGAGAAGCATACAGGTACTGTAATGTGCCTCACCGTGGGTGTCAGGTAACCAAGTATGTAAAGGTATAATCGGTAATTTGACGGCAAAAGCAATAAGAAATCCAATATAAAATAGTATTTCAAGTGTAACAGGATAGGATTTATTAGCTAAGAGTTCTAAATTTAATGTTGGTTCGTTCGAACCATATAAACTTATACCTAAAACTCCTATTAATAAAAAAATAGAACTTCCTGCCGTGTACAAAATAATTTTTGTAGCCGAATACAGACGTTTCTTTCCACCCCACATGGATAAAAGTAGATAAACGGGAATTAATTCTAATTCCCACATGATGAAAAAAAGTAGAAGATCCCGAGAAGAAAATAATCCTATTTGACCGCTGTACATTGCTAACATCAGGAAATGAAAAAATCGGGAATCCCGAGTAACTGGAAAAGCCGCTAAAGTGGCTAAAGTAGTAATAAATCCCGTCAGTAAAATAGTTCCTATAGAAAGTCCATCTATTCCCATTCTCCAGTAAAAATCAAAAAAATCGATCCATTTATAATCTTCGGACAGTTGAATTAATGGATCGTCCATTTTAAAATTATAACAAAAAGCGTAGGTCGTTAGAAAATTATAAGATGCAAATGCATATAGTATACCATTTATTGACTTTATTTCCCCTATGCGGGAGAAATAACGTCATGAA
+
MSGLSSSSNKPSQSSSSLSMLJIKGOQNSLKNNQSLMKOSKSLRSOSIRSKSSSSSNSOKNSPJSSKSLII>>=:677:89NKLSKRPMKRJSINJKLJNISSMLSSJKSNPJSMMMJSJSSOHEDF=ABDSPMSISJIIDGEEEMRQLRQSJMSNLSSLSSKSNJMLMOPNLRSSMSMLKKLSSNOLLMJSSSSSMPSKNNQSSOOOSSMPOSSLLLNNSGHIHFJKKMSPSSSSMNSMMJG;;JPKLNMSJSSOISLE@<:FHSMSPLOKOLMS>>==IMRSPSNPMPSKSMQINSQNNKLKSNOSSMKLSSLSQLSOKKSQOSQNSSSQJJSIMMJNSKKSOMOMSKSRSSNSSFEEBFEDGGF>=====>=IEDB>????JLGSQLKHSMJKLLHEHKSSOOSJLPHDD@?<67HJHLNQJMMMISOSLSOSKOSSMPLPNJIEFGELNNOSJSKSSSGONMPSOLKHDCCCKGIGKLIILLJOMJLSKKLLS/..(())+++==>CCEEFDGNGJKFEEHMJSISLLSKMBBBDCSOJILKHKKMNSPNMNIKGIDDGFGIHIFIJLIMPSLSSJSSLQRIQLJIJQJIIRJGGHMLGOFDDCDDDCCD<;<<;??JHKJJNQSLJKQKDEGHIIJHHGGFJJKJLIHHHGFJGH@<?<834*)33334445ECBFFEMSHHKKHNSKGMC?ASSMNNKIJKIJISMHMJOHKILJJLSIKKHJKSMLOIPINIIFKJIKCEDDERNJFCCGSSB>>=SIIILSKLHFJILMONQKSSSRPNJIIJGOJGNNHISIRJIIHKMKSJSHQSJMLOSJNMEEFE77777GHDD@@@@?>===CEHGFDGFDDCB>---,,34622234>;855555:<::?8?ACAEDEFIHHLMMPOOPMMMJKKHHIKIIJKEE>=75665778IIHQSOIGHHFGFHDCCFISSSSLNJPLHLSSLKQOMKDHF>>FMGNKSNGJGHHOKNMMNJQIHHMHFDHKKOONONMSLLFFGFLRNSKNIMDFGFEEB?:9:76777777FDDC8888EKJPJLOKKIOKSIMHJSMOSMNJQJOOHEE4LIC;BBBILLLLKKCAB@@@*))))))5
@152_45CNXP_4
AATCGCAATAATCGGGTTCATTGATATTCCTAGTATAGTAGATGCTATCACACATACAATCATACTCAATTCGATGGAATTGTTTGATCTTAAAGGGGATATTCTATAATTTCGCATGTGAGGGGTTATTTCTTGGTTTCGTCCAGTCATTAATAACTTGATTATTTTTAGATAATAGTAGATAGAAAGAACGCTCGTAAGGAGTCCTATTGAAACCAAGAAATATAGGCCTGCCTGCCATCCACACCAGAATAAATAGAGTTTTCCAAAAAAACCTGCTAGTGGAGGAAGACCTCCTAGGGATAAGAGACATAGAGCTAAAGAGAGAGCCAAAAAAGGATCTTTTGTGTATAATCCTGCATAATCTCGAATGTTATCAGTTCCGGTACGTAGACCAAATAATATAATGCAAGCAAAAGTTCCTAGATTCATGGCGATATAGAACAGCATATAAGTTATCATGCTCGCATATCCACCATTTGAGTCTCCAACAATTATTCCAATAATTACATATCCGATTTGACCTATGGACGAATATGCAAGCATACGTTTCATGCTTGTTTGAGTAATAGCAATGAGATTCCCGAATATCATGCTAAGAATAGCTAGGATTTCCAGAAGAAGATGCCATTCATTTGATAAGAAATAAAAAGGAATATCGAAAATTCGAAGTGGCTAAAGCTAAAGCAGCTACTTTCGAAGTAACAGAAAGAAAAGCAACGACTGGAGTGGGAGATCCTTCGTATACGTCAGGAGTCCATTGATGAAAAGGGGCTAGGGAAAGCTTGAACCCAATTCCTACAGTGATGAATATAAGCGCAATTGAAATTCCTGGGGAGTTATACATTTGTGTATTGATAAGACCATTCACTATTTCTTGAAGCTCAATCTCTCCCCCGGATGAACCATATAGCCAAGAGAAACCATAGAGAACCAGAATAGAAGAGCTTGCCCCACTCATGAGTAAATATTTCATAGTAGCCTCATTAGATCGTATATCTTTCTTGGTATATCCAGATAATAGGTAGGAGCATAAACTGAAACATTCTAGAGCTACAAAGATAGTTATTAAATCGTTAGCACCACATAAAAACATTCCTCCTAGAGTAGCTGTTAATATGAATAACAGAAACTCTGTTATAGCCATTTCTGTACATTCAATGTACTCTACGGATAGAGGAATACAGAGAGTTGAACATAGTAAAATAAGAAATTGAAAGATTTCGTTGAAATTGTTCGTTTGGAAATTTCCTGAAAAGCTAATCATA
+
IGMKKIKLSSMPSNLLMLKSSRSKLJKNSNLNSSLKMKSQILKJIJLLMSMSILSLMNSNPLSNSPNNIJN??>>>NSSPLHSHKNSIHNDCBEHSOSMSRHSSOJLKQILOMNQPMMSSSSLSKSQISLSOSQNLMOSSRKSOJINNLSLSSSNSJKSMOSMLMNLKJC==>?ELEFEDEEC<:889:EFIHSMK:::9@?BGEA@?>===8:=32222ELMLSHHJKSMPJNOLSMLSKOPQSQRMKJNQRSMSSSIIFF<9LKG<<HGJSSSISNMJDDD:755540.3**,:ABFHFGFS?DABBCBEEDD>>>@EGHSSMLKJIIHDCFHSSLKJJJSOSSRQJSHSNISONMOINSRMSLSMKMSLONNKPIKHSLPMLJOFEBIGGGFGJJOSNOQKOKPSNLFJSJNIHNKKLRNPKOOOSJSSMLHGGNHOILKJOJJPSLKJNOQJSJKOIJQPISSNMISPRPMSPJSPRKLMLSSSOJSKNIKLB@@?<:::;SSKKSKNJMOKKQIMLMLLLLQHJHGGEGGIISLRSMHKSPMIKPQJPQOLHIOKSQLMMLSJPIJJIOKQLSOPKHKLPIIIIKOKSHJLHHKIJLIKKILGHKHIKLMNLGHHHJOJHHIGJKSKKHIIJKFIGPHKQKHHSLJNSERHIGLC;<;>@KIFGFONJNOKKKMRKSPJOMOPKOMNGIHJQLRLQMSQKJJFNLONKJKOKSRJQOROSNSSKOSSEACHRMGKSLJJGIOIGJFIHJKIMNKJSRROKIHFEJCEGB>EHEDEIOSJSJKDEDESIHIHLLLLSSSSGNKOIMLNKNJKJMNSOSOJIHSJNLSSSLJJNLJLNJSNKNRLOMSOOKSSOSSJKKSPSSSSOJRSMLNQINMOLNLJKJEJD22222711115HJHHKHJJMMNNOKEA=@CIMGIF?43/.'''''(***+,4ALISOJNJOIHIENLLKKQOFIIHFNIJNONOJJJECCCCIMSPOPNKHMNHHHGEFGHJGKGSSNHPNQLSMSEC@?:9977899SIMIIHHHIKGKEKJIMKLSLMKJILJHIJFGIHJMSMLSOSJIKJHGFKFFKMHIHNSMJNKLRKMLISMINKLORKEHHGGIJLMOMRNKSIKMSPSNNJIPOLLJKPMHJIKOLIMSSMSSKSQGHSSFFIIJKHIJGFFHJNJSIGHHGINHSOHGFHJKHHDCDCDFFFEFIHKSLLIHHHHIBIJKIHKJHIEEHHILLLJGGNJFIIMJSILJLNOMOIJIHQQJLGJKGMLNH
@153_45CNXP_4
CGTACGTAAACAACTCGAAGTATGGGTCTAGCTTATTGATACGTTACCGAAAACCTCATTTGAATAAATTTGGAATACATTTTATTTTTTTTATTGACAAGTACTCGTACTCAAAAAAGTTAAAAATTTTTTATTTATATATTTTTTTTGAGTACGCGTTCTTTGGACCTGGTGTATCTTGTCTTTACCACGAATGATTTTCCTTGGTTAACAATAATTGTTGTTTTTCCAATATCTGCTGGTTCATTAATGTTATTTCTCCCGCATAGGGGAAATAAAGTCAATAAATGGTATACTATATGCATTTGCATCTTAGAACTTCTTCTAACGACCTACGCTTTTTGTTATAATTTTAAAATGGACGATCCATTAATTCAACTGTCCGAAGATTATAAATGGATCGATTTTTTTGATTTTTACTGGAGAATGGGAATAGATGGACTTTCTATAGGAACTATTTTACTGACGGGATTTATTACTACTTTAGCCACTTTAGCGGCTTTTCCAGTTACTCGGGATTCCCGATTTTTTCATTTCCTGATGTTAGCAATGTACAGCGGTCAAATAGGATTATTTTCTTCTCGGGATCTTCTACCTTTTTTCATCATGTGGGAATTAGAATTAATTCCCGTTTATCTACTTTTATCCATGTGGGGTGGAAAGAAACGTCTGTATTCGGCTACAAAATTTATTTTGTACACGGCAGGAAGTTCTATTTTTTTATTAATAGGAGTTTTAGGTATAAGTTTATATGGTTCGAACGAACCAACATTAAATTTAGAACTCTTAGCTAATAAATCCTATCCTGTTACACTTGAAATACTATTTTATCATTGGATTTCTTATTGCTTTTGCCGTCAAATTACCGATTATACCTTTACATACTTGGTTACCTGACACCCACGGTGAGGCACATTACAGTACCTGTATGCTTCTCGCTGGAATCTTATTAAAAATGGGAGCCTATGGGTTGGTTCGAATCAATATGGAATTATTACCCCACGCTCATTCTATGTTTTCTCCTTGGTTGTTGGTAGTCGGTACAATCCAAATAATTTATGCAGCTTTAACATCTCTCGGTCAACGTAATTTAAAAAAGAGAATAGCCTATTCTTCTGTATCTCATATGGGTTTTATAATTATAGGTATTAGTTCTATAACGGATCCTGGACTTAATGGAGCTATTTTACAAATAATTTCTCATGGATTTATTGGCGCTACACTTTTTTTCTTGGCAGGAACGAGTTATGATAGAATTAGGCTTGTTTATCTTGATGAAATGGGTGGAATGGCTATCTCCATTCCAAAAATATTTACAATGTTCACTATTTTATCGATGGCTTCCCTTGCATTGCCA
+
LPKSGKJNKIIKSSSFIJJIOOSEEFFEI=;420.,,,/9755555=LHHJNLLMJJFJSLQLLKHNNJLSKIKNKSSRKLJSNLJIISSSSKNOMSKNJJNPKMOMPHGPQEFPSSSMSG??JSPSISHSSSRPSLMJSIQIBFHSSSLIJKSQ=;;;;/....9<ESNMPJPKJSNSQRSSSKLNPRLJOPOLSOLMSKPQSLMKPMNMSLSSOLKKRSQSHMPKIGJHIPMILRNILLNLSNSQPSNMMSOIKLSSSMSSLLJOKHSORPKKJFGEEGIIISKKMSMMILKJJHKOKMLHSMNOLSFFBA?888ADDEDDKIIPSIKLNPMQKRSSLJKMOMSSLMRNSKLLSSNRSKIMGHIILKSSIMLJMJKSMLSMKJIISMNNSJMSSSECDC6/////EBJK:::8<MMH64445NGINIHIKJOJHKKJSOHGHMILSMNKKLLHL?65556?SGQJFFEEGLLSIGEDESDBC@>BIQMSLKSMSICC@CCJFA<666ABBEEEEJHSLMSSGKHDKOJOQLDJMLQJLKKSQSHIFFFJGHDDCDDGJQKPOONKJIKMSKRHHHHFICC533334446444JIKIDNJKG==>IKIRKKISNIRLHNHKKMIJOHIMHNKKOSJHHEGHSJLSJNJGJJMKIJLKJGIILLKSHIHMJKSNLNJKKKJNLJGHIJRJKMLSKOMIKSQLNIDFHKMOSLRHOPNSMSSSLMLFGLGLISSLJHNNRMKFHHFJLKSOORKIHKSKLPLIQJLSMQJHSMLNNSOSLGGJFFFED??>?AJSSSSSLOJMJISSSMSNJIKLJKMMSLSKCBB@AJE<>*)(((..?ABBCMIEEDDEJHLPNJLKMIJLISSSSIIKSKSNSLGGIBDSL/---./IMOLSKKMLEHHFHSKSISJNKOQSHIHHFSNSNSJRLISSKNMNLLJMSLPKSMJMLJMSKGGLSOICJGHHGEKKSPSLSQSSKSKLIDGICDDCBCCDJLOS99999KOSSKSKPIPROONKHSMSKLOSSNSOSQPLQMOOJSISJROKIMMMLJGJOMKNPNJPLSMSPSJSSLSSSNMKIOOHQLSMPMSLSKQOMMA=CHKSSIFFDECGNIJMQMMQMSSNSPOLORSLSSOLPLKSSPSSLSONJMSKMMSMMHSOMJSLNMSISRMNSSMLPKNPMIJNRSLSJJMILNKSKSMMSLLLSMKRNOLQLKMSNSMJKOMNIMSKG;;<DCGJHMICEFGIJGOJHGIJGMSQSSSIILNSHPMHMNJSSKQSPSSMLILKSJMKQLSJJOJKISJSJSPIROIMJSRLJKLNHE...--6>>?GKIFGHGJIQLLLFFFFGLDEGBC@;<FFGIKGOGE
@154_45CNXP_4
ATGCTGGTTTTTACCGGCTCGCCGTTGTGGAAGCCAGTACGATGTTTAACATCAACGCCATAGGCGGAAGTATCCTGCGAGATCACCAGAATCTCTTTAACGCCCGCATCTACCAGACGTTTCGCTTCACTTAACACTTCGCCAATCGGACGGCTCACCAGGTCGCCGCGCATAGACGGAATAATGCAGAAGGTGCAGCGGTGATTACAGCCTTCAGAAATTTTCAGATAGGCATAATGACGCGACGTCAGTTTCACACCTTGTGGCACGGGCTCAGGAATGGGTTGTGTTTCGGTTTCGGCACGTAGTGATGAACGTGCTCCAGAACCTGCTCATAGCTATGAGGCCCGGTGATTTCCAGCACTTTCGGGTGGACTTCGCGGATCTGATCTTCTTTTGCCCCCAGACAACCGGTCACAATAACCTTGCCGTTTTCATTCAACGCTTCACCAATGGCTTCCCTTGCATTGGTGAAGCGTTGAATGAAAACGGCAAGGTTGTGACCGGTTGTCTGGGGGCAAAAGAAGATCAGATCCGCGAAGTCCACCCGAAAGTGCTGGATATCGCCCTGTTATCGGCTCTGGATCATCACAGTACGAAACCGAAACACAACCCATTCCTGAGCCTGGTGCACCGAGGTCTGAAACTGACGTCGGCGTGGGCATTCTGAAAATTTCTGAAGGTGGTAATTCACCGCTGCACCTTCTGCATTATTGCCTGCATGCGCGGCGACCTGGTGAGCCGTCCGATTGGCGAAGTGCTTTGAAGCGAAACGTCTGGTAGATGCGGGCGTTAAAGAGATTCTGGGTCATCTCGCAGGATACTTCCGCCACTGGCGTTGATGTTAAACATGCATATGACTTCCGCCACGGCGAGCCGGTAAAAACCAGCATA
+
GIHHOSKJLKSKJSIOLOSLFHGEDDDEEFNMHSLDCEEDSKIGB<><=>?FF@?@@@PKKHSKSSMSMNSJSNRLKM<<;?>=44444>;:88999<99989<<<>>>BCCBCOSLSMSQSOMSSSQNSSSSSNKOQSNOLMFFEEGKJMJMKLJGGEEEHHILSKRJSSOMOKLNLGNKKLNSKORSMKONLOSJSLLJI000004BHNHHGFEFHGEGGQMSKLSNQJKMSSLSKRSJNSISKHOFDDBBC610-,,--*(''(.1****,766678HIKFGKIKGHFIKDCDGPIIOQPRDD@@@AAKFGONIIGIGHICCG@??@CFGHHHLJSLPPDDDDFNHISLNSONLMNKJSPINDPNKOIMNNLNLKMQMNLRNLJPSIOHNKSIBB@B@SIKIHJHHLLOJMONJKHNJKMNLKJHILKSJKQIJGINLJSNLLKSSGFHHJJJHJMQKKFHBE<=<8765223:988679:9<>>>:8860-+***''()*-.1:=>=<<;==AFA;8<>>>=;65200..-)%%%&(*//11222000/-*&%'''-221+&%$###$$%%&()))+++,*$##%%%$%%'())**457----/;=<;89=<>??7532+++*))('&$###%&&(''''%&&('''&&&&%$%&&%%######$%&&&''(((('()*)(&&%&%%%%&(*01256654321..-----+((''&%$$$%,3'''''**+0--*((''(),-145666654441(%$$$%&0355689;::9955668<<=>???>97766877743320**))(((&')),01.'.&&&'%%%')&$##$&+-...//---++-++(&%%%&%%%%&(*))(&&&&)()))*((:;>@@B@<988876
@155_45CNXP_4
ATGCTAGCAACAACTCGAAGTATGGGTCTAGCTTATTGATACGTTACCGAAAACCTCATTTGAATAAATTTGGAATACATTTTATTTTTTTTTATTGACAAGTACTCGTACTCAAAAAAGTTAAAAATTTTTTATTTATATATTTTTTTTGAGTACGCGTTCTTTGGACCTGGTGTATCTTGTCTTTACCACGAATGATTTTCCTTGGTTAACAATAATTGTTGTTTTTCCAATATCTGCTGGTTCATTAATGTTATTTCTCCCGCATAGGGGAAATAAAGTCAATAAATGGTATACTATATGCATTTGCATCTTAGAACTTCTTCTAACGACCTACGCTTTTTGTTATAATTTTAAAATGGACGATCCATTAATTCAACTGTCCGAAGATTATAAATGGATCGATTTTTTTGATTTTTTCTGGAGAATGGGAATAGATGGACTTTCTATAGGAACTATTTTACTGACGGGATTTATTACTACTTTAGCCACTTTAGCGGCTTTTCCAGTTACTCGGGATTCCCGATTTTTTCATTTCCTGATGTTAGCAATGTACAGCGGTCAAATAGGATTATTTTCTTCTCGGGATCTTCTACTTTTTTCGTCGTGGGAATTAGAATTAATTCCCGTTTATCTACTTTTATCCATGTGGGGTGGAAAGAAACGTCTGTATTCGGCTACAAAATTTATTTTGTACACGGCAGGAAGTTCTATTTTTTTATTAATAGGAGTTTTAGGTATAAGTTTATATGGTTCGAACGAACCAACATTAAATTTAGAACTCTTAGCTAATAAATCCTATCCTGTTACACTTGAAATACTATTTTATATTGGATTTCTTATTGCTTTTGCCGTCAAATTACCGATTATACCTTTACATACTTGGTTACCTGACACCCACGGTGAGGCACATTACAGTACCTGTATGCTTCTCGCTGGAATCTTATTAAAAATGGGAGCCTATGGGTTGGTTCGAATCAATATGGAATTATTACCCCACGCTCATTCTATGTTTTCTCCTTGGTTGTTGGTAGTCGGTACAATCCAAATAATTTATGCAGCTTTAACATCTCTCGGTCAACGTAATTTAAAAAAGAGAATAGCCTATTCTTCTGTATCTCATATGGGTTTTATAATTATAGGTATTAGTTCTATAACGGATCCTGGACTTAATGGAGCTATTTTACAAATAATTTCTCATGGATTTATTGGCGCTGCACTTTTTTTCTTGGCAGGAACGAGTTATGATAGAATTAGGCTTGTTTATCTTGATGAAATGGGTGGAATGGCTATCTCCATTCCAAAAATATTTACAATGTTCACTATTTTATCGATGGCTTCCCTTGCATTGCCA
+
JSILSLKSIJJLIPJHIIRPSMSIHILHIGG42222DFGIIIHFGGKKIIIJSQKLKKMLJPOMIILLOLJNGHILIPKOKSOIG>B>JJSSKCEEIHMKIGSIIMJHSJNKIFHJJSSHHF@AMNKSJHBSSMISMJSIJHGBFASSSOPMNSRMLHJLJHCL;679:>DDFHJLOPNLSISLJIQLKORHHGHHSSLMSNJOLKIJROLSIJRKKMHNKSMMHPOSSRNNHJLLMNSSJLNMNLOPKMSKLSSDIHFAHCD@<?DHDIHNFQOJEHRGJIHFFICFGCSKKIMJFDFGEIIJSLQNLILKKLMFBCC@53...00CCBFGFGGJMJJHIHSKSKNJIJOFKSOKGGHIHIOF0///0****009<<=??===>>HIJMIKKKKKJKKMIKLMHFEJ@SSSKKC@NSLF@@@AIIKHGHIHJNHHIKGIGIGGGM?@>>>DFIMMJHSKSNNRKHKGBA@@DIJKSSILILGFNJHLGIJIKKLIHIFGGJISSMRIFGLLJIHHIPILHGLKGELASMSOPLIMNSJIIIHLKKJIJIIPNJKJFHEEEEFGSSKIKGFIMLKOKSJHKDC:0000DEIHIGIG@D=HI4-(''((++76C?=*)))**,>?J;;C;<LLMINSJFABBJLJLPIHHHHHSPJDD@CAEJMMHJSNSLKMJKSKNLKLSLGK@?IIJHJLKHPLSSIFDB8@;@BABD<9::>GESIKJSNHIMCCCDCHISSHSKMLKBMINKKOSMMMSPLMSLRMD@A@BMHKRSJLSKPJOKJOQKSIJMJJKISSQJSSSQSGNMQLSSS:8889HMKLLNKJJIKJMSSLSMSMLQLLNSMSNOKMLQSKSSJSSLMLSNMMOJSSRLSSSSMSJPGNIIKHPKMSMNJSJKSLIKPLQSKNNIKKLHSKSNSMNSKSSKKJLMSQSMNOIIHFD@5559:>FLSSLMJMJKNLPMIMKPLNJQLKIHNLLSSNSOJFKJKSSSLSOSJLJLSLNOJSLIQKHHKKKRNILKHLHLSKEDFEIKPSMSNPSMONSKSKLKHEDBDDGGJSKMJJJKKLNFFAEFGPSSSJJSOQEC@@@SPLSPLLLSINME@EISSSSLSLOIQKKIQQQSSPQMNNSPRSLISKJORPSOSSKLKIOSKRKKSSPSLPIOSLSSOKSIJKSNPSLMSSSKJKLOLQJPIHMNLSNSJAAAABFFFDNOJSSMMQQSSSQGMQLNNSSLRLPJJGSSOHIH88??EHHJIEGEFGJPLMSNIOLKSNMIHKIKJLSNSOKJLILKIJKKJJKIHEHGGGOGKIHGIKIILJIQSHPLJSKJK?;<<<JHJIGFHLFIFEGEF.---.EEDFHFHGFHIGSFJKJF
@156_45CNXP_4
CGTACGTATTTTTGGCCTAATTCTTCTTCTGATGATCGATTTAACCTCTGATCAAAAAGATATACCTTGGTTATATTTCATCTCTTCAACAAGTTTCGTAATGAGCATAACGGCCCTATTGTTCCGATGGAGAGAAGAACCTATGATTAGCTTTTCAGGAAATTTCCAAACGAACAATTTCAACGAAATCTTTCAATTTCTTATTTTACTATGTTCAACTCTCTGTATTCCTCTATCCGTAGAGTACATTGAATGTACAGAAATGGCTATAACAGAGTTTCTGTTATTCATATTAACAGCTACTCTAGGAGGAATGTTTTTATGTGGTGCTAACGATTTAATAACTATCTTTGTAGCTCTAGAATGTTTCAGTTTATGCTCCTACCTATTATCTGGATATACCAAGAAAGATATACGATCTAATGAGGCTACTATGAAATATTTACTCATGGGTGGGGCAAGCTCTTCTATTCTGGTTTATGGTTTCTCTTGGCTATATGGTTCATCCGGGGGAGAGATTGAGCTTCAAGAAATAGTGAATGGTCTTATCAATACACAAATGTATAACTCCCCAGGAATTTCAATTGCGCTTATATTCATCACTGTAGGAATTGGGTTCAAGCTTTCCCTAGCCCCTTTTCATCAATGGACTCCTGACGTATACGAAGGATCTCCCACTCCAGTCGTTGCTTTTCTTTCTGTTACTTCGAAAGTAGCTGCTTTAGCTTTAGCCACTCGAATTTTCGATATTCCTTTTTATTTCTTATCAAATGAATGGCATCTTCTTCTGGAAATCCTAGCTATTCTTAGCATGATACTCGGGAATCTCATTGCTATTACTCAAACAAGCATGAAACGTATGCTTGCATATTCGTCCATAGGTCAAATCGGATATGTAATTATTGGAATAATTGTTGGAGACTCAAATGGTGGATATGCGAGCATGATAACTTATATGCTGTTCTATATCGCCATGAATCTAGGAACTTTTGCTTGCATTATATTATTTGGTCTACGTACCGGAACTGATAACATTCGAGATTATGCAGGATTATACACAAAAGATCCTTTTTTGGCTCTCTCTTTAGCTCTATGTCTCTTATCCCTAGGAGGTCTTCCTCCACTAGCAGGTTTTTTTGGAAAACTCTATTTATTCTGGTGTGGATGGCAGGCAGGCCTATATTTCTTGGTTTCAATAGGACTCCTTACGAGCGTTCTTTCTATCTACTATTATCTAAAAATAATCAAGTTATTAATGACTGGACGAAACCAAGAAATAACCCCTCACATGCGAAATTATAGAATATCCCCTTTAAGATCAAACAATTCCATCGAATT
+
QLJMLQSJEEEFSKQHLHKJLKJSMOSNJLOSLQSLSJFIIJJPSKIKPJNPJHGHSLKMIKIMMKQRMSKNKJLLKSSOLLSNNMNJJJJMHISMKHKHJKOLLLKSISLKINKMHMSLOSPMKLLOILLPLKLJMSNOPPKSSNQOJJJFCBJLIJMMHKIIKOJEIJFFHGGIHNIKMHSNHDGLOFIEFDIMHKOMSOKNLOSKSMLKBAD==SKLNSMIKSGFFEHKLKHGEFHNIHKHFFFHGLFHJIIGGIGHILHGJGLLGIIIHHGFHGIMLOLIKMPNKIMGEEFFEIGHLGKMJGHGHHMHE@??@C32222;BEEEJIGHEGGDFGJJIGJHIJMNFFEEGIJLHLJJJMIGIFLJLGHHFOSJKKGFFFHHHIJNSKIHHMHKGJGMLIGFJJNLIJKIHGHFB@A<===?HHGDEDFEJHGKHFKGIIJJKIHC??>@@<FHFIHKOJJEFGGPKKPNGIOMHSSKIJIJGIHJLKGGGEGFGEIHHIJJGIHICDCCMHGHGKHHJIMNKIILIHGGGIFFGAAABAFFGFFFEFEEEDDDGDDGEHHHFEJEDA@?<6?DIHLNPFKHJLSKSSNI??OSSMSSSLMSIJEDBGJHGBGIIIJFMKFACA.?K?BEESSI<4-*),=;;<<?GKILJHIHJNJHKONJLMJLSSSNSMKH=?IGB7777NNRNSLSKOPOSK@MGLM;;GIJSSMLLLKJLGJMKMOLKIHMNKMPISKNJKHKHKSLNIHIGHLKHPRSPKOSSNJLSKOIQIJPMKHMMKJJKJSKKSLSKSJKKRSKJJEFEFEKC78=,,3334DA>(((()>>GGHLHHPILJSSLSOKSLGKINLSKSNSMOKMLNLMIKKLMKSSMNNSLHDA@=?ILHGJKHKNLOIHIJSLPLHMQNSONNKKSJSJSKHGGFLLLJMSISNLSIGIHHLHJGFDBECDOPNSIKNJSPSMSMIHMNLSMNLNOJKIHGHGKKLKLNLKNLSLISMQFLNMLLSLSJMHKIMOMJSJMPLJHHILHKGGRSNNPKSQIRSRQMMNLRQOSOSSJSNNMRSKJKKHJJSSMLJIGG>==>=GIFJLKII@B>6?@N=:>?GIOLOKSOMOLF?HGJOSSQOQNMOPPSSMJKKSNJGCCBDIJJLKLSLKNSKFGNSNNJKKSJLHMQPOOMIJNILNISOQSMKOQKSMGCEKGFIJLHFEDDEEEAFJNEDEB@BABFQJKNLLJSJHMMNMPMKJKLKLIJIJOISMQNKRJKKJQNOQGHJKJMHLNMKRLONSLQMSNSMSKKMPKNPKOKMJKOJQPMSJOQJSHNSRJF9AHB8ASMIIKHGHJHJINMKLKGNJLJ
@157_45CNXP_4
GGCAATGCAAGGGAAGCCATCGATAAAATAGTGAACATTGTAAATATTTTTGGAATGGAGATAGCCATTCCACCCATTTCATCAAGATAAACAAGCCTAATTCTATCATAACTCGTTCCTGCCAAGAAAAAAAGTGCAGCGCCAATAAATCCATGAGAAATTATTTGTAAAATAGCTCCATTAAGTCCAGGATCCGTTATAGAACTAATACCTATAATTATAAAACCCATATGAGATACAGAAGAATAGGCTATTCTCTTTTTTAAATTACGTTGACCGAGAGATGTTAAAGCTGCATAAATTATTTGGATTGTACCGACTACCAACAACCAAGGAGAAAACATAGAATGAGCGTGGGGTAATAATTCCATATTGATTCGAACCAACCCATAGGCTCCATTTTTAATAAGATTCCAGCGAGAAGCATACAGGTACTGTAATGTGCCTCACCGTGGGTGTCAGGTAACCAAGTATGTAAAGGTATAATCGGTAATTTGACGGCAAAAGCAATAAGAAATCCAATATAAAATAGTATTTCAAGTGTAACAGGATAGGATTTATTAGCTAAGAGTTCTAAATTTAATGTTGGTTCGTTCGAACCATATAAACTTATACCTAAAACTCCTATTAATAAAAAAATAGAACTTCCTGCCGTGTACAAAATAAATTTTGTAGCCGAATACAGACGTTTCTTTCCACCCCACATGGATAAAAGTAGATAAACGGGAATTAATTCTAATTCCCACATGATGAAAAAAAGTAGAAGATCCCGAGAAGAAAATAATCCTATTTGACCGCTGTACATTGCTAACATCAGGAAATGAAAAAATCGGGAATCCCGAGTAACTGGAAAAGCCGCTAAAGTGGCTAAAGTAGTAATAAATCCCGTCAGTAAAATAGTTCCTATAGAAAGTCCATCTATTCCCATTCTCCAGTAAAAATCAAAAAAATCGATCCATTTATAATCTTCGGACAGTTGAATTAATGGATCGTCCATTTTAAAATTATAACAAAAAGCGTAGGTCGTTAGAAGAAGTTCTAAGATGCAAATGCATATAGTATACCATTTATTGACTTTATTTCCCCTATGCGGGAGAAATAACATTAATGAACCAGCAGATATTGGAAAAACAACAATTATTGTTAACCAAGGAAAATCATTCATGGTAAAGACAAGATACACCAGGTCCAAAGAACGCGTACTCAAAAAAAATATATAAATAAAAAATTTTTAACTTTTTTGAGTACGAGTACTTGTCAATAAAAAAAATAAAATGTATTCCAAATTTATTCAAATGAGGTTTTCGGTAACGTATCAATAAGCTAGACCCATACTTCGAGTTGTTGCTAGCATA
+
OLNLSSLMNSLMOSSLQKPMMKLLLSLMPSSSKLSSLSSSSLNOKQOKMNSKSMSLKSNMQNRJONSQSJMKRKSNSLSKKPOSLSSQKKSSSSMROINPJRNMMSPOMKLOSOSSSPOLQKSLFBEMIG@SOSMLSLSRMMSSQSPQOJQSKKMLNSSRSQNPSSSJPRQSSSJROJQMJMOMSKNKSNLLSSHLMQSSKNOSLSRHSOSKSSSSSNJSSSSSLPSJPSNSSPPMSOSSSPMSMKQMKSKNKSNRNQMLLSKSPJPSMSLSJNSOOLOPSKKSSQSSSSSQSIHSJSMIGDDE@@A==>>>DHFHGEHGOISQISSKIMPSSSSSSKSSLPKSLKLMLLNKSOINKJIKNSJIMPOMNIOKSLSMPISJMNJLOSGRKHNHKLSF=5))<JJNRSSJSJPSSLSSKNLMNJSFSMPJSLFJJLJKOSOKJSSJNSNQJHHIJJSOLLJLLSONKLSSKKD@=533467CSPHIGIGKNGMISKKMINOLPHJQMSMSRSLHHGSOSSSSNMLKHMPSLSLSSOQLJSLKIHGIHPSHNSKIOMKMKNKNSOSSSLLSOONSNLLPQPLMKJPKSSPNMLNSKKKMLJMMRMKMNKJKFFFFGFSJPMHSMISIQPLSOLKSOGINSSMOKNNILHKGIKKHMLHJOKSD;<SSFLIHIKKLJFEEIIRQLMKQOPSPILOEEFEEJJHSKB>IFDGIGJGMMILHNKMJNRSNPIGJIKINNPIHJHKNIKLLIILLQMSB?<?@SSKOHHHLSLSPMSKGSLSQMHLSKFSMSIMSHILMMISHGGGJQSSKHMGQH5555:6112?ELNBBAA97777FHJLJSONSSPJGOMIQSMJLSMLSIJJQFJQSSOJOJHHCAA=====IGHIIBABBAJMHHHIKHJMRLQSOKMSSNKISJLMHNJJMIKKKKMJJNSKSSOOHSRB@?@?8888NSSSJLKIMMOMMMSPNJSJSSQJMPPLHJSJMILJRIKSMOSLISJMGFJMHGHIHSMSSJNLHPNSSSJLSLILIH?>>966777KKKJKPKJHHLKLJILKHNLSMILHFIJOILSKSKOJMJIKC7,''(('+03)6:<=<;867535;>FRHLGFDGCCDCDJIGJHONNQKLMISMSNSKIHHJGIKHJMIMMJPOSIKRIJMHNPOMHHFGHGHJJFFIFHCDDCDEEHFFJJGGEDBCBBCCCDEDEEFEDECESSSLJGHIFGFJHFHLMJIJGHJSKLGKIJMRS>=<<>IFFDFEEDCDDDFDEDENLLSSSQECGMPHRJFJHFFEFGKHHIHGHIIIHFFDEEEKNCBABCJFEDGECEDDGFDDCDEDAAABAFGKGEDDCFHFKIMIGKGGFD
@158_45CNXP_4
GGCAATGCAAGGGAAGCCATCGATAAAATAGTGAACATTGTAAATATTTTTGGAATGGAGATAGCCATTCCACCCATTTCATCAAGATAAACAAGCCTAATTCTATCATAACTCGTCCTACCCCAAGAAAAAAAGTGCAGCGCCAATAAATCCATGAGAAATTATTTGTAAAATAGCTCCATTAAGTCCAGGATCCGTTATAGAACTAATACCTATAATTATAAAACCCATATGAGATACAGAAGAATAGGCTATTCTCTTTTTTAAATTCAGTTTGACCGAGAGATGTTAAAGCTGCATAAATTATTTGGATTGTACCGACTACCAACAACCAAGGAGAAAACATAGAATGAGCGTGGGGTAATAATTCCATATTGATTCGAACCAACCCATAGGCTCCCATTTTTAATAAGATTCCAGCGAGAAGCATACA
+
JLJNOSLLCJKSLNJJNGMMBEDEC=BCA43333FGIKJJHHILIPQLSSSNFQSNSSNMLQMSPMPSSNRRSQSLSKMHHSGSDHKJMJOKKOKMKJHJSOQLMJQLSSLIP100/251.*)((*8?BAFHIHFBCCCMRKIJKILLLLSNSQSLLLOSSSQMSNKMMNSSSLSMILKSLSKMQJMLSKSMSOORQPQLINNISSRNKHKILMMLRLOJMSKKKPQSMLSQSNKKLSPSJSMSIJMLJOMLIGIE74-,,,,./0276901111122MHJFILKFOOSKLNPMMMMKMKSSNRQPJLSOSNMMOONOMMQNSIKOSJLOONSSMLLSIKISNJNNSSJSMHHIHIHLMIIGGKNKLMKOJKILSSLKMKHIIJGJIKHIGIMHLJNHFGHGHHSSSMSSNNSKLHOSLLRILNMRIMJIJGI
@159_45CNXP_4
AATCGCAATAATCGGGTTCATTGATATTCCTAGTATAGTAGATGCTATCACACATACAATCATACTCAATTCGATGGAATTGTTTGATCTAAAGGGGATATTCTATAATTTCGCATGTGAGGGGTTATTTCTTGGTTTCGTCCAGTCATTAATAACTTGATTATTTTTAGATAATAGTAGATAGAAAGAACGCTCGTAAGGAGTCCTATTGAAACCAAGAAATATAGGCCTGCCTGCCATCCACACCAGAATAAATAGAGTTTTCCAAAAAAACCTGCTAGTGGAGGAAGACCTCCTAGGGATAAGAGACATAGAGCTAAAGAGAGAGCCAAAAAAGGATCTTTTGTGTATAATCCTGCATAATCTCGAATGTTATCAGTTCCGGTACGTAGACCAAATAATATAATGCAAGCAAAAGTTCCTAGATTCATGGCGATATAGAACAGCATATAAGTTATCATGCTCGCATATCCACCATTTGAGCTACGAACAATTATTCCAATAATTACATATCCGATTTGACCTATGGACGAATATGCAAGCATACGTTTCATGCTTGTTTGAGTAATAGCAATGAGATTCCCGAATATCATGCTAAGAATAGCTAGGATTTCCAGAAGAAGATGCCATTCATTTGATAAGAAATAAAAAGGAATATCCGAAAATTCGAGTGGCTAAAGCTAAAGCAGCTACTTTCGAAGTAACAGAAAGAAAAGCAACGACTGGAGTGGGAGATCCTTCGTATACGTCAGGAGTCCATTGATGAAAAGGGGCTAGGGAAAGCTTGAACCCAATTCCTACAGTGATGAATATCCACAAGCGCAATTGAAATTCAGGCCCTATACATTTGTGTATTGATAAGACCATTCACTATTTCTTGAAGCTCAATCTCTTCCGGATGAACCATATAGCCAAGAGAAACCATAAACCAGAATAGAAGAGCTTGCCCCACCCATGAGTAAATATTTCATAGTAGCCTCATTAGATCGTATATCTTTCTTGGTATATCCAGATAATAGGTAGGAGCATAAACTGAAACATTCTAGAGCTACAAAGATAGTTATTAAATCGTTAGCACCACATAAAAACATTCCTCTAGAGTAGCTGTTAATATGAATAACAGAAACTCTGTTATAGCCATTTCTGTACATTCAATGTACTCTACGGATAGAGGAATACAGAGAGTTGAACATAGTAAAATAAGAAATTGAAAGATTTCGTTGAAATTGTTCGTTTGGAAATTTCCTGAAAAGCTAATCATAGGTTCTTCTCTCCATCGGAACAATAGGGCCGTTATGCTCATTACGAAACTTGTTGAAGAGATGAAATATAACCAAGGTATATCTTTTTGATCAGAGGTTAAATCGATCATCAGAAGAAGAATTAGGCCAAAAACGATCGTATACGATCGAACAACTCGAAGTATGGGTCTAGCTTATTGATACGTTACCGAAAACCTCATTTGAATAAATTTGGAATACATTTTATTTTTTTTATTGACAAGTACTCGTACTCAAAAAAGTTAAAAATTTTTTATTTATATATTTTTTTTGAGTACGCGTTCTTTGGACCTGGTGTATCTTGTCTTTACCACGAATGATTTTCCTTGGTTAACAATAATTGTTGTTTTTCCAATATCTGCTGGTTCATTAATGTTATTTCTCCCGCATAGGGGAAATAAAGTCAATAAATGGTATACTATATGCATTTGCATCTTAGAACTTCTTCTAACGACCTACGCTTTTTGTTATAATTTTAAAATGGACGATCCATTAATTCAACTGTCCGAAGATTATAAATGGATCGATTTTTTTTGATTTTTACTGGAGAATGGGAATAGATGGACTTTCTATAGGAACTATTTTACTGACGGGATTTATTACTACTTTAGCCACTTTAGCGGCTTTTCCAGTTACTCGGGATTCCCGATTTTTTCATTTCCTGATGTTAGCAATGTACAGCGGTCAAATAGGATTATTTTCTTCTCGGGATCTTCTACTTTTTTTCTCATCATGTGGGAATTAGAATTAATTCCCGTTTATCTACTTTTATCCATGTGGGGTGGAAAGAAACGTCTGTATTCGGCTACAAAATTTATTTTGTACACGGCAAATTATATTTTTTTATTAATAGGAGTTTTAGGTATAAGTTTATATGGTTCGAACGAACCAACATTAAATTTAGAACTCTTAGCTAATAAATCCTATCCTGTTACACTTGAAATACTATTTTATATTGGATTTCTTATTGCTTTTGCCGTCAAATTACCGATTATACCTTTACATACTTGGTTACCTGACACCCACGGTGAGGCACATTACAGTACCTGTATGCTTCTCGCTGAATCTTATTAAAAATGGGAGCCTATGGGTTGGTTCGAATCAATATAGAAAATATTCCACGCTCATTCTATGTTTTCTCCTTGGTTGTTGGTAGTCGGTACAATCCAAATAATTTATGCAGCTTTTTCAGCGTCTCGGTCAACGTAATTTAAAAAAGAGAATAGCCTATTCTTCTGTATCTCATATGGGTTTTATCATTAGGTATTAGTTCTATAACGGATCCTGGACTTAATGGAGCTATTTTACAAATAATTTCTCATGGATTTATTGGCGCTGCACTTTTTTTCTTGGCAGGAACGAGTTATGATAGAATTAGGCTTGTTTATCTTGATGAAATGGGTGGAATGGCTATCTCCATTCCAAAAATATTTACAATGTTCACTATTTTATCGATGGCTTCCCTTGCATTGCAC
+
GIGMKLKKJIIH43334B76666CFEBCCBDJJSHRHJGGJNGKSQRSJJKKLJPNSKSSDDED@A@?ACB:99:;HIJKSOJJLEEG88---:HIFPJGHSECDCCSEFSFBA?>?BDJJIMKNMKKJF,,+))******+,9<<@AGLMNQJGNMF@;?>>CB@FD87669999:B@AABBCGKIIGINJMOKOKNLPNSPKNKSKHSJGKMSIJJMPMNOMJKJLILISSJSOMJISNMJMMMEHJIIMROPSMLIHIHGLJHA?AB@SMMJMKKHC555=65544;<<;877:FKHIJKGSHMIJOLMKNLIIKKHF;9@EFEDEELDGKMQMSSSJMMSSPLPSRSSNISKROIPSLMREB>>?FEFLJHHPJGPLMJSIHKIMJKJJGHJSMJMSSMSKSSMLKKKKKIOKKSJJHFB@@ADDMIHISCDC>>777789@IFJNIKKMOLSSLMKKHOPC@@A@FEF@A96552,,+'$$$%'+-/DEC@?@@BEGHDECB=;;<*))+77769/0EDEDC::::0/..02112:;HJKMIFGHHGGHGLHIIIKKIHHHEDEAAAAABJFGG@??AB@@DDHS,****+30-()''())*,067998>A?=@FFOE@@ACCAABDHGFC26?>4222C>BA?>?FL////A///22;EPSIGEEEFJSMJKMOKQGIFJSGGEDA@@A6++EGFSIHHI?@A;9=>IHBIMSJ;;;;777671/7344444GI<::::<====EEEENIEF<;;9:@ABCCC>MHGGE000,*/;///-,())287BCEJGGJIHHEIIH----.?)'&&'),2:@?@AA><;757*%%%$%%%%%&9;==A8FD?@CABCD75577>;<:<<=>GPLJSKLKSKSJMOIILHI>=-***+?>HJKNLDDCA7111@@@CGSMMNSRSKQSMJKPKKPMGSOOKMKJLINHKSMFSOHLBABABLKRRSSSIKKKINOSKMJNPPQLLLLGGKOHPRJNSNKLNRLLMHSOPHONLNSKOMLKIABCBAAACJNMMMGEMOSOOIKJJILLSMII@@@AKLKFFJPSPKKNJLFNIHIOPQMJHLGSSNSSN=?8,,73+++499;<HLSPLOJNKSKMJSKRHJMMJMSLMSLSIRHJRSMGINLJKHSOGMSSLJQQJPLKNIKJLA@85444>BHSSIIE@D@DCIJCBBBCEIIHHSJNJMQSKLJSPKIMHNOLJHEEEDDLJSMSJLGIAAC@99HKGIPLNMPHRKSNLRLJHIQLLJKJJKOECBCBICI@ASJFHGG///.////B=><<>CDHJSOJGKHSONSQSLSKHJJKSSNHMMJSRQMSLMLSRJSSNQHMJGGSLSJHRHHJHKNNSHLLJJIIKKPNIOKSROLSJSGFEDEEGFJHGGSSKHKIHNIIJJFEGDDHFFKSGS?>>>?FKJIIKKPIRQKSMIKSMMKJFGHGLILII?KMLOMGGGJLIPPJHSIKMIIEDEFGHFFFKINLHJLSMFE@@@??EB@@???@??@AABGEEDFJJHGEBCFHGFDGGNLJRIOGKKHFEA@7HIHKFEECDD;;::;<<C;44556DFEHGHJE??@?JKHMLLJGKIHQGJJIKHSOPHLOMOLJLJFFFFJKQGHSKMIKAKHJMJJGHMNMMLPRSRHAAAAAKSNLSGILSOSBGB>DHQDDFIHOFEE@1...06677??8GBFHMJFIGFKJKKKSDKCSIKCFHA@EFDEF>;;;;GGGJJRNSMHNOJLKSLORKNSKIJIMJKKJNSGSLIIKHHIKQIMGKLFHKLKLRNOJKSQLLJQKJPQJKLKMMMGGEFJ@SJLLHSCJPSNLKLMNNSNKKIKKOKLHLJIMLLKJSRQSISKHLPQLMLJLSRQSIMIACDCJNMNSP??KHEBEE;ISSLSKIKJNSJJLFLOKKJAA=:201-,,15EGA@@<=E?HSKLSKNILJNSNQRPMKNSSLLLLSISHMKIHND444446668PQJISLIGH;;++++,DCCCCCDFAFBFLSCI8***966667CDLSLOSSJSQSIKLI:;F>DHC;<....*,-@@BCHIMKNLMSJNKJGLGGIQLHHJKSGIHGHIOGRRMRNSNNNQRISISSMJLLHI:831///0///02ACDJSLPI>>>=<<<=MHIHFIIHGHLPKRSSNKKG-----8..-.6778ABC<<<<;=>?IAAAAAABBAFECCEDDILNMJNSKSSSMIHJAABKSLOPQKIKNLSLSSSHNEIAAAABKMLMSKHOIOPJFMEKJGHGEFGGK:9:999;EGIMHFJJKLNSNKNRHRSSSSSNHJGCEFC??<;;=ADCC=966<67A===GFE???HEHFE==978:*((')))&&&&&&+23(((''&&&&)()''''''''''''4/////*)'''())*+....?HHJMHSMHJFHPIPOJSLHLSKSSSRSNPSOOJK99999@@@@C>>>>BINFGNGLD@@7686444,+++-::=43333333../..330143643898:@AEGGOIRS@@??@BFAAAMLMKSNMLNJMSRJH+**)$$%%&+-,+++(+++,9:FJJIKSSSKLIJJIFINKKKKGKKJQLGGGKGH;;;;;EECBB@BEEEGFBBAADJJMJIMFDCCMOSLSAS99MJMPLKHIHLHGEE=<=:0//<=BIOKHSIKLSKSLMD=>NJSSLSJMJLHIGGGHKJFILFECC9555@@@CFBA:8*(((*78:@?<<=?@IJNMGLD@@@;;;;<@@>7=:;=>;7-('
@160_45CNXP_4
ATGCTAGCAACAACTCGAAGTATGGGTCTAGCTTATTGATACGTTACCGAAAACCTCATTTGAATAAATTTGGAATACATTTTATTTTTTTTATTGACAAGTACTCGTACTCAAAAAAGTTAAAAATTTTTTATTTATATATTTTTTTTGAGTACGCGTTCTTTGGACCTGGTGTATCTTGTCTTTACCACGAATGATTTTCCTTGGTTAACAATAATTGTTGTTTTTCCAATATCTGCTGGTTCATTAATGTTATTTCTCCCGCATAGGGGAAATAAAGTCAATAAATGGTATACTATATGCATTTGCATCTTAGAACTTCTTCTAACGACCTACGCTTTTTGTTATAATTTTAAAATGGACGATCCATTAATTCAACTGTCCGAAGATTATAAATGGATCGATTTTTTTGATTTTTACTGGAGAATGGGAATAGATGGACTTTCTATAGGAACTATTTTACTGACGGGATTTATTACTACTTTAGCCACTTTAGCGGCTTTTCCATTATTCGGGATTCCCCCGATTTTTTCATTTCCTGATGTTAGCAATGTACAGCGGTCAAATAGGATTATTTTCTTCTCGGGATCTTCTACTTTTTTTCATCATGTGGGAATTAGAATTAATTCCCGTTTATGTACTTTTATCCATGTGGGGTGGAAGAGAAACGTCTGTATTCGGCTACAAAATTTATTTTGTACACGGCAGGAAGTTCTATTTTTTTATTAATAGGAGTTTTAGGTATAAGTTTATATGGTTCGAACGAACCAACATTAAATTTAGAACTCTTAGCTAATAAATCCTATCCTGTTACACTTGAAATACTATTTTATATTGGATTTCTTATTGCTTTTGCCGTCAAATTACCGATTATACCTTTACATACTTGGTTACCTGACACCCACGGTGAGGCACATTACAGTACCTGTATGCTTCTCGCTGGAATCTTATTAAAAATGGGAGCCTATGGGTTGGTTCGAATCAATATGGAATTATTACCCCACGCTCATTCTATGTTTTCTCCTTGGTTGTTGGTAGTCGGTACAATCCAAATAATTTATGCAGCTTTAACATCTCTCGGTCAACGTAATTTAAAAAAGAGAATAGCCTATTCTTCTGTATCTCATATGGGTTTTATAATTATAGGTATTAGTTCTATAACGGATCCTGGACTTAATGGAGCTATTTTACAAATAATTTCTCATGGATTTATTGGCGCTGCACTTTTTTTCTTGGCAGGAACGAGTTATGATAGAATTAGGCTTGTTTATCTTGATGAAATGGGTGGAATGGCTATCTCCATTCCAAAAATATTTACAATGTTCACTATTTTATCGATGGCTTCCCTTGCATTGCCA
+
FEEKSJSMKJKJSSJQLPJOKPKHQJHKPLJKEDCCC44443222046<<=>>HKKFDIJSSSLSJOLSLSMHSJIQLJKLOPGF>?;GHISMMLKLIIFFLFEHFFHIGIEB??BSSIFE@AKIRMGHHSSMSMLGORNJHKIMSSSQLSIMISEDCC=86=92@BILNLOQSMSSLLMSLMSLSMLJSLMIJSIMSLSSSHKOJMSQNOKLKSPSJLLPJKMELJNISIHHJPKQSSJMSSNOJMQNMKLSSKLOMOKQKLJMLJISKLLLSIISNNLSKJMQJLJISQIKLNSJNJMINNLNMKJSQJPSOOMLKMLMKPSPSSQNISLKQNSKPOLILSRSKJIMHHII@?HKMLIJIHIFGHJNISQJSOLMIMHLIJOIMMHLLMOJSJNISHKGJGGFBA<GINGGG?LLSPKMJJLIKIIIIPILISJIHKKSIHLSKSSNOMQLJLILOHSLNIILHLEEFDEJLNKSJHKNJJKG?BBCBCIIJGHLCCC>90-,,*'''*+++,8:CB==<:77>><AMILJDCDHLHKHKJIJMMEGGFJKJGGFEEFDEGCEEFAB@BAGIMKSLLJMGFDDBEEGDLHHE9988666688=?:::99-------,,,212135434,**++).2333311212:JEFGGAA=741-('%((*..,*'&%&&'25DEEFGIHGHHKOLSNHOLQLSMKMSLNIFHKEQLSNKSOLKPMSSSHICDGMIMOLJEHIMJHKKLIIHIKNLQKKPMJKLJHJSIGJJJKJMIJSPMLRMIRIJKSMSKINLNQMLPLNSOQMLPJPMLOSLQLMLMLPSPNSRLLSNJMSRPSNNOJMFIJQKSSLSSHFIKPMLSKOKKGKKSMSNSKLSSJPLLNNJOSPNQLMQOMOSSLKMSMMSKSMJMGMJMHILJKSIKJKLSLJPIKLIJNKLMISLNLLKJMJKJJJOKSNONFFFSKQ999943222::KGIHJHIOFGCELIMOHNIMKEHLKKIMMLIJHGFKIJINMNKHIKFIHIJIGKJHLMISLKOKJILLILHEEEFLNBONGGIKNLFKINLIJSIISNENNMOMQPSQLNNKSPLNKMKLSKJSA9A>SNJJJLILSMHHJILMONSQKNJPONONLJLNPSSMNSSNLLOISMHMLNSOSQNMKPLOQMKOSKOOSRSOPOOSMLMNNLJPMLKSQMSSSJ?===MJSILMSNKJKPKSLPOSSPKSQMNPQNHJJB>SSSSNSHHFFFHHJLIHLJJNMMRSOOOPKRGIKLOKJKNSMPJNOLJNMKLKMKSJNKGIKIINHLIJKJNPJOMLKNMSSONGGJQJJKJGIIKFFJKIHMJMLPHDDDDFIJKFDB@B>>AB<::94
@161_45CNXP_4
GGCAATGCAAGGGAAGCCATCGATAAAATAGTGAACATTGTAAATATTTTTTGGAATGGAGATAGCCATTCCACCCATTTCATCAAGATAAACAAGCCTAATTCTATCATAACTCGTTCCTGCCAAGAAAAAAAGTGCAGCGCCAATAAATCCATGAGAAATTATTTGTAAAATAGCTCCATTAAGTCCAGGATCCGTTATAGAACTAATACCTATAATTATAAAACCCATATGAGATACAGAAGAATAGGCTATTCTCTTTTTTAAATTACGTTGACCGGGAGATGTTGAAGCTGCATAAATTATTTGGATTGTACCGACTACCAACAACCAAGGAGAAAACATAGAATGAGCGTGGGGTAATAATTCCATATTGATGAAATGGGTGGAATGGCTATCTCCATTCCAAAAATATTTACAATGTTCACTATTTTATCGATGGCTTCCCTTGCATTGCCA
+
GEGLJIHSJKNHSLSDICCBA<<=<>C;9443334ADJIOMPSMOLKKPGSMLSMLSPSRMSINSOJSSNSKPIOJKOKSSMSPLSLSSJSOPMKKLMMHJMKQLHIKKIJLOKNKLJHJSLOLGHFIGFHASKKIIKJIHGGHGISLLSPNSLHQSNSSNSQLQONRNMMSSSLKJLSJLSQSLKSNQLIQJOOPPSNIKMKCKJJNSKPOSOSKNKNSSKMSOSSMKLLKSPSMSNOOS888E7777777=FHMLMNMA=89GJJKRJIIHGISKSSPLKKPRLKRLMSMSLOOIKSKNOSMLINSPMOSSSHSLKKPNMHJILKSLJKMISIFGDGIJRNNOLJPKNIKGIHGHIIJHIJMLJGG><<<<GKLNNRMQKKJJJH?=82--,,-+/*))))<=:9559:LNGCBDAFKJHGHFFEEFDHGHPOSHCBCBCJFJHIGGHHGIHHEEGD
@162_45CNXP_4
AATCGCAATAATCGGGTTCATTGATATTCCTAGTATAGTAGATGCTATCACACATACAATCATACTCAATTCGATGGAATTGTTTGATCTTAAAGGGGATATTCTATAATTTCGCATGTGAGGGGTTATTTCTTGGTTTCGTCCAGTCATTAATAACTTGATTATTTTTAGATAATAGTAGATAGAAAGAACGCTCGTAAGGAGTCCTATTGAAACCAAGAAATATAGGCCTGCCTGCCATCCACACCAGAATAAATAGAGTTTTCCAAAAAAACCTGCTAGTGGAGGAAGACCTCCTAGGGATAGAGACATAGAGCTAAAGAGAGAGCCAAAAAAGGATCTTTTGTGTATAATCCTGCATAATCTCGAATGTTATCAGTTCCGGTACGTAGACCAAATAATATAATGCAAGCAAAAGTTCCTAGATTCATGGCGATATAGAACAGCATATAAGTTATCATGCTCGCATATCCACCATTTGAGTCTCCAACAATTATTCCAATAATTACATATCCGATTTGACCTATGGACGAATATGCAAGCATACGTTTCATGCTTGTTTGAGTAATAGCAATGAGATTCCCGAATATCATGCTAAGAATAGCTAGGATTTCCAGAAGAAGAATTAGGCCAAAAAGCTA
+
IPJNJKJJKMQLRISPMSLSKSNSSNSQPSRLPJNQKPPIJIIJLHLSKMMNIJKKRMSINLSJMSGHJSLJMSJNOSSRSOLKSJSJFA1))+CKMNOIIOSJSLJMKNKJMQNIHKKNLIJMKSSRKNSSSRJRSGIHHHHMKLNIPRNLSSKLLKSLPININPKQSNJJJJPKJKOJGLSJHHILMQOOIKOMSSMSISLSLOHJIIIHFIIILMMKMPNNLNOLKSMKMQSRKKQISLRJSNOB77LSOGLIHDDEEEHISLKEEHGFSSMIOMSLNSJKMSHOIKOLSHE@@AJSJMJH?///67AG<222>?>:::FMSJHLIHMILSSOOKRSESSSOSS4HGMKSSIJKIQKNSKMOSSMSSKSOPPIKSKLPOOKSSMSJLKMMKMJMPSOONSQSMNNNSJSJKHHSMSKJSNLOJSISQMMNOSJIHKILKMLILMIHNOSSSJOMOK99999A.....===GJNMLSQJMKGPORPSNSQSQMKSSNKNLPLIOHPIMNSIJHCBCIFHDHIKIJILHG99999B@B@@@HMKHKGHJJLLHQSJNMKJSONOKKJSKKGFMIKHMLILFEE9BGIJKHLPMKFHHEJKNGGJIFDFGGKJKOJPPQKONKHMKHHGGEEFHMMKIHDE
@163_45CNXP_4
AATCGCAATAATCGGGTTCATTGATATTCCTAGTATAGTAGATGCTATCACACATACAATCATACTCAATTCGATGGAATTGTTTGATCTTAAAGGGGATATTCTATAATTTCGCATGTGAGGGGTTATTTCTTGGTTTCGTCCAGTCATTAATAACTTGATTATTTTTAGATAATAGTAGATAGAAAGAACGCTCGTAAGGATCCTATTGAAACCAAGAAATATAGGCCTGCCTGCCATCCACACCAGAATCAATGGAGTTTTCCAAAAAAACCTGCTAGTGGAGGAAGACCTCCTAGGGATAAGGGACATAGAGCTAAAGAGAGAGCCAAAAAAGGATCTTTTGTGTATAATCCTGCATAATCTCGAATGTTATCAGTTCCGGTACGTAGACCAAATAATATAATGCAAGCAAAAGTTCCTAGATTCATGGCGATATAGAACAGCATATAAGTTATCATGCTCGCATATCCACCATTTGAGTCTCCAACAATTATTCCAATAATTACATATCCGATTTGACCTATGGACGAATATGCAAGCATACGTTTCATGCTTGTTTGAGTAATAGCAATGAGATTCCCGAATATCATGCTAAGAATAGCTAGGATTTCCAGAAGAAGATGCCATTCATTTGATAAGAAATAAAAAGGAATATCGAAGTTCGAGTGGCTAAAGCTAAAGCAGCTACTTTCGAAGTAACAGAAAGAAAAGCAACGACTGGAGTGGGAGATCCTTCGTATACGTCAGGAGTCCATTGATGAAAAGGGGCTAGGGAAAGCTTGAACCCAATTCCTACAGTGATGAATATAAGCGCAATTGAAATTCCTGGGGAGTTATACATTTGTGTATTGATAAGACCATTCACTATTTCTTGAAGCTCAATCTCTCCCCCGGATGAACCATATAGCCAAGAGAAACTATAAACCAGAATAGAAGAGCTTGCCCCACCCATGAGTAAATATTTCATAGTAGCCTCATTAGATCGTATATCTTTCTTGGTATATCCAGATAATAGGTAGGAGCATAAACTGAAACATTCTAGAGCTACAAAGATAGTTATTAAATCGTTAGCACCACATAAAAACATTCCTCCTAGAGTAGCTGTTAATATGAATAACAGAAACTCTGTTATAGCCATTTCTGTACATTCAATGTACTCTACAGATAGAGGAATACAGAGAGTTGAACATAGTAAAATAAGAAATTGAAAGATTTCGTTGAAATTGTTCGTTTGGAAATTTCCTGAAAAGCTAATCATAGGTTCTTCTCTCCATCGGAACAATAGGGCCGTTATGCTCATTACGAAACTTGTTGAAGAGATGAAATATAACCAAGGTATATCTTTTTGATCAGAGGTTGAATCGATCATCAGAAGAAGAATTAGGCCAAAAAGCTAGCATA
+
JNGQPIJSIHIJJEIJHMLLSLMKSLSNKLRJOLKSMSLJKIJHHLKPSLOPLHSKJJLKLNIKIMHKLSJHJNSJIMRJKPSJSMJSLS2..0EHHMLSIGKHJKGHJKMNJROSLKKOOMQMLLNNGSSPSFAABBGIHLISJKMKSSJLLJLSJSJSMQPQLIJMKKJJSMJJMIJIMHNHHSHIMJKNJPLIRIJCB52...-9<94447EGNILKKJHNHJOMHJKIJKRPKMRKHD67;:::;DBC&&&&&(((,0./-034CGLSSMKMNIGF?@@SMQOLLNMSLJBCCHSNOKSKSIIQJJLLJLJKOJISSSKIMEEEGFHGLFSSSONKLRPSSKSNLKMHKNSHMIHJLKNSKRLMLJQMLIEDB;:::4433977874..../>DHMQSRSLJGJJIJLKKJMMKJLPSKJJSLPPKKJMGFEGFFKSOKHKOLLKMOQSPNPOJJMKINSORGKMKSLQJLKHHSQNLNIKSKOLSILJNFIJROKIIJPNKKJMJJISPLHJGGJJMIJGFIHFJEBBCCEJKIMMKHIILHKHKNJKHMFGJIHLOJMMIHKJLIHIIOLKJSLGDEC;8999QJIGHEDDECFGKFIHIIMIIKJJESDCCEFHGDFDDEKFKMMPIGJHFFIGEGGIFJFCKSSEDCBCDB@8?,FFA@????>@DFJJKGKJSLLPKLJFGFHFECBFHMMMLLOMOSLOMOSKQMKHIJKNJKLJMJJSOMKJJLSLNJJHMPOFEEAABBCMRISGHIA?>3213<9DMLLOHGIFELMLRSLJKJFNSLHGFHFGMKIJMKPKKSKKKLNJLIGHHHGNOMSSINMLOGLJNLOMSLIKSJJNSSOJJRMMKKMOKJIKNNJLIGKS@>=A/.../@CCB@??@@FGE;:-...CIIQSHKNJNKJHGFFC@B<86670----?@??=;;;;78554ABAAB@@BGHGEEFCG8889;GQFSOGLNJLJKPPFGA;9=>DIHIHMFLGKOMNIHDABJKJPMSMKOSIOMMJSKMKJHKJJSLSQMKKKSHJMLSNOSMOLLKLKSKKNKDJCMOOSKNLLIKLJPNHFFGGMIIJQLSKMSSKSNNIPMLQMKMNIOHSILQJLSCJLNLSSSNSLJHMMJOLPORMJGMIIKKKHLJHONPSSSNKSJ11111LFD@<==<:;77-***/56778999FFC=:9:IHBC><=>>HJKOISLJPJSLOKKJIKHMLSJKLLLSQSOBCBAAFGJJGJLSJIKSSQSOSMMDFDDEKGLGLSQSJSSMHSSCG-.GHLKKLGEEDGKIKJORIGKMPRJSJNLGFGMHSKSKJSNMJJKNKLHSLSKIHJMKKNJOLHGHEGLILJQSMKSLIMLKIHL.---.A@@@CFHHHGKFEGJJISJGFFFEHF?JKMNSHMNOIG
@164_45CNXP_4
AATCGCAATAATCGGGTTCATTGATATTCCTGGTATAGTAGATGCTATCACACATACAATCATACTCAATTCGATGGAATTGTTTGATCTAAAGGGGATATTCTATAATTTCGCATGTGAGGGGTTATTTCTTGGTTTCGTCCAGTCATTAATAACTTGATTATTTTTAGATAATAGTAGATAGAAAGAACGCTCGTAAGGAGTCCTATTGAAACCAAGAAATATAGGCCTGCCTGCCATCCACACCAGAATAAATCGAGTTTTTTCCCAAAAAAACCTGCTAGTGGAGGAAGACCTCCTAGGGATAAGAGACATAGAGCTAAAGAGAGAGCCAAAAAAGGATCTTTTGTGTATAATCCTGCATAATCTCGAATGTTATCAGTTCCGGTACGTAGACCAAATAATATAATGCAAGCAAAAGTTCCTAGATTCATGGCGATATAGAACAGCATATAAGTTATCATGCTCGCATATCCACCATTTGAGTCTCCAACAATTATTCCAATAATTACATATCCGATTTGACCTATGGACGAATATGCAAGCATCCGTTTCATGCTTGTTTGAGTAATAGCAATGAGATTCCCGAATATCATGCTAAGAATAGCTAGGATTTCCAGAAGAAGATGCCATTCATTTGATAAGAAATAAAAAGGAATATCGAAAATTCGAGTGGCTAAAGCTAAAGCAGCTACTTTCGAAGTAACAGAAAGAAAAGCAACGACTGGAGTGGGAGATCCTTCGTATACGTCAGGAGTCCATTGATGAAAAGGGGCTAGGGAAAGCTTGAACCCAATTCCTACAGTAATGAATATAAGCGCCACTTGAAATTCCTGGGGAGTTATACATTTGTGTATTGATAAGACCATTCACTATTTCTTGAAGCTCAATCTCTCCCCCGGATGAACCATATAGCCAAGAGAAACCATAAACCAGAATAGAAGAGCTTATATTCATTACTGTAGGAATTGGGTTCAAGCTTTCCCTAGCCCCTTTTCATCAATGGACTCCTGACGTATACGAAGGATCTCCCACTCCAGTCGTTGCTTTTCTTTCTGTTACTTCGAAAGTAGCTGCTTTAGCTTTAGCCACTCGAATTTTCGATATTCCTTTTTATTTCTTATCAAATGAATGGCATCTTCTTCTGGAAATCCTAGCTATTCTTAGCATGATATCAGGGAATCTCATTGCTATTACTCAAACAAGCATGAAACGTATGCTTGCATATTCGTCCATAGGTCAAATCGGATATGTAATTATTGGAATAATTGTTGGAGATTCGAATGGTGGATATGCGAGCATGATAACTTATATGCTGTTCTATATCGCCATGAATCTAGGAACTTTTGCTTGCATTATATTATTTGGTCTACGTACCGGAACTGATAACATTCGAGATTATGCAGGATTATACACAAAAGATCCTTTTTTGGCTCTCTCTTTAGCTCTATGTCTCTTATCCCTAGGAGCCTTTTGTCCACTAGCAGGTTTTTTTCAAAACTCTATTTATTCTGGTGTGGATGGCAGGCAGGCCTATATTTCTTGGTTTCAATAGGACTCCTTACGAGCGTTCTTTCTATCTACTATTATCTAAAAATAATCAAGTTATTAATGACTGAACGAAACCAAGAAATAACCCTCCACATGAAATTATAGAATATCCCCTTTAAGATCAAACAATTCCATCGATCATATGATTGTATGTGTGATAGCATCTACTATACCAGGAATATCAATGAACCCGATTATTGCGATTA
+
IKNJKGJGGKLSMMHKKJKIKKOSOJSPLSSMSSQSKJKLISIJKHNNSORSJJLOJLSPLPKJINISLSIKSKSIISLSKHSIG;9668112;BKLKIJMJSSOOKJILMKKMHHKSOPOLOLNSSSLLMKKLQLOKFHHGMGJSKMMJPJSONNOSLIJJLJKOSMJRSNOQMNKNLMKKJRKSJOMMSPSMLSJKKLILJJSLKMILHIRLJPKJQPLNIRHLKSSJSJKSOSSMKMRSLSIRHJHJOJDDDB+)))+-/..6664.4EHSSOOIHHFJHNQKNJJKNSSSMKSKPSISPSLSIIFHJIIJIMMJLPSOSSSKPJIHHJIKKJNSSRMLLQSRSJMSSSOPOKIMPOLOSJILLJRKMGJPQNMMHJGEHFFEEHIKGJNHGHEIGSJMPSSJMNKGGBDBAAABCSLJIKJSKISMLHMKKIKFEGGKHFHHIJIILISMJJMJKMSMOSKLJIGGFHHJJNKLKSMNGIIGJJMJGEHFGGOSQSOSHKIMIQIKGJIEHHHHGGGFOJMQKJHIGFG@<;;;=@>><985-,)'&&'+%',-..?<=86/335?GEHFHCFGHHMHFHCBB?@BCFKGHGFGDCDBBFDBBAABEEFLIJJKIGHKJJJNIJHJHGKKSHMJSMIHFGHFGFDFKHOSSIIMGFHFFGJHJMRMDCCCBFHFGGHLKJIJPHMGFFDDCEGA=>GLIGFFFFHHHHKLPIKLIHFFEEEFFEGDDDFEDEDDFEFFFDCCCDDDDDCEEEDEDDDGGEDHGEFHIJIDEDCBBBABGGFBA;4113>@@@CDDBDDCDCBBBBBDEDCDCCA>64,&$4;@DCDCC;;;7799BHGEEEFGIJFJHSNQPKJHHLJSGJKKGGHIHOPIHQPIRKIINLMIMHHINHGE954655;??GKHHJISHKINJLSMSLLNKKKLSLISMSIMGIMSJFSKLKOJIMKLIHIDCCF:98898999?@B20///.-,,**+++,24>A=>=4165207;:=AAAOJSNMMIDBA=<=>=@<<<<CSIGG@?;58GDEFHJ====<;:33314=@=HJIHA@BC??AACEK9888847<81.,+++*18C?>>>>BBAAHKG<;;=?D<;:9;CBA<==;<C@@?>=>>????:9999:<<<<=<<>@BFGDAB@<;::8*****=;@>?>>>86-,,,,+6977999@CCBBCAC==<99:::;88662222./..0.////010)'''%%%&'*/589:77777<<==@AA@??@A@@>964332111000.+,('&%&%&&''22235667655555577:;88778>ACCBABAEECC@>==<;<=;=:<==;;<>BGHIFFIICC@?9:BCCIGEEDCCCC=:989765655677>BDEEDDDEEGJPGEGHFSGHHCDCCCFDFDECFEECEKGHJEB@A@BEEDAA67974435784>@AAAABBBAB;997731,*)((((%%%$$'%&&&'1423689:88::<:7)'''(67665789888:<876679:9:99:=EEGCCBAABCBBEFHGIHDBCCDD11103=?@<;:55337789;@A@?BA?@??@A@BDCDB<:<;865<;<::;4332100/.*,-%%%%&'''&(*).3222110-//.,+)**))*12566AB@>21100077780-.+'04:9867771110/0//2)'&%%%%&'))+*)()*/24577211-----<<==?EDFDBA?>>>:77669;<?A?ABB;:::::?@<6
@165_45CNXP_4
ATGCTCGCGACAACTAGAATCATGGGTCTAGCTTATTGATACGTTACCGAAAACCTCATTTGAATAAATTTGGAATACATTTTATTTTTTTTATTGACAAGTACTCGTACTCAAAAAAGTTAAAAATTTTTTATTTATATATTTTTTTTTGAGTACGCGTTCTTTGGACCTGGTGTATCTTGTCATTACCACGAATGATTTTCCTTGGTTAACAATAATTGTTGTTTTTCCAATATCTGCTGGTTCATTAATGTTATTTCTCCCGCATAGGGGAAATAAAGTCAATAAATGGTATACTATATGCATTTGCATCTAGAACTTCTTTAACGACCTACGCTTTTTGTTATAATTTTAAAATGGACGATCCATTAATTCAACTGTCCGAAGATTATAAATGGATCGATTTTTTTGATTTTTACTGGAGAATGGGAATAGATAGAACTTGTATAGGAACTATTTTACTGACGGGATTTATTACTACTTTAGCCACTTTAGCGGCTTTTCCGGTCTCAGGAATTCCGATTTTTTCATTTCCTGATGTTAGCAATGTACAGCGGTCAAATAGGATTATTTTCTTCTCAATATCTACTTTTTTCATCATGTGGGAATTAGAATTAATTCCCATTTTATGTACTTTTATCCATGTGGGGTGGAAAGAAACGTCTGTATTCGGCTACAAAATTTATTTTGTACACAGCAGGAAGTTCTATTTTTTTATTAATAGGAGTTTTAGGTATAAGTTTATATGGTTCGAACGAACCAACATTAAAGTTAGAACTCTTAGCTAATAAATCCTATCCTGTTACACTTGAAATACTATTTTATATTGGATTTCTTATTGCTTTTGCCGTCAAATTACCGATTATACCTTTACATACTTGGTTACCTGACACCCACGGTGAGGCACATTACAGTACCTGTATGCTTCTCGCTGGAATCTTATTAAAAATGGGAGCCTATGGGTTGGTTCGAATCAATATGGAATTATTACCCCACGCTCATTCTATGTTTTCTCCTTGGTTGTTGGTAGTCGGTACAATCCAAATAATTTATGCAGCTTCAACATCTCTCGGTCAACGTAATTTAAAAAAGAGAATAGCCTATTCTTCTGTATCTCATATGGGTTTTATAATTATAGGTATTAGTTCTATAACGGATCCTGGACTTAATGGAGCTATTTTACAAATAATTTCTCATGGATTTATT
+
46*((&&''(1357:////,,,,,,8:;<<;:?DDFJFKIK>===<CFDCGGIMIM;::<CEFHHJPSPIHEDEEJSJMKDA@@@AHGLKIIEHGEEILLIJLSS@???A@;;:;ASLKC4...APLGKMSSSSOLHJSNKG;8:89>JNGIDHEN:999:;;BA3=FROM???@SKLRLSSRMLRKOSJLKGLHSJKKSSLKSSNKMJMNJKJSKHKSMJLLID?AC@AHDCEFNIEECDHJSSJIHOLHSJMHGDBECEA@535==33333BHGCAA>>>42222??=<<<@B=<;;<<<>KKHGGDI////)**45444499+9;DECDFFFOOLHHFDCFCBBA@A=<8/,,,.255>ACCDHEGMIMNNNMGFIISDB;<FKKSSJQKNIDRSGHHRSMHIKSSSJ@@CIMSID@9999BBA<=>0><7111(&&&%'+))++,@ADHNMISJSQJA@???JGIFHIS@@@?=<6227867AIEGHKLDHK@AA@AGB:80//.1,++)()())+**-/43<KIGHIIIKQSLKMLSMJINIOPR>>>>>ABD?<;;<EECEDLSJMMSSLSEE;66689884000077=645-1113/00=@AA744545)((((.2,,-.+(;,,,,,6785:9>=>?CBHD@?AMHGKJNSMIDGED@>988'''')10//00:@@ABCEEFIMIFJ+++++*(()//---//99:CMIKHKOLGFFEEG;HE@GIGIKJLKJKNIIJFFGJDB:88730111665+++**(&&'&'))*35553356--0@CCCDNKIINISSNNMLJOJLEHGFGG>>>?CMD.JGGLHJGJMJMSOOSLHLPSINDEFCDFGKSSRRHKKLLOMNLSKIHA//C@*)))*2CECIIIHOSIHNMKSSSJOSIROSLSRSLOJSSKLSMSSKPLKSJILGKHJJJMSJSSMIFIIGSSNSKIHIJJRSBA?CCDNKSMPCCAAHKSPHSSOLSJSSMSRQRSSSHHSSOLKLINLJCBBBD;9.)))<@CEQJNMOILLJK>=<=99..../5557DDBDFKJSJSSOSKKNSLKOISDD?@BPMMSRINGFHGJ??>CIJJINNLJSJHSSMMKJGHEGGGJHJKKGHJHIMOMPOMOSGGGJFJISJRNSLLOKMSSSSKHSJSKSOLPSSLEED;:::=?>>>;:)***+5:@?FGFKMMSNSSLHMDDCDDL
@166_45CNXP_4
TACGATCGAACAACTCGAAGTATGGGTCTAGCTTATTGATACGTTACCGAAAACCTCATTTGAATAAATTTGGAATACATTTTATTTTTTTTATTGACAAGTACTCGTACTCAAAAAAGTTAAAAATTTTTTATTTATATATTTTTTTGAGTACGCGTTCTTTGGACCTGGTGTATCTTGTCTTTACCATGAATGATTTTCCTTGGTTAACAATAATTGTTGTTTTTCCAATATCTGCTGGTTCATTAATGTTATTTCTCCCGCATAGGGGAAATAAAGTCAATAAATGGTATACTATATGCATTTGCATCTTAGAACTTCTTCTAACGACCTACGCTTTTTGTTATAATTTTAAAATGGACGATCCATTAATTCAACTGTCCGAAGATTATAAATGGATCGATTTTTTTGATTTTTACTGGAGAATGGGAATAGATGGACTTTCTATAGGAACTATTTTACTGACGGGATTTATTACTACTTTAGCCACTTTAGCGGCTTTTCCAGTTACTCGGGATTCCCAATTTTTCATTTCCTGATGTTAGCAATGTACAGCGGTCAGAAATAGGATTATTTTCTTCTCGGGATCTTCTACTTTTTTTCATCATGTGGGAATTAGAATTAATTCCCGTTTATCTACTTTTATCCATGTGGGGTGGAAAGAAACGTCTGTATTCGGCTACAAAATTTATTTTGTACACGGCAGGAAGTTCTATTTTTTTATTAATAGGAGTTTTAGGTATAAGTTTATATGGTTCGAACGAACCAACATTAAATTTAGAACTCTTAGCTAATAAATCCTATCCTGTTACACTTGAAATACTATTTTATATTGGATTTCTTATTGCTTTTGCCGTCAAATTACCGATTATACCTTTACATACTTGGTTACCTGACACCCACGGTGAGGCACATTACAGTACCTGTATGCTTCTCGCTGGAATCTTATTAAAAATGGGAGCCTATGGGTTGGTTCGAATCAATATGGAATTATTACCCCACGCTCATTCTATGTTTTCTCCTTGGTTGTTGGTAGTCGGTACAATCCAAATAATTTATGCAGCTTTAACATCTCTCGGTCAACGTAATTTAAAAAAGAGAATAGCCTATTCTTCTGTATCTCATATGGGTTTTATAATTATAGGTATTAGTTCTATAACGGATCCTGGACTTAATGGAGCTATTTTACAAATAATTTCTCATGGATTTATTGGCGCTGCACTTTTTTTCTTGGCAGGAACGAGTTATGATAGAATTAGGCTTGTTTATCTTGATGAAATGGGTGGAATGGCTATCTCCATTCCAAAAATATTTACAATGTTCACTATTTTATCGATGGCTTCCCTTGCATTGCCA
+
DDCHJKQPLLKKMJQJPLJSONLEEEDEDED@B???JSJMOLDCDCCFIEJJKSOHQQRLKLJJSNSPPKSQIQLINPSONSSMJERKSSSSQJMHIKHNISJSIMKJKNKKFSIMSRPME>?EISPEGESOSJSSLGIHDF>74689)((()*22222((1.'(38GMPLIKHSSSSNMQMHMN9SSHQGNKKMOMJSSMLLSNLIILSINKJIJPIRSSLIRJKSSNFFNPSLMSFEEEDOOSSOOKSMNSISRSOSIHC?BIIEIF=EFFFBCBBAC?<;;-/0(7;:;EGFHJHIOHSJHJFDEEIFE5111=>;ABBIMKSQNKKNLIMHOJRMSKSMSSSSMSPSMLKSMIMOMJFBBBBEKSNPQPSIKJNLKKSSRLKKRJOJNNIPLMSKSJLIMESPSSOECA??JLH@A@ACJSQKIOKSSSEGFFFHIHIMMJSMIMQMRJMSJSMSSNPNNSKFHGEFHISLMMIE652020AIKGIJOHILLIHGHLJJMHDDEEHHIBBDEEIC>=3((((/GJEDCFGJJHHGGNSNNHKKKKIHHIHGKEDDBA300/067777OKLKJSOMJGIIJGFHHHHKINJOIH;ALSIK@@@KMKHLKHJMJIEGDEFJMSKJISFDCMSOLHDEBE?LKGKMSPLRSSKSPLLLJJJJKSSIOSLKKLPSKMRMRQJSPHIKPJNIIHGBD>:::G>><AIGLSKSKKJHMSSSSSSSSSNJSKNSMKPIHOQSOSHFGEHPNSRQLKKHFD>>>>FFFKJLLHKJSPMRPLJMKKLLKOMKJKLSPLLSSSSJLSRLSOSNLNSIKIHNPNIMSKNJLKPPSKLSPSSQSNNJJMSKQJLNHFSPSSSOMSHSSSSSKOK?====JNKHFHIDHLLKIKLOIKMMSKKRJNLMSLISSKSISKLKLKMSSKKMILKMMQSSLKLMMSLPGEFD888JGLKJKEBA@AHOSKPJPSMKLSSKKKRMJLKSNG@DDNOOSNJMJSNSPNSKPROSMSQSSKLLKSIIFDDEE>SGGHIHKOPKKOQONMSLSSKLISNSPSIMMHONMOIPLSMKOKSQLRSLSSNLSRMLSKPSPJSSLQSQQSOSKJSJSSSSNIMSKILKNSPMLRQSSPLOLNSKSRSJSJIONLSMSIPJKLSNSKNMRMOSNSSSKISJILKQJOSNLQLMPJLNLMNIILLKNMSRSMJIOQMIHPKPMNRNQMJKMJPLPNKLMSPPINKLSOSSSSSSSFGSJLLKJKNSMSNNSQSQPSHMILLPPPKJKMKOLPSIMMSIQNOOKOILMMNJKJHLLOLKMKNLNSLLSMOSNOMOSLNMHLLGJKKJQOGMSJOIFMSGGHGLHKIHKJJMIHHLKGIHG
@167_45CNXP_4
AATCGCAATAATCGGGTTCATTGATATTCCTAGTATAGTAGATGCTATCACACATACAATCATACTCAATTCGATGGAATTGTTTGATCTTAAAGGGGATATTCTATAATTTCGCATGTGAGGGGTTATTTCTTGGTTTCGTCCAGTCATTAATAACTTGATTATTTTTAGATAATAGTAGATAGAAAGAACGCTCGTAAGGAGTCCTATTGAAACCAAGAAATATAGGCCTGCCTGCCATCCACACCAGAATAAATAGAGTTTTCCAAAAAAACCTCTTAGGTAGAACCTGCTAGGGGAACAGACATAGAGCTAAAGAGAGAGCCAAAAAAGGATCTTTTGTGTATAATCCTGCATAATCTCGAATGTTATCAGTTCTGGTACGTAGACCAAATAATATAATGCAAGCAAAAGTTCCTAGATTCATGGCGATATAGAACAGCATATAAGTTATCATGCTCGCATATCCACCATTTGTGTCTCCAACAATTATTCCAATAATTACATATCCGATTTGACCTATGGACGAATATGCAAGCATACGTTTCATGCTTGTTTGAGTAATAGCAATGAGATTCCCGAATATCATGCTAAGAATAGCTAGGATTTCCAGAAGAAGATGCCATTCATTTGATAAGAAATAAAAAGGAATATGAAAATTCGAGTGGCTAAAGCTAAAGCAGCTACTTTCGAAGTAACAGAAAGAAAAGCAACGACTGGAGTGGGAGATCCTTCGTATACGTCAGGAGTCCATTGATGAAAAGGGGCTAGGGAAAGCTTGAACCCAATTCCTACAGTGATGAATATAAGCGCAATTGAAATTCCTGGGGAGTTATACATTTGTGTATTGATAAGACCATTCACTATTTCTTGAAGCTCAATCTCTCCCCCGGATGAACCATATAGCCAAGAGAAACCATAAACCAGAATAGAAGAGCTTGCCCCACCCATGAGTAAATATTTCATAGTAGCCTCATTAGATCGTATATCTTTCTTGGTATATCCAGATAATAGGTAGGAGCATAAACTGAAACATTCTAGAGCTACAAAGATAGTTATTAAATCGTTAGCACCACATAAAAACATTCCTCCTAGAGTAGCTGTTAATATGAATAACAGAAACTCTGTTATAGCCATTTCTGTACATTCAATGTACTCTACGGATAGAGGAATACAGAGAGTTGAACATAGTAAAATAAGAAATTGAAAGATTTCGTTGAAATTGTTCGTTTGGAAATTTCCTGAAAAGCTAATCATAGGTTCTTCTCTCCATCGGAACAATAGGGCCGTTATGCTCATTACGAAACTTGTTGAAGAGATGAAATATAACCAAGGTATATCTTTTTGATCAGAGGTTAAATCGATCATCAGAAGAAGAATTAGGCCAAAAAGATATACCTTGGTTATATTTCATCTCTTCAACAAGTTTCGTAATGAGCATAACGGCCCTATTGTTCCGATGGAGAGAAGAACCTATGATTAGCTTTTTAGGAAATTTCCAAACGAACAATTTCAACGAAATCTTTCAATTTCTTATTTTACTATGTTCAACTCTCTGTATTCCTCTATCCGTAGAGTACATTGAATGTACAGAAATGGCTATAACAGAGTTTCTGTTATTCATATTAACAGCTACTCTAGGAGGAATGTTTTTATGTGGTGCTAACGATTTAATAACTATCTTTGTAGCTCTAGAATGTTTCAGTTTATGCTCCTATTATCTGGATATACCAAGAAAGATATACGATCTAATGAGGCTACTATGAAATATTTACTCATGGTAGGGGCAAGCTCTTCTATTCTGGTTTATGGTTTCTCTTGGCTATATGGGATTTGGGGGAGAGATTGAGCTTTAGAAATAGTGAATGGTCTTATCAATACACAAATGTATAACTCCCCAGGAATTTCAATTGCGCTTATATTCATCACTGTAGGAATTGGGTTCGAGCTTTCCCTAGCCCCTTTTCATCAATGGACTCCTAGCATTATTCGAAGGATCTCCCACTCCAGTCGTTGCTTTTCTTTCTGTTACTTCGAAAGTAGCTGCTTTAGCTTTAGCCACTCGAATTTTCGATATTCCTTTTTATTTCTTATCAAATGAATGGCATCTTCTTCTGGAAATCCTAGCTATTCTTAGCATGATATTCGGGAATCTCATTGCTATTACTCAAACAAGCATGAAACGTATGTTCGTATTCGTCCATAGGTCAAATCGGATATGTAATTATTGGAATAATTGTTGGAGACACAAATGGGTGTATGCGAGCATGATAACTTATATGCTGTTCTATATCGCCATGAATCTAGGAACTTTTGCTTGCATTATATTATTTGGTCTACGTACCAGAACTGATAACATTCGAGATTATGCAGGATTATACACAAAAGATCCTTTTTTGGCTCTTTCTTTAGCTCTATGTCTCTTATCCCTAGGAGGTCTTCCTCCACTAGCAAAAAAAAAA
+
<<<NHLIGJIKPJGHJJKNSIJFHIHJPIFIGLJLKLJISMKKJMKJMJGJIIJIHHHGKKIOKJMHJJMLIMJIJIKOJIMFKSKIJIM<666EHRNKHFSLJGLKIIPKNMKKHIOJPOJJOJKNJNMOMLSMHHKSPGMIGGHHIJKLNNNLJLSIJSSNSIJLHDEIINKLSLMSJJNKHONMILPSLHNJGHKEGHOKKKSILKLJIIHMMJHJHSRLMMPIKJSNHOQHMKMNJSILKOQNKMKJJNOKSKLSNMG@>MFJDB?BJ@7554'&&$%((&%$%$%'&%%$$%&&''&&%%&4:-,,,.;;;9765644455****SLQOLSHLSKG@JMMLSMKOKKROJLSKPPSSPLJINLONLPRSKNLLLHIJRSISHGDCC@EHSOKOPPMJJJGGFGFFJLMLKNPNJNJINOSSSKKGHGGHJQMPLHLJKOLOMOOMKOSMHGLKIJEFKJMMPJIJJHJINQLRJEHSMKKJNSMJSLPRKKHIHILKKLSJIKIGGGFKGGLSIGHGDGIILEEDEHHDEDEDOKHJHHGHGKMIJGFIHIMC<<<<EFFHNKHHEGHFFFEFEFDDFEHNC;LECICD=ADGCCBFEDIJLRLALEFLSLSSQSPOOOISSJKOIKOJKGSLOJLSKSDSSSG=<<99+++,8899;=HDEEFHJIOKRNGMMOPSNMJKNISHGHMNMSPQHOKOPMSGSKOPSSJQPJLHNJIMKHHJLLKGIHKG????AMJJIMOSKQILJNHJSJJSLISNQPLSKPNMJOHHNSHNI3111KLKISIOOPKJSSNLLIHHNJJNMSSSMSJGSHHKIJHKLKMLJHNOSJRNNMPSRSNJPQQMSSSGHF>>==BG>>FHKLHGKSNLRLMQSNLJISKSLSKOIF;99;CFHHIMGSJPJJDCCDDEIOMPQOOSKOJSRQJKLKLJKSQLLSMSJKCAGFIHKMPEMDHFEEKSNMINKLJMHRKHHKKNKHINLSMMSSJJIKMMLPKMONNMSSMQSOSLSPRKNSJOOLJMIKJHQKKJOLLFKKKPIJKHLKJMSJINJJIGFSS@:::LGMKHLLJGIEEFHIHOMSIMJLJMNMNKNKJLKQHJKGHNHGHMIHIKSPMMLQKKJSFHJMJIJKJLILIHKIKIECCDFESJNIMGGIHIHKGKJ88767<<GGHFLGFGHHGJNHJHFHIGJGNLGKJHCDCKIJJJKKIMJNHFFJLKHJIIHCFFFGKIJJKLID888JKSKKJHJMFHGDEEMNSGFFHIJIGFEGFHHIIEEGFDJDEFDSMNMKQOIIGJHIIGGGSLOOOSSKLSEFJKNMSKSPQISLOPGHJHKPHKMQPQMONJNMJHFHHH2.KD/...KSHHGJLKONLKSKPMHKJOMJSJSSQKPJLOJOKL>===LLQLMSSJISSGGGFGIKGHFB???><;;;:???CDDDGBCEEGFBBAABCDGJJFJFDGCDBA?A<6223;CFDBBEGIGHGFGGEFFGHFDD=4+))),,,;=CEC?>10000:::75454////46;<===<;:;==>ECCCBBDDEFJGFIGFHFBEFFEHFGFECEEFIIGFFFHGDEDCGGHHJEFHHGFEDDDDCCCCDDCB@CCECDDC@????B><977)(('''''*123:<??>@@??<667CCCCCA@<3@@@BB<::9877553.--,-229<BBAAA>>>@?@??@@@?=<<<;<>?@>87555566575+(((057=BBBCIJEDCDA>>@ALIGHEB<<????@BDDE?????@BBABBBCDCDCCCCDE<872/)((('&((+-/1001???=>>><<;<>??:77778;;;;96555555*'&%%$$#$%&,--**)))****++)%%%&('(02469==EDCDEEEB>??>>?>=;996665*&&&%%%'%(-:>ABCCAA?@AB9777));99BCDFFGHEE???@CA@@BADEB///..674;@6:<<::3/119....-0/-,-+*)((&%%$$$%%&&)*-.7;99998632322;ACFFFFCD;@BEACFD@AGFD:89:8878:BDBDDDC>=>=875444-;EDHGHEABAABIKJ=;;<=B;;;<?FGAA?ABHFDFEGIGKFDCEGGHFFDECC@@@@@FDGIIGCA@AAA?>>=>ACEFEFEFLLIOMGIIFGOGFDAB????8:;:<=:****+889>@=CDEB<:873.-'%%%&&/011129=>?@?88889????ACDCCBBAEGFCACDCCECABCBABCCDDA@@@@?;951.*))23000002122<?ACDEGEHHEGEFD@>>=>>@@@AABA@?@?@>??@@AABCB>=:;55.+++++9:::<CDDECCBCAA=<=<<??@CFEFCEEFIFEBBBBEEDEFFCDDAAA@@==<;:<><<B@?:9:40/:62000''&&',20<@AA@A?@???BCC??>A@?;::9:::9:::;<=<865-,+'&%%$%%$$#
@168_45CNXP_4
GGCAATGCAAGGGAAGCCATCGATAAAATAGTGAACATTGTAAATATTTTTGGAATGGAGATAGCCATTCCACCCATTTCATCAAGATAAACAAGCCTAATTCTATCATAACTCGTTCCTGCCAAGAAAAAAAGTGCAGCGCCAATAAATCCATGAGAAATTATTTGTAAAATAGCTCCATTAAGTCCAGGATCCGTTATAGAACTAATACCTATAATTATAAAACCCATATGAGATACAGAAGAATAGGCTATTCTCTTTTTTAAATTACGTTGACCGAGAGATGTTAAAGCTGCATAAATTATTTGGATTGTACCGACTACCAACAACCAAGGAGAAAACATAGAATGAGCGTGGTAATAATTCCATATTGATTCGAACCAACCCATAGGCTCCCATTTTTAATAAGATTCCAGCGAGAAGCATACA
+
LMMKISMJSSSSOSKISISSOQKJRSNSSSJSMMKILLKMQLNNMLPMKSNLIMQPLNSOSROSRSKOMROSSSORMSMRJSHSMSSSKJLKQLOMMNOMSPSKSMISKNNSSJLIKOSJNNSLKLMCJMSSIMSSISKQKLJLKOMLLPSOLPRMQPSSSSNMKSMSSMSSQSKIMLKJISA533334;;HSOSISLHOIMJLMSOSSSOSNQSSLMOSSLOSSPSMPMMKORKLSOMPJOSRSSKPSSNLNSSMSJKKABBSQSPMSOLSQPSMOMKLSLJIJSIKLOMLMSPNLSMSLSPNPMMNMKSLSSRLNFEEFCPMJMMRLKMNLIBFFJMNSKNOLKMJLGFGFFHHEC>>=----->>@@=<<==IIINLJLMSGPKGIMKLNIFEDABERSSOMJLQSNSLMJSMLKRJKKSSJMLSS
@169_45CNXP_4
ATGCTAGCTTTTTGGCCTAATTCTTCTTCTGATGATCGATTTAACCTCTGATCAAAAAGATATACCTTGGTTATATTTCATCTCTTCAACAAGTTTCGTAATGAGCATAACGGCCCTATTGTTCCGAATGAAGAGAGAAGAACCTATGATTAGCTTTTTCAGGAAATTTCCAAACGAACAATTTCAACGAAATCTTTCAATTTCTTATTTTACTATGTTCAACTCTCTGTATTCCTCTATCCGTAGAGTACATTGAATGTACAGAAATGGCTATAACAGAGTTTCTGTTATTCATATTAACAGCTACTCTAGGAGGAATGTTTTTATGTGGTGCTAACGATTTAATAACTATCTTTGTAGCTCTAGAATGTTTCAGTTTATGCTCCTACCTATTATCTGGATATACCAAGAAAGATATACGATCTAATGAGGCTACTATGAAATATTTACTCATGGGTGGGGCAAGCTCTTCTATTCTGGTTTATGGTTTCTCTTGGCTATATGGTTCATCCGGGGGAGAGATTAGAGCTAAGAAATAGTGAATGGTCTTATGAATACACAAATGTATAACTCCCCAGGAATTTCAATTGCGCTTATATTCATCACTGTAGGAATTGGGTTCAAGCTTTCCCTAGCCCTTTTCATCAATGGACTCCTGACGTATACGAAGGATCTCCCACTCCAGTCGTTGCTTTTCTTTCTGTTACTTCGAAAGTAGCTGCTCAGCTTTAGCCACTCGAATTTTCGATATTCCTTTTTATTTCTTATCAAATGAATGGCATCTTCTTCTGGAAATCCTAGCTATTCTTAGCATGATATTCGGGAATCTCATTGCTATTACTCAAACAAGCATGAAACGTATGCTTGCATATTCGTCCATAGGTCAAATCGGATATGTAATTATTGGAATAATTGTTGGAGACTCAAATGGTGGATATGCGAGCATGATAACTTATATGCTGTTCTATATCGCCATGAATCTAGGAACTTTTGCTTGCATTATATTATTTGGTCTACGTACCGGAACTGATAACATTCGAGATTATGCAGGATTATACACAAAAGATCCTTTTTGGCTCTCTCTTTAGCTCTATGTCTCTTATCCCTAGGAGGTCTTCCTCCACTAGCAGGTTTTTTTGGAAAACTCTATTTATTCTGGTGTGGATGGCAGGCAGGCCTATATTTCTTGGTTTCAATAGGACTCCTTACGAGCGTTCTTTCTATCTACTATTATCTAAAAATAATCAAGTTATTAATGACTGGACGAAACTTAGAAATAACCCCTCACATGCGAAATTATAGAATATCCCCTTGAGTCAAACAATTCCATCGAATTGAGTATGATTGTATGTGTGATAGCATCTACTATACTAGGAATATCAATGAACCCGATTATTGCGATTA
+
??@IIFFFB@@FFBAAAALINKMILKISHHFNGLRMLLHKISSQLIPJNFNMHODGLOEF@@@ACCC@9:;SSJISSJISL2222D88:JSOGMJF3BBAFHJLKSIHJJKNSPSECBB@A@?;7)('&)((((*68:;<@HHGJEB33233KD/./DA<=>=>EIJBHEF>>DBIHGGJSHJNGLJLJKNJLIELC3////FDEMJPOSSNHHNHKNJPPLOSSOLSOSHFHNKSB?@AAGFGLJIJIJIPNNJSNJMLHKBCBHJSOSSJIMHHSSJGMIIPJMJFIAELEFF?>>>=?RKSMJISLO<778=<8557:<;=>=>@BCFFHJIGHHJHEDEAHKIOIKMPKSKKJJSSLPQJLHJJMJJLSMSESOMMSJIHGKIKMISOQKHQEECEHMKMHGB:73127//,,-0889:AC>>>EHSLJQKMHHLBFEFHPLLSINOJJMHOJSLLKMJSHGGJFFIGHIOJOMJJMRSLSQSHSMSMJMQKLQRJSNIHLGJHFIBE55GEEC?>66550134797884777666588869977878*****GIRHDGEJRJLGEEF;BC82DIHHSLK@>>=;;:7666688::::<GEGFFEFJGHKFJFIAKIEDDCB:-++++5999,*)221179:CEHCCCDDGHNBBECDEEHPEHIOOPSLLJFD8@DHFIKOKSKSOSKF@=97873ASKGDCEGGGJNPJS@DKF=65&%&&'././/0==GHHEFDFPSG??>??B443343339??@@CCHLLPPIHSKFGJLHOHRMMILGGGFJNSQEC:,,,@ABFLJMGFPGIICP@DA)((((DSMMLPLGI<;;;=:9998;@:>B@@ACBDSGC?>>?;;;9'&&&&+*&%&),*+,:;<<GJGHHJHIJLHMNJGSLINOFCEAA?@A@>;52/--,00014A>@??>@AEGNLFJJMSILSISNJSMMJSSKMPSKLQNJHH<98;;;>B?=?55532356=BBA@=<::8;BB?A@;;;;=OE<>SNSJLHEBC>888CMQPSJ3211FC11>>?GKLKI?=??@EGFGBCBA=?ACDDB=<9:>FD=>>>BGCCCDH>9<AHB?HKLSHKLONGBEL>=.../?GHIJGEFJLSHKLGDCEFE==<=HISIJIJSSOKNISOMJFEDFISRLHHKJIOJOMINMSHGIPPOOSKSSLHIS;:::;EFCCAAA@AFGFGE;987666;;9;@B@D>><==<75.))))>667ASNEBC:1/,,,++,-022333122322222/*****613EEBDDBCDDGHHSHGEEBEAA-,,,,-??>=71:''(((()87777535459@?@@C@JDEDFD><0./027;<<>>>?FICEDE64444210016;;:;/***+;?AABCCDEGIRKHFEDCBC
@170_45CNXP_4
ATGCTAGCAACAACTCGAAGTATGGGTTTTATAATTATAGGTATTAGTTCTATAACGGATCCTGGACTTAATGGAGCTATTTTACAAATAATTTCTCATGGATTTATTGGGGCTGTACACTTTGGCAGGAACGAGTTATGATAGAATTAGGCTTGTTTATCTTGATGAAATGGGTGGAATGGCTATCTCCATTCCACCCATTTCATCAAGATAAACAAGCCTAATTCAAAAAAGTGCAGCGCGAATAAATCCATGAGAAATTATTTGTAATTTTTAAGTCCAGGAATAGAACTAATACCTATAATTATAAAACCCATACTTCGAGTTGTTGCTAGCATA
+
SKKPOOOKLNJMKONMMPKQSQQOKSIMJSPSLNSNMMJSJIJPNPLONKPRKIHNJSPPPMKQQNSSOPLKOLHHISLINLMMIISMNJHILQLOGBA331101+)'&&''((()((&&&%$$)06::<?FDHFFIMLLSQMSJMKSJLKILKKNLSSSMKRJJJIMHIJKJJLRIHLLIKLHRPNPSKMSOLMDFGGDDIKHLI@EDFEF@<<:9877652.,+)'$$%'*****,331/'''''**))--....-----+))((''(''((&%%%&'(*13/.../2223<?BDHFGFCCDEFGIEEGFGIFFHDCCCAACDEFEIGA@@FIJHFC
@171_45CNXP_4
AATCGCAATAATCGGGTTCATTGATATTCCTAGTATAGTAGATGCTATCACACATACAATCATACTCAATTCGATGGAATTGTTTGATCTCAAGGGGATATTCTATAATTTCGCATGTGAGGGGTTATTTCTTGGTTTCGTCCAGTCATTAATAACTTGATTATTTTTAGATAATAGTAGATAGAAAGAACGCTCGTAAGGAGTCCTATTGAAACCAAGAAATATAGGCCTGCCTGCCATCCACACCAGAATAAATAGAGTTTTCCAAAAAAACCTGCTAGTGGAGGGAAGCCTTCCTAGGGATAAGAGACATGAGCTAAAGAGAGAGCCAAAAAAGGATCTTTTGTGTATAATCCTGCATAATCTCGAATGTTATCAGTTCCGGTACGTAGACCAAATAATATAATGCAAGCAAAAGTTCCTAGATTCATGGCGATATAGAACAGCATATAAGTTATCATGCTCGCATATCCGCGGCGTTCTCCAACAATTATTCCAATAATTACATATCCGATTTGACCTATGGACGAATATGCAAGCATACGTTTCATGCTTGTTTGAGTAATAGCAATGAGATTCCCGAATATCATGCTAAGAATAGCTAGGATTTCCAGAAGAAGATGCCATTCATTTGATGAGAAATAAAAAGGAATATCGAAAATTCGAGTGGCTAAAGCTAAAGCAGCTACTTTCGAAGTAACAGAAAGAAAAGCAACGACTGGAGTGGGAGATCCTTCGTATACGTCAGGAGTCCATTGATGAAAAGGGGCTAGGGAAAGCTTGAACCCAATTCCTACAGTGATGAATATAAGCGCAATTGAAATTCCTGGGGAGTTATACATTTGTGTATTGATAAGACCATTCACTATTTCTTGAAGCTCAATCTCTCCCCCGGATGAACCATATAGCCAAGAGAAACCATAAACCAGAATAGAAGAGCTTGCCCCACCCATGAGTAAATATTTCATAGTAGCCTCATTAGATCGTATATCTTTCTTGGTATATCCAGATAATAGGTAGGAGCATAAACTGAAACATTCTTGAGCTACAAAGATAGTTATTAAATCGTTAGCACCACATAAAAACATTCCTCCTAGAGTAGCTGTTAATATGAATAACAGAAACTCTGTTATAGCCATTTCTGTACATTCAATGTACTCTACGGATAGAGGAATACAGAGAGTTGAACATAGTAAAATAAGAAATTGAAAGATTTCGTTGAAATTGTTCGTTTGGAAATTTCCTGAAAAGCTAATCATA
+
KSSQILOHSMLKLISJKIIIHINQSMMSMIIA?@5;777CEEEFJGSSSKKKRINMMJMPJPSKIOPGOQJLKRSIJSKSSKSEHGGD@A(''''AGJHHKL11001EJINOOSOSSSMSNSLLLKPKMSRSB====?DGEEFLSMLIPMJKMPLONNSSIKPKIHJGEIIMKOSBABA???@ACEHMMOLJHGGHJGHSJSKMLSJKLQPLNSLMJPQMSSSSSMIJMNOOPSHHJJJJGIMINKIHSKKHISPLEEGD>41@?ABBEISSPLKHNEHHBA=3222.))00,+++/3;>@DDHHMOMKJPFF5556GCFJKSPKIIGGHMJGNSSSSPPRSKKMNSJHNLPMSLPPJJOLLSPNMF?===>IGGFESIQMHF=<;::321116688IRLKNKLKHSIGIIOJHHIJSLQOILD@@@ACJHSJHSKSIJGGIHFMLSKSNILKNJSOHKFEGDG?==:=;;<<1.&&%%%''())*,7>CAB@@ADEKKQSPJNKNOINKOLJKMKJQNSMPNLJSSPKSJSLMLIIHKHMJSOKMMSMOJSSKNOQKSKNPNSLSIIKKGHGFCDDDCB8..556SILOIJIHSFJEDDC<<;;;KQSLEJINLSNLOJKJGGEFFLJIIHJ...----EEJDCFDROJJKSMSRHJLKRSOQSJKIIMHSLSPRLSMSSNSRQLPKKMIG@CFEJJPMSIIFHGBDSJQKSMJPPQSSLDFFGJRRPLMOSOISIKLLLMOMRJEF>@CGDD@A@<;=5666:GMLKHMGLOIHSSOJJLEEFHLKMJSLSMMLOMOQLKSILJMOONKQNKIMISJHJSSSRJNSFELGHSLKMJJSOPMSPQMLSSQEEDDB??@IIJSNNKIOPSKIJNEEGSSQSKSJISRSA@10//5NLGPKKNLSJSKIMPLPSIQJMOOMSMJMSMPMESPLJJNOPSLHSFDB@@@<<=>>Q>????JJKRSSNKMSGGH84222379DDDDHQEGHFIOGLKBABDCLHKIKKSKJMNSJPJJJISGLMPPMKH@@@@ACFJGHIJFEB(&&&&(()*.47>CDFKJSLSKNLIIFEFFFHIMHGJKIISISSS@????FFFGIHIOHKPKSSLJSSNSSKJMIMSMSNKSSKSNKIONIIMMJJISSMMMPMLHPILNIJROQJIJKJKJSPISJMPSPMSLKL?===@JHM99989?A@HKNSMJFDCBBBAACGHILIIIP@????GLNPNL11111IMNISISILSNSSJJOKSPSNIKMJHPL
@172_45CNXP_4
AATCGCAATAATCGGGTTCATTGATATTCCTAGTATAGTAGATGCTATCACACATACAATCATACTCAATTCGATGGAATTGTTTGATCTTAAAGGGGATATTCTATAATTTCGCATGTGAGGGGTTATTTCTTGGTTTCGTCCAGTCATTAATAACTTGATTATTTTTTAGATAATAGTAGATAGAAAGAACGCTCGTAAGGAGTCCTATTGAAACCAAGAAATATAGGCCTGCCTGCCATCCACACCAGAATAAATAGAGTTTTCCAAAAAAACCTGCTAGTGGAGGAAGACCTCCTAGGGATAAGAGACATAGAGCTAAAGAGAGAGCCAAAAAAGGATCTTTTGTGTATAATCCTGCATAATCTCGAATGTTATCAGTTCCGGTACGTAGACCAAATAATATAATGCAAGCAAAAGTTCCTAGATTCATGGCGATATAGAACAGCATATAAGTTATCATGCTCGCATATCCACCATTTGAGTCTCCAACAATTATTCCAATAATTACATATCCGATTTGACCTATGGACGAATATGCAAGCATACGTTTCATGCTTGTTTGAGTAATAGCAATGAGATTCCCGAATATCATGCTAAGAATAGCTAGGATTTCCAGAAGAAGATGCCATTCATTTGATAAGAAATAAAAAGGAATATCGAAAATTCGAGTGGCTAAAGCTAAAGCAGCTACTTTCGAAGTAACAGAAAGAAAAGCAACGACTGGAGTGGGAGATCCTTCGTATACGTCAGGAGTCCATTGATGAAAAGGGGCTAGGGAAAGCTTGAACCCAATTCCTACAGTGATGAATATAAGCGCAATTGAAATTCCTGGGGAGTTATACATTTGTGTATTGATAAGACCATTCACTATTTCTTGAAGCTCAATCTCTCCCCCGGATGAACCATATAGCCAAGAGAAACCATAAACCAGAATAGAAGAGCTTGCCCCACCCATGAGTAAATATTTCATAGTAGCCTCATTAGATCGTATATCTTTCTTGGTATATCCAGATAATAGGTAGGAGCATAAACTGAAACATTCTAGAGCTACAAAGATAGTTATTAAATCGTTAGCACCACATAAAAACATTCCTCCTAGAGTAGCTGTTAATATGAATAACAGAAACTCTGTTATAGCCATTTCTGTACATTCAATGTACTCTACGGATAGAGGAATACAGAGAGTTGAACATAGTAAAATAAGAAATTGAAAGATTTCGTTGAAATTGTTCGTTTGGAAATTTCCTGAAAAGCTAATCATAGGTTCTTCTCTCCATCGGAACAATAGGGCCGTTATGCTCATTACGAAACTTGTTGAAGAGATGAAATATAACCAAGGTATATCTTTTTGATCAGAGGTTAAATCGATCATCAGAAGAAGAATTAGGCCAAAAAGCTAGCATA
+
INLKGGEMFJLPSILIILSLSQMMSOJJNKQNINQLKNQSROSJMQRNJPSNSMSKJMLSLKLJJJFCBDDDJLNKJNILSKDJJCBA>@8223=DJKKJGSKLJNJKKJPMRMJMKPSOLSKSNKJJONSMQLJGKKSPNMMJNKHKMNKKPMSRSLSNOSJSKEICSSKSLLJJLBABBBCC7.,,+())((()))),.EFHNLHKHIIKIFOJLLKHBSJSSLJNSKPIJNKMSHSLFJNNMSPHHGHLSHKLII>:54333555/035SSMNSSOKPQKSMSMIGKKHEB@?;:::;<<<EBJLKJIKJNNSLRNKKOJLPOLJGHIIC78CFSMKLRJNMSSLSPSQJPKISONKLKSKSSSLPJSSSSSSJNSKJOA>>>>MIJNSJNJJLOSQSPSSKMNJOIGHHLIKKPLOLSJSKLIJHGCCBCBBBSNNJMKLMSJHOHKROROPSNHKKKPSMLNLILJLMQNKKLOPSSMLNSQRPSNPJMLSSOJKMLLIJKJRMLJINMIJSLIROQJSHKNJKILLIJJINNIMSNSSSKSLSSSOGGGGGNKNLJLPNSNQLRPLOKGGSLINOIMOSHCCGFFHGGJHGKHLKFFFEDEEDFGKPKLGOJIHHLIMGHE?C555556;=;77=EIHGMKGFFDGGIMJJHGHEDEFEHLKGKSLJJJSIJILPMJLSJOLQOJEEEEGCAASSSSJMQLNOGMGMMKSSSSQMKJGHJJPSLSMJSKPJISMSMIIGIGL@@@??><93/0--...=BECGHIMSIIHDGLIFLQKKLMKHLSLIHKJILSJOSIKINHSHMHIKSSQKLJKSHPLIIPGJKFFHDEQPSGKJDEHMKLKSKSQSKIIKKMSSQNIMJLPPJINJIQNKMSPSLJNPB<;<<CCA452312AHFFGKGHMOIK<;;<<<SSSOQNJSKSKNNFFB<>>::BCBCSSSIHDGLKMDED<-D@@???HSKOIDC@?@=<=97///056>BCBCFHHHHHMJMSLSPSMJQLSKRKSNKKSJSPIMNSJISSKNIKJINKSKISGKLLJIIFIHIIIGGDGGKNNLIJSSJMLKPMJLHIKKSLJMKIIKKSQLSMSKSSMKQQSMPQKLIGKKJJISRPJIHKISNOSIJSMMDA866699;?@LKMORMSMOHSNISRIININSKKNKJGD----=@BDEGKKLKLOIHJIMHNJNKKLLHHJIPJSKONOLPSIHFOJSLSNKKNHLLSSSSMISS:222@<=LLQLNKLSLMLKKPSNSKIKIQSJSBBM338222B@E>>EGRJIHCCCCDCCCDCDCCHFKHIKIJIFHHOJSKSJSMKLPPKJGFDFGHFGGDCCCA@???@CEGGKFIKSJHJHJKIGFEFHMJILGLFFFEDGGINQSONMKHKIHHGHMLKKJJGMHHIHLI
@173_45CNXP_4
AATCGCAATAATCGGGTTCATTGATATTCCTAGTATAGTAGATGCTATCACACATACAATCATACTCAATTCGATGGAATTGTTTGATCTAAAGGGGATATTCTATAATTTCGCATGTGAGGGGTTATTTCTTGGTTTCGTCCAGTCATTAATAACTTGATTATTTTTAGATAATAGTAGATAGAAAGAACGCTCGTAAGGAGTCCTATTGAAACCAAGAAATATAGGCCTGCCTGCCATCCACACCAGAATAAATAGAGTTTTCCAAAAAAACCTGCTAGTGGAGGAAGACCTCCTAGGGATAAGAGACATAGAGCTAAAGAGAGAGCCAAAAAAGGATCTTTTGTGTATAATCCTGCATAATCTCGAATGTTATCAGTTCCGGTACGTAGACCAAATAATATAATGCAAGCAAAAGTTCCTAGATTCATGGCGATATAGAACAGCATATAAGTTATCATGCTCGCATATCCACCATTTGAGTCTCCAACAATTATTCCAATAATTACATATCCGATTTGACCTATGGACGAATATGCAAGCATACGTTTCATGCTTGTTTGAGTAATAGCAATGAGATTCCCGAATATCATGCTAAGAATAGCTAGGATTTCCAGAAGAAGATGCCATTCATTTGATAAGAAATAAAAAGGAATATCGAAAATTCGAGTGGCTAAAGCTAAAGCAGCTACTTTCGAAGTAACAGAAAGAAAAGCAACGACTGGAGTGGGAGATCCTTCGTATACGTCAGGAGTCCATTGATGAAAAGGGGCTAGGGAAAGCTTGAACCCAATTCCTACAGTGATGAATATAAGCGCAATTGAAATTCCTGGGGAGTTATACATTTGTGTATTGATAAGACCATTCACTATTTCTTGAAGCTCAATCTCTCCCCCGGATGAACCATATAGCCAAGAGAAACCATAAACCAGAATAGAAGAGCTTGCCCCACCCATGAGTAAATATTTCATAGTAGCCTCATTAGATCGTATATCTTTCTTGGTATATCCAGATAATAGGTAGGAGCATAAACTGAAACATTCTAGAGCTACAAAGATAGTTATTAAATCGTTAGCACCACATAAAAACATTCCTCCTAGAGTAGCTGTTAATATGAATAACAGAAACTCTGTTATAGCCATTTCTGTACATTCAATGTACTCTACGGATAGAGGAATACAGAGAGTTGAACATAGTAAAATAAGAAATTGAAAGATTTCGTTGAAATTGTTCGTTTGGAAATTTCCTGAAAAGCTAATCATAGGTTCTTCTCTCCATCGGAACAATAGGGCCGTTATGCTCATTACGAAACTTGTTGAAGAGATGAAATATAACCAAGGTATATCTTTTTGATCAGAGGTTAAATCGATCATCAGAAGAAGAATTAGGCCAAAAAGCTCACCT
+
JHJKSKJIKKIKRGLGLHJSSPMOLSSSNSSKQSHIHHIEGOKIMHJOKKJJOGSMJMOKKNMIJIIKJKJJSMSKSPMKMNKSLKIIBF../?NLKMOGKSJIIJKKHOQJPSRMLJMPJMSKOONSSRKLJ????@11111IHKKKOMLLQKPLJQLLSQKMIISSJOHHLHJNPSKHJGJFOJKJKOPNMNSIQJNJJSJHLLOIMID@EHEJFB>:64440//01BPMSKSQLRSNLPMQRSOOSMPSKMOKJKJLSLMNMSBCCDSSSSQNOIKPPKSHJSLLJLLMNIPSSOSKSSKIJRSLLOQPBAAACRHSMSONSHJFEE@;9;JSLKLMLNKA>>>>OLMRKSNMJNKSSMNOMOSNSQSRSSLSLLKONMMMLHSSMLJLOKILQOSSRSSMLMKKGKGMNJHHSNLPLKKHGLMSSNKSSJQSMLNPRSKLSSIKSNQSSSKKJLJSSLKSSLSSOOMPPPOKKSSSMSJPLSSOSKJSJOJKKLQLLLSISHLPLSJIOJSPSRJQKNJSNSJMNOMJGQHLJMSJSMKSPROQSMSLLSLJSJJINRMLNMOKOOKJLNIJISJGGHIE==MIKSMKSLLLISIIJJHOSSIJMLSNPKMDGEEGFSMSCDDEILNLJSONJKLGSGIONJHILNSSLIMLHLJFHSKIKQNMHKGGGNJKJLLMMMLJKJMLKIHIJGJKKOMLJIPLIRLKB>>SKLMKKGJ-----A@@@@A@B<:;::<:5555DEMHHJJHGEDGFFGMKEDEBCNB=;O;IHKENKIHILILJJHJIEHLGNHHLKOHHMIGIJMKPIOKSLMHFFHHFGLJHLHKIJIKFQJJHHFKJRMM==<<=G;67EDCDFGMLIKNIIQNHJSJIKJHOB668855555HCCCBBD@?>=FNRHIHGKPIMSSSKOSKLKQSKSMOLHINSHMMMLQOJKNMLSRSGMISHQNSNSLLKCEDEFOMSPLMMMSJKKQIIISGHLIHGGGHHJIFFJIHILJKSSSPSSNMLKKKHMIKLIGJJSIOJSIISLHHHHHGFONMLHKKIFGIJRHHILIGHIFHIMLJKMSIHIFHEEDEEEFGGGGIIOKOSMHIQNINJGMNIGDDBCCEEEDFGGKSFKHHIHIEDEFFGHNHDFDDDGFEFEFGHHHGDDDDEFEIIIEGEEFFE@@<;;<2...147=?AEDFBBBBCCDEECDCABBCDHOJNHHFFGGDHGGJGKA;88;<CGLHSKNIQ5+++:?GJIQLKLKFFCDBFJIEDDFEHGGGGIGJEGGECFFCEAC@=<==>,,,,.@@BCBAAACFEGFFIIHCDCDEGLILGHHKIPLKEEEFGFEKJIHHGHHDBAABCDFIJHSLNHGDFEDCAABCFGFC@@@@AEDC@:=0.8==>BCDCDDF@@AAFF<=.---,
@174_45CNXP_4
ATGCTAGCAACAACTCGAAGTATGGGTCTAGCTTATTGATACGTTACCGAAAACCTCATTTGAATAAATTTCAAATAGTTTTATTTTTTTTATTGACAAGTACTCGTACTCAAAAAAGTTAAAAATTTTTTATTTATATATTTTTTTTGAGTACGCGTTACTTGGACCTGGTGTATCTTGTCTTTACCACGAATGATTTTCCTTGGTTAACAATAATTGCTACTATTTCTCCAATATCTGCTGGTTCATTAATGTTATTTCTCCCGCATAGGGGAAATAAAGTCAATAAATGGTATACTATATGCATTTGCATCTTAGAGACTTCTTCTAACGACCTACGCTTTTTGTTATAATTTTAAAATGGACGATCCATTAATTCAACTGTCCGAAGATTATAAAATGGATCGATTTTTTTGATTTTTATTGGAGAATGGGAATAGATGGACTTTCTATAGGAACTATTTTACTGACGGGATTTATTACTACTAGCCACTTTAGCGGCTTTTCCAGTTACTCGGGATTCCCGATTTTTTCATTTCCTGATGTTAGCAATGTACAGCGGTCAAATAGGATTATTTTCTTCTCGGGATCTTCTACTTTTTTTCATCATGTGGGAATTAGAATTAATTCCCGTTTATCTACTTTTATCCATGTGGGGTGGAAAGAAACGTCTGTATTCGGCTACAAAATTTATTTTGTACACGGCAGGAAGTTCTATTTTTTTATTAATAGGAGTTTTAGGTATAAGTTTATATGGTTCAAACAACCAAACATTTAGAACTCTTAGCTAATAAATCCTATCCTGTTACACTTGAAATACTATTTTATATTGGATTTCTTATTGCTTTTGCCGTCAAATTACCGATTATACCTTTACATACTTGGTTACCTGACACCCACGGTGAGGCACATTACAGTACCTGTATGCTTCTCGCTGGAATCTTATTAAAAATGGGAGCCTATGGGTTGGTTCGAATCAATATGGAATTATTACCCCACGCTCATTCTATGTTTTCTCCTTGGTTGTTGGTAGTCGGTACAATCCAAATAATTTATGCAGCTTCAACATCTCTCGGTCAACGTAATTTAAAAAAGAGAATAGCCTATTCTTCTGTATCTCATATGGGTTTTATAATTATAGGTATTAGTTCTATAACGGATCCTGGACTTAATGGAGTATATTTTACAAATAATTTCTCATGGATTTATTGGCGCTGCACTTTTTTTCTTGGCAGGAACGAGTTATGATAGAATTAGGCTTGTTTATCTTGATGAAATGGGTGGAATGGCTATCTCCATTCCAAAAATATTTACAATGTTCACTATTTTATCGATGGCTTCCCTTGCATTGCCA
+
CCDKSKHSILSGEFECEDGJHKM=<;<<>>==CGLHIDGFI=;;;;CDJHMSKNSJHLMJPGIIGCCDAEC0-,,,,,++..,....9:;?<9;56@7655542(()+1...1?AKSLMJFKMSKGFF?KIKDHG@GEE>?=68;=C@<;;=@B=<977))***37999444/./467767;<=B?DHLHHSIMLKSLLPLSJM88889DD:762232-('&%%%$$%%(&&&++5CECBACHFIILHQOHMSNSRKSSMQI?DB?AEF9899:KNIE9999>:9999DF?IIGIPIFFFIFILJICABBEGG998,)(&%%&%(')**-11DEDDGJHJEDEFFDCMJHHOGHJSLGAA@BCIGE,,,,-=;0---.;IFIEEFEE??HG?==877888*11112**))*455==;;<<??60.---====<=?@BE;;;;:::@FHGBCBA?@?DGCDCDFNOLLIHHG@@@AHIRFE767=0./))*00011:1?AAAEFGJHE?;644)))''(++0100../0/639F>==><9:C<===DIFGLIJSJNKJJNJKQSMKSNRIIHFGMORGKK><<--//067FHPLNG>=:>=GGIF>:::=>==>JMSSSIFHGFKJISGSFSRGC+((=.,,,/>>B?BFKRIJQJLPKKJJHKMJONMJNOLRLILKMJGHGHFKDDDDFHKH==<;;=<>;:/,,,-....231016;ONSSSNSIKLLPLQJLNJJKRMOSJIKJJKNPKILSICGH=33332320-,)&&&&''(=?@B<::88<<<>IFLGDCDD??760+*,&&&&'(')*44;44433=/*GEED....-.,++(()('(((,(29889:HCBCHHNSKGLHOGM@=>?;EFHNFEC88;JGHGEBDDBCFIFJGHJMKNOSKSOMSFLSGFEIFFEE;:::<<20149CDCIHSJNNMLJLJSSSSJNSMLQPHLJSSKLIDBCECFDFELSMONNMIPKOSMILGFFEA@EDCD9888333322140,...=BBCFPRJSLJGMLPGEDDDFEDCDDGHGGFHGFEGIPNQSJSSJOINIFGEBC+++,0FHGFLJFHF@==><?>@1/-/,,----399?BBBBCGJFIMHHGFIFGAADEFFF@>=>=>ACCKSNJKGDK33889DDLJQJNRS?@????421+++)(((')-682<***?CGEHJKOJHQHSOIRMRKJJSSPPJLSSRSSIDOSQNLHDEFJJLSSLIIGHHQSLGHC44455>>>?HHGGMLKSSKLIPSKLMSIJMJQLKJGGKSMQPMKNMMMSKNSJNNMSOLHNSHIHHMKLMKMSLLHMSLGSEFDEDSHPKHF;5545GIE>>;6
@175_45CNXP_4
TCGTACTCAAAAAAGTTAAAAATTTTTTATTTATATATTTTTTTTGAGTACGCGTTCTGGACCTGGTGTATCTTGTCTTTACCATGAATGATTTTCCTTGGTTAACAATAATTGTTGTTTTTCCAATATCTGCTGGTTCATTAATGTTATTTCTCCCGCATAGGGGAAATAAAGTCAATAAATGGTATACTATATGCATTTGCATCTTAGAACTTCTTCTAACGACCTACGCTTTTTGTTATAATTTTAAAATGGACGATCCATTAATTCAACTGTCCGAAGATTATAAATGGATCGATTTTTTTGATTTTTACTGGAGAATGGGAATAGATGGACTTTCTATCGGAACTATTTTACTGACGGGATTTATTACTACTTTAGCCACTTTAGCGGCTTTTCCAGTTACTCGGGATTCCGATTTTTTCATTTCCTGATGTTAGCAATGTACAGCGGTCAAATAGGATTATTTTCTTCTCGGGATCTTCTACTTTTTTCCATCATGTGGGAATTAGAATTAATTCCCGTTTATCTACTTTTATCCATGTGGGGTGGAAAGAAACGTCTGTATTCGGCTACAAAATTTATTTTGTACACGGCAGGAAGTTCTATTTTTTTATTAATAGGAGTTTTAGGTATAAGTTTATATGGTTCGAACGAACCAACATTAAATTTAGAACTCTTAGCTAATAAATCCTATCCTGTTACACTTGAAATACTATTTTATATTGGATTTCTTATTGCTTTTGCCGTCAAATTACCGATTATACCTTTACATACTTGGTTACCTGACACCCACGGTGAGGCACATTACAGTACCTGTATGCTTCTCGCTGGAATCTTATTAAAAATGGGAGCCTATGGGTTGGTTCGAATCAATATGGAATTATTACCCCACGCTCATTCTATGTTTTCTCCTTGGTTGTTGGTAGTCGGTACAATCCAAATAATTTATGCAGCTTTAACATCTCTCGGTCAACGTAATTTAAAAAAGAGAATAGCCTATTCTTCTGTATCTCATATGGGTTTTATAATTATAGGTATTAGTTCTATAACGGATCCTGGACTTAATGGAGCTATTTTACAAATAATTTCTCATGGATTTATTGGCGCTGCACTTTTTTTCTTGGCAGGAACGAGTTATGATAGAATTAGGCTTGTTTATCTTGATGAAATGGGTGGAATGGCTATCTCCATTCCACCCATTTCATCAAGATAAACAAGCCTATCATAACTCGTTCCTGCCAAGAAAAAAAGTGCAGCGCCGAATAAATCCATGAGAAATTATTTGTAAAATAGCTCCATTAATAAGATCGTTATAGAACTAATACCTATAATTATAAAACCCATATGAGATACAGAAGATAGGCTATTCTCTTTTTAAATTACGTTGACCGAGATGTTAAAGCTGCATAAATATTTTGGATTGTACCGACTACCAACGACCAAGGAGAAAACATCCAATGACGGTGGGGTAATAATTCCATATTAATTCGAACCAACCCATAGGCTCCCATTTTTAATAAGATTCCAGCGAGAAGCATACAGGTACTGTAATGTGCCTCACCGTGGGTGTCAGGTAACCAAGTATGTAAAGGTATAATCGGTAATTTGACGGCAAAAGCAATAAGAAATCCAATATAAAATAGTATTTCAAGTGTAACAGGATAGGATTTATTAGCTAAGAGTTCTAAATTTAATGTTGGTTCGTTCGAACCATATAAACTTATACCTAAAACTCCTATTAATAAAAAAATAGAACTTTCCTGCCGTGTACAAAATAAATTTTGTAGCCGAATACAGACGTTTCTTTCCACCCCACATGGATAAAAGTAGATAAACGGGAATTAATTCTAATTCCCACATGATGAAAAAAAGTAGAAGATCCCGAGAAGAAAATAATCCTATTTGACCGCTGTACGTCTAACATCAGGAAATGAAAAAATCGGGAATCCCGAGTAACTGGAAAAGCCACTGGGTAAAATTAAGTAATAAATCCCGTCAGTAAAATAGTTCCTATAGAAAGTCCATCTATTCCCATTCTCCAGTAAAAATCAAAAAAATCGATCCATTATAATCTTCGGACAGTTGAATTAATGGATCGTCCATTTTAAAATTATAACAAAAAGCGTAGGTCGTTAGAAGAAGTTCTAAGATGCAAATGCATATAGTATACCATTTATTGACTTTATTTCCCCTATGCGGGAGAAATAACATTAATGAACCAGCAGATATTGGAAAAACAACAATTATTGTTAACCAAGGAAAATCATTCATGGTAAAGACAAGTACACCAGGTCCAAAGAACGCGTACTCAAAAAAAATATATAAATAAAAAATTTTTAACTTTTTTGAGTACGAA
+
IIKMMILJGHLNSSMJLNINPRSKFDSSNSPSIOKMHLCAISSSSSJILMFJD110-----<ACCEKLPQNSSPQNSNKMLLSLNNOKLLNKNNIKFGMEFMLMLJIKJRMGOLLMSJLJMQMMIHJKJSJSNJIJJRLKKLMMSLKNKMKPMSJND;<GFHSMLILSKJKKIJNJSLSKMSPOLHHSIMJLLHHSMKJSSSPSOSLG=<<=CDEECMLJOQGKILJHKMLKHSPLOOPIIOIJHIJQNLSKKISME@?@?ASJIDEFEMIMHSIKIJKIPSKKJKSHRIMHIJMJLRSJNISSSMSJFLSSKKIHGJKJOKJSLOMIHFFHEFHCA9411(*'((**@?ABBSNMFDDEEBBBBQJONSKJQSHHHISJSSLJIGSGFGJJLNSJJMLSIKKLJGLJDDDADF=:()43:8EL98889ISRKNSLKOOOISIKOMJHGFGFGJLHGHJMSELIPMOJMMSSOKNSJLJGGFJMKMEDCG4HRBE://0GJSSKKKSMILOOLKKNOJOO@HIANIKKMJGGEG@SSOLJSJJJHLMLKLJJEE:6<?@FLFFFIHGJGKJJHGFEEEHGHQINKLAFECABAC@><69:;=BCCBCBCGGGJJJIJHHFGFGEFFIFJSPNHGEFEFGHIIHGGFEDDECCED@@@A@FGHGJIJPIOKSNGBBCBKISMIHSLLISLSMSKSSSSSMLHMMKJJKSLJSSLSMOSMSPSNLSPJNHHHQSSLSSSPSLSK><<<<PMOLNNQSPJSONRSIKOOSJSLSJNRJLSSPLSSNNSMSMPSLNSKSSSSSLNMSMNLNPLSJMMKJIQKNKNSSLSSRSKSJSSIKRKMSOOSJKKOOSJNIISRIGJPSNJIKJMQQMNOSSNLSSSSJSRSNLSSSKPNNSPNSSLSSMQSKSJGJFISSHQLKSSMLQSSRLQQSMPOHIGGHSOSMMSSSNSSOSSMSSSRSPIRSJOMOKSSPRMEDGLJSSNKOMKSSKPRSOSRLKLNKPNQMLSNKSLSSNONSSJNKNSSSSSMNLKSSNJLJJSPSLSSOOSNLNSOSNOPNSOPKQLSSJQOSOOLLHMPSSMSNCNGLMF@;;91=?9985578DSMSOSOKROLSSQKPIORSQFJMMSSJIFDEKMSQNJKLISLKQJPKSEDBDEMLJOKQQMSOSKL54444GKSKNLJPLSPKKJIDDDEHLGIFGACSKIJEGIBCA;,((&&%&%&()056:@@@?67:<=@BEDEDBCCEOEFE??<=818<=C=;::7860/,+++12>DEGRFE=::;CCDE><<<;;99:;;888877322-(%$$$%%$$%*+.0...569>>EFFJGEDEDFFC:211/(((((;<???@=<;76788556?<;<:;<<:<;7?C?>=9:??>A=54558872?A@@91103;7644,+'%&'&')*.4556643200.-*))()(&%&(),----*)(*(((&&&&&&**)))(()(&)1100.---**)()%%%%&'())*.+)))'(++-23452/0798769:;=>=>??@@AD>::;=<<;;::20-(().../;<<<03-''/15:;<<>DCDC@@@@@FDDFDFGDCBA?AA@BA@BBCDDEAA=:;<<;97111003559<>??@ACECCCECBBCDAAFDDDDB=8890112=>??BCEGGFGCEEFGRGHJIGKIPFKEIGIGGJHHFHMLGEEGHF----.877532225?>?@ABBCDCAAAEEDEBCDDCDDBEEFECB?;<?=>==0//../12)*//2899999;9:;8864404557CFEHH?DFDDFCBBC@BIG@?>>76')62+*.778?>?9;6;;:,++**)++-1..055667;@@@@BCEEEB@>=9990////88:653235DDA<86,999:@???>?===0.--.6<89>A@?>><;7..---.0//...10452968788..)((&',+)()%(((''%%$$%()**))&&'%&&%%&%%#$$#$$%((+.1--21/0.,+,,/33=98888?>>@?AAABABBCCCAAABB>?FACEEKKFCCDCGIJIJ;9;<=@?==9////0323((:>?ACFFFKFJGGGFEGEBCGGFBCBDDCCCCC?AB=/<?<?B<>CCCABGIIMLFGCDEECAABBBGEFHFILILNGE=DABA54444DA@AABBAA@?@AA>@>7;;9;===;6775.42-)/1-.....=J;:88;?>??>AC<<=<=CCAA:::>?ADBFIIDDD@>@??DEHFHGEHBA@ADDDDBDDAA?>>93110//0//-'&&%&&&&(125565442267;>@<;;;<@@A>@>@IKODA?>?>?@B@<>?>DB?;8;943-,,-//8788667;<=
@176_45CNXP_4
AATCGCAATAATCGGGTTCATTGATATTCCTAGTATAGTAGATGCTATCACACATACAATCATACTCAATTCGATGGAATTGTTTGATCTAAAGGGGATATTCTATAATTTCGCATGTTGAGGGGTTATTTCTTGGTTTCGTCCAGTCATTAATAACTTGATTATTTTTAGATAATAGTAGATAGAAAGAACGCTCGTAAGGAGTCCTATTGAAACCAAGAAATATAGGCCTGCCTGCCATCCACACCAGAATAAATAGAGTTTTTCAAAAAAACCTGCTAGTGGAGGAAGACCTCCTAGGGATAAGAGACATAGAGCTAAAGAGAGAGCCAAAAAAGGATCTTTTGTGTATAATCCTGCATAATCTCGAATGTTATCAGTTCCGGTACGTAGACCAAATAATATAATGCAAGCAAAAGTTCCTAGATTCATGGCGATATAGAACAGCATATAAGTTATCATGCTCGCATATCCACCATTTGAGTCTCCAACAATTATTCCAATAATTACATATCCGATTTGACCTATGGACGAATATGCAAGCATACGTTTCATGCTTGTTTGAGTAATAGCAATGAGATTCCCGAATATCATGCTAAGAATAGCTAGGATTTCCAGAAGAAGATGCCATTCATTTGATAAGAAATAAAAAGGAATATCGAAAATTCGAGTGGCTAAAGCTAAAGCAGCTACTTTCGAAGTAACAGAAAGAAAAGCAACGACTGGAGTGGGAGATCCTTCGTATACGTCAGGAGTCCATTGATGAAAAGGGGCTAGGGAAAGCTTGAACCCAATTCCTACAGTGATGAATATAAGCGCAATTGAAATTCCTGGGGAGTTATACATTTGTGTATTGATAAGACCATTCACTATTTCTTGAAGCTCAATCTCTCCCCCGGATGAACCATATAGCCAAGAGAAACCATAAACCAGAATAGAAGAGCTTGCCCCACCCATGAGTAAATATTTCATAGTAGCCTCATTAGATCGTATATCTTTCTTGGTATATCCAGATAATAGGTAGGAGCATAAACTGAAACATTCTAGAGCTACAAAGATAGTTATTAAATCGTTAGCACCACATAAAAACATTCCTCCTAGAGTAGCTGTTAATATGAATAACAGAAACTCTGTTATAGCCATTTCTGTACATTCAATGTACTCTACGGATAGAGGAATACAGAGAGTTGAACATAGTAAAATAAGAAATTGAAAGATTTCGTTGAAATTGTTCGTTTGGAAATTTCCTGAAAAGCTAATCATAGGTTCTTCTCTCCATCGGAACAATAGGGCCGTTATGCTCATTACGAAACTTGTTGAAGAGATGAAATATAACCAAGGTATATCTTTTTGATCAGAGGTTAAATCGATCATCAGAAGAAGAATTAGGCCAAAAATACGTACGA
+
GJGIKFFFGFMJLHIHHKEFGHFGILHKGFFSSKIKHIJHJHEHHHISHIHHIIJKOIHIIJJGGHGHOGHIIHKIIIGLPEHMSHEK>@,,.=ADFFEAGFJNMHFD==;40-,,,-1((+;AFGLHLPHEEFEELJKGEHEGSOSKNIKJHKKKHMNLKOLNKMLQSQSNPJSHKJSNKJLHIJGIJJMSNQMMLJIJSHJHJIIKJOOHGOLNILIPNNOLNOJIKSOLOJKNOOSMISQPORQKJLSJJJOLSPSKJIOJSRIBDAEHSSNOKKLKLMNSOMMMJPOMKLHPQLMOLOJIJMIJMNPKSMQLSQSPOKNOQSLPNIKECDJSSMSNSIQLSKLJLGJSJSSGHLLLLHKJJQSQLMSKOLSOOJOMSKRKLLSLHIKJRJJKPOLQQSJSINLSJHGHHGHGQPSISOKSLNKMLMPMSSGDCDDGGKFGHIKHNKLSOQILLHSKLNSSQNHGHGHLMPLOMJMIMLKLSKKGFFJSNPKKIJNGKHNJMMHGIGGFKGHHHIHKKKMIHHIFHHHHEGEFILJIIKOOJNIFFIGHJKKKHHHKNPKJSIGGIHILHIIOIAA@>>??B@@EHJRKIIJHIHHFHJIGFHFFIKJKKL>MDEIGHJMMKHFJIPIMQPSJLIPHGSKKJKHIJRPPQMHLGRILIIIKJSMMJHHFEFCC?=<<<>::;CKNLIJFGHKLFGNSJKJILIIJIMLLL=MSSLLSKOJMRKLORLNKLOLKFAB32223JJEGFGDEGEFHIGIHMRJJJLJJKOIKMKJGJIKISJKJIJHISIJJJHMIJNQLKQLQJKPLKKIKMLNMHGEGFKLMPOJNJLNIJRHLJIOLPLKNKMPSQQSSMJSOMOSDCBDINHSJJGFHJJMONLNMMJLISKSHOSJI4435??MJJLILRKSOISKSSRQRCNMIQKKJJSLMJKPMISLKHJSOSJJQMOIIKPRLJSLKS6778CKONRMJSNHJJSOIJMIOQLLINLHIFFFFGLLLLSJAGMLNHLGIOJJIJLGSOPIMMNKIGGFHIGIJMLKIHJMLKKNGEFGFOLJJJIHKKILKJNPIOQISHJGBB@AAFFHFFGHHIJMKNPHHJLFIHGPIHIDCCDDEFKHILMKSHFHKFHGHGJKKGHFFFMIACHGGCCDFG@GGEGGEFFFGIIGFGGDFFHFCDCFGIAKIIOKHKGGHCBABBEGGFEFDECEFHKILJLLJIIKJQIHJIHFICCDCCISKRLJFC<))))3EFIHHMQGIEEDFHKKLJGEFJIJKIFJJJIHFCCB@IFGFGCCCCEJQIJHGHGDEEEGHJHCCCEHCBBCCLJMKSKMIMJIKHFFEGINJLJJGMNGFECBCDDFGKJKMMMJIJGEDBCCDEGFD???>?CCBCDEEFFFFHFGFCBBBCDFHPHJA??><<=
@177_45CNXP_4
AATCGCAATAATCGGGTTCATTGATATTCCTAGTATAGTAGATGCTATCACACATACAATCATACTCAATTCGATGGAATTGTTTGATCTTAAAGGGGATATTCTATAATTTCGCATGTGAGGGGTTATTTCTTGGTTTCGTCCAGTCATTAATAACTTGATTATTTTTAGATAATAGTAGATAGAAAGAACGCTCGTAAGGAGTCCTATTGAAACCAAGAAATATAGGCCTGCCTGCCATCCACACCAGAATAAATAGAGTTTTCCAAAAAAACCTGCTAGTGGAGGAAGACCTCCTAGGGATAAGAGACATAGAGCTAAAGAGAGAGCCAAAAAAGGATCTTTTGTGTATAATCCTGCATAATCTCGAATGTTATCAGTTCCGGTACGTAGACCAAATAATATAATGCAAGCAAAAGTTCCTAGATTCATGGCGATATAGAACAGCATATAAGTTATCATGCTCGCATATCCACCATTTGAGTCTCCAACAATTATTCCAATAATTACATATCCGATTTGACCTATGGACGAATATGCAAGCATACGTTTCATGCTTGTTTGAGTAATAGCAATGAGATTCCCGAATATCATGCTAAGAATAGCTAGGATTTCCAGAAGAAGATGCCATTCATTTGATAAGAAATAAAAAGGAATATCGAAAATTCGAGTGGCTAAAGCTAAAGCAGCTACTTTCGAAGTAACAGAAAGAAAAGCAACGACTGGAGTGGGAGAGTCAGAGTCGAAAAGAGGATTCCTCACTTCTTTCTCTCATTCAAAACCGTGCATGAGACTTTCATCTCGCACGGCTCCTAAGTGATAAAAGTAAAGAAGAACTCATCTTCTTTCTTTTTTGATTACTTTCCTCGCGTATGTATAAGATCGAATCCTTTCTATTTCTAAAACGGATTACTAATCCTTAACTTTTCGAGGAATCCTTCATCAGTGGTTGTGAATGACTGATTTTTCTCAATCTTTTCGACCTTGGTTCCGTAGGAGCACGTCCGAAAGATTGAGAAATGGAACCATCTGATTTGATTCGTTCTCAATAGCCATGAGATTATCATCTTAGGGTGATCCTTTTGTCGACGGATGCTCCTATTACACTCGTAGTCTCTGAAGGATGAGAACCAACTATGTAGCATCTACATCGAGAATTCAAGTCTTTCTTGTATACGTCATTAGTCCGATCCTTTGCAGGAACTACCCGTAATAACAAACTTGCAAAATGGATCCGTTTATCATAAAGAGATTCGTTGTTCCTGACCCTGCTTCACCTTAATTGTTATTTGAACAAGTCAAAGTTCTGTCTTGGTCTGCGTGGGGATAGCATTTCTCTTCTGCATGTCCATAGAGTTTTGAAAAATCCAAACATCTCAGAGATAGATAGAGAGGTAGGAATTTCTCAAACGAACCGCACTCCTTCGTATACGTCAGGAGTCCATTGATGAAAAGGGGCTAGGGAAAGCTTGAACCCAATTCCTACAGTGATGAATATAAGCGCAATTGAAATTCCTGGGGAGTTATACATTTGTGTATTGATAAGACCATTCACTATTTCTTGAAGCTCAATCTCTCCCCCGGATGAACCATATAGCCAAGAGAAACCATAAACCAGAATAGAAGAGCTTGCCCCACCCATGAGTAAATATTTCATAGTAGCCTCATTAGATCGTATATCTTTCTTGGTATATCCAGATAATAGGTAGGAGCATAAACTGAAACATTCTAGAGCTACAAAGATAGTTATTAAATCGTTAGCACCACATAAAAACATTCCTCCTAGAGTAGCTGTTAATATGAATAACAGAAACTCTGTTATAGCCATTTCTGTACATTCAATGTACTCTACGGATAGAGGAATACAGAGAGTTGAACATAGTAAAATAAGAAATTGAAAGATTTCGTTGAAATTGTTCGTTTGGAAATTTCCTGAAAAGCTAATCATAGGTTCTTCTCTCCATCGGAACAATAGGGCCGTTATGCTCATTACGAAACTTGTTGAAGAGATGAAATATAACCAAGGTATATCTTTTTGATCAGAGGTTAAATCGATCATCAGAAGAAGAATTAGGCCAAAAAGCTAGCATA
+
GNGMMGJKMLMSNJNIJKIKGJINSSQNLNKJSSMOLSJQPKNLOKNJNHJNKKJOMKJPJJQMLLONJJSKJSMOSPRLQFLJQLJMIG/))*6;KSSSMKKMSMNRLSKQSLSSSRSOSSSMSJMISKLGG3//08FBBAAB::JIHOIJNSSNJLJLRKSKSJSMRMSMJNHSGHGHJKJNMILKSSLI999,,,,,=@EDCBCE@@?<=AFEIICHKAAA@A>>>AGIISD33RHIJJH=>PKQMLKNILRNNKIPIHKIJLLABJMSSNQSNSNSPSMKKMSQONPSJQRSSPHPSSJQKINIHGGKMKSJJKIQKSOKSMHEFEGJ@CGLRSMSRKSMSLKKLKLSSMSSKKNNLMMSSOSLSLLMQSNJKMLHSROLMOOKLSIIKJKHIMLSNSOMKLKKMSISPNKMPOKSMLKLKJJSSMMSSONHSIKJLQMIKIKSISKSQOSSSMMJLLSNLNLLJRRSKSLMSSSJSNSKHJONSSSQQMOOLNKNRIPMNSSPSSNMJJOSMLSHKSSSISIFHHSIFFEFGKSSKLLSSLKKMSJOSSOLKLOPPSNKLSNSHLHIEGFE@=>>>>ADB;<>??SJFIHJIOMGGIJIHSSMRHHNMLLKPSJJOKMLSNISKJSSPLJSLSMHILHOILKISSSPOKKKNKNHFEGEIIINIHGHHGIQIINIKIHIJJKNKFFHFFH@9:FGFFGFFFFSGSPFGLLJRKSKSHSKSQSILSOLLSSSSKMKJLJILIMSSSSJJIHHFGA435675798493ABFHFIFIHJMNKJLSGIEFGHHHIGCDGFKGSSIOOSKMGKJKKIKKNIIKMIISOKIJNKJHJPJKJJIJDB98;/<>ADB8444479433.0>?HGEGFGFGGKIIPRNMMHOJQKHSNHSNLNSIHRLQLNIKKILMGIKGHNJSMRSSIISD76666GMNKJHGFEMMJPMKPNSMNIKKLLSJMJOIJNSNKPGPHQFFHFGKJKSLLPILJNNPSMFDDFEREEAA@BBFINKIHG=>974432256@BCFESJKGJMNQNJHFKHIIMKKSKKIIRSQMSKOQJKJKOHSLJMJMKMNMKLRMSMMSRKKOSRSMMMKPSRHHJIIHFLGGJIKPJIKJJKHPPNKKJNMMKIOLNMMISSKJNMJPLIIMIGJKIIGGIJHJSJKLMNPSSRQSKLJKIJILHHPMKQKKSMSIQNIIMJIGSMHMGKOJLSOJNKHHJHLILKKSJJSSJSLSSSNOKPKNKSQJNOJJIGHOKJQKSLSKLKMJHLLGGJNSOIIHJIIFKGGKOKSKSJPKJKNLJJIFMLJMMMSLMSJQOOKKLKKMLKILIHKIKHHEILLPKSNOKSJRKLJKRSIJIGHMEEFDLQRMPMLJHGFFE64445HHKGIJKIHIFGGIGHFGGECGJH=;2(%$$&''(-138<>>@CHIDDDEKJLLFFDACGKIIAAKJLKJHIOJLLMKKJCFGFDJNJHA32222<LHHHKIKILIJLHHIJIJHRJLMJHGGFIGHKJHOIJKLMLCGHHKJSKJKJHKLJJRNKQKKMKLPNSAHJNNQSOKSMKPJNQSNKSOSRSKOSMSKMMIGA?>>SLSJKHIHLJJINQKJKGJGKJJPOKOJSPSMJSLSIPSSQNKJSJHKHDJHRLGILPPJGJIJGJHLSPMLJIJGIFHNHSJLPNOHMSIGOISMKKNOJRLLKMSNKMILJHHJKIKKIJKILINPKMJIOJIGLGFIKILISKGMKKJKIIKJHHFHHNSMOKROKJKQFFGECFHGGHJOIIKLLJJJKPKKJKJJPJHLJKEJJLJKQSLKLHLKMKNMIOIIIMOOKKIMHJHQSLKLHLRNMJJJGHJHKMKQIQIIHIKIIHGGFGGFEFGJQMLSLIHFFFIGGGHIJGFFGPLNSMSLIIMKKHSHIMHNIIIEDEDFLKNNJHHD??@BEJJGJSIKHJKGIGJLPPNGKHJKIFLGGKFFLHFJGFJEEHFDDDGHIJIMIGHFDEEFIJJKFHHEEDDCEEFQLJHLKMJJIHEDDDGIFJPIHJHIJJCCBABEFDE@SSHEIGHFGECEDDFFHCAAA@BEFEEEH@?FLKHSHGCCCCCEEISJFEDCCDDC
@178_45CNXP_4
AATCGCAATAATCGGGTTCATTGATATTCCTAGTATAGTAGATGCTATCACACATACAATCATACTCAATTCGATGGAATTGTTTGATCTTAAAGGGGATATTCTATAATTTCGCATGTGAGGGGTTATTTCTTGGTTTCGTCCAGTCATTAATAACTTGATTATTTTTAGATAATAGTAGATAGAAAGAACGCTCGTAAGGAGTCCTATTGAAACCAAGAAATATAGGCCTGCCTGCCATCCACACCAGAATAAATAGAGTTTTCCAAAAAAACCTGCTAGTGGAGGAAGACCTCCTAGGGATAAGAGACATAGAGCTAAAGAGAGAGCCAAAAAAGGATCTTTTGTGTATAATCCTGCATAATCTCGAATGTTATCAGTTCCGGTACGTAGACCAAATAATATAATGCAAGCAAAAGTTCCTAGATTCATGGCGATATAGAACAGCATATAAGTTATCATGCTCGCATATCCACCATTTGAGTCTCCAACAATTATTCCAATAATTACATATCCGATTTGACCTATGGACGAATATGCAAGCATACGTTTCATGCTTGTTTGAGTAATAGCAATGAGATTCCCGAATATCATGCTAAGGATCACTAGGATTTCCAGAAGAAGATGCCATTCATTTGATAAGAAATAAAAAGGAATATCGAAAATTCGAGTGGCTAAAGCTAAAGCAGCTACTTTCGAAGTAACAGAAAGAAAAGCAACGACTGGAGTGGGAGATCCTTCGTATACGTCAGGAGTCCATTGATGAAAAGGGGCTAGGGAAAGCTTGAACCCAATTCCTACAGTGATGAATATAAGCGCAATTGAAATTCCTGGGGAGTTATACATTTGTGTATTGATAAGACCATTCACTATTTCTTGAAGCTCAATCTCTCCCCCGGATGAACCATATAGCCAAGAGAAACCATAAACCAGAATAGAAGAGCTTGCCCCACCACCCATCAGTAAATATTTCATAGTAGCCTCATTAGATCGTATATCTTTCTTGGTATATCCAGATAATAGGTAGGAGCATAAACTGAAACATTCTAGAGCTACAAAGATAGTTATTAAATCGTTAGCACCTCATAAAAACATTCCTCCTAGAGTAGCTGTTAATATGAATAACAGAAACTCTGTTATAGCCATTTCTGTACATTCAATGTACTCTACGGATAGAGGAATACAGAGAGTTGAACATAGTAAAATAAGAAATTGAAAGATTTCGTTGAAATTGTTCGTTTGGAAATTTCCTGAAAAGCTAATCATAGGTTCTTCTCTCCCATCGGAACAATAGGGCCGTTATGCTCATTACGAAACTTGTTGAAGAGATGAAATATAACCAAGGTATATCTTTTTGATCAGAGGTTAAATCGATCATCAGAAGAAGAATTAGGCCAAAAAGCTAGCATGGTGCTGTTAATTTTATCAAAGGTTCGGTTGTTT
+
HMKSNLGJKJII@*)('-,--23;=>=.--/4EIGHEDDFEEJKGJKGIQNKQNQCCELKHNSJHIHSKLSKMIMJJLNQLH?CA221)))'')*.<;<<<=?:9:;;KGHOJJMLSLSMILRJLJJGJOJPSL<;;;<EEDFFAASIJLMKNSKSJSMIIRSSKMRSSKMMLJIKKJLKJMIHILKKISJIIGN>===>GHKHHIIKJMJKHNKSIFGGNNOPOMOJOSKIILORSPNJSKJIHJKIIKIKHKNMIISJMHKKOIN@BFEGJHKJJNIJMSINOIKLIOMKNIHBBBJKLSKJKIORPSJLRMNPKOMGNOMNLJIGFEE?=B8SOLMNSHMLISMSKLKJQKSSNIKHMJLJPNRROMJLLSSIOIEFLFIKJKHKIJHGFFEDEHHLHG@;7567:?C?>>>=@IKGHHGIHFHHGGNHHDCBABCFIGGFGIHHKKKONIKIMNSHJIIGJHFGFFGKHJJIIHHGHIKMIFGFFGHJGHGHGMNIFFFEGGIGKNHIJJHIPJLKSMSPRLMKJJLNFGHHIPLOJKJKIMJJHNKSNJMLHPKFGFGEFCDBBB??A>?A7777>?88846>>>F766667+++**,,+,../6:BGK5H?@JQOSSJJSIMFLSLNJSSOSIKIKQLSLSSLJSSSIROSLSOHFKSJNLNLSLKMKSOOL?NPMSLQSKMSNKOJJJLCDSMSLJJJJIKSSNMLONQKSMSLJJJLSSKIPLLPJNJRJIINSHSSMLLKISSMSMSJJHMHJHHCBDFJNLNOSQEOSLIQLJIJFEEEEHMGKIPQMIOPKKLKQOHJLNSSNKIMHKQHNJHISKOKLJSHKJSKJNJMSLSOIMQPSQORSMNKGISMKMSPSSNJOJKSQKMMSJGKOSQKOOHNSQS443:9:HJMJJMJMQSMIIHGJ?@LKNMNKPRSIONLKLLKSSSKNOIJSMIIHGG@>>=:989@C?E((((+BQSSHORHRSLSHLMSONKMNNMMIQSLPHHKJIO?5.6;//SNSMIQQOLONLSSJLISHOKKPNNNNNSJLHKOSSSOOHSLHSOJEIHKNKKPILNMLSNJNSSSMJGIMLIMSLOISOMSRLSLSOSOOLMKJLKHSHHKJIJLQKOQMMMKMNJQIMLRPNNJSSPSOSSNKJJIKLLRQMLSJKSJIHNIKNJJSMIMSKHIFEEGEEDGEHKKKNKGIKIGJJHIIEDFEFSSMMMSLPLSIKHSOIIJLJJGIKHQMOOIHJSKGGJNJORPPNMSKNKKLSJMNIHIHGSSIIJGHGJJHCDA?<B-(.<;;;78444333320-,,-1:9999<KGDBBBCGISLSMRLKILKHIFFHGIJNIJSSIGJKHHFHFIIJJKMJNILJIHJEEEEEFF>>>??DFFJGKHMJSQSE???IGFHGGHIJC=;)(((($#%(+++++**)*.0&)('',,50000000774+
@179_45CNXP_4
CGTACGTATTTTTGGCCTAATTCTTCTTCTGATGATCGATTTAACCTCTGATCAAAAAGATATACCTTGGTTATATTTCATCTCTTCAACAAGTTTCGTAATGAGCATAACGGCCCTATTGTTCCGATGGAGAGAAGAACCTATGATTAGCTTTTCAGGAAATTTCCAAACGAACAATTTCAACGAAATCTTTCAATTTCTTATTTTACTATGTTCAACTCTCTGTATTCCTCTATCCGTAGAGTACATTGAATGTACAGAAATGGCTATAACAGAGTTTCTGTTATTCATATTAACAGCTACTCTAGGAGGAATGTTTTTATGTGGTGCTAACGATTTAATAACTATCTTTGTAGCTCTAGAATGTTTCAGTTTATGCTCCTACCTATTATCTGGATATACCAAGAAAGATATACGATCTAATGAGGCTACTATGAAATATTTACTCATGGGTGGGGCAAGCTCTTCTATTCTGGTTTATGGTTTCTCTTGGCTATATGGTTCATCCGGGGGAGAGATTGAGCTTCAAGAAATAGTGAATGGTCTTATCAATACACAAATGTATAACTCCCCAGGAATTTCAATTGCGCTTATATTCATCACTGTAGGAATTGGGTTCAAGCTTTCCCTAGCCCCTTTTCATCAATGGACTCCTGACGTATACGAAGGATCTCCCACTCCAGTCGTTGCTTTTCTTTCTGTTACTTCGAAAGTAGCTGCTTTAGCTTTAGCCACTCGAATTTTCGATATTCCTTTTTATTTCTTATCAAATGAATGGCATCTTCTTCTGGAAATCCTAGCTATTCTTAGCATGATATTCGGGAATCTCATTGCTATTACTCAAACGAGCATGAAACGTATGCTTGCATATTCGTCCATAGGTCAAATCGGATATGTAATTATTGGAATAATTGTTGGAGACTCAAATGGTGGATATGCGAGCATGATAACTTATATGCTGTTCTATATCGCCATGAATCTAGGAACTTTTGCTTGCATTATATTATTGGTCTACGTACCGGAACTGATAACATTCGAGATTATGCAGGATTATACACAAAAGATCCTTTTTTGGCTCTCTCTTTAGCTCTATGTCTCTTATCCCTAGGAGGTCTTCCTCCACTAGCAGGTTTTTTTGGAAAACTCTATTTATTCTGGTGTGGATGGCAGGCAGGCCTATATTTCTTGGTTTCAATAGGACTCCTTACGAGCGTTCTTTCTATCTACTATTATCTAAAAATAATCAAGTTATTAATGACTGGACGAAACCAAGAAATAACCCCTCACATGCGAAATTATAGAATATCCCCTTTAAGATCAAACAATTCCATCGAATTGAGTATGATTGTATGTGTGATAGCATCTACTATACTAGGAATATCAATGAACCCGATTATTGCGATTA
+
MQPHSHIIORSSKA@@@LNMKLSSMSSLJSSNSFGF20001MDFJMIMMSMSNCBCDPLNNRSMOQSLLNNOKOSSKOGGIDEDFA???AMKLKJPNMKOKS@A@@AHJNKILSSMKMJMLSLPSMSMOIPSSSSSLSNQMPSQQKLMLHI?<;?>>IGJKNLSPKKJJNHKSLMLLSKLLSMKJDILKMLSSLLJMSSJSSSJQPQSSPSMKLIDELSSMMRSMLOSLSSPNSMSMJMSSSSIJKMFFJKLIJHFNGLSF/SPNJSMMLKOPQRJJSSPNPPSJRJPSPRHNLOHKIRKSKIOLJGOJMSKLSKMMQSSSSKOLKSIKMIMHIHGIPMJSSJLSMSSMQJSORNMPSMSNJIJJLSSLONSSSLRLMGRKSKISSPHSSBAAI>>?NPPSSKJJJMSKOOOIKPJHPIJSOOPSSPOIJGKIKKOSSSOSPSLOKLLJLDEB9B@CFFEGKJSJIE?>?JOJHISOMKKOHJKLSNSSNNNJOKLSKGFEBA@ACFIGEGIIRKHLHIG665224,,+*+07369:@CFIHKHMJHJLJJILIIOMLJJJMILKIKNHHJRG@LSSSKSSLJLOPKHIFEEFFIGHIGJKKKKKLJIGHONLSGHIJGFIDHCHD0DC<BGSML?<?D95COBABBIIHGHIJGPSGHFGJIFEEA=<<:432457:FFGKJGFDGFFJHIGHGHIIEIIIHFFFIIEJLSJNHMHGLLSKPSJLNIFBFFSPJJIKMQPNSNSKJJJSKSKPKSLSKIHPLKKLIRLNNSHKMHIPOKKNSMMLLSOKMKQPHLGSA@@@??B??/,,,FLJJSMPOPJJIJSJMQPLJSQLLSSSLPKCBBDD4333370/018?A@ADFEFHSKHHFE?????@KINLIJSIPRISSPSKILSKLLKSSOPOSSOSOPNB>>>?EFGDDBCCMIOKHKQIGHMPNJQINHSNLN@?@>>>>>>DDEEBE6444366;<65655/.-----AGKIKHKONMSLSGSIQRLII>>;--AGHJILQHOEGJ<;;;65549=BHGDCEEFMSJKJQMIKPSNSIKSLIGHJMLMPJECCJIJNMKNSJMSMKSB=<<=HGGGHKQPLSSSNKGSSGIONKSSSISJMNSNLSOLLQJKNA:999HNMJSJSSOSNNKLLSOSNNJIIJIINLSIQKFOCFED=BB?75467>CDABOMLMJRQJMLPKJRGGFEFQNSPMMMISOLCMN?RLOSKOSKSONSPNJMIJNSKMLMMHNKKROKKJIGISB?:BCJECBBBCGKSOSMKLSISIJIJHNJIJMOLHHSKRRJIJMSNLLKNIKLJ?BGFEA??BFDCFEEHGGKFHFFHPKGHFHHGLMFLHHJGJPIMMSJJJKSHNIMGJGGGHIHHJOMIROLKMGGECCEDGHMSLSFFEEEE
@180_45CNXP_4
GGCAATGCAAGGGAAGCCATCGATAAAATAGTGAACATTGTAAATATTTTTGGAATGGAGATAGCCATTCCACCCATTTCATCAAGATAAACAAGCCTAATTCTATCATAACTCGTTCCTGCCAAGAAAAAAAGTGCAGCGCCAATAAATCCATGAGAAATTATTTGTAAAATAGCTCCATTAAGTCCAGGATCCGTTATAGAACTAATACCTATAATTATAAAACCCATATGAGATACAGAAGAATAGGCTATTCTCTTTTTTAAATTACGTTGACCGGGAGATGTTGAAGCTGCATAAATTATTTGGATTGTACCGACTACCAACAACCAAATAATTTATGCAGGCTCAACATCTCCCGGTCAACGTAATTTAAAAAAGAGAATAGCCTATTCTTCTGTATCTCATATGGGTTTTATAATTATAGGTATTAGTTCTATAACGGATCCTGGACTTAATGGAGCTATTTTACGAATAAATTTGTCATGGATTTATTGGCGCTGCACTTTTTTTCTTGGCAGGAACGAGTTATGATAGAATTAGGCTTGTTTATCTTGATGAAATGGGTGGAATGGCTATCTCCCATTCCAAAAATATTACAATGTCCTATTTTATGGATGGCTTCCCTTGCATTGCCA
+
SPLJLSLIKMSOORSNSMNLMLJSMRJKSPLNLMMRMMNKSNIOSQEISSSQKKSNJSSNKSLSSISOSKKGNJOFEA==>BABCCCC>=<;;HGHIMHMMKNSKNMSKKLJSSSQLMSSNRRLLAE><CCFFFHSIKIKONJHKCDLKLA@@@@IMJNSSKSMSPLSKILNSLOSSSSILLSRQSNSLONLSNISMSMLOLNPSOJOPSMLSSMKRNLNLNNSSSJSKNSSIRESOOSOSLSMJJPSNKLSSJSJI@>?8=<BAEPJJJFHKKFGSKPSOSLKLISSNSSPSGSSPMPSMKOOSLSRSQSMLIKPMSOSKKSRNKSSLJNLOMMLJKJKLSJB320../124454212178::::88GDEDEE><>9FGCA@@??>>>>>>>?>>@>@AB;<<;;;;BCCDDA@@@<<<==DDFBCDB?:2///0,,))*5656::?BA>;:;=??@CDEHIIEDCBB6=?++++*1-**0-.---,-,./0265--;;<<;;995436;<B@@@6687630.-.14689<;:91-**,,;==>ABDEJKEMFGFDDBA@ABBABBCF?@@?=@75555=;:6*+422.-**))(&&$%(''(,&%$$%)*.03(((((,,,--/18=@AFFD<;95
@181_45CNXP_4
ATGCTAGCTTTTTGGCCTAATTCTTCTTCTGATAATCAGTCCAGCCTCTGATCAAAAAGATATACCTTGGTTATATTTCATCTCTTCAACAAGTTTCGTAATGAGCATAACGGCCCTATTGTTCCGATGGAGAGAAGAACCTATGATTAGCTTTTTCAGGAAATTTCCAAACGAACAATTTCAACGAAATCTTTCAATTTCTTATTTTACTATGTTCAACTCTCTCTGTATTCCTCTATCCGTAGAGTACATTGAATGTACAGAAATGGCTATAACAGAGTTTCTGTTATTCATATTAACAGCTACTCTAGGAGGAATGTTTTTATGTGGTGCTAACGATTTAATAACTATCTTTGTAGCTTGTCTAGAATGTTTCAGTTTATGCTCCTACCTATTATCTGGATATACCAAGAAAGATATACGATCTAATGAGGCTACTATGAAATATTTACTCATGGGTGGGGCAAGCTCTTCTATTCTGGTTTATGGTTTCTCTTGGCTATATGGTTCATCCGGGGGAGAGATTGAGCTTCAAGAAATAGTGAATGGTCTTATCAATACACAAATGTATAACTTGCGGAATTTCAATTGCGCCTTATGTATTCATCACTGTAGGAATTGGGTTCAAGCTTTCCCTAGCCCCTTTTCATCAATGGACTCCTGACGTATACGAAGGATCTCCCACTCCAGTCGTTGCTTTTCTTTCTGTTACTTCGAAAGTAGCTGCTTTAGCTTTAGCCACTCGAATTTTCAATATCCTTTTTTATTTCTTATCAAATGAATGGCATCTTATCTGGAAATCCTAGCTATTCTTCTGATATTGGGAATCTCATTGCTATTACTCAAACAAGCATGAAACGTATGCTTGCATATTCGTCCATAGGTCAAATCGGATATGTAATTATTGGAATAATTGTTGGAGACTCAAATCGGTGGATATGCGAGCATGATAACTTATATGCTGTTCTATATCGCCATGAATCTAGGAACTTTTGCTTGCATTATATTATTTGGTCTACGTACCGGAACTGATAACATTCGAGATTATGCAGGATTATACGCAAAAGATCCTTTTTTGGCTCTCTCTTTAGCTCTATGTCTCTTATCCCTAGGAGGTCTTCCTCCACTAGCAGGTTTTTTTGGAAAACTGTCTTCTTCTGGTGTGGATGGCAGGCAGGCCTATATTTCTTGGTTTCAATAGGACTCCTTACGAGCGTTCTTTCTATCTACTATTATCTAAAAATAATCAAGTTATTAATGACTCGACAAACCAAGAAATAACCCCTCACATGCGAAATTATAGAATATCCCCTTTAAGATCAAACAATTCCATCGAATTCAGTATGATTGTATGTGTGATAGCATCTACTATACTAGGAATATCAATGAACCCGATTATTGCGATTA
+
,)*DDIIHG;1///?BCCFHFJHIGD>>9999<222)((''(&%%%%%*((*,+*-/EFEC@@@BCEFEKGGHKLMKHFFFBBBBCGFDFHJGKJGBCBCFH++++,;;AAADDDGMG>>655566677>@EFINIIGJJGIJJ/////EE<745423667KLIISDBAAABCDEDDEECGEGJECCEDIFEEB<=>>?NJLNHGNNP1---4-++&(''()0,-)+.6::;<;>;;:=46++8:<>?>;::;720******34BDGHFEE??>??>>>?>>A<;>;<==>FFGCCDBBBDDCD:998879:>A>=;:99:754356:;;<A@@@@?BCDCDHJMGEDDDFEEGHDE=:9:1/...-..//0=<<;::;=HFGCA@@>@@?@BBBE@AA?@??@ABGBBA@?ABDAABBBD?<<<<>DEDFHEA@?@?????BCGIHIGJFCFCBC@A?=32223<<<7855500-,,,,-=>@BDCCA@?@@CAB?99;;=?=<444441111245:=>:;5332355334346;;<?9>==<>DDABAA@BBFFDEFEDDE77779C@@>>=>4332222<<?<<BAA><<<500171.)((''())*,,,,*)(((,,+,/5011126862575112AD<:<7.*,-,--.-2568;;<77::;<<=><<=;9999977+))**+.-,,-./.-.--.,4:846<=;4447566>>>BA@???>>?=3=>?>=;;;;;<@<<<<<BIC50000300-0@CCCBACB@@DBCDBDEEBBBB?=<<=>B?''&&'/086910.*)))))+.--*****057,,,,1;:::::=ADCCDC98889<>?CD@???@DEFDAA@@@?>?==98333,**++/14<=?>?ACD@>>>=@CA821140---578<CGFEB??3/.)*)))-.3.*'''(9????A>====@BBFEHHFFFDDEGDAA@@@CABBBDA=;;<>=:97)&%%&-/9<?@HECAB@@@>?87540//36/78777721///..0=>BCBCABBBEE?<<<<@DDFA?==877777--*))+,>CA><;;=9::;.,,,,,,,+3-''''BBACDCECC>==::<==9666;:====??=>>>@BC??>>>=<;>=BAB<<;<?>==+*''&&'(((23335@<;;:;>>>?>>==<<<>>AEGFBDB++++-56658:999=>>>@?><<<::<<<@D?4666<?@?BDDCEC/....;SHEEEDDFCFLFFC88B:887/...-..-=<<<=?A@ED?<<80<=>ABB<;;;<BIHE@=>>DDD>::8883,,<;;;<BA?,,,,+//02;;<;=0////::;<>===>@BA@??@>===>=???>BA?,***+;;<@CBACB@?@=<<:;<>?CBA<::::<
@182_45CNXP_4
AATCGCAATAATCGGGTTCATTGATATTCCTAGTATAGTAGATGCTATCACACATACAATCATACTCAATTCGATGGAATTGTTTGATCTAAAGGGGATATTCTATAATTTCGCATGTGAGGGGTTATTTCTTGGTTTCGTCCAGTCATTAATAACTTGATTATTTTTAGATAATAGTAGATAGAAAGAACGCTCGTAAGGAGTCCTATTGAAACCAAGAAATATAGGCCTGCCTGCCATCCACACCAGAATAAATAGAGTTTTCCAAAAAAACCTGCTAGTGGAGGAAGACCTCCTAGGGATAAGAGACATGAGCTAAAGAGAGAGCCAAAAAAGGATCTTTTGTGTATAATCCTGCATAATCTCGAATGTTATCAGTTCCGGTACGTAGACCAAATAATATAATGCAAGCAAAAGTTCCTAGATTCATGGCGATATAGAACAGCATATAAGTTATCATGCTCGCATATCCACCATTTGAGTCTCCAACAATTATTCCAATAATTACATATCCGATTTGACCTATGGACGAATATGCAAGCATACGTTTCATGCTTGTTTGAGTAATAGCAATGAGATTCCCGAATATCATGCTAAGAATAGCTAGGATTTCAGAAGAAGATGCCATTCATTTGATAAGAAATAAAAAGGAATATCGAAAATTCGAGTGGCTAAAGCTAAAGCAGCTACTTTCGAAGTAACAGAAAGAAAAGCAACGACTGGAGTGGGAGATCCTTCGTATACGTCAGGAGTCCATTGATGAAAAGGGGCTAGGGAAAGCTTGAACCCAATTCCTACAGTGATGAATATAAGCGCAATTGAAATTCCTGGGGAGTTATACATTTGTGTATTGATAAGACCATTCACTATTTCTTGAAGCTCAATCTCTCCGGATGAACCATATAGCCAAGAGAAACCATAAACCAGAATAGAAGAGCTTGCCCCACCCATGAGTAAATATTTCATAGTAGCCTCATTAGATCGTATATCTTTCTTGGTATATCCAGATAATAGGTAGGAGCATAAACTGAAACATTCTAGAGCTACAAAGATAGTTATTAAATCGTTAGCACCACATAAAAACATTCCTCCTAGAGTAGCTGTTAATATGAATAACAGAAACTCTGTTATAGCCATTTCTGTACATTCAATGTACTCTACGGATAGAGGAATACAGAGAGTTGAACATAGTAAAATAAGAAATTGAAAGATTTCGTTGAAATTGTTCGTTTGGAAATTTCCTGAAAAGCTAATCATAGGTTCTTCTCTCCATCGGAACAATGAGGCCATTATGCTCATTACGAAACTTGTTGAAGAGATGAAATATAACCAAGGTATATCTTTTTGATCAGAGGTTAAATCGATCATCAGAAGAAGAATTAGGCCAAAAAGCTAGCATA
+
?AAADDDEKGHLIFGEEPJIHJIJQKSQMMLJLKLLLILMJJQLJIPOOKHLRLHSKILSEEEEFDOGKHIDBBBBAEHPOCFA<,+++,))*?IJKJHKOSSNMJLNONMSRSMONIMLMMJIFHLEFHFFB??@AHBRNLKQJSJHSSLQSLQPMSNSSMOOSNOQPRKSPMSKNSJKPJKKLSOSLSMJSSEIHHIFGHLJKKRFEFGDKSSKSJQHSSIKPDEDOSSOPKKHOSSMSJKS>>=<=BIJGGISQLJIFEDED@77GDSSSKJMNNJKNLOPSPDSCHNC@@<==CBEDCHDA@?>==@@+++,;EJGSSJNIIJKJHJFHSNSPOOFFGSOESLKJRMIOLMSLKMINLSKSSLNKMQMSPOLHSNSSLPPNLSIMJFEIJJJSSSRSPSMKSIMJQJIILINKSSOLSQJNMODCB@=?:::750.,,--29:>>EEMGJLGSJHIKHGC=====FHFGJKLSSMHKGHFGHGISKSLJKMMMSKQNSPJJSLQPOMKKC====AKIISSIJIHMIGSIMKSKJSLKJJGRJKIILMLSSJLNMJQMKQMLJQSRJLNMPKSMLPLHGKGHMSLSOQQHHLIIIOJHIJKMDEA?BBB=---CDIJFJFFFHIHSKJMKJILFFHHGHLGHJEJSMIGHGHGHGIJJKLJHJRKONJJHGSNKNSKMISSMJNMMIII200FEISKKIGFSSMIKSNLRIJGMJLIKJQKKNLOMKLLOJISRLSRMSKLMPIIGKFDEDFGNINMPLFMSMNPJSNSCJIHBJMFDDB8888OMIKKPOJOOLKJSNLIKMILNMPRJHKOIIIILJIKLHJLSFGHKNHOIILIHIJIPSSSORAAAAALLRPLMKHLKJFGGABE563123455600.-1110424IPPNLIIPPSKHGJGHMSSLNMPONMOINRJMIGNPPKJQLMJMKIKEAIGSOGSI9SHDCCCBCBEHF@<<=;<==>IFGHIKMIHGGJLJGMINMSJSLSNMSJSKSSOJMKKKKQQLKJNHKHOPKSNIQOPSEKMMOLHIGGJKLNJKMHPPLRLSKKSLKKMSPMOJMHGFKHFLMKSLHILRSSSJJIMMSSLOOJIGIHIHNSLSMMKKSHNSLMOLJLJKMJLOLRSKJSSSMPSLKSPJLSKKJMIMILJJSRKMMOISJGLHDIGHKIKMMJSIKIIHJSKIJIGGIJFLJPOSKJLJKIOKNJNKIQMSJKIIIHKNNKKLNKIDDDSORKQSMSKHNMIRSJNSOJ>>=777658?IISKKIKLGIDDIKGIJM@@@*****433456;BCFDFHLJEFFIJSIILNJKISOSKJHFHNJLINNMJLHSHHHEFFED@<GGHIIJMLILHHIJHHKFHGGHMIGKIKIIKOSMPOFDDACCDEEHNJKHFFFEHE
@183_45CNXP_4
GTACGTATTTTTGGCCTAATTCTTCTTCTGATGATCGATTTAACCTCTGATCAAAAAGATATACCTTGGTTATATTTCATCTCTTCAACAAGTTTCGTAATGAGCATAACGGCCCTATTGTTCCGATGGAGAGAAGAACCTATGATTAGCTTTTCAGGAAATTTCCAAACGAACAATTTCAACGAAATCTTTCAATTTCTTATTTTACTATGTTCAACTCTCTGTATTCCTCTATCCGTAGAGTACATTGAATGTACAGAAATGGCTATAACAGAGTTTCTGTTATTCATATTAACAGCTACTCTAGGAGGAATGTTTTTATGTGGTGCTAACGATTTAATAACTATCTTTGTAGCTCTAGAATGTTTCAGTTTATGCTCCTACCTATTATCTGGATATACCAAGAAAGATATACGATCTAATGAGGCTACTATGAAATATTTACTCATGGGTGGGGCAAGCTCTTCTATTCTGGTTCATGGTTTCTCTTGGCTATATGGTTCATCCGGGGGAGAGATTGAGCTTCAAGAAATAGTGAATGGTCTTATCAATACACAAATGTATAACTCCCCAGGAATTTCAATTGCGCTTATATTCATCACTGTAGGAATTGGGTTCAAGCTTTCCCTAGCCCCTTCTCATCAATGGACTCCTGACGTATACGAAGGAGTTGCGGTTGGTTTGAGAATTCCTACCTCTCTATCTATCTCTGAGATGTCTCGATTCAAAACTCTATGGACATGCAGAAGAGAAATGCTATCCCCACGCAGACCAAGACAGAACTTTGACTTGTTCAAATAACAATTAAGGTGAAGCAGGGTCAGGAACAACGAATCTCTTTATGATAAACGGATCCATTTTGCAAGTTTGTTATTACGGGTAGTTCCTGCAAAGGATCGGACTAATGACGTATACAAGAAAGACTTGAATTCTCGATGTAGATGCTACATAGTTGGTTCTCATCCTTCAGAGACTACGAGTGTAATAGGAGCATCCGTCGACAAAAGGATCACCCTAAGATGATAATCTCATGGCTATTGAGAACGAATCAAATCAGATGGTTTCATTTATTCTCAATCTTTCGGACGTGCTCCTACTAGGACCGTAGAAAAGATTGAGAAAAATCAGTCATTCACAACCACTGATGAAGGATTCCTCGAAAAGTTAAGGATTAGTAATCCGTTTTAGAAATAGAAAGGATTCGATCTTATACATACGCGAGGAAAGTAATCAAAAAAGAAAGAAGATGAGTTCTTCTTTACTTTTATCACTTAGGAGCCGTGCGAGATGAAAGTCTCATGCACGGTTTTGAATCTCGAGAGAAAGAAGTGAGGAATCCTCTTTTCGACTCTGACTCTCCCACTCCAGTCGTTGCTTTTCTTTCTGTTACTTCGAAAGTAGCTGCTTCAGCTTCAGCCACTCGAATTTTCGATATTCCTTTTTATTTCTTATCAAATGAATGGCATCTTCTTCTGGAAATCCTAGCTATTCTTAGCATGATATTCGGGAATCTCATTGCTATTACTCAAACAAGCATGAAACGTATGCTTGCATATTCGTCCATAGGTCAAATCGGATATGTAATTATTGGAATAATTGTTGGAGACTCAAATGGTGGATATGCGAGCATGATAACTTATATGCTGTTCTATATCGCCATGAATCTAGGAACTTTTGCTTGCATTATATTATTTGGTCTACGTACCGGAACTGATAACATTCGAGATTATGCAGGATTATACACAAAAGATCCTTTTTTGGCTCTCTCTTTAGCTCTATGTCTCTTATCCCTAGGAGGTCTTCCTCCACTAGCAGGTTTTTTTGGAAAACTCTATTTATTCTGGTGTGGATGGCAGGCAGGCCTATATTTCTTGGTTTCAATAGGACTCCTTACGAGCGTTCTTTCTATCTACTATTATCTAAAAATAATCAAGTTATTAATGACTGGACGAAACCAAGAAATAACCCCTCACATGCGAAATTATAGAATATCCCCTTAAGATCAAACAATTCCATCGAATTGAGTATGATTGTATGTGTGATAGCATCTACTATACCAGGAATATCAATGAACCCGATTATTGCGATTA
+
LHIIJJIRISSSNNSKIOISLKLSKSQNPMJSIPMRKHGIKIQHGIGEFEDA<==DMHKSMINMMHLLKJOLHOKLMLSNSLKSMNLOJLRJSJNCJLQOSNIJHJOLOJLSKKHNIJGLKPKLCBCBSENILKSHJLORSPQLSKMLJJHD?===IRKLGSIKKJIFGIJGRNGKKLNOJKKGFHGJIIFE+++++LMJJLJKPMLLSJQMSKJKKOMMSNOOSMMLLKNBBBC<@<=@AAACFEEGGFIISGLJGIHKJKSLKLFMKKLSPMJMILOIMLMSEFMHIKGGGEFISPLJJJIKKIKHKKLJKSLNPOSLQKLMMKJONHIFEDCEEHJMHHIKGJSMSNORNKNNOLSLIMHKSSMSNLMKMNMOKOJKJRMSNLJLSMNOJHKHOMKLLKQKMQSLSLMLLMJHHHGLJLLPMIHGGHNQJLIMMRKKNKSLQIIJPMLSKKMKJMIIEEIFHGOSIHI@@IIINJHJMJJJNIOJHIKMKKJQKKHFJHHIIE<8888AB@AFEGFFPFGEEEFKKIHIFFEFFEGGONHHGHIGIIJIFFGHGGKHLLKMKHGL>>>?/EFIGJFJJKHLNHHFE44497@@@?@JGEDEEDDCCDDIHIFKIIMLIGHHD:CG@BGFHGEFHFEIFFEFFFFEDBCBCCEECBBBBCDBCCCCCDD30/.---++'&&')//1/1:;=FGEEIQGEMGHIGOKKKSISOHHC;*)%%%((().26;@???JIJRGNIKOKQKNLSSSSMNLAIKIHHLLMRKJLILMJKIKSINHIMSSSPJKLKKNKSMQSSLNKLIISHKMOKKIMOLLJJSKHHRNKILILLMGGQKMKSKJLKKNQSJMLSMPJRMSLSOSMQSLJCIKLOSQQJSIPSOLHHJHIISJLKJOSMONQHHCFIFNLMMMIISKHIKRISSLSJNPCLIPLKSLKOKHSMJJKKJLNMLIKHJGQHLHISKMIIHKJSSMSOMQMPLKNJJLJHNKMRPLJILNSSLIFGG>>?>HHKLNORJLNKIKILIKJKILKHIOHMMSRSJSHNSMSSSLILIHLIFSKNGLHSS;::2-)))('$$%%&)+,/03555DHHHJHMIJIMEA?6)(')&&&&&'))-CGGJG=???AEFDF:::::IJOJGFGGJLOSSSNOLSOKJMLFNOP-,,,,7/6744@CIHHLJKSPNKSHHJIJSPJSLMJIIJJJMLSKOOKSHIJJJIIRQIIIIHGEIMIOMIJNMNNGHKSSLNLMLMSLSN>==>EHSSPMNSKECMLJJIOSGJHHLMKHJHHFIFFJIGKHOHMIKHEFFHFFGJJIIIHOEB@=21,++++97EEGKKJGGJFEEDEMJIIIGGJF????KJJHFFHIIKECEFJKIGGFLPNOSMSKNSQLKKJLJHDDHQIIHGJKJHHMOIKSMNSNNOINJOIOKJOMHSMNISQLMLMMSONLIQSPOMKSSJSSMPIHOLKOLJOPKQLOOMKISNPKJJPSSQKHIGLGRHJKPKKPSKNILOSLSSNJSSSOLPSMIMPNNSJSKKSJMPLLSISSLMHGFKMIFFGGIMIKJJLKIHC===<@HJIIQIKKHKSKJQKJMMIILHJLJKINMSKJLPSKOPGHGSSQNQIISSMPLFFGJHMKJMLILMORNRKSOSLLMKQPPJJPSOSKJJNSMSKGHIEISRKJKJKHIHQRSOQJSQOIKSMJSJNKKGMSJSSNKKPPSIJIKJJLKSSLSSQSLSSOPNOOJQLLSJIJNJMMNPJMJOGOSSNMPLMJKSJKJ43334C><<=<C@CCQPNMKQISSMMSNRNMSSOIMMSJOKLKNSSKNSOKKJHJLSJCDBSSSNHHSOSSSISIOLMHII:9988:8,++++ADDIPIKJMKOSSKOSPMPSRNNNJSIJJJNKKSKONLKNMI=<<<:::7:;9/=CHISOKOLSQKJKJJMONNONKSLSRSSPLJSJMLJKNKOROJFEFHGMLOQNNLOMSLMKNSKOJIQKNQSLQMKIIODC8558666<5<45EHHGFLOIIDFOLIJIHLSPOJLKHGHPOIMISLKHOLKHKSSSSKSLJLLPLLNSOMJSKOSSPSNNMSKMIQSKIGKHLSIOHJJKNJ
@184_45CNXP_4
ATGCTAGCAACAACTCGAAGTATGGGTCTAGCTTATTGATACGTTACCGAAAACCTCATTTGAATAAATTTGGAATACATTTTATTTTTTTTATTGACAAGTACTCGTACTCAAAAAAGTTAAAAATTTTTTATTTATATATTTTTTTTGAGTACGCGTTCTTTGGACCTGGTGTATCTTGTCTTTACCACGAATGATTTTCCTTGGTTAACAATAATTGTTGTTTTTCCAATATCTGCTGGTTCATTAATGTTATTTCTCCCGCATAGGGGAAATAAAGTCAATAAATGGTATACTATATGCATTTGCATCTTAGAACTTCTTCTAACGACCTACGCTTTTTGTTATAATTTTAAAATGGACGATCCATTAATTCAACTGTCCGAAGATTATAAATGGATCGATTTTTTTGATTTTTACTGGAGAATGGGAATAGATGGACTTTCTATAGGAACTATTTTACTGACGGGATTTATTACTACTTTAGCCACTTTAGCGGCTTTTCCAGTTACTCGGGATTCCCGATTTTTTCATTTCCTGATGTTAGCAATGTACAGCGGTCAAATAGGATTATTTTCTTCTCGGGATCTTCTACTTTTTTTCATCATGTGGGAATTAGAATTAATTCCCGTTTATCTACTTTTATCCATGTGGGGTGGAAAGAAACGTCTGTATTCGGCTACAAAATTTATTTTGTACACGGCAGGAAGTTCTATTTTTTTATTAATAGGAGTTTTAGGTATAAGTTTATATGGTTCGAACGAACCAACATTAAATTTAGAACTCTTAGCTAATAAATCCTATCCTGTTACACTTGAAATACTATTTTATATTGGATTTCTTATTGCTTTTGCCGTCAAATTACCGATTATACCTTTACATACTTGGTTACCTGACACCCACGGTGAGGCACATTACAGTACCTGTATGCTTCTCGCTGGAATCTTATTAAAAATGGGAGCCTATGGGTTGGTTCGAATCAATATGGAATTATTACCCCACGCTCATTCTATGTTTTCTCCTTGGTTGTTGGTAGTCGGTACAATCCAAATAATTTATGCAGCTTTAACATCTCTCGGTCAACGTAATTTAAAAAAGAGAATAGCCTATTCTTCTGTATCTCATATGGGTTTTATAATTATAGGTATTAGTTCTATAACGGATCCTGGACTTAATGGAGCTATTTTACAAATAATTTCTCATGGATTTATTGGCGCTGCACTTTTTTTCTTGGCAGGAACGAGTTATGATAGAATTAGGCTTGTTTATCTTGATGAAAT
+
IJIKGIJJHGKIHPJIHGGFGISSHLNNSKPSEB?@FDGFINGMNGHPLSIRIGFEA@@JIMPINISNKNE>=<=AFGHEEGC@FHIISSSSOKKFIJFFFGFJGGGLGISHGHKJSSMFF@@LLNJLSQSSLMOGJSMSHH=?AIJSSOKJSJIKMDFFBCCA=>EOMSKLHOSMKPSNMMRIDJJKJHIKHKINSPSSSSCCK9:QJKIIQILISPLKKHJLSSNHHSFEEGMIQLJQMKJJJLKSMSPOLSOSKNSOLSHKGGJHKFIJMEDC:43334;;POQMKOLFGGHHGGIGGSIOIPKINKSJLIIIJJKJJHKOQJNJGJKKHKHSJJIKOSNMRKIIJMIJNKPRKNSLKLHFFFEGMSJNJJPJNKMJLHOJKGIGJKJLSIMILKKOLJHHI?HLOSJDBCADKSLNNKKJHLGKHNKMSKKHGHHGGCCCCCSPJKNKJIHHHIMSSSKJJOFDEDEGSLGGJH=<<<;EFEKJMIIIJKDDNFGEFEDCBDEEEIIEF>=>CCFGCBC8ECBPKLSRFEGFGGGFFIHIQJJJIGFIILGFDFEFIF===<<=<<<DCEEIPLMIAAGFDFDFEJJGIGE?EESJQICAAA@@A@AEFDGFGHFGGGDDHCK--;--===FDDEEEJILJQHEEDEIFBBBMKPHHIHMQLLLONIJIKKMIMIIKKSHOQMONKLSSMSQKNSOSC<522+***+*)))+BKNSSSLSMMPJJSSISHMSOOSJKOSJKJGGSONSSPHMLLFGEFCKMJLKLJKRSLSLNSQNLSSMPJINNLLOLRSLSSIOSSGC@AA@AC>>BHJMKSLSSJHIOQKSLNJSHSSNSOSONSKLIFFFEI=SSIJSSSOSSSPSIISLSSSPNKKJASMLSSJMKIJSMMMNSSOPSSSQSSMNKJSOPSKMOSNSSOPLIKMSSOSISSSOLQSONNLI@SSOPSSMSISSHSNSJHLSMJIRLSNQNSJSSSSSECCDCIQQNSIQSISRSSNKOLNMIJSSQOSHSNJMIILKRMLSMMSJOQSSLPRSRSONSSSLLSSSPJLLMHLIKHGHNSSISISSQSSPSQOSSJLQMPSQLNSSOINSNJNOOSPSNRLKKRKKOIJKJNSQRKRSORSSPNSSKSSPPMOLSSSOKOHOSSMOOJLNSMPSSOPNOIKHIJSSOLSRSOLLRSSQQHMMKLLSOMSPSSLJRKLQJOOMSRQIIKILSNSSSMIPJKSKKIIISMSSMLJK@AIIHKIJOMLKLSOSSSSMFCDDEMSJIJMGJSQKHGLLHMKIHKII
@185_45CNXP_4
AATCGCAATAATCGGGTTCATTGATATTCCTAGTATAGTAGATGCTATCACACATACAATCATACTCAATTCGAT
+
CBBBGDDDEFNKPFFEEEHILOJJHIIKIQGHGHFG???>??@ACCDCDEEFFEGFFFFEFEFCBBBCDGFEFFF
@186_45CNXP_4
AATCGCAATAATCGGGTTCATTGATATTCCTAGTATAGTAGATGCTATCACACATACAATCATACTCAATTCGAT
+
?BBGFFFFGFGHDCDDDNLJLKLLIKSMLJMMMLJJMLJIKGHHGGHHJHJOJLILJNLLKNMHGHFFHIPJHGJ
@187_45CNXP_4
ATCGAACAACTCGAAGTATGGGTCTAGCTTATTGATACGTTACCGAAAACCTCATTTGAATAAATTTGGAATACATTTTATTTTTTTTATTGACAAGTACTCGTACTCAAAAAAGTTAAAAATTTTTTATTTATATATTTTTTTTGAGTA
+
EF=8777(((((>>DGSSID;:8::998>>??DBCJJHMFHFLKJJQINLLKLEKNLQLKIHQLHSSMHIJMMKNHHSSLLDKISSSSSISMJLJHHLEEDEDFGHIGEIHRSSNKJCESNLNEIHSSSLNSMSMMJGCACOSSSOPJHJ
@188_45CNXP_4
CAACTCGAAGTATGGGTCTAGCTTATTGATACGTTACCGAAAACCTCATTTGAATAAATTTGGAATACATTTTATTTTTTTTATTGACAAGTACTCGTACTCAAAAAAGTTAAAAATTTTTTATTTATATATTTTTTTTGAGTACGAGTACTTGTCAATAAAAAAAATAAAATGTATTCCAAATTTATTCAAATGAGGTTTTCGGTAACGTATCAATAAGCTAGACCCATACTTCGAGTTGA
+
GHHOOJIFGFHFGLLKNLKMMMJHGGEGHHJHHGJHMHHSFLMINNMGMISJKMGGIHJLJKIFHJIJLKJHMEGBHIKSSSMNLJQHGEEGEIIGHEHIGGFCIOSKA;:66SSGIEA=JSNKHKEHGGEDD>BKJSQ=>=>@B77667<<;;<=996681///356<:;CDDDDFHDB@@CEFH?AA?>@@@?BCA??CC;221143*)))*99:99999>A@AAA=<:::961229833
@189_45CNXP_4
AATCGCAATAATCGGGTTCATTGATATTCCTAGTATAGTAGATGCTATCACACATACAATCATACTCAATTCGATGGAATTGTTTGATCTTAAAGGGGATATTCTATAATTTCGCATGTGAGGGGTTATTTCATTCGTCCAGTCATTAATAACTTGATTATTTTTAGATAATAGTAGATAGAAAGAACGCTCGTCAAGGAGTCCTATTGAAACCAAGAAATATAGGCCTGCCTGCCATCCACACCAGAATAAATAGAGTTTTCCAAAAAAACCTGCTAGTGGAGGAAGACCTCCTAGGGATAAGAGACATGAGCTAAAGAGAGAGCCAAAAAAGGATCTTTTGTGTATAATCCTGCATAATCTCGAATGTTATCAGTTCCGGTACGTAGACCAAATAATATAATGCAAGCAAAAGTTCCTAGATTCATCGCGAT
+
[truncated: 11,311,698 more chars]
