# Supplementary material for: Rapid and Cost‐Effective Digital Quantification of RNA Editing and Maturation in Organelle Transcripts by Oxford Nanopore Target‐Indexed‐PCR (TIP) Sequencing
Source: Plant Direct. 2025 Oct 20;9(10):e70111. doi: 10.1002/pld3.70111 (PMC12537063; doi:10.1002/pld3.70111)
Supplement: Supplementary file 1 — Appendix S1: Raw FASTQ files generated from TIP sequencing of iCRISPRi lines. [file PLD3-9-e70111-s002.zip › Appendix S1/45CNXP_1_WT.fastq]

@0_45CNXP_1
AATCGCAATAATCGGGTTCATTGATATTCCTAGTATAGTAGATGCTATCACACATACAATCATACTCAATTCGATGGAATTGTTTGATCTTAAAGGGGATATTCTATAATTTCGCATGTGAGGGGTTATTTCTTGGTTTCGTCCAGTCATTAATAACTTGATTATTTTTAGATAATAGTAGATAGAAAGAACGCTCGTAAGGAGTCCTATTGAAACCAAGAAATATAGGCCTGCCTGCCATCCACACCAGAATAAATAGAGTTTTCCAAAAAAACCTGCTAGTGGAGGAAGACCTCCTAGGGATAAGAGACATAGAGCTAAAGAGAGAGCCAAAAAAGGATCTTTTGTGTATAATCCTGCATAATCTCGAATGTTATCAGTTCCGGTACGTAGACCAAATAATATAATGCAAGCAAAAGTTCCTAGATTCATGGCGATATAGAACAGCATATAAGTTATCATGCTCGCATATCCACCATTTGAGTCTCCAACAATTATTCCAATAATTACATATCCGATTTGACCTATGGACGAA
+
CFEGGEGGHHNPJEDDCGHIEFDEFC,,,,,9???@@BBDDIGEHMHIFFFENMSNSMQKOJPJIMKLJHPIGFGFGGNSMRKSLKSSIS?;;;BIJNNSHKKFJGGFSQMMKNJIJKOSJJSKKQMPOSSNRI,,,,3-888:>>DFFEJDESSLJNSLIKI8777664447DGK?>>?@JSHIHIOKLLMOKNLMSQQSSSNLLJRGIFFDHQSQKSRJKSKKIKLSINJGSFOELIEFBBBDHIEGEIIPHOSSJKSJIKNIKF1112;A>>=?:76667CJGJJGGONL?B555GOKKKJMCA100001AAACBGJRNSSLOMJIIPHJHHSQRLLSKOSSKNRJKPOIORJSNSLMSSNOQSOQNKRNMMKI=<<<=LQNQMOOSSNOSSSKMJMSKKLQJSPKSMJIJDJKSKGKHIKLSJNPORKNNJPHLHJSJPMNPKKPSMQKSOOSSIOOPOSSKSSMIMLNSPSNSOSSLMLHLSLLHHSKSMPLPSLJIJKINNNIJMSMSOJJAACD?BPPSOHGGFF766
@1_45CNXP_1
AATCGCAATAATCGGGTTCATTGATATTCCTAGTATAGTAGATGCTATCACACATACAATCATACTCAATTCGATGGAATTGTTTGATCTTAAAGGGGATATTCTATAATTTCGCATGTGAGGGGTTATTTCTTGGTTTCGTCCAGTCATTAATAACTTGATTATTTTTAGATAATAGTAGATAGAAAGAACGCTCGTAAGGAGTCCTATTGAAACCAAGAAATATAGGCCTGCCTGCCATCCACACCAGAATAAATAGAGTTTTCCAAAAAAACCTGCTAGTGGAGGAAGACCTCCTAGGGATAAGAGACATAGAGCTAAAGAGAGAGCCAAAAAAGGATCTTTTGTGTATAATCCTGCATAATCTCGAATGTTATCAGTTCCGGTACGTAGACCAAATAATATAATGCAAGCAAAAGTTCCTAGATTCATGGCGATATAGAACAGCATATAAGTTATCATGCTCGCATATCCACCATTTGAGTCTCCAACAATTATTCCAATAATTACATATCCGATTTGACCTATGGACGAATATGCAAGCATACGTTTCATGCTTGTTTGAGTAATAGCAATGAGATTCCCGAATATCATGCTAAGAATAGCTAGGATTTCCAGAAGAAGATGCCATTCATTTGATAAGAAATAAAAAGGAATATCGAAAATTCGAGTGGCTAAAGCTAAAGCAGCTACTTTCCATAACAGAAAGAAAAGCAACGACTGGAGTGGGAGATCCTTCGTATACGTCAGGAGTCCATTGATGAAAAGGGGCTAGGGAAAGCTTTAGCCACTCGAATTTTCGATATTCCTTTTTATTTCTTATCAAATGAATGGCACTTTCTTCTGGAAATCCTCAGCTATTTATATCAA
+
AIFJNNHHJHOIJJKLMQSSKPLLSOQJSNJKJNLSRJILHJKKQMMIMJHGLSOSSISSDGJEEIB4333////,-.@SIFIFJFDSIHB==>?KOOISDHLILKHJLOJLLRSKLLMSPSSLPPJKMJLQLGDDEFKB?>>>BDEEDDEDDSKKINLNLJSMNMLSSNNMPLOQCCCCCCBADEIIFMKN11111101668<=?>ABDEGGJPKHHSMQSOSHIJKMIKSSLSOLKMNMOSKKLRILIOPRLSLNMNLHLKHMIP45?@SSSNJSLJGNJMKSLLLOOKPHISKHHHJJILJ>>>><>@IHCA@@AB?A@FIJKCBBCBC<@>???>EEBDCDEDIIHJJLLJJLJKOKQKMNHKLLQSLNSQHSLJKJPPPMIIKSMSMHNMIMQJLNIJKLNSNQLECCA:<></-)'''(<AEFGGJGKINJHHIHJIIIJKGKLKSNKOKLJOJLISKSJGDCCCCBA<<>FHJIFIHIMLKSPSRCBCCA@@AAHHOKOJHHMIIJQOSKJSMJEESLIHHCDCJC====?===EEKMOGGGLIIMMLJNLJIILQKLJHLKJJKJOILIKKHJHIFKCCHIJOA@@@@@GGDCEFC;;;)(()<BGFLMILIIIMJGFFGHGHIPIILIJKSHHHGLSPFGKHLSHHGIGIGGGHGHRLKNGGDFFDLEGIGHJBCAADBCDB;843*'&%%%',-0=>ABEGIFEFEFEEDFEDA@@A=;847ABBCHDCCDCHGGGH:::::DGDE866/06568?DEHGEEDFGHGDLHEDEGEBHJJHFJDDDEDGILHBAAAFFJFHKMISGEDCBEA===<=<<<==<65674,+)'*001322/./---(((()//1/&%%$%%$
@2_45CNXP_1
ATGCTAGCTTTTTGGCCTAATTCTTCTTCTGGAAATCCTAGCTATTCTTAGCATGATATTCGGGAATCTCATTGCTATTACTCAAACAAGCATGAAACGTATGCTTGCATATTCGTCCATAGATCAAATCGGATATGTAATTATTGGAATAATTGTTGGAGACTCAAATGGTGGATATGCGAGCATGATAACTTATATGCTGTTCTATATCGCCATGAATCTAGGAACTTTTGCTTGCATTATATTATTTGGTCTACGTACCGGAACTGATAACATTCGAGATTATGCAGGATTATACACAAAAGATCCCTTTTTTGGCTCTCTCTTTAGCTCTATGTCTCTTATCCCTAGGAGGTCTTCCTCCACTAGCAGGTTTTTTTGGAAAACTCTATTTATTCTGGTGTGGATGGCAGGCAGGCCTATATTTCTTGGTTTCAATAGGACTCCTTACGAGCGTTCTTTCTATCTACTATTATCTAAAAATAATCAAGTTATTAATGACTGGACGAAACCAAGAAATAACCCCTCACATGCGAAATTATAGAATATCCCCTTTAAGATCAAACAATTCCATCGAATTGAGTATGATTGTATGTGTGATAGCATCTACTATACTAGGAATATCAATGAACCCGATTATTGCGATTA
+
HIGQKSOLJ71>>=DBBCJIMJOJPNSSMSOKRKJSNHO===?AEDED/,+,01;>AB66555==JSKJNKJKRLJPJKJHFC@BEHKMSJKLLIJORKJJIIHMKGSJNRIPLLKKIIIHSLHKSNKSKIKJHLHNILKSLLJM11DEDFFEFGFLDAGNNKMIHHJLJKSGKIIJGGJGHLIIJJNNHSIJSLNKLSRSJJSKJMOKIHHEDDKBIFIIHEDCDCBA@@@:3/,'(-9:=>76667BHDESIHISIGFG:555DEOQISLMSOQKKLKNKLJIJSHHMIQNLSSNPOH@ABKLLSIM404IISSHSHIINKMF@>=9EIJKIKIIKKKLSKPLLSJGEFEHHHIJOSJQLSIMKLINSJOIJIHLJSSQNNJLOPLSSKPLKJHSPKJLRLOKIJHHOMILNSOSLSMMNNKMMQPSSPRSOSNLMLKLIIKSOJJRMPIKIHJKHHKNNKLKSLOKKOJLQJMLLIOKSNNISKJKSQLPOMKKSLKKSKSJIJDBBCCKNJSSMPHKIHJJILGIILNLINJNKJKSSKHHFKIQADA*3:6)8GJOKLHGIGIFHKMKJLFDEDFGJGEFGEEGDCEDFEMKJMHGJKIJHJJHHFHHIFIGJGJJHIIKJJIKIHIGFFGHJIIKNG@BAAA
@3_45CNXP_1
TACGATCGAACAACTCGAAGTATGGGTCTAGCTTATTGATACGTTACCGAAAACCTCATTTGAATAAATTTGGAATACATTTTATTTTTTTTATTGACAAGTACTCGTACTCAAAAAAGTTAAAAATTTTTTATTTATATATTTTTTTTGAGTACGCGTTCTTTGGACCTGGTGTATCTTGTCTTTACCATGAATGATTTTCCTTGGTTAACAATAATTGTTGTTTTTCCAATATCTGCTGGTTCATTAATGTTATTTCTCCCGCATAGGGGAAATAAAGTCAATAAATGGTATACTATATGCATTTGCATCTTAGAACTTCTTCTAACGACCTACGCTTTTTGTTATAATTTTAAAATGGACGATCCATTAATTCAACTGTCCGAAGATTATAAATGGATCGATTTTTTTGATTTTTACTGGAGAATGGGAATAGATGGACTTTCTATAGGAACTATTTTACTGACGGGATTTATTACTACTTTAGCCACTTTAGCGGCTTTTCCAGTTACTCGGGATTCCCGATTTTTTCATTTCCTGATGTTAGCAATGTACAGCGGTCAAATAGGATTATTTTCTTCTCGGGATCTTCTACTTTTTTTCATCATGTGGGAATTAGAATTAATTCCCGTTTATCTACTTTTATCCATGTGGGGTGGAAAGAAACGTCTGTATTCGGCTACAAAATTTATTTTGTACACGGCAGGAAGTTCTATTTTTTTATTAATAGGAGTTTTAGGTATAAGTTTATATGGTTCGAACGAACCAACATTAAATTTAGAACTCTTAGCTAATAAATCCTATCCTGTTACACTTGAAATACTATTTTATATTGGATTTCTTATTGCTTTTGCCGTCAAATTACCGATTATACCTTTACATACTTGGTTACCTGACACCACAAATGGCTAGGTCCAGTACCTGTATGCTTTCTTCGCTCAATCTTGTTTGAAAAATCAAGCTATATAGATTAGTGGTTCGAATCGATATAAATCTACACTAATTATATGTTTTCTCACTTGGTTATTGAGGTGATAAGATTAATGCAAATAATTTATACAGCTTTAACGTTTCTCGGTAACATAATATAAAAGAGATAGCACTGTTTCTGTATCTCATATCGGTTTTATAGTTATA
+
KHJSLGG9::GGGGFFSLSJOKHKJLSNSQLJDCCBCLOLSIDFFACFSHSSLJPKMJHSKOSOKHIJGIJOLOJSSSOSJPNKMGMPSSSJKSMIGNLNIQFJFFGLIIHGFFGJSSSNKGGONLMJPHSSPPRSLSOOGJGOKSSSLJQIMJSCBABAIJSMCKONNKKQSPJMSMMSKLLIRKIJIGSLRKKIKKHGSSLMJ@AKKJLKKHNJISKIOSMIK?;9:JLJKNKPHSPLLKOILJSOQJSIJLJJMOLLSILHFLJGSJLNIJQOIJILPCCBCBKNIMNMMJKJNJNSSISRJOKLQSKJKRMLHLJSJINSRIKRIJIJLOSOMMHKKMMMQMMSMKNKNQKRJNSIQKGIGHGSIMSSSSOPHSIOMSMJGHHLKNPMKJSHNMSIJKIHS>LKKSLSKGGCSSOJSJHKMSJIJPHLLPIKKPHIJGJGIILJKIIGIPJSKSJSOLJIIKFECDCGHSN>>>?>PKHQPMKPMMSLPLHHLHHFDFEHFIFGHIGFFIHHCCDD@??7DHDSNSSMGCGOHPH@AAAOOIFFEFHKGIDEDBBBCCFORMMHHRKKSQSSSMLPSMPIHKKMKSKGFDEDJGSLSSKMIJPSLSSRSLSIHGGEFEDCFNH;<J=>CABMGGFEJSSLLLNILLMLKLSQSLQOLSNSLPSSSSSKKKOPMSOSOJNMQSLSSOPMNPLSOSKPKPLQNNJJPDSJIOJSIKHSSSSIOJSJSKOKKOISSOKHJKPKKNSKNJJMHLKMSNSMOKIPJJPSILOMQJNLSSJQSSNKKSSOKQSSSLSJSLSMSQJSSMNOQSJJLJPKNKMSIJESJOISPSJSLQPLPNLOGGHGBDD@EHMSHIKLSIOSSSJHNJNKSKSSNMLFE9//-,,++($$$%$%'&&(-+,,((&&''&&&&%$$$$$$%&())*((%%%&&&&**,'''+%$$$$')%$&'%((((,.-,,**+)(((&''''%%%$$%%$$$&%&%'''*'&&&&&%%$%%$$$%%%%%%&&./+,)'&&&&)+4'''&&('&&%%%%&&&&&&(&''''-33223..))((&&&('-/,,*)&)&%&&&''''%%%(,(((*1,))(''(&%$$$%%$%&'%%%)())('%%&'(68.-+*+,'&%
@4_45CNXP_1
ATGCTAGCAACAACTCGAAGTATGGGTCTAGCTTATTGATACGTTACCGAAAACCTCATTTGAATAAATTTGGAATACATTTTATTTTTTTTATTGACAAGTACTCGTACTCAAAAAAGTTAAAAATTTTTTATTTATATATTTTTTTTGAGTACGCGTTCTTTGGACCTGGTGTATCTTGTCTTTACCATGAATGATTTTCCTTGGTTAACAATAATTGTTGTTTTTCCAATATCTGCTGGTTCATTAATGTTATTTCTCCCGCATAGGGGAAATAAAGTCAATAAATGGTATACTATATGCATTTGCATCTTAGAACTTCTTCTAACGACCTACGCTTTTTGTTATAATTTTAAAATGGACGATCCATTAATTCAACTGTCCGAAGATTATAAATGGATCGATTTTTTTGATTTTTACTGGAGAATGGGAATAGATGGACTTTCTATAGGAACTATTTTACTGACGGGATTTATTACTACTTTAGCCACTTTAGCGGCTTTTCCAGTTACTCGGGATTCCCGATTTTTTCATTTCCTGATGTTAGCAATGTACAGCGGTCAAATAGGATTATTTTCTTCTCGGGATCTTCTACTTTTTTTCCATCATGTGGGAATTAGAATTAATTCCCCGTTTATCTACTTTTATCCATGTGGGGTGGAAAGAAACGTCTGTATTCGGCTACAAAATTTATTTTGTACACGGCAGGAAGTTCTATTTTTTTATTAATAGGAGTTTTAGGTATAAGTTTATATGGTTCGAACGAACCAACATTAAATTTTGAACTTCTCAGCTAATAAATCCTATCCTGTTACACTTGAAATACTATTTTATATTGGATTTCTTATTGCTTTTGCCGTCAAATTACCGATTATACCTTTACATACTTGGTTACCTGACACCCACGGTGAGGCACATTACAGTACCTGTATGCTTCTCGCTGGAATCTTATTAAAAATGGGAGCCTATGGGTTGGTTCGAATCAATATGGAATTATTACCCCACGCTCATTCTATGTTTTCTCCTTGGTTGTTGGTAGTCGGTACAATCCAAATAATTTATGCAGCTTTAACATCTCTCGGTCAACGTAATTTAAAAAAGAGAATAGCCTATTCTTCTGTATCTCATATGGGTTTTATAATTATAGGTATTAGTTCTATAACGGATCCTGGACTTAATGGAGCTATTTTACAAATAATTTCTCATGGATTTATT
+
;?@@@???FFEJFOIHSKNMJKMJIMRQLNLLMLKJJMJSJPLNOQSKPSISSMJSJIOKNEGHFHMQJJPSSSNPLSKLISMHOBRKSSSSNSNJNNKIIJIHQKIIHGDB@BDNSSSKJEKSMSMLKOSSOSPKOMJHEE=:1.7>A?AFFHLGGFFHFCCC?DMKLRPJMONSSJHGHGORISKSMLSLSMSRGSILNMMJSJHJMMJKNKSMLLMGJMLOKQSPLSKJKLKKSPJJMSLLIFKIIOILSSNLPPMJLLMIMMPGIFKGQSKSIIJLHKJOQSLKMLLSHKIKNJKIIMNMIMLNJJSNJMLGOMJHKOMRLOKLLHIIHKSNKKJHJSSMLNMHMOL?==;;?@OHJNFGGEGLJIIKNMLJGIHKHIIIHFGHKKMMJLOOIOPKIM>==<9234EB@ABIMSKC@@@AHHIHKSMLSIHHFGGGHHGGIHPJJGSIIGEKFGJJOLMHMJMFECCGGLOOSKHJIB?A:2GGJIFHGHFIEEEFFJSSMOGFGLKHHKIHKHJKMKRHKMISLQNNJIIKMLGGIKHLJJGHHFKQPIHHEDEEHE=<<=EHJFEGHJMSNNLKA@>>>DDGGKNJJJJGBBNSJJBKISMSPQLSQQSPSOGGCA?><=<><;7/)-,**<53444@MSLOQSKKJPKMKSMNNMNOKOLSSPNRISLMPKKRKJILKHIJLSONMKKSNLMSSQLPKKKKLISLSMKMNSSNSSSSSRKKRNKHMOKRMNJNSOOLSLSKNSNROMSSSPLNJJKKFJKISLGHGJL???:BB1-,,,.3(&%&&'')))+FIGNIIKLKLMOKPLLSILSIJSLLOKQNHRLDASNLKROSOMKPSJPSKSSHMSSSSSSNMSSQLSONLJNSJIPHOIIIONQSSSPLMMLKSKOSOLSSNPPOMJNOOKNSMSKPKRRPNRSQGGIJLLJSMNJMIGSIOJNLSLKLLOIKOSSSSNSJSLPMSKLPNJSLQKMMNKMPNOMQSPSONSSSKSJMSSJSISNMSSJOKSSSOONJJSGG;8>>?DFFKMSLSOOSRSKLJSHNPJGFIGEGGJQPGLHLSJJSMJOKSSSSOKLOMOSPSPSMOKSEEA@98=869<==BCFMILJMJJSOSQSSSPSPPPMLKSSPOPMJLSNOSSSKNQSMOSRSSLSJPKSSONMMJPJNPSILMSRKONNRORSPOSMKPNSSLOMSSSPSOKRIOOSLOSNLHNPPRLQ
@5_45CNXP_1
AATCGCAATAATCGGGTTCATTGATATTCCTAGTATAGTAGATGCTATCACACATACAATCATACTCAATTCGATGGAATTGTTTGATCTAAAGGGGATATTCTATAATTTCGCATGTGAGGGGTTATTTCTTGGTTTCGTCCAGTCATTAATAACTTGATTATTTTTAGATAATAGTAGATAGAAAGAACGCTCGTAAGGAGTCCTATTGAAACCAAGAAATATAGGCCTGCCTGCCATCCACACCAGAATAAATAGAGTTTTCCAAAAAAACCTGCTAGTGGAGGAAGACCTCCTAGGGATAAGAGACATAGAGCTAAAGAGAGAGCCAAAAAAGGATCTTTTGTGTATAATCCTGCATAATCTCGAATGTTATCAGTTCCGGTACGTAGACCAAATAATATAATGCAAGCAAAAGTTCCTAGATTCATGGCGATATAGAACAGCATATAAGTTATCATGCTCGCATATCCACCATTTGAGTCTCCAACAATTATTCCAATAATTACATATCCGATTTGACCTATGGACGAATATGCAAGCATACGTTTCATGCTTGTTTGAGTAATAGCAATGAGATTCCCGAATATCATGCTAAGAATAGCTAGGATTTCCAGAAGAAGATGCCATTCATTTGATAAGAAATAAAAAGGAATATCGAAAATTCGAGTGGCTAAAGCTAAAGCAGCTACTTTCGAAGTAACAGAAAGAAAAGCAACGACTGGAGTGGGAGATCCTTCGTATACGTCAGGAGTCCATTGATGAAAAGGGGCTAGGGAAAGCTTGAACCCAATTCCTACAGTGATGAATATAAGCGCAAGTGAAATTCCTGGGGAGTTATACATTTGTGTATTGATAAGACCATTCACTATTTCTTGAAGCTCAATCTCTCCCCCGGATGAACCATATAGCCAAGAGAAACCATAAACCAGAATAGAAGAGCTTGCCCCACCCATGAGTAAATATTTCATAGTAGCCTCATTAGATCGTATATCTTTCTTGGTATATCCAGATAATAGGTAGGAGCATAAACTGAAACATTCTAGAGCTACAAAGATAGTTATTAAATCGTTAGCACCACATAAAAACATTCCTCCTAGAGTAGCTGTTAATATGAATAACAGAAACTCTGTTATAGCCATTTCTGTACATTCAATGTACTCTACGGATAGAGGAATACAGAGAGTTGAACATAGTAAATAAGAAATTGAAAGATTTCGTTGAAATTGTTCGTTTGGAAATTTCCTGAAAAGCTAATCATA
+
GIJIIFFKKSLLLGHHFGEDEEMLNJSQKNSIG?@?@@JHGFEFEHJGHHHHPIMKSKJJKKKIHIFIIOKJNIHHISNNLKE54447DF++-?DMFHHEGKIHGGKLPPSNNMHFILSSIKQKLSOKMLPOS?>?>@))))*F>??@JNKOSOLJNJOIORNSOOSKNJNNSQKGEEFGIFKFHIKIKKLMSLIIILIHRNPNKMPOSJSIPLSNIOQSLRKORMJKHLIOMSSNLSKJJSMHIHLEEFQOOSSL?;;;;<@GFG?>=@OJGGGIHNPKKILJQSLM@CDDACBCCKLPNLLONSLOQSOSMLIILLFSIISMLOSKSKBAJGSSOKPMNSNJSJLHIKLSSMMSSSSMSMNKMKIGDFFOSSSLGJDFGNJSKJLHKNIHINLJSSMSSMROKISHFEFEEIHGHOJSLJKMLLJKJOLPLGFILLJNIMJJLKLMLMJQSRNOHKNKSSKJRPNLGNKOKOMJNKKSQNQSJKLJNSSNMRJHHJLHGLHJNJJJIGLJNLHHJHIIINMHFHHHHFDAAAACIIHIKMJHMIFEDEFIEHGFJHLJLOLSHQHGGGIHGOFMHFGHGIFEBBEEGILHGFEFGHFDDDCDEGDEEDHIHEGEBCCCHKIEEDDGLKKNIHNRKLSLSQKLSSMEISSOGLMKIJLIIILMNLJSOKLSJMSKOLKLJJSOQSMHIJIORPOPRLJMSLSOICGHMEHISOISNGIKKKJHJMHJPNOSKMSJMLKSIHKHJNMSIIIGFD====FFDEICDIOIJGSSOONMIINJMJMPJHGEELKKILSKISLLIIFHIJKKLHPPOGHF@?=9-))))BCFECC<;<GIIGFGHISJKNKQMOKLMSNLIISNJMJIRONKSKJNLSPPSPMSONOLSSHPLMJOGECBAHJG:8844./////0*)))BBDDHJLKIHJLJIJLOJKJSSLLSMSROKHJKNMMJKFS===>CHSSOSSMJMJLPONSNKIGGGGHNIH=<;;;??@AAA<DFKKNLSSJLMHNJKSSSJSMNJQOSMMKJLSJIOKSLOSMOQIJLOSOOSFD???ANOMOQMNRJORSOJQJHGHLNHJNMOKKOOPLJMJSPMJLNSKJIINHIQGMSJKSJSLJMSNKNJSKJKJIIHFGHEFMSSJJNKKSMRSPSMJLKNKSKIJLKJIFAA2113DEHIKQLKKJLLLHIIJJAAKSQKK==<:5.ESFKSSPMDIKJJLNEA???@JOMQOSKHIJIHGHFFISLJOLROMKSSSOKKRJJQLNQJ
@6_45CNXP_1
AATCGCAATAATCGGGTTCATTGATATTCCTAGTATAGTAGATGCTATCACACATACAATCATACTCAATTCGATGGAATTGTTTGATCTTAAAGGGGATATTCTATAATTTCGCATGTGAGGGGTTATTTCTTGGTTTCGTCCAGTCATTAATAACTTGATTATTTTTAGATAATAGTAGATAGAAAGAACGCTCGTAAGGAGTCCTATTGAAACCAAGAAATATAGGCCTGCCTGCCATCCACACCAGAATAAATAGAGTTTTCCAAAAAAACCTGCTAGTGGAGGAAGACCTCCTAGGGATAGAGAACATGAGCTAAAGAGAAAGCCAAAAAAGGATCTTTTGTGTATAATCCTGCATAATCTCGAATGTTATCAGTTCCGGTACGTAGACCAAATAATATAATGCAAGCAAAAGTTCCTAGATTCATGGCGATATAGAACAGCATATAAGTTATCATGCTCGCATATCCACCATTTGAGTCTCCAACAATTATTCCAATAATTACATATCCGATTTGACCTATGGACGAATATGCAAGCATACGTTTCATGCTTGTTTGAGTAATAGCAATGAGATTCCCGAATATCATGCTAAGAATAGCTAGGATTTCCAGAAGAAGAATTAGGCCAAAAAGCTAGCATA
+
IJLJLIJSMKLRMQSISSJSSIJSNSIMSSSOSJSJFFGEFQSJLJSLLSILLMJMOLJFLLPLGKGFDHGFHDE;;;:EF><33334GK?889HJMSOMSKMLJOQJKGGLPNKNSSSSIKKKJOKSSSOKS;999::KISEGGLKKSPMMSJNISSMJRKLLOLSSSSSJJLKJNLKIMGFCBFEEFKPKLSIJEGDNJKLSMLSKLJJKHQKJPJNLSSSSSSNJQSNMKMLSOJJNSMOLLMOJKMINIKJLHKKGKIMLLLB;<LNSSSOLJLSSKIJMJJPOIHSIGDFJOJIGS?=>6(''./++/,,,.:5,++,*--0001==>@SSSSSPSQOSJJSOJNKQSLPSSQLSKMIJORJOMSNSJOKM88888JILKSISOLKJORIJSKJQNSSSLSHKSILNSGGGPLPSPMJKHHMLKSPSSHKIMMSJSOPPKJPMJJOHSSSSPQMSSMOKSLJJMSSSSNSSLQOQOMPLMP????AKHKKOSKLMLNSNJJIKIHIHNSKNJIJSPGSIPHSJGSLA@@@@LIFFMJNSKJMGILJMRSKGGHGJKNKKKQKMLDEEDCDIOKKKNJIKFEIKISOPNMJIGKHHHHJSKHECEFJSIAGEFHKLQJNJLNGGFFHHEFEKOJJJIHLIKK
@7_45CNXP_1
AATCGCAATAATCGGGTTCATTGATATTCCTAGTATAGTAGATGCTATCACACATACAATCATACTCAATTCGATGGAATTGTTTGATCTAAAGGGGATATTCTATAATTTCGCATGTGAGGGGTTATTTCTTGGTTTCGTCCAGTCATTAATAACTTGATTATTTTTAGATAATAGTAGATAGAAAGAACGCTCGTAAGGAGTCCTATTGAAACCAAGAAATATAGGCCTGCCTGCCATCCACACCAGAATAAATAGAGTTTTCCAAAAAAACCTGCTAGTGGAGGAAGACCTCCTAGGGATAAGAGACATAGAGCTAAAGAGAGAGCCAAAAAAGGATCTTTTGTGTATAATCCTGCATAATCTCGAATGTTATCAGTTCCGGTACGTAGACCAAATAATATAATGCAAGCAAAAGTTCCTAGATTCATGGCGATATAGAACAGCATATAAGTTATCATGCTCGCATATCCACCATTTGAGTCTCCAACAATTATTCCAATAATTACATATCCGATTTGACCTATGGACGAATATGCAAGCATACGTTTCATGCTTGTTTGAGTAATAGCAATGAGATTCCCGAATATCATGCTAAGAATAGCTAGGATTTCCAGAAGAAGATGCCATTCATTTGATAAGAAATAAAAAGGAATATCGAAAATTCGAGTGGCTAAAGCTAAAGCAGCTACTTTCGAAGTAACAGAAAGAAAAGCAACGACTGGAGTGGGAGATCCTTCGTATACGTCAGGAGTCCATTGATGAAAAGGGGCTAGGGAAAGCTTGAACCCAATTCCTACAGTGATGAATATAAGCGCAATTGAAATTCCTGGGGAGTTATACATTTGTGTATTGATAAGACCATTCACTATTTCTTGAAGCTCAATCTCTCCCCCGGATGAACCATATAGCCAAGAGAAACCATAAACCAGAATAGAAGAGCTTGCCCCACCCATGAGTAAATATTTCATAGTAGCCTCATTAGATCGTATATCTTTCTTGGTATATCCAGATAATAGGTAGGAGCATAAACTGAAACATTCTAGAGCTACAAAGATAGTTATTAAATCGTTAGCACCACATAAAAACATTCCTCCTAGAGTAGCTGTTAATATGAATAACAGAAACTCTGTTATAGCCATTTCTGTACATTCAATGTACTCTACGGATAGAGGAATACAGAGAGTTGAACATAGTAAAATAAGAAATTGAAAGATTTCGTTGAAATTGTTCGTTTGGAAATTTCCTGAAAAGCTAATCATA
+
112JMJGHFKJMMMSHIJ@????KSLNKSMJNJIGHILGGGEEHHEHGFHMKKHHININMSMIHIHHIJSLGSHIIJLOSSEFJO><><<767?BIJHSHJSGFHIGIIRRKMJHHHISIQISRJJKSNSOSSSKIKMMHSIMJJGHGSJKIOPJSSIKLNMJSJJSNMNMHLHSRKJHHJGGJIMKIKJIKLLLJNQJMKISIKJJIHFIHHLKPSKJLSJMJIJGKJHSNLSIJSKJLGPHFIFHHCLJLHMJOISIGE@>IJ@99:ISSJLMHGJGHJINJGJMKIJIMHNKLKIKLQNJHLHGGHMIKKJJJKFNNIOSIHAAABAECAJSSSKNJKSOSJKRIHHNGLSMHFFIIHISIIMQMJSHQJLIKIHHHJKGHFEFFEECBBBBCFGNKIGIGIFFFFECDDDEFIJHLGJGEDGEFFIJEDAA@@AEGGHGHFFFFHGSKHIIIIIHGHGFFDCBCCCGFIHFEFFGGPIFEFEEEFGFFFHFHKJIEEEFEJGIHLIKHFFFBBCDDHGGEDCDDBBA>>>>@IIHFFFIGFGA@?@@IGIGEEDDE?>>>>IEEFFHICFC,***)))**)-566ECBBEFFDCEFIIMKHHEDDEHIHGKGKKJHLMJLIHGIGKKLKSLLQNSJSGOOLIHHFJSOLSHFGIGHIJOJMSKIJHMFJKIFGGHLRPGKLOSKIQHHMBJKSMOQSJOQHGKFPJJOSKJSMLIJIJJINKQRSPLMKHINPMFCDDDKJKKLBCCDDMSIKJMKKLJHEJNSMLILNKILLEFIJPJIISHKSFKGJSIKJLKSIGIMLP33333IGJHFHGIINSSNIOIOKNSIKSKLKSMISJSPJPSNILQONLHHGJD?@@MHHMJKILJHMMPJGFGEESIIINSLJNIAA9>=>LKSEEEEEKIMK?>>>>?PJKJHLLRJJHOJHIJFBJNLLLMMOKLQLJNJHOLKIJHGGIFHFHHJMSOSKSHJJKINKIKHJIHHHGLLNHKJLJKSNNMKJLHHJOMSMFJIIJJNSNMLIGLJHJKJSIHIIIFFKKMLMLLMJMMMSHIIKLMONSJHFHHSNIGIGEEFFEFGHKGIKJHKJOSKMKSJJHFFSSGKIIGGJGHIJIHSIJIHLIHGJLIJLIOQOKKGHLHEILIIKMJSOSMSJJLKGGKGQGIHHIKJLMLJGPHJGIIJKOIMGIHLIHGHJIPJHFEDEFEHNSMNMJIHJJGEQGGGGCN7AAAAEJHSSKSJIDEFC4=DFFGLRLKKHIIISKFFFGJC988
@8_45CNXP_1
AATCGCAATAATCGGGTTCATTGATATTCCTAGTATAGTAGATGCTAGCACATGTTTAATACATATCAATTCAATGGAATTCAAGATATTAAAGGGGATATTCTATAATTTCGCATGTGAGGGGTTATTTCTTGGTTTCGTCCAGTCATTAATAACTTGATTATTTTTAGATAATAGTAGATAGAAAGAACGCTCAAGTAAGGAGTCCTATTGAAACCAAGAAATATAGGCCTGCCTGCCATCCACACCAGAATAAATAGAGTTTTCCAAAAAAACCTGCTAGTGGAGGAAGACCTCCTAGGGATAAGAGACATAGAGCTAAAGAGAGAGCCAAAAAAGGATCTTTTGTGTATAATCCTGCATAATCTCGAATGTTATCAGTTCCGGTACGTAGACCAAATAATATAATGCAAGCAAAAGTTCCTAGATTCATGGCGATATAGAACAGCATATAAGTTATCATGCTCGCATATCCACCATTTGAGTCTCCAACAATTATTCCAATAATTACATATCCGATTTGACCTATGGACGAATATGCAAGCATACGTTTCATGCTTGTTTGAGTAATAGCAATGAGATTCCCGAATATCATGCTAAGAATAGCTAGGATTTCCAGAAGAAGAATTAGGCCAAAAATACGTACGA
+
8CDDDCDEEGKRKHGLEFJJJJ>====C=<=EEFDE434333;941%###%&&%&%$#$%$$%%&''''8==100017655(%%%%$$$%$$((588:777@@@@DCFHKNHIJGHHHMMLIIGIKJJNLNPKMESLSJLNGGHIMLHKOKJLJMMGQJMSLILFLSSOSIIGJIFDJFGGJECBCCBD@=2221----.234:=>??@??@AAFJGJKRLLSSRMMBBBBPOGSMJKMICCBCAEDECCADBFEJSG6555799D@G44DGSSSOOILQRRQKJHKISKNKKLSJOQLJSGSMSSKKMSKKNNPJLHISJJSPPISIGIJE?<?BLSPQIQRPPSSKLKJLNIRMA<<;)((()NJRIHKIOKMILHHMIJKNMJKJJLLJGGHHHLJSMMJLNHLHSHIFGFEHJIIOMOKJIFFGGHGJLFDCAAABGE><<;99988:<B@;;;DDHKHKHIKIGFJHSKIJGSKJIKJJOGEFEEIIRJKOIHHINHIHFIIGFIGEIEEGEIFGHJFIJIFHIIIKHCCDCGIKLKKIIKJHKGIHMMILHFJJHJMSOOHHHGJHLLNJIEECDEECDC@@FHHMJHHKHEGGFFIIFFFDCEEFEEIILOGEEHEPLOHFMHFDDDDEGIPSSDCCBABD
@9_45CNXP_1
CGTACGTATTTTTGGCCTAATTCTTCTTCTGATGATCGATTTAACCTCTGATCAAAAAGATATACCTTGGTTATATTTCATCTCTTCAACAAGTTTCGTAATGAGCATAACGGCCCTATTGTTCCGATGGAGAGAAGAACCTATGATTAGCTTTTCAGGAAATTTCCAAACGAACAATTTCAACGAAATCTTTCAATTTCTTATTTTACTATGTTCAACTCTCTGTATTCCTCTATCCGTAGAGTACATTGAATGTACAGAAATGGCTATAACAGAGTTTCTGTTATTCATATTAACAGCTACTCTAGGAGGAATGTTTTTATGTGGTGCTAACGATTTAATAACTATCTTTGTAGCTCTAGAATGTTTCAGTTTATGCTCCTACCTATTATCTGGATATACCAAGAAAGATATACGATCTAATGAGGCTACTATGAAATATTTACTCATGGGTGGGGCAAGCTCTTCTATTCTGGTTTATGGTTTCTCTTGGCTATATGGTTCATCCGGGGGAGAGATTGAGCTTCAAGAAATAGTGAATGGTCTTATCAATACACAAATGTATAACTCCCAGGAATTTCAATTGCGCTTATATTCATCACTGTAGGAATTGGGTTCAAGCTTTCCCTAGCCTTCATCAATGGACTCCTGACGTATACGAAGGATCTCCCACTCCAGTCGTTGCTTTTCTTTCTGTTACTTCGAAAGTAGCTGCTTTAGCTTTAGCCACTCGAATTTTCGATATTCCTTTTTATTTCTTATCAAATGAATGGCATCTTCTTCTGGAAATCCTAGCTATTCTTAGCATGATATTCGGGAATCTCATTGCTATTACTCAAACAAGCATGAAACGTATGCTTGCATATTCGTCCATAGGTCAAATCGGATATGTAATTATTGGAATAATTGTTGGAGACTCAAATGGTGGATATGCGAGCATGATAACTTATATGCTGTTCTATATCGCCATGAATCTAGGAACTTTTGCTTGCATTATATTATTTGGTCTACGTACCAGACCTGATAACATTCGAGATTATGCAGGATTATACACAAAAGATCCTTTTTTGGCTCTCTCTTTAGCTCTATGTCTCTTATCCCTAGGAGGTCTTCCTCCACTAGCAGGTTTTTTTGGAAAACTCTATTTATTCTGGTGTGGATGGCAGGACGGCCTATATTTCTTGGTTTCAATAGGACTCCTTACGAGCGTTCTTTCTATCTACTATTATCTAAAAATAATCAAGTTATTAATGACTGGACGAAACCAAGAAATAACCCCTCACATGCGAAATTATAGAATATCCCCTTTAAGATCAAACAATTCCATCGAATTGAGTATGATTGTATGTGTGATAGCATCTACTATACTAGGAATATCAATGAACCCGATTATTGCGATTA
+
KJIJHKLHFFMMKDEEEIISSJIHJIKSGFFHHSNNSNQLJSKHJLNNLMJSGIJOSJKHJJSPLJJSKJIHJMJKMOLSLNJQJKLOKLGLLPKIMIGHJSOKLIKLRKLLJKIQKOPPJIOKSDBE8879BFCKGNNRMSIJSLHKOJJDEEQFLJMKSOHKSKKFGSLLHSOLSKSKSSLIJIPIINSDKMSFOMNNSSNNMJOJNSLKNQJLMILNOKQSSKOSMLMLLQHOLLLSIOMSMINHGJIMJHIGHKLIHLMIMKKBLJKHLKLKKMHJRONOSSMSHJLBBAAACMKMLKJLLSMKSSLIISPISRNSSSSROPKKNSNKJJFFFGHKSISSIJNKSSMSMSPLKJKKNSIMIMSSSSSMJSMPSMPSSOKMMMSPSNPSOLLOSSMHSNJSSLOSSSONMHOJKIINOKLJISKINKJNIHNHH@LGHH@@??@CDDKMMHSKNPIO?>>>>>OLHNSIKKOMIQLNKKMKNQKSSIKJLSSKGIJHGBFEEFFHDBNSMKHHJNPSKKJGHQJISSSSMMPSNIOHHKSKNSOPLPIJSMINJKMMSRIJMKNNNCD=1BJLKMKQMPJONNPIINJFIHIGHMHHHIIHJGJFIHHKMNSJLPJNSLIIQ?AC999/*(+((CCFDEDFEDHHJLLHLEFCCDDEJNHQSIKOJKGDDLGRKNKJKQSJINEMMSKNKNPFHJEEFLJILSKSJMQIKSNMRSMGK@A@?@GSLMJJKKJLOSSKGGHHRQSMIGKSLLHMSMOKLMIGLJHDJFILPSIJHJJSKLLSPSLJSKLISHJKLQSJHG<00NGLIQMSSNLJMHKSPOPKNKSISHKFDDDDIFHJMNGLLLLFJJOJLSKMSOSLLSLSKSSKSMNSONISNJKLIGJKMOLJSSJSLLSOPLLSLNSMLJMSLNIIJMOPSJJFKLIIHGDEFFEHHHGHLIIIMNJIMSKPIHSKKSSLMRKKJJJKJKJEEFEFIOLSHKPJMIKJSSSPNSQJKSIJJONJKKSQKHMEGHH@@?<3((%###$&+=@HIJH<;;;=GHMSLLJIPQGLILKSIJDEKHHMIKSIJLSNSSRSJOMLKF8665ELJB?SKKKSNMSMNOSSAB666SSLKLMSOMJSSMSSJNJMRIJEJHSSSQOIJLKNLQLMMPQLPPQNLKMLHSJKLG??<975,,,,-@@A8:::9:AGIKOMNKJHIHMSORNKLKLNFHGHKKMBBFHABKNSOLILNNRLJPPA@ASSSOSKMKSJQLMSSLRNIOJJOJSOJIRNLLLKLKSNSJNMMSNHSQSKSMSJLPPSIRSIKMNLKLKJJKMKS;IPRNIJLSJHJIHKIKKIMIJKKIJEFDGEIIJGHFPHPSMKKJOHKLSLPIINLHQMJGIMKKJIIKJOIJKIHFGFFIHOLJSFEEGEE
@10_45CNXP_1
ATGCTAGCTTTTTGGCCTAATTCTTCTTCTGGAAATCCTAGCTATTCTTAGCATGATATTCGGGAATCTCATTGCTATTACTCAAACAAGCATGAAACGTATGCTTGCATATTAGTCCATAGGTCAAATCGGATATGTAATTATTGGAATAATTGTTGGAGACTCAAATGGTGGATATGCGAGCATGATAACTTATATGCTGTTCTATATCGCCATGAATCTAGGAACTTTTGCTTGCATTATATTATTTGGTCTACGTACCGGAACTGATAACATTCGAGATTATGCAGGATTATACACAAAAGATCCTTTTTTGGCTCTCTCTTTAGCTCTATGTCTCTTATCCCTAGGAGGTCTTCCTCCACTAGCAGGTTTTTTTGGAAAACTCTATTTATTCTGGTGTGGATGGCAGGCAGGCCTATATTTCTTGGTTTCAATAGGACTCCTTACGAGCGTTCTTTCTATCTACTATTATCTAAAAATAATCAAGTTATTAATGACTGGACGAAACCAAGAAATAACCCCTCACATGCGAAATTATAGAATATCCCCTTTAAGATCAAACAATTCCATCGAATTGAGTATGATTGTATGTGTGATAGCATCTACTATACTAGGAATATCAATGAACCCGATTATTGCGATTA
+
BACCDAA??95555CHEFKEFHFEEEEFHHHFGHMJFCCCBEFDGGGGFBCEDEABBCAC>==@@DFEFEFDIKFFGGHFEEEFEFFFFECCCCDEGCAAAADFGHFEFIFFG00000AAAFDEDDEGIHFDEEEFHHGKGLGGD@@>@CIKSJQIGGFIIMJHFFJFGGGFEEEGEFFECBBCDHJNGGEHEGKGIMHIGGHGIJINKNDDBBAECEGEAC=>=@@@@BCKIGKHIHFGFGJFFIFHKIHIMGGFIGKEDDABCCDOJJINJIMHMHFGHFNINKG@>??BJIHGDCEECFHIIKIKEGHFNSSISHGEHEJC<<72:DIHGEGGFDGEELMQGHC>333BCHHGJIHGOQH::HHHGFHEEEFCKKKMMGIILMJHFFGHH88888=<<?DEDEDBDEEFIGHHFEEEFFGMOQMKKIGFIHJLGGEEFEFGKILHFGFGDDDDEDGPOKLIIGHHIIJFJIJJPFKISNSIPLJIJHJIHKJJHHGEEG112E;=??@KEDFMIJHGCCD6-.755558C555CDLIEA@>@BBC=;:77:3,3DDDDDFGGEFEEECCBB<::9:@@<==<=BCEAAAABDCDDCEDAABABDCCCCBBAA@A@ACCDED11111@98777;>BDEC>=<<=?
@11_45CNXP_1
GGCAATGCAAGGGAAGCCATCGATAAAATAGTGAACATTGTAAATATTTTTGGAATGGAGATAGCCATTCCACCCATTTCATCAAGATAAACAAGCCTAATTCTATCATAACTCGTTCCTGCCAAGAAAAAAAGTGCAGCGCCAATAAATCCATGAGAAATTATTTGTAAAATAGCTCCATTAAGTCCAGGATCCGTTATAGAACTAATACCTATAATTATAAAACCCATATGAGATACAGAAGAATAGGCTATTCTCTTTTTTAAATTACGTTGACCGAGAGATGTTAAAGCTGCATAAATTATTTGGATTGTACCGACTACCAACAACCAAGGAGAAAACATGAGAATCAGCGTGGGGTAATAATTCCATATTGATTCGAACCAACCCATAGGCTCCCATTTTTAATAAGATTCCAGCGAGAAGCATACAGGTACTGTAATGTGCCTCACCGTGGGTGTCAGGTAACCAAGTATGTAAAGGTATAATCGGTAATTTGACGGCAAAAGCAATAAGAAATCCAATATAAAATAGTATTTCAAGTGTAACAGGATAGGATTTATTAGCTAAGAGTTCTAAATTTAATGTTGGTTCGTTCGAACCATATAAACTTATACCTAAAACTCCTATTAATAAAAAAATAGAACTTCCTGCCGTGTACAAAATAAATTTTGTAGCCGAATACAGACGTTTCTTTCCACCCCACATGGATAAAAGTAGATAAACGGGAATTAATTCTAATTCCCACATGATGAAAAAAAGTAGAAGATCCCGAGAAGAAAATAATCCTATTTGACCGCTGTACATTGCTAACATCAGGAAATGAAAAAATCGGGAATCCCGAGTAACTGGAAAAGCCGCTAAAGTGGCTAAAGTAGTAATAAATCCCGTCAGTAAAATAGTTCCTATAGAAAGTCCATCTATTCCCATTCTCCAGTAAAAATCAAAAAAATCGATCCATTTATAATCTTCGGACAGTTGAATTAATGGATCGTCCATTTTAAAATTATAACAAAAAGCGTAGGTCGTTAGAAGAAGTTCTAAGATGCAAATGCATATAGTATACCATTTATTGACTTTATTTCCCCTATGCGGGAGAAATAACATTAATGAACCAGCAGATATTGGAAAAACAACAATTATTGTTAACCAAGGAAAATCATTCATGGTAAAGACAAGATACACCAGGTCCAAAGAACGCGTACTCAAAAAAAATATATAAATAAAAAATTTTTAACTTTTTTGAGTACGAGTACTTGTCAATAAAAAAAATAAAATGTATTCCAAATTTATTCAAATGAGGTTTTTCCAATATCTGCTGGTTCATTAATGTTATTTCTGCAGTAGGGGAAATAAAGTCAATAAATGGTATACTATGCATTTGCATCTTACAACTTCTTCTAACGACCTACGCTTTTTGTTATAATTTTAAAATGGACGATCCATTAATTCAACTGTCCGAAATTATAAATGGATCGATTTTTTTGATTTTTACTGGAGAATGGGAATAGATGGACTTTCTATAGGAACTATTTTACTGACGGGATTTATTACTACTTTAGCCACTTTTAGCGGCTTTTCCAGTTACTCGGGATTCCCGATTTTTTCATTTCCTGATGTTAGCAATGTACAGCGGTCAAATAGGATTATTTTTTCTTCGGATCTCTGTTTTTTCATCATGTGGGAATTAGAATTAATTCCCGTTTATCTACTTATCCATGTGGGGTGGAAAGAGGAAAACGTCTGTATTCGGCTACAAAATTTATTTTGTACACGGCAGGAAGTTCTATTTTTTTATTAATAGGAGTTTTAGGTATAAGTTTATATCGTTCGAACGAACCAACATTAAATTTAGAACTCTTAATAAATCCTATCCTGTTACACTTGAAATACTATTTTATATTCGATTTTGCCGTCAAATTACCGATTATACTTTACATACTTGGTTACCTGACACCCACGGTGAGGCACATTACAGTACCTGTATGCTTCTCGCTGGAATCTTATTAAAAATGGGAGCCTATGGGTTGGTTCAAATCAATATGGAATTATTACCCCCACGCTCATTCTATGTTTTCTCCTTGGTTGTTGGTAGTCGGTACAATCCAAATAATTTATGCAGCTTTAACATCTCTCCGGTGCGAACGTAATTTAAAAAAGAGAATAGCCTATTCTTCTGTATCTCATATGGGTTTTATAATTATAGGTATTAGTTCTATAACGGATCCTGGACTTAATGGAGCTATTTTACAAATAATTTCTCATGGATTTATTGGCGCTGCACTTTTTTTCTTGGCAGGAACGAGTTATGATAGAATTAGCTTATCTTGATGAAATGGGTGGAATGGCTATCTCCATTCCAAAAATATTTACAATGTTCACTATTTTTATCTGAATAGCTTCCTTGCATTGCCA
+
KSPKSSKSHKFIKSSKSDSMMNPLKSSLNJPSKKOKRSOSNQKQOSKESKKJLSLNLSSSNKOJKKRSSPSHSSSHSQJEDGEMSNPSQMPIPSLQQJKSSMPLJKRSNKSSMSNJSSRSSRNMJOSFHMLSIKSSSOSSJMNKNJMOMKKINMSOFOSSSQMSPKSSPLLSSOJQKSSJKLN::::;NSMNSPSFJMJKQMSRKSSSOQSLSOLMLSSNOJQMKLSPSLMSPLMNPRLPHOMKMNRSPJJNSMSSJROLAJGOKLNSLLLPSOMJSSSSSRKISNSSMSRRJLOSPRNSKSMMRLSOSJSPKMNSKHKJJIOHHSHLJNF@9:98644440-0(''''+(&&&'01DINJJLQILSIKKSSPLIODOMLNHHHGBC7:<;<>ACCDAAA>>@QJPPSQPMSLLJJIJOSKSKKMMSKSNNKMKKLNLRNPNSMNNQLSLMRPNSKSLILJSSSQLRPMLSSJOJLGFFGJSSHJLJIHPIJKFEHG>=>=>FHHPSPNQFGFFEDEGMOLSJIOSRIOJNSPIIK>==>>LJGHFHLLJLKIJHIHJHSNKKROSSMDDCINJOLILNKOMNBBDBEG8710233477<??AKJJIGEH?????LGFEFGFJHKIIKHHQMSJJHQJHJIMHFFFDDEEEHGEEDEDEFFEDFLNKSJKRSPOLJNPKHHEGAA555NIKNMQSSLEGONMJSOSLR32223>>=9@@ABA?@??ALILLLIINSRSONOJMOSMGSLIKJD:88:;PSSISIJHLLOOJH705B@AFLJKSMPSRLKJKKSOLOSSJJIJSSLKRKSLIQHSLSSQJJSPLS43334B@?<<==>IFIKOIHKJ?<=>111HKNKSPMLKKMMLMKLMIISSOSA????NSKMIMNKLM@????MKISLSQMLNSSSSGCAONSLSLKMPSHH>=D>>GHRNODFONSRKJSFGQHNSSSPLIJPNNPOKSOKSLLMJQHMENMNOLMNOSSPOKI=;;;;;;;;BCSH75GFHLRNMNMJJKIPOOMNNKKKLKMLKMKSKHQSSSQJSQSSRSNSLLMJOMMOLSSKSOMKNKISJOSLKMKSRSSSSKLJOJE>DDDGFIIMSOJJS>>>88753445CDBCEDBBAA?>?>??SSNOLPLSMINMMSNSOSLSNLJSSNHONSJSQSEMABBKJKSSOQKKQLHLIINKKLSPSHKJIJJKJOJJKLHGHLJGFFKSSMOKHIHFLLSLEIKIJSJSJSOLNOSLSSL<65566/----,((()EED?:::9DJIJSFHHNJKGIIJDCDDEIOLMOSMPLSINIGEEGKSSPPHGISKNMJJSKSSROJIHCBBA:;;;;E<=87760000;<A988883./==;:9;<;::<<=;;;0+-93331,11125650/../:9:>BA>>?@@AABFECA@::FFD@AAAAGEIJKEGFDECBB?;;;;>>>B?AB@?8888;<73)))'&*+127:6*****44345?@ADBA@@GSMGBBACBFFFE?CIFMF433334=<>>>=ABB@BBBDBE@??ACGSSLJN9999MIHJMKCBCCCCGG=BFHA<>BB@4BAAA>>DDA>>::;=><<655548:89;2///01.;9::;=011112?>>==@>==;::977779;=33323::8444440+)5100./1)),,***))()+42.-,++++-@CACEH988567:GDG@BE?AFB9<533332(*?@A@8677411//0-,))*&&&+10678::<<==BEEDF@>8778AJIBA@@A?==@AB@AABDEDIGFCABACFOLSSSKJIHJGC@<;8667===???DGFDFEECDFE:9999><<:..../2<>=>@>=<;<:-((&&'%&&''(-./-////26@DBA@<<@A><:;;9871))(*0249;<<)''','%()++,,1298F88B>;;963/-((('(+,,1///089777<<IHBHFDAA???@@BBCBFEEFEDBBAABBBCCCFHECDCBFAA@>@?@DCDD>>>DEFIJJEEDIHHIEDB=>=<<:877820.()68899:9:67;;:54552.,*'&&&&')06679:=>BCCDCBBD@?A@??=766/1215655<?B@>><:9987888:>=;9:7773+)'&&$%'(()&&')***)-.012244-,,,33202330059::<=>?>>>=>??@A=;;:>B999:B@=<>>ACCCC<...64434578888;@@:999785...56667:;;=???>@CFG@DAHGHIGFHIHGECCDCEGSHQGLGFFCA@=<<<9866>::99=78BC@=<<;<>??B=<4100110000.(''((78989;?@AAA<<;99;=AB88888A==950119;8889DC@ABDAFDDCBA@>>==6.,,.*'(''&''&%&&((****)*7764320
@12_45CNXP_1
GGCAATGCAAGGGAAGCCATCGATAAAATAGTGAACATTGTAAATATTTTTGGAATGGAGATAGCCATTCCACCCATTTCATCAAGATAAACAAGCCTAATTCTATCATAACTCGTTCCTGCCAAGAAAAAAAGTGCAGCGCCAATAAATCCATGAGAAATTATTTGTAAAATAGCTCCATTAAGTCCAGGATCCGTTATAGAACTAATACCTATAATTATAAAACCCATATGAGATACAGAAGAATAGGCTATTCTCTTTTTTAAATTACGTTGACCGAGAGATGTTAAAGCTGCATAAATTATTTGGATTGTACCGACTACCAACAACCAAGGAGAAAACATAGAATGAGCGTGGGGTAATAATTCCATATTGATTCGAACCAACCCATAGGCTCCCATTTTTAATAAGATTCCAGCGAGAAGCATACAGGTACTGTAATGTGCCTCACCGTGGGTGTCAGGTAACCAAGTATGTAAAGGTATAATCGGTAATTTGACGGCAAAAGCAATAAGAAATCCAATATAAAATATTGTATTTCAAGTGTAACAGGATAGGATTTATTAGCTAAGAGTTCTAAATTTAATGTTGGTTCGTTCGAACCATATAAACTTATACCTTTACATACTTGGTTACCTGACACCCACGGTGAGGCACATTACAGTACCTGTATGCTTCTCGCTGGAATCTTATTAAAAATGGGAGCCTATGGGTTGGTTCGAATCAATATGGAATTATTACCCCACGCTCATTCTATGTTTTCTCCTTGGTTGTTGGTAGTCGGTACAATCCAAATAATTTATGCAGCTTTAACATCTCTCGGTCAACGTAATTTAAAAAAGAGAATAGCCTATTCTTCTGTATCTCATATGGGTTTTATAATTATAGGTATTAGTTCTATAACGGATCCTGGACTTAATGGAGCTATTTTACAAATAATTTCTCATGGATTTATTGGCGCTGCACTTTTTTTCTTGGCAGGAACGAGTTATGATAGAATTAGGCTTGTTTATCTTGATGAAATGGGTGGAATGGCTATCTCCATTCCAAAAATATTTACAATGTTCACTATTTTATCGATGGCTTCCCTTGCATTGCCA
+
MSOLPSSLISSSPIMOLLLSKMLNKQMSMOSOJOSLKLJRSNNKSSJILSNAAABLKSNSMHLSSSSNPSSKJSSIPNOOSMKJONSSSSRQKQKPSJRIJSMSLLMOOKNSOMHSHNQSRSRNLSJLSKHSSMJJSONKKQNKSKJSQSRMOSMSSQNQSSRNSPSRROSQMOSKSMSLSPJNSIMSOSMSSNNMNNKLKSKSJSPKSSSPMLJ>>>=>JAFDKOSOMSLKOPNSOMKSJSQSMMSIRRJSOHKLSLG911111@LJLOSMSMPKSSOSMKSNPNSSSRSROKSNSMQOQLNLISMPSKNPNSQJSSMLSKOJLSLJMSSKRNMNPJPKMJDEBBBDEFSMKMJLJGGIGSJA@===@AHG:::;:ONJOJKSMPSKLQPKPMNSHPLIIJLSSSSSLSSNRSRRLSSRQLMRLIQLKSKJLLKLSPKKQSSJLRQOSRPSNSFLLISSSPNJSPSKKSSRSSIQJLSNSKLGGGHLIMIJLMSMQLOMGJLIKSMJSGEEFIRIINOIG=;;<<7556651+)'&%&&'()37<@@EEHNLKPJJISPNSKLSLLKMLLLSJRONOSMLSMQMLSLMSOSLNLSSSPMKSIIKJOMSJQSILHJISSSSJFFKS:9:::FLMLJLMLSSLIMSJNKRSRKSJSJSNPLMOSQSHSMSLSSRKPMPLKKSJKSHSRSMSLKJQJHSSQMHSHSJPNSLMJMSKKJIQOQORMSSSSLSJOIKKJSMLOMKNSPRKOSSNIOMOMJNHPNSSSSKNSLJLSNNKMPMJKOSJJISKNJSNIDEGJSNLSNIOSLLKJLMHMMLSLMSJSSLJNOOLSJIJCEEGHC@LSSSSJMQKSNKSQSMKORJOKOONKLPNGGFEIFHILLPSPLLLLJSSRIPJNJSLHMKMSKSPKMOLLLMSSQSKSLSMISMJLKKSMSMSSPPSNNOSKIHMSJKPSGIIFJSMKNOLOSSIOMJSGHHHMSSONSJIQSONOPSRSKOSRLKHJEFEFJGJSJJJSOOSSSSSJKKPLLISKHQKOLKFFGOJLGIHJGJSJABQJS@>=>NPJJMIJGJHEEFIEEJH?=>5?>>733321100/1-,//0>@@?@@=
@13_45CNXP_1
AATCGCAATAATCGGGTTCATTGATATTCCTAGTATAGTAGATGCTATCACACATACAATCATACTCAATTCGATGGAATTGTTTGATCTAAAGGGGATATTCTATAATTTCGCATGTGAGGGGTTATTTCTTGGTTTCGTCCAGTCATTAATAACTTGATTATTTTTAGATAATAGTAGATAGAAAGAACGCTCGTAAGGAGTCCTATTGAAACCAAGAAATATAGGCCTGCCTGCCATCCACACCAGAATAAATAGAGTTTTCCAAAAAAACCTGCTAGTGGAGGAAGACCTCCTAGGGATAAGAGACATAGAGCTAAAGAGAGAGCCAAAAAAGGATCTTTTGTGTATAATCCTGCATAATCTCGAATGTTATCAGTTCCGGTACGTAGACCAAATAATATAATGCAAGCAAAAGTTCCTAGATTCATGGCGATATAGAACAGCATATAAGTTATCATGCTCGCATATCCACCATTTGAGTCTCCAACAATTATTCCAATAATTACATATCCGATTTGACCTATGGACGAATATGCAAGCATACGTTTCATGCTTGTTTGAGTAATAGCAATGAGATTCCCGAATATCATGCTAAGAATAGCTAGGATTTCCAGAAGAAGATGCCATTCATTTGATAAGAAATAAAAAGGAATATCGAAAATTCGAGTGGCTAAAGCTAAAGCAGCTACTTTCGAAGTAACAGAAAGAAAAGCAACGACTGGAGTGGGAGATCCTTCGTATACGTCAGGAGTCCATTGATGAAAAGGGGCTAGGGAAAGCTTGAACCCAATTCCTACAGTGATGAATATAAGCGCAATTGAAATTCCTGGGGAGTTATACATTTGTGTATTGATAAGACCATTCACTATTTCTTGAAGCTCAATCTCTCCCCCGGATGAACCATATAGCCAAGAGAAACCATAAACCAGAATAGAAGAGCTTGCCCCACCCATGAGTAAATATTTCATAGTAGCCTCATTAGATCGTATATCTTTCTTGGTATATCCAGATAATAGGTAGGAGCATAAACTGAAACATTCTAGAGCTACAAAGATAGTTATTAAATCGTTAGCACCACATAAAAACATTCCTCCTAGAGTAGCTGTTAATATGAATAACAGAAACTCTGTTATAGCCATTTCTGTACATTCAATGTACTCTACGGATAGAGGAATACAGAGAGTTGAACATAGTAAAATAAGAAATTGAAAGATTTCGTTGAAATTGTTCGTTTGGAAATTTCCTGAAAAGCTAATCATAGGTTCTTCTCTCCATCGGAACAATAGGGCCGTTATGCTCATTACGAAACTTGTTGAAGAGATGAAATATAACCAAGGTATATCTTTTTGATCAGAGGTTAAATCGATCATCAGAAGAAGAATTAGGCCAAAAATACGTACGA
+
GJKHILJJJIILKJKJSSSKSQKIJKHHGHJSKQLSKOONRHGIHHHLKHSKLPOLJIIHJMISIHKMHJOJJINLQQFJMHKISNHJFG(()34HFJHCGHHIJSLJJKMLKGIINMSQLORKJMQSKNSSICDDEJIMGKJFIJIHJQLOJKIKILKMKRNKLKASMMMJPQOPISKIIGHGJKLIHKHHKOKKNISQSKKSKMMJGIFFPJGEEFHLSLSNOKNLLSOHKMJJSPKHAAAABHFFGIHGJJQKJSHGFILNJK99@?=IHRHQIJPLJJJSIJHMQPPSMPPMSRSLLLNJKKSJQJSIPLJHMIHLJEILJ887883333SSRJNSKRQSSSPB??SMKMOINILKSJSLJSSKIKJKKKSMMLHJMSJLLKKIILJSHOJSKPSMMLIPPGIC75664899MIMJIFMMGEFG???>?HIIMKHOHHHMHLMMGKIIKKMIJJLKLHPHIGFFEILIKINIILKNSLQHLHKJJNOHFHKHKHJFIHLGMHHJJIJILIIFIHIIQMMGSIJBBBB@DDBFKISJHFHHGHHIHJGEFLHGFEFHHPHJJFEFFEEDBCCC><;:::51,,8;@C=====>>?EDFEEEDDBBDDHJH@GFDDGFFKDBBABDEEIKGHHLGIGEEFGIHJEJDOIOFHEGKNC??CIIMQHGKIGMIMJIPMOOLPSPKHIQHKHJHIDABLRQSMLOJJKMOLMRNSOKQMMQKIJNNSSLJSISQQJJLJPH=====IGJ----->AA@:;D<=GAAACCE@FNIGEG?FDKPQKMKKHLMISGJLGSSSLKIMNIJLDFBEJHFFQIHHHINSJJQORLOIKFNHHROPSLSLMNPNSQSKSSPSOHSMIILKJHKOLMJSMHSSKKLOOSINSHEEFRMGJ@@=BCBSJKGILJKIJQSMQSIJILSINKLJKMHISNNNMQMOJKISMSSNQISNBLSNKKHLHOHIHKILQRLSOKSMSLJOIIOKLMQIIJLGGGGGFFISHFGGELLHJSLSIMMKHFFHHMSGNKHFFHGEFGIGKJIGGGIQLJJFFFHHIKIIKKJJIHFEGFMJKMKNKIKIGFEDDEGEEFEKKILKMNRLKSJGFFHLLIHEDCCDFFLHKMGINLIJHJJNHILHLJKSJFHGGIHGFGDBGH9FDDGHIKHGHGJFGFEIHFGN9999:C>>>?HSJLLKKIFEFFGKJLHJJMSLSLSKMGKLNSGHBAEPIGIA96455EIOJOKKKE?==>?@DFMLKHKLKIHIMJPQHGIHKIHHFGLIHE@;99541118FGEGEEFHJIKIGFFEFGFIIFHJDBB5431233:6222339GHHGEDCDFFFFFFHFGJIEDCEGFJHDISSHGFGIGEDAABCEGGB@???AFFEDEDEGMEDEEFDA?>==?BGHIFB>==<;=
@14_45CNXP_1
ATGCTAGCTTTTTGGCCTAATTCTTCTTCTGGAAATCCTAGCTATTCTTAGCATGATATTCGGGAATCTCATTGCTATTACTCAAACAAGCATGAAACGTATGCTTGCATATTCGTCCATAGGTCAAATCGGATATGTAATTATTGGAATAATTGTTGGAGACTCAAATGGTGGATATGCGAGCATGATAACTTATATGCTGTTCTATATCGCCATGAATCTAGGAACTTTTGCTTGCATTATATTATTTGGTCTACGTACCGGAACTGATAACATTCGAGATTATGCAGGATTATACACAAAAGATCCTTTTTTGGCTCTCTCTTTAGCTCTATGTCTCTTATCCCTAGGAGGTCTTCCTCCACTAGCAGGTTTTTTTGGAAAACTCTATTTATTCTGGTGTGGATGGCAGGCAGGCCTATATTTCTTGGTTTCAATAGGACTCCTTACGAGCGTTCTTTCTATCTACTATTATCTAAAAATAATCAAGTTATTAATGACTGGACGAAACCAAGAAATAACCCCTCACATGCGAAATTATAGAATATCCCCTTTAAGATCAAACAATTCCATCGAATT
+
LKLJLPSKCFHJOKJMMLMSPLNKOLSSMPSQSSPKPHHEJLJJNQPJJBBFKSKLSSSRPNSKPNSKOLOOSNLNNSKOSONLOSPILIIQMHJOKSSSGPGGHKJLSKLLJLSINKOSMSSJJPHMOJSJOLMSKIKINIIIIJEMSMLNNNMKKGEFJKKHLGLMSOSMLSLKIJJHJLILNJNNPMKOJSSHLNKSMMJSJHLSROKKKIFIGLJOPJGGIJHFGFILOLSRONMNINKRKIJJOSSSSKJKJMLJSJLMIMKOSKLSKSSSSKNSSMSKKJOILPLJPPJJINGGDEOKPNNJSSLQSSPIKKSLRMR<<<;;CFHFGGLHKJSRSSNRFMNKFGFJMJNJMKNKKNNNSSJHIJM=21229IOJLMLSPNSMIHKIMLPLLIIKPLJNPNLKKISONSMPSRKMSJOINSNNKNMMKMSIKIHIKMLQMLMKLIGJKFFJJCHLJKLMIRINKHMKNSHJIBCCSMPKNNLLSIOLOLIGHGJHGMGHIHBBDCDMFIGIOKKLISLKJHIIINIJJHHKIJSIKJJMIHLSJFHFEHSCEIJGFFIHFEEDFGIEFDGFEFH
@15_45CNXP_1
CGTACGTAAACAACTCGAAGTATGGGTCTAGCTTATTGATACGTTACCGAAAACCTCATTTGAATAAATTTGGAATACATTTTATTTTTTTTATTGACAAGTACTCGTACTCAAAAAAGTTAAAAATTTTTTATTTATATATTTTTTTTGAGTACGCGTTCTTTGGACCTGGTGTATCTTGTCTTTACCATGAATGATTTTCCTTGGTTAACAATAATTGTTGTTTTTCCAATATCTGCTGGTTCATTAATGTTATTTCTCCCGCATAGGGGAAATAAAGTCAATAAATGGTATACTATATGCATTTGCATCTTAGAACTTCTTCTAACGACCTACGCTTTTTGTTATAATTTTAAAATGGACGATCCATTAATTCAACTGTCCGAAGATTATAAATGGATCGATTTTTTTGATTTTTACTGGAGAATGGGAATAGATGGACTTTCTATAGGAACTATTTTACTGACGGGATTTATTACTACTTTAGCCACTTTAGCGGCTTTTCCAGTTACTCGGGATTCCCGATTTTTTCATTTCCTGATGTTAGCAATGTACAGCGGTCAAATAGGATTATTTTCTTCTCGGGATCTTCTACTTTTTTTCATCATGTGGGAATTAGAATTAATTCCCGTTTATCTACTTTTATCCATGTGGGGTGGAAAGAAACGTCTGTATTCGGCTACAAAATTTATTTTGTACACGGCAGGAAGTTCTATTTTTTTATTAATAGGAGTTTTAGGTATAAGTTTATATGGTTCGAACGAACCAACATTAAATTTAGAACTCTTAGCTAATAAATCCTATCCTGTTACACTTGAAATACTATTTTATATTGGATTTCTTATTGCTTTTGCCGTCAAATTACCGATTATACCTTTACATACTTGGTTACCTGACACCCACGGTGAGGCACATTACAGTACCTGTATGCTTCTCGCTGGAATCTTATTAAAAATGGGAGCCTATGGGTTGGTTCGAATCAATATGGAATTATTACCCCACGCTCATTCTATGTTTTCTCCTTGGTTGTTGGTAGTCGGTACAATCCAAATAATTTATGCAGCTTTAACATCTCTCGGTCAACGTAATTTAAAAAAGAGAATAGCCTATTCTTCTGTATCTCATATGGGTTTTATAATTATAGGTATTAGTTCTATAACGGATCCTGGACTTAATGGAGCTATTTTACAAATAATTTCTCATGGATTTATT
+
LKQHIHPIIIJOJLMNLLJKSPKFGFGGHJFEFEDBBBBCKLJLIJPJJIONSRKQIHSLSNNHG:999B?'''(+,JGNEIHEK<DBHJIJ<;;:<@BIJJIFGHJLKLIHDEHJSSSFGDFJSKMIJJSSSSMSLSJSKPJDBJSSPPPJSJSED754345509IKKSMKSKOSLJSNMOMSSSSSOSSSJLHF?CBCJCEEA@AHGJKLMMLKJLSLSSMKSEFDCIEDDDHIJIGKMSOMNSOSPLJSSSLJMSRSH@<;JNH@@@BBOMLJJJMKIHKIMSSSSSOKKSLILJNKSLSKLLKSN?>>>?222:::CDELOSKLJKRISSQRPLPOLSSOIINHLRMNSSOMKPSHPIJEFIGHKQMHMJLEKKIPKNPSIQSMPJOPLRSSQMLIJLKIKHRPSSSKIB@BKSNLIILKLMJOJSSMOLLMMIKRLJKNKKSOKLLLNIJKMSNLKKLNLSNFMKFGHSKKLSLSKPNLNSMHSKSSJLKJOJJIGDKOJLGIKKOLG777FFMJKLRHLKMIHSOPHSLSNSLLGPLHHGHJMKMOKHHHHHGHII@>>>>@BBBJLLJLMPSHEE<;<CFHGLRLIDDDGEMSSRKHFDBAA@>@:9:661010///8>FDECAACCFFFGFEJKSSPSOSLHLMKLLKPISLRMPSLPSMQRNLMMPKLROKNHIHIPLJLSJSNSSSSLMJM11100-/00/5*))).?AHIIHFGABB?>=>>LGBMKKIHGNIJGGMILSLKH?CEKGFHFHLNNSPMRJKSSMGHISOSLLKHKLJKLSSNISKNSSRSLSNNSSFMKJHISSJJMJSMMSIOOOLMLJOSLQLKSKSJLSGSLHHFDEGDGGGIHHQSJSRSSJMKNNSJQNNRSHKSSSOSMKJQLPSQSKNORLOSSNMPSSOSLKOSNNOSSPMNPSHSLOLPLKSOMSONJILIDJLHLOMHLKLMMPSKMKMNSLKHSLHKLNMKSNKSPISLRPOSSSOSSSSKA67GGLIESLSSJISSKSMRLJNNORSKIJLMQMSSMLPKJCEF22223FFGFKIMKSJLKOLNPRSKNSSJSORMSOSOSLMHMMPSSSRKLPKNLOKSSOSSPHMINLSJKPSQSJSSSLSONPLRSLLLNJMNJSQSSLNHIHQSMLLKINRSLNKMLGMHFHGGILSOPMOJLKJKLLLORMRJKLIJSSNSSLOIMJKKLONSNLJKJISKSPK
@16_45CNXP_1
ATGCTAGCAACAACTCGAAGTATGGGTCTAGCTTACTGATACGTTACCGAAAACCTCATTTGAATAAATTTGGAATACATTTTATTTTTTTTATTGACAAGTACTCGTACTCAAAAAAGTTAAAAATTTTTTATTTATATATTTTTTTTGAGTACGCGTTCTTTGGACCTGGTGTATCTTGTCTTTACCATGAATGATTTTCCTTGGTTAACAATAATTGTTGTTTTTCCAATATCTGCTGGTTCATTAATGTTATTTCTCCCGCATAGGGGAAATAAAGTCAATAAATGGTATACTATATGCATTTGCATCTTAGAACTTCTTCTAACGACCTACGCTTTTTGTTATAATTTTAAAATGGACGATCCATTAATTCAACTGTCCGAAGATTATAAATGGATCGATTTTTTTGATTTTTACTGGAGAATGGGAATAGATGGACTTTCTATAGGAACTATTTTACTGACGGGATTTATTACTACTTTAGCCACTTTAGCGGCTTTTCCAGTTACTCGGGATTCCCGATTTTTTCATTTCCTGATGTTAGCAATGTACAGCGGTCAAATAGGATTATTTTCTTCTCGGGATCTTCTATTTTTTTTCATCATGTGGGAATTAGAATTAATTCCCGTTTATCTACTTTTATCCATGTGGGGTGGAAAGAAACGTCTGTATTCGGCTACAAAATTTATTTTGTACACGGCAGGAAGTTCTATTTTTTTATTAATAGGAGTTTTAGGTATAAGTTTATATGGTTCGAACGAACCAACATTAAATTTAGAACTCTTAGCTAATAAATCCTATCCTGTTACACTTGAAATACTATTTTATATTGGATTTCTTATTGCTTTTGCCGTCAAATTACCGATTATACCTTTACATACTTGGTTACCTGACACCCATGGTGAGGCACATTACAGTACCTGTATGCTTCTCGCTGGAATCTTATTAAAAATGGGAGCCTATGGGTTGGTTCGAATCAATATGGAATTATTACCCCACGCTCATTCTATGTTTTCTCCTTGGTTGTTGGTAGTCGGTACAATCCAAATAATTTATGCAGCTTTAACATCTCTCGGTCAACGTAATTTAAAAAAGAGAATAGCCTATTCTTCTGTATCTCATATGGGTTTTATAATTATAGGTATTAGTTCTATAACGGATCCTGGACTTAATGGAGCTATTTTACAAATAATTTCTCATGGATTTATTGGCGCTGCACTTTTTTTCTTGGCAGGAACGAGTTATGATAGAATTAGGCTTGTTTATCTTGATGAAATGGGTGGAATGGCTATCTCCATTCCAAAAATATTTACAATGTTCACTATTTTATCGATGGCTTCCCTTGCATTGCCA
+
JLOMSJHJFEJ::::9A@ABSISHSJMJSLSRSCA*))))MLLKSLSPOLIGHJKNNSJSJJIIJKPKISSKGJJIQQJHLKSOQFHISKILA==<=@ECEDEPKA=<<<<==>CKSSMIIGFPSMOGHSSSQMJLNSJLOHHEHHJSSOOLNJHJMHNGGFIJ>GIJISNSJSKSJLSSKSPSRKONPKIKIHQOKJMNKSPSK99EEMJQGLKNJHJILLKOMSSLORKJSRJOOSSIOLOPKNSOSSIOMLSDDCDCIQIEGSLGSJMLMSKSJJNKJHILJJGM@JGGHNJGKIIFFHSHHJMJKLNQRIIJOKSKSLSSRPJNKIGKGMKJKJJSSSSOSRMKOOGGSLMGLMSJKIGGKGFLIQLIIJHLNJLHHLJMIRJJKOJIKLLLHKSOKED@@><999KICDAEJJKIPFJEIHHHHFHILHEDDDEHFIFHJFJEFELKIKHHHJKSJKLKKHH>>>>JSLJMNHEHHHFHPKLLHHGIMNGHGFILHJIKI@:;@@?==<<<CBECHHGEEFC?SJMKDCCLMQKIHGFJJGEGFGFHHFECCCCDFGFILIDDBCCEGNILLPJMGGAB@?>@@AC@@=))))BEGIBABBDFHGGHIJNKD::::;;:88;,,;+9GKHHBBBBDJILHGGFFDFGFECCDLIIJNJSKRJNSOLPOSHSOSSLNNSJIMKOKRMJONOSSSSQL?:806;==<=B<:::>HHNGKGFHBCIILKSQ@KLQKSJRJIIIFHPSKLRSSDSRKHKKHKNKIRLJJ>>===FJNQKLSNKIJKMQNSLLSSKSOMPLSJKNNOKSOKLJSSKMMSSNKIIKILMRPKMSSNMSSMSSSMMGFEDGNKLMROSSNPJSLNISSSQIMSPMMLFMSISSOJFMFGHJOSMKSNOIHGIGHONSSSNSRSLSSRJKSSJLKSNOLPMONLSSMRSLLSKOPJSKSSEDA4444559:;?IFDFHKKPJLSLSSSNHPJKNKLKKSSSJSKSOSQHB??>=@OSLKKKSPIJRIMLPMLSSSKLRKSPOKMMMHIPKFGKIGSKNSJPBFGJINHIHSSSIMSSSSKSNSPJPHQSJPQSPPSSNMPKSSHGGJISSLKLSMNIOSISOSONSLSSQOSSPOLRPJIROKJSLMPJLMHSMLQOSJOLSQJSMLSJPMIISPOSSPSQNOSNKOJOSMKINSNSLSSNSSSMKGEEHISLOSKJNPMOSOLOMMLSOLPLPNFJBMSKKIIIJIMQNKLSMPSLLNKIPMHKKHGQKMMJNMSLSSNNNNKMLSPHIDCQPSKNKILHGGI(((()GCEABJLK????GH@;92222:GEGGHGJHHLKIIKKECBBCFHHMRKHDNJJHIHFRHI
@17_45CNXP_1
AATCGCAATAATCGGGTTCATTGATATTCCTAGTATAGTAGATGCTATCACACATACAATCATACTCAATTCGATGGAATTGTTTGATCTTAAAGGGGATATTCTATAATTGCGCATGTGAGGGGTTATTTCTTGGTTTCGTCCAGTCATTAATAACTTGATTATTTTTAGATAATAGTAGATAGAAAGAACGCTCGTAAGGAGTCCTATTGAAACCAAGAAATATAGGCCTGCCTGCCATCCACACCAGAATAAATAGAGTTTTCCAAAAAAACCTGCTAGTGGAGGAAGCCTCCTAGGGATAAGAGACATAGAGCTAAAAAGAGAGCCAAAAAAGGATCTTTTGTGTATAATCCTGCATAATCTCGAATGTTATCAGTTCCGGTACGTAGACCAAATAATATAATGCAAGCAAAAGTTCCTAGATTCATGGCGATATAGAACAGCATATAAGTTATCATGCTCGCATATCCACCATTTGAGTCTCCAACAATTATTCCAATAATTACATATCCGATTTGACCTATGGACGAATATGCAAGCATACGTTTCATGTTGTTTGAGTAATAGCAATGAGATTCCCGATATCATGCTAAGAATAGCTAGGATTTTCCAGAAGAAGATGCCATTCATTTGATAAGAAATAAAAAGGAATATCGAAAATTCGAGTGGCTAAAGCTAAAGCAGCTACTTTCGAAGTAACAGAAAGAAAAGCAACGACTGGAGTGGGAGATCCTTCGTATACGTCAGGAGTCCATTGATGAAAAGGGGCTAGGGAAAGCTTAAACCCAATTCCTACAGTGATGAATATAAGCGCAATTGAAATTCCTGGGGAGTTATACATTTGTGTATTGATAAGACCATTCACTATTTCTTGAAGCTCAATCTCTCCCCCGGATGAACCATATAGCCAAGAGAAACCATAAACCAGAATAGAAGAGCTTGCCCCACCCATGAGTAAATATTTCATAGTAGCCTCATTAGATCGTATATCTTTCTTGGTATATCCAGATAATAGGTAGGAGCATAAACTGAAACATTCTAGAGCTACAAAGATAGTTATTAAATCGTTAGCACCACATAAAAACATTCCTCCTGAGTTGATGTTAATATGAATAACAGAAACTCTGTTATAGCCATTTCTGTACATTCAATGTACTCTACGGATAGAGGAATACAGAGAGTTGAACGTAGTAAAATAAGAAATTGAAAGATTTCGTTGAAATTGTTCGTTTGGAAATTTCCTGAAAAGCTAATCATAGGTTCTTCTCTCCATCGGAACAATAGGGCCGTTATGCTCATTACGAAACTTGTTGAAGAGATGAAATATAACCAAGGTATATCTTTTTGATCAGAGGTTAAATCGATCATCAGAAGAAGAATTAGGCCCAAAAATACGTACGA
+
JISLJSHNJDBCA::980/../7@GF???@@NKKKKILOJHJINJIGKJIHIKINKJNMLPJSSGHGGEGLKOQIKGSKLSGKKJMLSJM.+++>CA??=<>=;;;<>EDC(((((A?EDEDFHGIIJKKSKPE>>>>?IOJJJJJJKIMMJQKQLMPNJFSOEDBKNSHJHFKIJKOJIIPHGHIMNOSLKGDFDDDDDOSKRFEGHEDFEFSLJJJHOSOKHSSLNHMOOFJJRBGEDBB>..AA><<>ISKHOGFEDCBB@FFLDGDGSSPSMRLSIH;;;CAAEEDA?;<866788<;>?>8;=ADEG=<;<=A43320/.044455348EKSDEDBB@B:78655;;EDGGHEGMJKINSNI@@?@@???@@LILNPSNISIINGHHKIJGMKSPQSJSSSLSPPKJJGMJNIGGFFEEFDEDEGLGGCDDDDFFDDEFKIJIFIPJHFGGFFDDFIHJJJIFGIGHNILLJA<:7;::;??DCFIEFGDEFFJIGHIHKKFCH10000D5444448<==C>.//?>?@??A??>??CBB??<<4.++----''('')*+++++++++:98:9999::8;&&+**++++54127932231111168/*C@@@A@85227551/001<@CFEGEEHDHJLJIIIHSPHGEDCDA>><@LBA???CCDGGGGIJJMJEEEEHLEEGFECF0..CDEQJHFHGIJNKNLBPLIKHMIHHKJGFDH>?498221142-,--51100.,+++-?;;<CDHNMJLRMMLIJIGKDEGFGSJKHHGHHKGHIIJIJKGL@?>>?GHI@@@@AE=883345CIHEGNMJJOJIIGDEHEOLJMJHKHJSPLKKJMMJNKIMGFGGFJIOLSNJNJSKSJHGLJSJJHFH>>5532./99AGFDDECEBBA@@BCDCDJJSSMOSNKJJLJKJKHOSSJKNJNOIHCB??CFJHIFGCC''''-/1)AB?@<=HHLSHHJIHEDGEFJHJHGHFGIGHHCHEHLGHHGGHIGFFGEGDDIAAAABJILGEDD55599BCCDBJIG??--.BCFGKGGIGKHHFGJLPOLSLLA@@@@IIJIIFEFIGJSLMLGDB===888)''')))***199:?CBBBGFIMIJJSKBBBB@EFFGKHGA7778FLJJHMGJNHGHMGKIKHHHGFBBBBEGFHEEFFEFDC?;:5543444,++**367769?>?AAEIGGKKGIGGH>6,,,,->IHBDB=;<<=9DBDAFHB*((((.24221%$#$&())*++,0-+,.-+,,2EFEDEFJIOLJHIIGHKGFHMGMJJGFFDDDEEKMNJOSMNKILHGIHHLKPQSLLPMLLSLIGHHJMJISNMJIOKNLJJEFEFMHLFBBABCLHFDCB<89643<.))*9@A?@CGPKJDBBCBCD
@18_45CNXP_1
GGCAATGCAAGGGAAGCCATCGATAAAATAGTGAACATTGTAAATATTTTTGGAATGGAGATAGCCATTCCACCCATTTCATCAAGATAAACAAGCCTAATTCTATCATAACTCGTTCCTGCCAAGAAAAAAAGTGCAGCGCCAATAAATCCATGAGAAATTATTTGTAAAATAGCTCCATTAAGTCCAGGATCCGTTATAGAACTAATACCTATAATTATAAAACCCATATGAGATACAGAAGAATAGGCTATTCTCTTTTTTAAATTACGTTGACCGAGAGATGTTAAAGCTGCATAAATTATTTGGATTGTACCGACTACCAACAACCAAGGAGAAAACATAGAATGAGCGTGGGGTAATAATTCCATATTGATTCGAACCAACCCATAGGCTCCCATTTTTAATAAGATTCCAGCGAGAAGCATACAGGTACTGTAATGTGCCTCACCGTGGGTGTCAGGTAACCAAGTATGTAAAGGTATAATCGGTAATTTGACGGCAAAAGCAATAAGAAATCCAATATAAAATAGTATTTCAAGTGTAACAGGATAGGATTTATTAGCTAAGAGTTCTAAATTTAATGTTGGTTCGTTCGAACCATATAAACTTATACCTAAAACTCCTATTAATAAAAAAATAGAACTTCCTGCCGTGTACAAAATAAATTTTGTAGCCGAATACAGACGTTTCTTTCCACCCCACATGGATAAAAGTAGATAAACGGGAATTAATTCTAATTCCCACATGATGAAAAAAAGTAGAAGATCCCGAGAAGAAAATAATCCTATTTGACCGCTGTACATTGCTAACATCAGGAAATGA
+
4ILMMQJHHNSLQLSMSSSS????@MSOSMMSLMNLMMONLSSLKMKJQSSRSLSMMSQLQSSSSSSROSSKRSIJLOSE?><<444333@@DKKNLSKKLNRLKRRMNOSKONSJJLMPNNNKOGFDFJFSJMOMSMSSKKNKISPSSOSSKSOMSKQNKSKLQSRSLQPKSMSISRSLSSPSJPPSLSNLSSSJSSKQLLSLSSLLSOSKSOQSNSSRSNLSQKLNKMRSPPSNPQSOLSSLSSIOOSMKJJJ10---,*+/04EKJNSLMJIMLLSHNSLORNQSNKPLMSIKSSNSOSSLSRSSNMLKLSIJOHLSMJSLLMNNNLPLGFGECEHFEF<;10001001++,,BBCBDMMHMG@>>??ESSQNISIKHIGIFMHILJJHLSKPHIJGECLSSSMMMSSKSSLJJKKQSIOKLSLPOSKRQLJLOKOOOSLMNOJOSLILIIKNHIKKLHSKILINNRKRJJKLRIHSOPMIOJKKMOSPKESKSIHJ>>>>HMMLIGHSKKFJSKSLSIJHOJJLLKLLJHHFPGFFGGIJNLKNLMSOSKKOLSFSPLONNJPMLOKKHPNSOOOSMSIPKNNSLSLQMJSMPKNQOOLSLQLPLJKPISMLKRHJNJKKLMQKNSOMSLKNENSSIMJKJHJHGJKKMLJSJLNSKHHLLLIKLNLOSPJHGKJILMOSOOJSMSJLIJFFADGGPKMMSMLJIKNFH>HKIISISLOSKLKKMLSMSPHLJHGGJJNNJMOMPNMSHGAIJSSOIJFEGHJRJ>;95IGHPSLMLSNLLIMRKIHSMPILKHJKLLNNKMOJIHIKSHHEFDHGEFB=/
@19_45CNXP_1
AATCGCAATAATCGGGTTCATTGATATTCCTAGTATAGTAGATGCTATCACACATACAATCATACTCAATTCGATGGAATTGTTTGATCTAAAGGGGATATTCTATAATTTCGCATGTGAGGGGTTATTTCTTGGTTTCGTCCAGTCATTAATAACTTGATTATTTTTAGATAATAGTAGATAGAAAGAACGCTCGTAAGGAGTCCTATTGAAACCAAGAAATATAGGCCTGCCTGCCATCCACACCAGAATAAATAGAGTTTTCCAAAAAAACCTGCTAGTGGAGGAAGACCTCCTAGGGATAAGAGACATAGAGCTAAAGAGAGAGCCAAAAAAGGATCTTTTGTGTATAATCCTGCATAATCTCGAATGTTATCAGTTCCGGTACGTAGACCAAATAATATAATGCAAGCAAAAGTTCCTAGATTCATGGCGATATAGAACAGCATATAAGTTATCATGCTCGCATATCCACCATTTGAGTCTCCAACAATTATTCCAATAATTACATATCCGATTTGACCTATGGACGAATATGCAAGCATACGTTTCATGCTTGTTTGAGTAATAGCAATGAGATTCCCGAATATCATGCTAAGAATAGCTAGGATTTCCAGAAGAAGATGCCATTCATTTGATAAGAAATAAAAAGGAATATAGAAAATTCGAGTGGCTAAAGCTAAAGCAGCTACTTTCGAAGTAACAGAAAGAAAAGCAACGACTGGAGTGGGAGATCCTTCGTATACGTCAGGAGTCCATTGATGAAAAGGGGCTAGGGAAAGCTTGAACCCAATTCCTACAGTGATGAATATAAGCGCAATTGAAATTCCTGGGGAGTTATACATTTGTGTATTGATAAGACCATTCACTATTTCTTGAAGCTCAATCTCTCCCGGATGAACCATATAGCCAAGAGAAACCATAAACCAGAATAGAAGAGCTTGCCCCACCCATGAGTAAATATTTCATAGTAGCCTCATTAGATCGTATATCTTTCTTGGTATATCCAGATAATAGGTAGGAGCATAAACTGAAACATTCTAGAGCTACAAAGATAGTTATTAAATCGTTAGCACCACATAAAAACATTCCTCCTAGAGTAGCTGTTAATATGAATAACAGAAACTCTGTTATAGCCATTTCTGTACATTCAATGTACTCTACGGATAGAGGAATACAGAGAGTTGAACATAGTAAAATAAGAAATTGAAAGATTTCGTTGAAATTGTTCGTTTGGAAATTTCCTGAAAAGCTAATCATAGGTTCTTCTCTCCATCGGAACAATAGGGCCGTTATGCTCATTACGAAACTTGTTGAAGAGATGAAATATAACCAAGGTATATCTTTTTGATCAGAGGTTAAATCGATCATCAGAAGAAGAATTAGGCCAAAAAGCTAGCATA
+
KQHMJPILOLINFCDBCGHDFD@A@>=><<=EHJHQILSJJQNLMNKLNMJPGMPPIKLLSLSIIHGGJIKHJJLGGSSSMGISSMSSHF667@FMJKHKMJMSMIKJSNNLMSMSPQSLPOSPJLLMORJLF>??@AJJJJIMOSOKRSILPKSLQSJLJSLNISKJFGJIFGLHFGFHGJGHGJHIIMIMPNLKKJGMKNKJSKMJINHISLPOKKJHSKJMKKSILLSMHQIKMSKMJJNLLRKMMNJIISLJLLOKKJMMKSFFCCCSSSLSPHPKRSIPKNNJJSJPJSMSLMKLIOSPSLONSMMSFD@DFC@AGFLJMHIHLIID@LSSROLRKHNSSNSHKKOHKJMKJJFIMHSSISLMJIJQKMLMHIJKSOMFROJJKNLHFIFGJIHJSIOSIIIO?????GHGPONJKMJMINIKJMJLFEEDDEGKGJKJLLLKMHSOKNJKQSJPIILQJHHGIGIKLHLJJHISKSQLIKMKPNJJINIHJHHGIISSHKIJHIGILHGIHIGSJINHPGFFFGC?@@@CJJKLJHIJIIHJIFGHPNHEEDDEED@@@BCGLIIGHHMHHHGJFEDDBBEEMMLHEFFEDEFHJJEFEHCCCCGGE:IDCFFFFGCBBAADFGGIKNIIIHFDEEHFHNJINNSSFKF@>=''''',4:44678OHLLKLJJJGFHISSKKMQJGEHJHFGGHSJLHJJJOKMLSMNNJJHKHMMOIJFKSMIPMJJNJKJNMLNHJMSHHHGLJLIKKS>?OOMSOMGSJJSSMKQC>6646FBDGDBBBASKIMNRMMSSSKJKLKHJSIILLMKLMJNIOOMLLSSOKPHLFICJMNSSLSLLNSKSOKQOLKOMMIMSKKMKKLSSQLOHROOKRSKKQKIKKSMLMOOD////1KNLHIJJLKLKPMPLJEHFGFKSKJIQJSQKLLLKSSNSSIOLRKMJ@;??IHDKJHIIIKJGSOLMSHSNLJSKMILHMLKLJLKKKIHGIGLJLPMPJMLOLKSNSKLMLJKISJLIJLKSJQMPIPHJMIJQOGHPMKNIIJLLKJNHJJKHJIOKMMMSIJKMMLHHHGEIGHKQLLE=/?;;<EKKJHMQLMIJGJGJIMHIQPKKSHKSJJSPJKHOMIOOLLIHIHIGFIFHPKKKFGI?GDCEKKSHGIJFGHGHLKKMHHJHIOE@AEGIKISMMSHIHJMGILNQOJFEGHSKOOJKIMKCNEFFDDHKMFEFJHKJJLKIHG00//0@>ISSSSMOIJJIHOKLLAC77789;7888<<:;;ABC==:=IFECGFHIINSNILHGMHIMSILIMMJJGEFEFGNSSNSJRSJJKJIHGHKLLSJJLLLJGEEDDEFGJHOSSSLJKGJFEDEDEGGKDAABAAHFFFHPIIRJFJECBBACBFHGKSLKIHEFFFF
@20_45CNXP_1
AATCGCAATAATCGGGTTCATTGATATTCCTAGTATAGTAGATGCTATCACACATACAATCATACTCAATTCGATGGAATTGTTTGATCTTAAAGGGGATATTCTATAATTTCGCATGTGAGGGGTTATTTCTTGGTTTCGTCCAGTCATTAATAACTTGATTATTTTTAGATAATAGTAGATAGAAAGAACGCTCGTAAGGAGTCCTATTGAAACCAAGAAATATAGGCCTGCCTGCCATCCACACCAGAATAAATAGAGTTTTCCAAAAAAACCTGCTAGTGGAGGAAGACCTCCTAGGGATAAGAGACATAGAGCTAAAGAGAGAGCCAAAAAAGGATCTTTTGTGTATAATCCTGCATAATCTCGAATGTTATCAGTTCCGGTACGTAGACCAAATAATATAATGCAAGCAAAAGTTCCTAGATTCATGGCGATATAGAACAGCATATAAGTTATCATGCTCGCATATCCACCATTTGAGTCTCCAACAATTATTCCAATAATTACATATCCGATTTGACCTATGGACGAATATGCAAGCATACGTTTCATGCTTGTTTGAGTAATAGCAATGAGATTCCCGAATATCATGCTAAGAATAGCTAGGATTTCCAGAAGAAGATGCCATTCATTTGATAAGAAATAAAAAGGAATATCGAAAATTCGAGTGGCTAAAGCTAAAGCAGCTACTTTCGAAGTAACAGAAAGAAAAGCAACGACTGGAGTGGGAGATCCTTCGTATACGTCAGGAGTCCATTGATGAAAAGGGGCTAGGGAAAGCTTGAACCCAATTCCTACAGTGATGAATATAAGCGCAATTGAAATTCCTGGGGAGTTCATTTGTGTATTGATAAGACCATTCACTATTTCTTGAAGCTCAATCTCTCCCCCGGATGAACCATATAGCCAAGAGAAACCATAAACCAGAATAGAAGAGCTTCCCACCCATGAGTAAATATTTCATAGTAGCCTCATTAGATCGTATATCTTTCTTGGTATATCCAGATAATAGGTAGGAGCATAAACTGAAACATTCTAGAGCTACAAAGATAGTTATTAAATCGTTAGCACCACATAAAAACATTCCTCCTAGAGTAGCTGTTAATATGAATAACAGAAACTCTGTTATAGCCATTTCTGTACATTCAATGTACTCTACGGATAGAGGAATACAGAGAGTTGAACATAGTAAAATAAGAAATTGAAAGATTTCGTTGAAATTGTTCGTTTGGAAATTTCCTGAAAAGCTAATCATAGGTTCTTCTCTCCATCGGAACAATAGGGCCGTTATGCTCATTACGAAACTTGTTGAAGAGATGAAATATAACCAAGGTATATCTTTTTGATCAGAGGTTAAATCGATCATCAGAAGAAGAATTAGGCCAAAAAGCTAGCATA
+
IJSLLQOLMMJSLIINMQPJNJKIRMOSQMMJHQLPNNMJOMNKJHKLKQSSNKIMJSLSSJJINIEGESJSPLKHGIGLLFSILFEIIG@11114LEGECGJGHFKHRNSMLSKKRKSSKHILKMJSROSOSSSNJLLPKSLOJQSSLSNJKQPPNLSMQKQMNSOSSPPKIPNOHOJKIIHFGGRLMJMJIJHIIHIJSPSRPKKL@?@@?@SPINKMSKSNNMJMSLOKSSLSKKSSLMSNPQRHBAAAFBBBMJSMHGHIKQLGGGHBSONOMRSSJNPLGHIIKQNPPQSKJQBCEGEGIGIJJLJED433238EEKOJJKEEEEFGIGISPJSMSJJMLSQQJKJJNPLLLJOJRIKJJNSJOJHILJROSG>:::<65556ECC=<===MSOJQOKMMKNSNIHJGEIKJKPIJJJLKGHNPQJIJGFDCFFGHGHFIIOGMLJPMJKSLJPPJILIJHHJIJHKLSJKMRKRSRNLNJILNNPRIIOIJFJHJKIJHKNMINNSLJNJIIHJKKNSKNJNGIIGDDFFKSIJLOHKIIHLOHMMJLLHPKOKIKRJQLIIKGKKKKKMMKHJJIJNJBAIJHMIFGHFDCECDHKGGOGHGGFKHIIKKGDDD>?BBFEFHSJJIKEFFFGFIHJGHKSFA>;GJFGFFFGECCDDKKOIGKMGIJSMMRIIKOGOJPJNIJHIJOIFBCMSILGFHFFHLJGISSSOHOMMJKLHNHIKSNIJMSMLLJJKJJSLSIHILKEEEDDHGIJLJKJKJHKSIPNRMHLIKIIJHQIHHH?>ABHOHJIGLLPMSMKLJLSMLJNKSCA@@@HEGGGNIJKJLJKN@=<<<:86&&&(,'))*.1.--0=?BCDHHGMNKIJISLLMMSNOKSMLJMNSHKIF<;5444@IMHLKFHMPKSKKNIFJNSSNMMGJPSJIHIIJFMLJOSJQMMPEE9/.,))?@=E877778IKPJMKHIOMMSSSKQHJLKPIJJIIIGISPSJMLMKSOMIKPSMILSMSLLKMSKSKOHMGKIHJHJLKSNJSMLSSSOSLMPIJQKJSHSJJJONIMPLLJLQMLEFEGGOSKMMPHIKMHMSSOPSJLSNPOSOSMILKHLHKOJOINNSLNSQKHSNMJNOSLHJJJOKSLMKSNJISMPNJQNKJKIJKIMINQMHKOLKILJOKKILQOJNPSEECHIND==DFIID??@D>73KGJSKJOIIJJJQJSEO???>>CDDIQMB;5///JKIINSSIMKLKHSHPSMKOIOGKIKGGINMKGIHKPPKPLSKKLIMOKLHMNIMSMSGHJJLGKLGKLKEDFEGKJOKOSKSLOQIIIILEIPNILLLKLKIMHIIHIIHHLLSLGJKIKGFFFFGGGGC????@E4411/-----,**)--<ADHDIIKJLHFGGHG
@21_45CNXP_1
CGTACGTATTTTTGGCCTAATTCTTCTTCTGATGATCGATTTAACCTCTGATCAAAAAGATATACCTTGGTTATATTTCATCTCTTCAACAAGTTTCGTAATGAGCATAACGGCCCTATTGTTCCGATGGAGAGAAGAACCTATGATTAGCTTTTCAGGAAATTTCCAAACGAACAATTTCAACGAAATCTTTCAATTTCTTATTTTACTATGTTCAACTCTCTGTATTCCTCTATCCGTAGAGTACATTGAATGTACAGAAATGGCTATAACAGAGTTTCTGTTATTCATATTAACAGCTACTCTAGGAGGAATGTTTTTATGTGCATATGATTTAATAACTATCTTTGTAGCTCTAGAATGTTTAAGATTTATGCTTCCTCTTACCTATTATCTGGATATACCAAGAAAAATCTATACGATCTAATGAGGCTACTATGAAATATTTACTCATGGGTGGGGCAAGCTCTTCTATTCTGGTTTATGGTTTCTTCTTGGCTATATGGTTCATCCGGGGGAGAGATTGAGCTTCAAGAAATAGTGAATGGTCTTATCAATACACAAATGTATAACTCCCCAGGAATTTCAATTGCGCTTATATTCATCACTGTAGGAATTGGGTTCAAGCTTTCCCTAGCCCCTTTTCATCAATGGACTCCTGACGTATACGAAGGATCTCCCACTCCAGTCGTTGCTTTTCTTTCTGTTACTTCGAAAGTAGCTGCTTTAGCTTTAGCCACTCGAATTTTCGATATTCCTTTTTATTTCTTATCAAATGAATGGCATCTTCTTCTGGAAATCCTAGCTATTCTTAGCATGATATTCGGGAATCTCATTGCTATTACTCAAACAAGCATGAAACGTATGCTTGCATATTCGTCCATAGGTCAAATCGGATATGTAATTATTGGAATAATTGTTGGAGACTCAAATGGTGGATATGCGAGCATGATAACTTATATGCTGTTCTATATCGCCATGAATCTAGGAACTTTTGCTTGCATTATATTATTTGGTCTACGTACCGGAACTGATAACATTCGAGATTATGCAGGATTATACACAAAAGATCCTTTTTTGGCTCTCTCTTTAGCTCTATGTCTCTTATCCCTAGGAGGTCTTCCTCCACTAGCAGGTTTTTTTGGAAAACTCTATTTATTCTGGTGTGGATGGCAGGCAGGCCTATATTTCTTGGTTTCAATAGGACTCCTTACGAGCGTTCTTTCTATCTACTATTATCTAAAAATAATCAAGTTATTAATGACTGGACGAAACCAAGAAATAACCCCTCACATGCGAAATTATAGAATATCCCCTTTAAGATCAAACAATTCCATCGAATTGAGTATGATTGTATGTGTGATAGCATCTACTATACTAGGAATATCAATGAACCCGATTATTGCGATTA
+
IIKGFGKGIILSSSLNSMIIKLPSJNSSMIHMQOSIOHDGISIINMSJJJJSJHQHHMNSSLRRSSNIBBBKIKJLSKKGLJJMJIPIGHIKQHHKKKFCCB+++++..>?FGNS?====NMJPHLGKISJSPSLRMMSMJPSSISNJNSLKSKL;::;<KLSLRKKMIKJLKILIIPHOKIJLHIKMILQPKKRMKSKSSOMNLSJMIMOLGGFFKHJIPPOSKOSSMMMJMKOSOSLNLNSIHHSHIJHKIIJKHGHFIIHLIIRJHHIKMJLNLPJPPOIKOHHJFFP=-----LINJIIBJNHHKJSHFEEDE?87778<>8.&&&&%%&&+158674311---.,.4323--,,,---///&%%%%%%&.'''&%&&...&''?>?B<<:<;A@FELEC>70+('.---,+++)*((()****755433246777====9560*)****99:GFRSIGKSJEC533338884522234;E>>>>>:<2-.-)*.;DGGGKED>64445==>?NMNSKKKLLMSOSKJHINPOMMLJKGJGGGHGJSMMSKHJJGFIHHFHJNHJSJGIHEFD82CHKPMJNGJILIISJSGIIIILSMKKIHKHHFGGEEHHHAAAACJHMGECDB:AA0FMHHI@>BFE3HHIMIIGHGIGGGIIHHEDDDEFFEGINRJHLKJIHKLKLGFGCCCEOSGLKSP@?@7IHKSJGIJJMSJJMLJKNGKJJSSJKKJOQNLMSMSOKLSNKIJSSSQIKSNSNSKLKPJLQJJSSKKIOHINJKILJKRHJISMSSSIKOSJISRSMSPNHMISPNMLCCLLSNNQKINSMMSMJPLJIKLKIKSPKSNKMNKMQLKMLQSPOSSSKSRHJLLSOPOHLJSRLLGPKKSMLKHSNMJOLMRMSORISKKJLSLKLSSPNSRISKSQMJMSLHDHMMROPSJJONHLKPNIMOSSSOJRMJJPMKSPPINKJJLQHKLNGGJDDEFFKJNKHKLSIJHHISSPSOLSMKILHJNJHLLRSSSKLKMRIKPOKHGHMOOJSHIJJLKNNPIJKKKJSSSKIKLLKKMKGLKDEKKMNNKEC<22221888:CA@?<=?>LIROSOSKLMJMLSSSLSLHJKLIJNSQKLNOKMMPKKKJMHLE;9;?HSKIJOHSPSSQSKHNJKJQMSNPSIOLSLJIIMJJQHOSSJPMNLSLQMPJOKLMJKSSMMJHLJNIMKSOMNIJJOHHJHHKMNLOKIOLSOPSMLKSSLSSSLSMLSKSPJSKOOKQOGILISQSKLHLKMKMONNKKKPPSJLNKLLMIKJJLJLHSLSJLPKIHSMNMH@KMPNEKLISJOLJHHHLIMJMHGJMJHIKNHGHGGHDGFGFOKMKSLJHFHHGKSJSMONLLJIILKSKKJKMILSKKMIKIIIIIMMLJJEEFFE
@22_45CNXP_1
AATCGCAATAATCGGGTTCATTGATATTCCTAGTATAGTAGATGCTATCACACATACAATCATACTCAATTCGATGGAATTGTTTGATCTGAAAGGGGATATTCTATAATTTCGCATGTGAGGGGTTATTTCTTGGTTTCGTCCAGTCATTAATAACTTGATTATTTTTAGATAATAGTAGATAGAAAGAACGCTCGTAAGGAGTCCTATTGAAACCAAGAAATATAGGCCTGCCTGCCATCCACACCAGAATAAATAGAGTTTTCCAAAAAAACCTGCTAGTGGAGGAAGACCTCCTAGGGATAAGAGACATAGAGCTAAAGAGAGAGCCAAAAAAGGATCTTTTGTGTATAATCCTGCGTGATCTTCGAATGTTATCAGTTCCGGTACGTAGACCAAATAATATAATGCAAGCAAAAGTTCCATTCATGGCGATATAGAACAGCATATAAGTTATCATGCTCGCATATCCACCATTTGAGTCTCCAACAATTATTCCAATAATTACATATCCGATTTGACCTATGGACGAATATGCAAGCATACGTTTCATGCTTGTTTGAGTAATAGCAATGAGATTCCCGAATATCATGCTAAGAATAGCTAGGATTTCCAGAAGAAGATGCCATTCATTTGATAAGAAATAAAAAGGAATATCGAAAATTCGAGTGGCTAAAGCTAAAGCAGCTACTTTCGAAGTAACAGAAAGAAAAGCAACGACTGGAGTGGGAGATCCTACGTATACGTCAGGAGTCCATTGATGAAAAGGGGCTAGGGAAAGCTTGAACCCAATTCCTACAGTGATGAATATAAGCGCAATTGAAATTCCTGGGGAGTTATACATTTGTGTATTGATAAGACCATTCACTATTTCTTGAAGCTCAATCTCTCCCCCGGATGAACCATATAGCCAAGAGAAACCGTGACAGGATGAAAAACTACAGCCATGAGTAAATATTTCATAGTAGCCTCATTAGATCGTATATCTTTCTTGGTATATCCAGATAATAGGTAGGAGCATAAACTGAAACATTCTAGAGCTACAAAGATAGTTATTAAATCGTTAGCACCACATAAAAACATTCCTCCTAGAGTAGCTGTTAATATGAATAACAGAAACTCTGTTATAGCCATTTCTGTACATTCAATGTACTCTACGGATAGAGGAATACAGAGAGTTGAACATAGTAAAATAAGAAATTGAAAGATTTCGTTGAAATTGTTCGACTTTGGAAATTTCCTGAAAAGCTAATCATAGGTTCTTCTCTCCATCGGAACAATAGGGCCGTTATGCTCATTACGAAACTTGTTGAAGAGATGAAATATAACCAAGGTATATCTTTTTGATCAGAGGTTGAATCGATCATCAGAAGAAGAATTAGGCCAAAAATACGTACGA
+
CFFIFNISNKJJLRKMKNSSNMMOQHECAAAA????SJHGJGINSLRIKLLIDELMIIHIOSSJPNLMISKKPOSJSPSSOM@332221//33;:BSKIHFHIFQRSNOSSRMKPNISSKLJJSLJLINLSLMEBABFJLJMJSPOSPIJLKNSSSSJJNSSOSSKNSJGFEFJKIHEFEIKGBBLIIFISKIEEEDFHGISPSOSPLKJIKEGSGC=>?80///155:=>E?;:::CKELJOLJJOSJGGHFEIII>:::77888<;?BEKIIKHJSKSQPGSLIGFJKRKSMLFFJHHHGGJMSHJKSSKPNPKNMLHIJILPIFHFEA?CDAGHHDDFABBBLFMDCCLRMLGEHA?33000000(''+++5534=BCKHGKHLILNGIDECCC@EHG@@A???>=AC@BEECBB>961-+(&()-=ADFDEEFHEEFEDGLMSKNSSMNJOJKJHIOQKDBBBBGIGJDFJD?B@>?<;:;:<=FJHFHGHGGLFLGMHJGILJJJLMMSMEBB?==IMMMIHGHHJIJMIILHJJNNMMOHFDGD98888@JEIESFIFFCDDDDECBFEAF>>=AB@766567434555=:78500,./==>HIHJDMFEHFHSIJIGGGGIKKFIGGH?EHGD?@@KHJKPSNSSLJGLNJDECCCGJLISJHGGFEFEJHGGIKHSIHFFEFEGK@?@GEFHEFFEEGJHHMKEHIFFGEBBBBF@?@@@ICBBAB?<B(((((/---.,---,19:9255++,,9>>FHQNSSLKSRJHSKNNS=;;;?@D<<<<=GHIGIHGMMSJKRLKMJJNIGHFHLSJGSSJKMSOJHMNSPKOJKLJNGQSSSPSSKIHFIKSJPMMISSMJKLQSPMQSSHHJGL@@>>?JOLI886;;;IHGFIHFLKHMSNJON?@GDAA?:6*('&&''(+)'%%&&'**+''&%%&'(11111MSJLJILEFGEFGFISHKJMGLLRMSQJLJIJOJNI=56HDENPOLPONOINSQLSKJISMHINSJLPLKMQIGGIKMSSIFC<<<===GJEILAJKKHKSLMRJJSJMJHIIISIHKGJFSFEGHDSJIJIKHHHKNSSNSONMLOOSNRNONKKKSKJJNNLKOSSLSSOSJMLQSLJEEL8EGDFJIGPHIHKLRNGMIIEEDDCHBFDDKSKMJKC8:9ECCBADFGHEFEFEFRNK=<<;;2.127777DDCC9...*+A?BC>>;541****)28CGGHLFFH<:8:A>00001DGGGSSHLIMJHHGEAGEIGDDDCCLIIEDDCDGEHGIJHHLIJJNHFEDEFEG,+++++HHOGDDDDGIELSGKFILKGFDGHGHFDEEMIHGPEKIJHJJHFBBBFFEGEFGCB;79((?FEGFDECAA@?><:5600/.+.23
@23_45CNXP_1
AATCGCAATAATCGGGTTCATTGATATTCCTAGTATAGTAGATGCTATCACACATACAATCATACTCAATTCGATGGAATTGTTTGATCTTAAAGGGGATATTCTATAATTTCGCATGTGAGGGGTTATTTCTTGGTTTCGTCCAGTCATTAATAACTTGATTATTTTTAGATAATAGTAGATAGAAAGAACGCTCGTAAGGAGTCCTATTGAAACCAAGAAATATAGGCCTGCCTGCCATCCACACCAGAATAAATCGAGTTTTCCAAAAAAACCTGCTAGTGGAGGAAGACCTCCTAGGGATAGAGACATGAGCTAAAGAGAGAGCCAAAAAAGGATCTTTTGTGTATAATCCTGCATAATCTCGAATGTTATCAGTTCCGGTACGTAGACCAAATAATATAATGCAAGCAAAAGTTCCTAGATTCATGGCGATATAGAACAGCATATAAGTTATCATGCTCGCATATCCACCATTTGAGTCTCCAACAATTATTCCAATAATTACATATCCGATTTGACCTATGGACGAATATGCAAGCATACGTTTCATGCTTGTTTGAGTAATAGCAATGAGATTCCCGAATATCATGCTAAGAATAGCTTCAGGATTTCCAGAAGAAGATGCCATTCATTTGATAAGAAATAAAAAGGAATATCGAAAATTCGAGTGGCTAAAGCTAAAGCAGCTACTTTCGAAGTAACAGAAAGAAAAGCAACGACTGGAGTGGGAGATCCTTCGTATACGTCAGGAGTCCATTTAGAGATAAAAGGGGCTAGGGAAAGCTTTGAACCCAATTCCTACAGTGATGAATATAAGCGCAATTGAAATTCCTGGGGAGTTATACATTTGTGTATTGATAAGACCATTCACTATTTCTTGAAGCTCAATCTCTCCCCCGGATGAACCATATAGCCAAGAGAAACCATAAACCAGAATAGAAGAGCTTGCCCCACCCATGAGTAAATATTTCATAGTAGCCTCATTAGATCGTATATCTTTCTTGGTATATCCAGATAATAGGTAGGAGCATAAACTGAAACATTCTAGAGCTACAAAGATAGTTATTAAATCGTTAGCACCACATAAAAACATTCCTCCTAGAGTAGCTGTTAATATGAATAACAGAAACTCTGTTATAGCCATTTCTGTACATTCAATGTACTCTACAGGATAGAGGAATACAGAGAGTTGAACATAGTAAAATAAGAAATTGAAAGATTTCGTTGAAATTGTTCGTTTGGAAATTTCCTGAAAAGCTAATCATAGGTTCTTCTCTCCCATCGGAACAATAGGGCCGTTATGCTCATTACGAAACTTGTTGAAGAGATGAAATATAACCAAGGTATATCTTTTTGATCAGAGGTTAAATCGATCATCAGAAGAATTAGGCCAAAAAGCTAGCATA
+
===GHHGGS.--,,112>;99:-----1,,-=CDFFEHGEEJLJLSLHKEFDDDGGLHIIJJJI=:::;GIFFEEEFHHMSIKGLFHJHH9334=BA?@>=>7)(())33:;@?@@ADGDA?=?><=;;<:782////1-.113ABCEFIFIHSIOSJOFDEC@;A=<;;@AAEFKEDFCCCB?84444GHJBBB>4445HHED<<<;<<@@@BKJK;:81***))**---1<9;;;CEBDEFEF??>97557212.'''''+***+24<CQIKGHKIEGDEED;86.--,,,,,...*%%%%((&''))66---.<:=?<@@?999988567HIE@CQDEDDG?FFFFJGGF86542)((()).+*)*+,45/0....12.,,,.=<<<;;??@ABA-JJIFFHIFAA653334ILLIIJNHGFEEEFJISGHLJJSIFHHIIKSOHMNNSKIMKJLSSMNSLMSOKQQQLPSNLPOSMNFSFEEFLNJOLPKLPLNNSLSSNSPSPJSNOMKMJSHJQFRMIOQMSPKKLJSSSMSNSNKMPLMLOPMNRSNSOLSPSLNKNSQLMNSRMMJMNALLNDOGCEKKMNMKOIKKILIIJSC?88532334DCS9G?<===KMLKJIEG@@SLJSNMLRIGKIMJORKSNOOSMQNLNSLJJSNONSPPLOKHIKKKJSNOKKSNOSLPMHFFFG=56GLJJJILIKLPSOLLIIDLJGHFEFFGNJJGHGEDEDFDFFLKIEGIFHFEEFFGFGFEF.-,+''&&&'(*+,7@@BBA@@=CEJLHHGHCC@@BIMGHMLKLLKHNKOMSOIHHLISPJMGEEEEGMHLJOLOLMIHFSINLQIIMIOLJLPOSNMOLMJKPIJHHSMMOSMIHIGGHD>A>9888:94333,,)('(())()))((()/0/,*))*,++-:?@AHIHMHKLMQNJPJJKIGNQHLOSHNCEDNLIJJK?JECDEBEHIOLJGFFDEOQSKLILIISKMSIOHFGFFGHHLFFFKIGHSHKLMJHIJJJLOIKKKKJNJKHLJGJLQFHFFHJJJHIQILGJILSJOIJJLMMMPKSGRKPKIIIEFFDFHIGFHJHJPLMSOKLLJKJIJKJKIHJGFFLLJLKLJLJNHIKJKLKJISKKJGJH@@>88?CFIKIJSNJINJPJGMA55532211+++++0.++-98:<BEHEFE==<C@A=;<JSGR=555?C?=EDAAFB=KAABA?A8992321/12CFIDCB100//)@CGJKMMSPOHFLKJLKEDEIMOSBFBEFDGFDEEC<:1*-10001:;::212213611//11121112?>CFHHKICA83357779:CGFHKOMJJIKEHHJHLIGI>><;ELF@A@EIHFDDDCDED?43333C<;72200223;<>@B?@BDOHEE?=>>>?
@24_45CNXP_1
TACGATCGAACAACTCGAAGTATGGGTCTAGCTTATTGATACGTTACCGAAAACCTCATTTGAATAAATTTGGAATACATTTTATTTTTTTTATTGACAAGTACTCGTACTCAAAAAAGTTAAAAATTTTTTATTTATATATTTTTTTTGAGTACGCGTTCTTTGGACCTGGTGTATCTTGTCTTTACCACGAATGATTTTCCTTGGTTAACAATAATTGTTGTTTTTCCAATATCTGCTGGTTCATTAATGTTATTTCTCCCGCATAGGGGAAATAAAGTCAATAAATGGTATACTATATGCATTTGCATCTTAGAACTTCTTCTAACGACCTACGCTTTTTGTTATAATTTTAAAATGGACGATCCATTAATTCAACTGTCCGAAGATTATAAATGGATCGATTTTTTTGATTTTTACTGGAGAATGGGAATAGATGGACTTTCTATAGGAACTATTTTACTGACGGGATTTATTACTACTTTAGCCACTTTAGCGGCTTTTCCAGTTACTCGGGATTCCCGATTTTTTCATTTCCTGATGTTAGCAATGTACAGCGGTCAAATAGGATTATTTTCTTCTCGGGATCTTCTACTTTTTTTCATCATGTGGGAATTAGAATTAATTCCCGTTTATCTACTTTTATCCATGTGGGGTGGAAAGAAACGTCTGTATTCGGCTACAAAATTTATTTTGTACACGGCAGGAAGTTCTATTTTTTTATTAATAGGAGTTTTAGGTATAAGTTTATATGGTTCGAACGAACCAACATTAAATTTAGAACTCTTAGCTAATAAATCCTATCCTGTTACACTTGAAATACTATTTTATATTGGATTTCTTATTGCTTTTGCCGTCAAATTACCGATTATACCTTTACATACTTGGTTACCTGACACCCACGGTGAGGCACATTACAGTACCTGTATGCTTCTCGCTGGAATCTTATTAAAAATGGGAGCCTATGGGTTGGTTCGAATCAATATGGAATTATTACCCCACGCTCATTCTATGTTTTCTCCTTGGTTGTTGGTAGTCGGTACAATCCAAATAATTTATGCAGCTTCAACATCTCCCGGTCAACGTAATTTAAAAAAGAGAATAGCCTATTCTTCTGTATCTCATATGGGTTTTATAATTATAGGTATTAGTTCTATAACGGATCCTGGACTTAATGGAGCTATTTTACAAATAATTTCTCATGGATTTATTGGCGCTGCACTTTTTTTCTTGGCAGGAACGAGTTATGATAGAATTAGGCTTGTTTATCTTGATGAAATGGGTGGAATGGCTATCTCCATTCCAAAAATATTTACAATGTTCACTATTTTATCATAACTCGTTCCTGCCAAGAAAAAAGTGCAGCGCCGACGAGAAATTATTTGTAAAATAGCTCCATTAAGTCCAGGATCCGTTATAGAACTAATACCTATAATTATAAAACCCATATGAGATACAGAAGAATAGGCTATTCTCTTTTTTAAATTACGTTGAGTTAAGCTGCATAAATTATTTTGGATTGTACCGACTACCAACAACCAAGGAGAAAACATAGAATGAGCGTGGGGTAATTTCATATTGATCAAAGCCCCAAACCATAGGCTCCCATTTTTAATAAGATTCCAGCGAGAAGCATACAGGTACTGTAATGTGCCTCACCGTGGTGTCAGGTAACCAAGTATGTAAAGGTATAATCGGTAATTTGACGGCAAAAGCAATAAGAAATCCAATATAAAATAGTATTTCAAGTGTAACAGGATAGGATTTATTAGCTAAGAGTTCTAAATTTAATGTTGGTTCGTTCGAACCATATAAACTTATACCTAAAACTCCTATTAATAAAAAAATAGAACTTCCTCCCGTGTACAAAATAAATTTTGTAGCCGAATACAGACGTTTCTTTCCACCCGGCATGGATAAAAGTAGATAAAACGGGAACAAATTCTAATTCCCACATGATGAAAAAAGTAGAAGATCCCGAGAAGAAAATAATCCTATTTGACCGCTGTACATTGCTAACATCAGGAAATGAAAAAATCGGGAATCCCGAGTAACTGGAAAAGCCGCTAAAGTGGCTAAAGTAGTAATAAATCCCGTCGGTGATGAAAGTCCATCTATTCCCAGATTCTCCAGTAAAAATCAAAAAAATCGATCCATTTATAATCTTCGGACAGTTGAATTAATGGATCGTCCATTTAAATTTATAACAAAAAGCGTAGGTCGTTAGAAGAAGTTCTAAGATGCAAATGCATATAGTATACCATTTATTGACTTTATTTCCCCTATGCGGGAGAAATAACATTAATGAACCAGCAGATATTGGAAAAACAACAATTATTGTTAACCAAGGAAAATCATTCGTGGTAAAGACAAGATACACCAACGCGTACTCAAAAAAAATATATAAATAAAAAATTTTTAACTTTTTGAGTACGAGTACTTGTCAATAAAAAAAATAAAATGTATTCCAAATTTATTCAAATGAGGTTTTCGGTAACGTATGGATACAGCTGATACTTCAATCGTAA
+
KKRISIKMIJLSOHLIMJSOSNSOSSKSSSMMJJGMSKSIKNHNNLKNSSNNSSOJMIHLLMSMKINSOJNPKNMSMNJINJSKI8====?BBCJGILKJMMKIKJLQHEDCCDIFJILIFACFRSQIPLSSNSSMLSLSLIJMLSSSNEDFFGMGGCDE;9?9/<@SSSQISMLMSNSRKJKIKNHQSQKONHILNKSMLSCLC77MNSLJKJSKKJSCMSJGH8300EJINJSMPNIMOSSSNNSSLNJKKJNOSSLSKSSLSLQJPMJIKLQNKSHHIJLJNKNSSOSJSNJIIIIJLSKSSNNKSLRONMHFJNIJLMLSMLQKIHJIPSSILIOMSSMLMSLSMSMSMLMPHJMSQOFGEGGHJJSOJNNKLJSSQPNKGPSISRQPSLSNLISSKIKJLLJNSSSLKHGSSRSPNNSSLQJQLSLHLKJ@A@ACSFFFHHNMIHIGNIKIIMJISNPSJMIGGEFHIIKKOLNMLHIOIEDKNKBMSQGMJOJSMKKLLJCCHGFDGHFJLJHIJQSIHIJJNSSKEFFHLNPNMILKKIGKIGIMJIKGGGFGHLLNLSIGJHGMKMQKQMLJ@@KKIGFGFJLPNKRIJ>RSSOLJMGJIKHIOMJJKKIJIIIHLHILHHGEFEEDG0,,,-DDEBGFLHIHJIHFFFEGHJKJPSOIGFEDDEDFFFB@@@@BCLKHIOQMPSSORNSRKSMKMGFMPSILSMSSKSMSSSSOJQMJSNQSOFBEJCADISJIKGISLMRJPI@?@?@0//./=>>?EJGHMSMJNPJRPLOOSMLINSJSSOSQQSSSPNSJONOLSKLPIKOOJPLNMSKQLMJMJIFKMSMPLOKSNLMJJHSLJIMMSMISSSGSISSKIMQSLRMSJMSPHPSIOJOLSSSKSNPNSNMNQJMJLLOMLSHMSHSNOLKKLMSSPKNKOMNSSLSMSMNSLOINMLNQLMLPNSQKQROSSKSRMSLSSKOOOMMSLLSPMIGILHOSIKNLLNJLOMQONPSSSKKLQSNSQMLSJSKKLJSLLMKOSPQSOOSKNSSRSSNNSQRSLSOMPMSLLKOOJLKJPSNLSSSRMOSSLMSOSSLSLSSOLSSNNRMPIDD<SSPSLISIOKLIIPJROPSSSQOQSSOIJLMMSKJSMQSLLMOILNSLMQMKSSMNSSSLPSLNLMQPMRQMSLKNSOKMONLSOMSLLLSSONISSMKIJMSSKQOPLOJKSSLPLSNORKNSSSKHGESRSSOSLOSSPSNSKOSLKMKRJSSQMSMSSSOJPONSLLSOKJMJKBCIEBGIHJSJLKSKJPINNNLKMSSSKKSSSJSGISLOFIIDDDCEDGMSJNLJSNJPJG?=<<<CCBBCIFFLFSJFGIB86:;<;;:7430/,)%%$###$'06<<////0=@AINJEDDD?12>;;9::;::<>AEB@AB?A<<=>>>AABGDFFDDCCDDFFDCCBBBECBCCAB@@@@B@;730/-6678888::<=>754<:?>=;:511.-+'&%%&'),.256788899:88430,00126;766554322567;=@><<;3*)*,56:4;=<<:76575/...//.--,*)(&'')))'&$$$$&&%%%)**.-/129==???@>56@AAA@@AACDFGKHSECA>=>?ADCCBAA@@?;95++++998985.***01*%%&'&'%&&*/35:;=>?>>>>>>???>??AACDFEEFCCABB?@=<<<<@BBCB@AA??ACEE@FKGFFFFHJNGGIDFCDCA=<;:88778:;<<<<=?@BDEEEHIC@>???@DFGEDFDEDHHHCBCABC55559;=<8++++,656789::;;;<=A@@?>>>>>>>>@AA?>><;@CDCB@?>??;::/+*(&&%%(4788;<=<87>/>BCAB@@AB>==<<?><=>;<?>976422100/*++++,<>A>AACCB><<942331,)'%&&'+++/126:=>>@:21111852354/,B@>>>>CCCA>=83;;;96//16,777:>??ABDBBCA>>>=<;7///0135557::;;==BCB>===BEDD@BAAAA@;<<789978999@BCCBA@><;<32223799=>>:9999:;;;;;;;:;;983*(''&$##$%%&&&&'((()*'(.*,2345871,,,8;=B@>:4459:9432-,,,-++++*689:;==>?CEIGHHJGHGDEFJIDDCDEEEEEBCE@4:<4:823666211242.---//0/--,+,-9@DFEFFBC=;98764577765555<==>>@>@@<;<<?;::::<?=;;;<7A>72;<<<89888989556543445656667@ABBCBFEDEA=BELJLMGGIFGGFFHLGIGFGKIHEGECFGIGGEDDBBCBBBAAAA?8533341/,+'$$$%'(()/244444:BB@=;<=>=>=:3333B@?<=@BB@??;:FI<::::B>>>>?@@BBDDDCA=964<IGJJAACHHCDBDCA?>>?AEFDEEB?@?=<><===ADC<888::7666,,,,++**)****''((&%%&&'.23
@25_45CNXP_1
ATGCTAGCAACGACTCGAAGTATGGGTCTAGCTTATTGATACGTTACCGAAAACCTCATTTGAATAAATTTGGAATACATTTTATTTTTTTTATTGACAAGTACTCGTACTCAAAAAAGTTAAAAATTTTTTATTTATATATTTTTTTTGAGTACGCGTTCTTTGGACCTGGTGTATCTTGTCTTTACCACGAATGATTTTCCTTGGTTAACAATAATTGTTGTTTTTCCAATATCTGCTGGTTCATTAATGTTATTTCTCCCGCATAGGGGAAATAAAGTCAATAAATGGTATACTATATGCATTTGCATCTTAGAACTTCTTCTAACGACCTACGCTTTTTGTTATAATTTTAAAATGGACGATCCATTAATTCAACTGTCCGAAGATTATAAATGGATCGATTTTTTTGATTTTTACTGGAGAATGGGAATAGATGGACTTTCTATAGGAACTATTTTACTGACGGGATTTATTACTACTTTAGCCACTTTAGCGGCTTTTCCAGTTACTCGGGATTCCCGATTTTTTCATTTCCTGATGTTAGCAATGTACAGCGGTCAAATAGGATTATTTTCTTCTCGGGATCTTCTACCTTTTTTCATCATGTGGGAATTAGAATTAATTCCCGTTTATCTACTTTTATCCATGTGGGGTGGAAAGAAACGTCTGTATTCGGCTACAAAATTTATTTTGTACACGGCAGGAAGTTCTATTTTTTTATTAATAGGAGTTTTAGGTATAAGTTTATATGGTTCGAACGAACCAACATTAAATTTAGAACTCTTAGCTAATAAATCCTATCCTGTTACACTTGAAATACTATTTTATATTGGATTTCTTATTGCTTTTGCCGTCAAATTACCGATTATACCTTTACATACTTGGTTACCTGACACCCACGGTGAGGCACATTACAGTACCTGTATGCTTCTCGCTGGAATCTTATTAAAAATGGGAGCCTATGGGTTGGTTCGAATCAATATGGAATTATTACCCCACGCTCATTCTATGTTTTCTCCTTGGTTGTTGGTAGTCGGTACAATCCAAATAATTTATGCAGCTTTAACATCTCTCGGTCAACGTAATTTAAAAAAGAGAATAGCCTATTCTTCTGTATCTCATATGGGTTTTATAATTATAGGTATTAGTTCTATAACGGATCCTGGACTTAATGGAGCTATTTTACAAATAATTTCTCATGGATTTATTGGCGCTGCACTTTTTTTCTTGGCAGGAACGAGTTATGATAGAATTAGGCTTGTTTATCTTGATGAAATGGGTGGAATGGCTATCTCCATTCCAAAAATATTTACAATGTTCACTATTTTATCGATGGCTTCCCTTGCATTGCCA
+
NHKJLLRLQJS*****EDEEKJSJOHSMONIOLKJIOHSJISIKSLKLKMKIMOISLMKLOISMSKMJLNNPIIJKJIKHJKRKFEFKKSSSLSOSKLJHHGFHHHGJJMILQJJSSSSJHGGMLLKGNJSSOJNQQQPPPSLDFSSSSEDDEGS<;:::))58-.@FLJIKMILJJNSSPSSNJOOKHJNLMNSSFDDEMC=AH44ISLSPIJLIGJNNMLSNJNSLNJ@?@CMSNNLSNLRNJLLSMRNLMQGMPMJK@A>;>DEDKLMJMJIIJLHIIKKLLSNKSKSKHHNJSHLILMSLSIOJLLSJKKLMOMKISRJOOQMKHKKRMSPOMKSJSSSOSMKNLLLNSSKMLMJKILKFFFGMJMNNSJNJRJNLLKMHHHOLMSKPSLNNS6666644444IJMJDCE@HKSPQGIHKQHJJIILJLHJHGJIHIIIJIKONOSNIMMKJJHILLMHJLMHEEEEFOLLQMJHSNGCFGDHSQJHJKLJMLHGHGDDDBB>=--,,/234::BAABD>=><>MSKMEBFJIMPKJNINKNGLJJKKQLLHSMEEECDOKMIKKHHLLOJSSJLSPOHIHIHGFKOLIJKJHGMQSRQLILIILMJLQOSQSHFGGEHIA:B..C..ECAFAAABKISSKLJSKHKKJKLIIGGIJNGHMKPMLIIGFGJKMPKRMSSINSKSRQLKKSMKLLMNSSMJBFMSMSNMKKKIKSOSSSNSOIJIKIIJGMKSSLPSMMMQLKSSOJSRSJJHJEA@A@>899:HGMJPRJKRSSQOSKSSSJKKOSQISJSSKRLKKNLIILHIOJDCGJSONLOLMOSSQJKD4+LSIKQSSSSKHJOJJLKPJJOSNLSSLMIKNMSSSOJKSMMSIPEGHSOJKLBAA?557GINIROMSNOSOSNKSJKKHLSIMNKLMLJSSLSKPNSNKNNLONLMNJISSJSQLOSJMSNSSSSSMLJONLSJSSLMLNPSKSNPKJNRKSSMOLSJSNOSKSOSMSJC@MIGJLQONOSLJKSISKOSOSLSPMLSSQOMSISMRGFEHHLQMPNQNLPMSSLLLKJPSSSJJSOSSSSLQLMSLSONKSSSSPFJDDDEHSOSSRMRNJKEDEEDSKSIIRIMPSSKMSSSSQMMKLKNSORSONQSQKOMKLMSLOINSMLOSNRLNNOSNKSQKSMOOLSSQHKSOSLSIOSSSOPNSMHGHHLIJHOKSKSSMSSLKSMSSILLSMHNLLMSSOSLLMMKNMJJS;855544555:?@@ISKSKMKKLISPJR8<5,,AHMSRPJSKKKJNKNHGIHBA>??@<>SQJKSIISSSIQOKJKHMIISOKSSSSKJMMQ:8889FCEEGC=11DDAEB?=83
@26_45CNXP_1
GGCAATGCAAGGGAAGCCATCGATAAAATAGTGAACATTGTAAATATTTTTGGAATGGAGATAGCCATTCCACCCATTTCATCAAGATAAACAAGCCTAATTCTATCATAACTCGTTCCTGCCAAGAAAAAAAGTGCAGCGCCAATAAATCCATGAGAAATTATTTGTAAAATAGCTCCATTAAGTCCAGGATCCGTTATAGAACTAATACCTATAATTATAAAACCCATATGAGATACAGAAGAATAGCTATATATCTCCAAATTTAGTTAACCGAGAGATGTTAAAGCTGCATAAATTATTTGGATTGTTTATCTTGATGAAATGGGTGGAATGGCTATCTCCATTTCCAAAAAATATTAAATGTCACTATTTTTTATCAATCAGCTCCTTGCATTGCCA
+
PSMPLSSNNILQSJOLPMSOGGKIDFME?DCDCDSKRSSMKNQMSJJGIGIJKLLSSSPKSMRSSSSIKJLHIIJMSOPPMOGNNONSISPSSSPSSPJISONKQKSSNSKKSLJSMJSKQSMLNIKJHKKSSNLQSJKPKJLLIROOPOISBB50-,,,**)&&%&/6:<HQIHIIA7,,JSLKSRMJGGIHLISIQLSLLHHAA@ACNSLMPNJLPKIF?@?@CGGLJLSKJIGGCD:544115410)),9((''%$##$&($&+((()'(()&&''*-0001--.610.-.25IG=EDBCC<=;;;CA>;5:998557?BA?EBBAB;:9889A8876,,,,,1/.()0011.30,,,*)))(**++++-10++322+&%%%'(('&&(+*+=BCEDEC
@27_45CNXP_1
ATGCTAGCAACAACTCGAAGTATGGGTCTAGCTTATTGATACGTTACCGAAAACCTCATTTGAATAAATTTGGAATACATTTTATTTTTTTTATTGACAAGTACTCGTACTCAAAAAAGTTAAAAATTTTTTATTTATATATTTTTTTTGAGTACACGTTCTTTGGACCTGGTGTATCTTGTCTTTACCACGAATGATTTTCCTTGGTTAACAATAATTGTTGTTTTTCCAATATCTGCTGGTTCATTAATGTTATTTCTCCCGCATAGGGGAAATAAAGTCAATAAATGGTATACTATATGCATTTGCATCTTAGAACTTCTTCTAACGACCTACGCTTTTTGTTATAATTTTAAAATGGACGATCCATTAATTCAACTGTCCGAAGATTATAAATGGATCGATTTTTTTGATTTTTACTGGAGAATGGGAATAGATGGACTTTCTATAGGAACTATTTTACTGACGGGATTTATTACTACTTTAGCCACTTTAGCGGCTTTTCCAGTTACTCGGGATTCCCGATTTTTTCATTTCCTGATGTTAGCAATGTACAGCGGTCAAATAGGATTATTTTCTTCTCGGGATCTTCTACTTTTTTTCATCATGTGGGAATTAGAATTAATTCCCGTTTATCTACTTTTATCCATGTGGGGTGGAAAGAAACGTCTGTATTCGGCTACAAAATTTATTTTGTACACGGCAGGAAGTTTTATTTTTTTATTAATAGGAGTTTTAGGTATAAGTTTATATGGTTCGAACGAACCAACATTAAATTTAGAACTCTTAGCTAATAAATCCTATCCTGTTACACTTGAAATACTATTTTATATTGGATTTCTTATTGCTTTTGCCGTCAAATCACCGATTATACCTTTACATACTTGGTTACCTGACACCCACGGTGAGGCACATTACAGTACCTGTATGCTTCTCGCTGGAATCTTATTAAAAATGGGAGCCTATGGGTTGGTTCGAATCAATATGGAATTATTACCCCACGCTCATTCTATGTTTTCTCCTTGGTTGTTGGTAGTCGGTACAATCCAAATAATTTATGCAGCTTCAACATCTCCCGGTCAACGTAATTTAAAAAAGAGAATAGCCTATTCTTCTGTATCTCATATGGGTTTTATAATTATAGGTATTAGTTCTATAACAATTATGGACTTAATGGAGCTATTTTACAAATAATTTCTCATGGATTTATTGGCGCTGCACTTTTTTTCTTGGCAGGAACGAGTTATGATAGAATTAGGCTTGTTTATCTTGATGAAATGGGTGGAATGGCTATCTCCATTCCAAAAATATTTACAATGTTCACTATTTTATCGATGGCTTCCCTTGCATTGCCA
+
JPSKJKMLMMSQJLSRIJQOKJJKHQKMSSJPHGGGFGLIHKQJOMIKMLNSNOMSEEEEENMSMLLJSSHFEGHSKMLGBBCCCNSMSSSSLNNLIEGEGNSJIFGFIJJG?@AOSSKFE<<JSNQHGLSSNSIKOJSPLKGIAKMSL97777:,+&&'((***<CGGGIMSLSLMJSOMSLSKLNSPMKFIGJIGSMQQQOLOKNSSNPJNJMIOLSCMLJGAAECEOGFLJLJOPSSLOSIOMKMKSJISIGJSOIIAB<16ED>@??=>A=:**)).)),44@;67KGHJGGGHKIGHJHPKNQMMJNJMLKMISSIKPNKJILKJKOHJLRJKEHEIHNLNJLKLHMNMNJLPNGLEHEDEFFKJNJMIKLMHIKMSMQLKLNSKRMKLHJSNRKQLKKHJGRSSSMJHDASLLFIEFIKIIIJJSLNSLOMIIHKCCCCCKMIJIOKKIMGHKNNMHNHHO))))HSLIMSIHHIGEKKFHMNIMDJHGGGEEEBDH;8?9:>B@>?877;<IHJNGFGD=EHLKE@@@AHLSGKHLKRMNJSKJHRSOHHHGHLIJSSSNIQLLSJKSSJSSJCBEDEJLMEHKKJHIDE7JHSSPFFJFGFGBFCGJSGAAAA@@@CHGA@F87888C??>>@9KKKLHJ@AJIIEFGEEIGJNGSMOMGHFDJSIGGGEEEDDFCDDEFIIMGGIKKSHIGLB>;34411((+(''''468DGEGGFECDCAA@@ADIJGAAAAAJOLQSMOSSHNHMB<;;;=HIIIGEEFKKIOJKSKCDGEDFDECBAADDELJMSRSKSQSKMIJLIEEEKSLFKSSKLJMISJSLSOSLLMSLRLSSSSN:::::QSINSNJQJNRLQOSSKOKSSLSSRSKNSMSMSFEEDCEEKLSSRNNSNSNSSQSSNNPJKJSKSMPNLLKIMIMIOMJOLQOMQSSSSLMSKPRMJMMIOSIOKPNJLHQIJJKRSQNSLOQKSSGEDEFPNKSKNMLNKSSSSLSNKSNOSOMJLQKSSJSSNNPSSPSQLSOGEJFFFE66655;;;DDDMJQSLJNLSMNQGOLMSGDFFEFNGGFFHHGDBBAJOOSLJMNSLJJISIIJGSSSQHKLKKJSHSJIMNJKJHILSNSPQMNRSOPJMPOLNMJSHMJOLKJSLNOJFSNDDSLGIH5244443--...//2DHEIISIMNSKNSJISKJIPSSPISJLHGIGSSPSKNKNKMKLMMIIGIKLSSQKPINRORMLJPMMLJLKSLKSNOMILKIKSSIIIJLOLQKSSKJPIHHIJKSNSKRSLIGJIIJPLINSHSRPSPNJKSSOEDDDCMHFEIIIGKJHKLJJNIIFCEDFHIIILEDGAAGGGFLHF
@28_45CNXP_1
GGCAATGCAAGGGAAGCCATCGATAAAATAGTGAACATTGTAAATATTTTTGGAATGGAGATAGCCATTCCACCCATTTCATCAAGATAAACAAGCCTAATTCTATCATAACTCGTTCCTGCCAAGAAAAAAAGTGCAGCGCCAATAAATCCATGAGAAATTATTTGTAAAATAGCTCCATTAAGTCCAGGATCCGTTATAGAACTAATACCTATAATTATAAAACCCATATGAGATACAGAAGAATAGGCTATTCTCTTTTTTAAATTACGTTGACCGAGAGATGTTAAAGCTGCATAAATTATTTGGATTGTACCGACTACCAACAACCAAGGAGAAAACATAGAATGAGCGTGGGGTAATAATTCCATATTGATTCGAACCAACCCATAGGCTCCCATTTTTAATAAGATTCCAGCGAGAAGCATACAGGTACTGTAATGTGCCTCACCGTGGGTGTCAGGTAACCAAGTATGTAAAGGTATAATCGGTAATTTGACGGCAAAAGCAATAAGAAATCCAATATAAAATAGTATTTCAAGTGTAACAGGATAGGATTTATTAGCTAAGAGTTCTAAATTTAATGTTGGTTCGTTCAAACCGTGTCAGACATGCCTAAAACTCCTATTAATAAAAAAATAGAACTTCCTGCCGTGTACAAAATAAATTTTGTAGCCGAATACAGACGTTTCTTTCCACCCCACATGGATAAAAGTAGATAAACGGGAATTAATTCTAATTCCCACATGATGAAAAAAAGTAGAAGATCCCGAGAAGAAAATAATCCTATTTGACCGCTGTACATTGCTAACATCAGGAAATGAAAAAATCGGGAATCCCGAGTAACTGGAAAAGCCGCTAAAGTGGCTAAAGTAGTAATAAATCCCGTCAGTAAAATAGTTCCTATAGAAAGTCCATCTATTCCCATTCTCCAGTAAAAATCAAAAAAATCGATCCATTTATAATCTTCGGACAGTTGAATTAATGGATCGTCCATTTTAAAATTATAACAAAAAGCGTAGGTCGTTAGAAGAAGTTCTAAGATGCAAATGCATATAGTATACCATTTATTGACTTTATTTCCCCTATGCGGGAGAAATAACATTAATGAACCAGCAGATATTGGAAAAACAACAATTATTGTTAACCAAGGAAAATCATTCATGGTAAAGACAAGATACACCAGGTCCAAAGAACGCGTACTCAAAAAAAATATATAAATAAAAAATTTTTAACTTTTTTGAGTACGAGTACTTGTCAATAAAAAAAATAAAATGTATTCCAAATTTATTCAAATGAGGTTTTCGGTAACGTATCAATAAGCTAGACCCATACTTCGAGTTGTTTACGTACGA
+
JLHMKSLSSPKMLSPKSHMKJGFFHHSSOKNSJSNSSNMLNMSQRSHJISLQSNSSSKMILMOMJNSMKJIKGIKMIMIHOQHPOOMLOLIMSOIIMSINSLMKKHLRNKNLJOCDDDFIKSHKMMLJKJKSKMJIIIHGGIHFJIKJJLSJKIKKJSOJSOKSLJSNSMMSRSKLPOKLSMMNLOSGMJMMSKMHIHHFIGKLMLMLPLPJLLJOSOSMHLJOKSMJJKSKNPSSLKMJHJSKHGFCEHDGFGKGFEC:,++5////A?@7777744((((*=DEHLNJOSNOMLLIOSSHINGIHIGLMJJMJLIDFEGGJIOSSSRHKMMAINSMNMKGGGE@@@ECFEEEIJDDDCDIMPKOKKJMPSHSMQLSJGJJGLIHGIIJGRROSL;<<4=DJKSNSRJSPMSMKHFFIKHOQLLOSLOKKPNIMIHRNSJHNHKKHGGIRIJHJHIQISJKKLIHKSSMNQIOKIGIJKHKHEDDCEFGFGFHGJF><;:;;<DIHHMHHGHMOJIQJIIRJJLHJLMRJIFEHHIIKLSLILGEGGGGFGGFGIHGKSHI53334=?@FHLGFEDEEGHSKHGHFF/////*)))(**((&&&&%$$$#$%%)356:ADCCCBCFFJGFMIJKOSJKPGECCDDHGDFBBA??@@DMHGEB;KKONIJKIGFCCA@?AADIFFEEBSNQMKS85877JSMESJMKLSJFLOOOQLNISJKPSNLNOMKIKQIONSHGLSOSLNOKSONSJKPSLSSPNKHSJMSNKLSKGJGHMSPSSOLLSKRNKLOLNLKILKHMISMJMKNMKSILSNKMJMJKSKSJHIIFFEIFCDFFLIKKGCDFHEHJHHGISPSNSKMJJLLSOKISOI:6//..//01:CGHIHHFGHECEDEH?JLPMMQNSSSKK@@?KJKLMLSMSJJJJGLFKSJSSSPOSGIMNMKJFDIMPSSORJHLMSJSSSRSPOMSKRHGILSOLSOJSSSKROJNSISNNHLSQPRPSPSSSSSLKMNMHHHSMSKIHKIHMJJIGHGFC55KLLSDHJSLSSKSKJJMLMNHNMSKKJSSJSINKPNSSSPLHHHIKMIBHLLAGJGOIPPKRONSN@@@===<;95566777777@ABAAABCEIMMOKFEEGHJKOPPSSLQSJJSSLSOLLIJJIMSNJIGJSJQIJSJHFEEDFKOPOSJKIJIFJCGGIHJHJHHMMHISIJSSNRIKKJIKKLHMLOSJKKPSMOJPGNNLSSIJKHGSEFEDDDCCEJD@?<;B=CDEGKJQPMKSPJLOHFDFC@ILLKNKLIKLGLIHGIIISJHGEFHOJSHJIGGHHHGFEGIHGJIIHHRBH88999FEIFEFHLKHEED
@29_45CNXP_1
TGAACCCAATTCCTACAGTGATGAATATAAGCGCAATTGAAATTCCTGGGGAGTTATACATTTGTGTATTGATAAGACCATTCACTATTTCTTGAAGCTCAATCTCTCCCCCGGATGAACCATATAGCCAAGAGAAACCATAAACCAGAATAGAAGAGCTTGCCCCACCCATGAGTAAATATTTCATAGTAGCCTCATGGGTGGGGCAAGCTCTTCTATTCTGGTTTATGGTTTCTCTTGGCTATATGGTTCATCCGGGGGAGAGATTAACTTCAAGAAATAGTGAATGGTCTTATCAATACACAAATGTATAACTCCCAGGAATTTCAATTGCGCTTTATATTCATCACTGTAGGAATTGGGTTCAA
+
86557:BEFGJJJJJMJSIKORHNSKILHFFEEEDEFKLGIKMJKJJIGGFFIHIMLIMJLKNSKMNSJPJMNQMOKRJINHECCCFJIPSSQPQLNKLIIISPQJKB?2000CDE?@A@AHSKIFGFFC?FSJHNMJH>9999DDILJGFGDDG@@ECCDCCCKJIGSHDI;;;;;HJKHIGJJKLILJGFIIMJIHGHGJEDCBD=>;:<87700BAA@@ABCFJFECBCCFFJGHFECFGCA@@:65410--.333:<9.)%%&'&'''''01468>=<,,,9999ABABDDFEEAAABEDGFJHIHGFDB><433)459;;;:40))))5/.-.-(+1/03;===<<+((((18889<;<<600
@30_45CNXP_1
TACGATCGAACAACTCGAAGTATGGGTCTAGCTTATTGATACGTTACCGAAAACCTCATTTGAATAAATTTGGAATACATTTTATTTTTTTTATTGACAAGTACTCGTACTCAAAAAAGTTAAAAATTTTTTATTTATATATTTTTTTTTGAGTACGCGTTCTTTGGACCTGGTGTATCTTGTCTTTACCATGAATGATTTTCCTTGGTTAACAATAATTGTTGTTTTTCCAATATCTGCTGGTTCATTAATGTTATTTCTCCCGCATAGGGGAAATAAAGTCAATAAATGGTATACTATATGCATTTGCATCTTAGAACTTCTTCTAACGACCTACGCTTTTTGTTATAATTTTAAAATGGACGATCCATTAATTCAACTGTCCGAAGATTATAAATGGATCGATTTTTTTGATTTTTACTGGAGAATGGGAATAGATGGACTTTCTATAGGAACTATTCCACTGACGGGATTTATTACTACTTTAGCCACTTTAGCGGCTTTTCCAGTTACTCGGGATTCCCGATTTTTTCATTTCCTGATGTTAGCAATGTACAGCGGTCAAATAGGATTATTTTCTTCTCGGGATCTTCTACTTTTTTTCATCATGTGGGAATTAGAATTAATTCCCGTTTATCTACTTTTATCCATGTGGGGTGGAAAGAAACGTCTGTATTCGGCTACAAAATTTATTTTGTACACGGCAGGAAGTTCTATTTTTTTATTAATAGGAGTTTTAGGTATAAGTTTATATGGTTCGAACGAACCAACATTAAATTTAGAACTCTTAGCTAATAAATCCTATCCTGTTACACTTGAAATACTATTTTATATTGGATTTCTTATTGCTTTTGCCGTCAAATTACCGATTATACCTTTACATACTTGGTTACCTGACACCCACGGTGAGGCACATTACAGTACCTGTATGCTTCTCGCTGGAATCTTATTAAAAATGGGAGCCTATGGGTTGGTTCGAATCAATATGGAATTATTACCCCACGCTCATTCTATGTTTTCTCCTTGGTTGTTGGTAGTCGGTACAATCCAAATAATTTATGCAGCTTTAACATCTCTCGGTCAACGTAATTTAAAAAAGAGAATAGCCTATTCTTCTGTATCTCATATGGGTTTTATAATTATAGGTATTAGTTCTATAACGGATCCTGGACTTAATGGAGCTATTTTACAAATAATTTCTCATGGATTTATTGGCGCTGCACTTTTTTTCTTGGCAGGAACGAGTTATGATAGAATTAGGCTTGTTTATCTTGATGAAAT
+
HFGHINHGHHFABACCINJLOSMCCCCDLMJIHHILIHLLJGFGHFIHGIFGHJLOJOMKKLMMIKSHKLQSKKJIISKNJMSHDCDJJSSSSLIMJIGGGFGHIGFFFILIFIJLSROOMHHKLMSHSMSSMSNNIOLHHFDA=FFJMK@???AG;::::A@??>?BSKSJSJKSISSOQMRSSMNKMLAI::::=GOHSSQFSSPSSKLNLIIMLKJKINSNHKNQOQSIGLLJKJJIGMSJLOPMMLJHSKKJSLJLMLOLMRHG@A>?4<AE4@?>??@KMMIHKIIJHFIIINHLFGKKHSNMJKJJJQLHKHJHDIIISJGJKFGGJIQLHLHJKGKPMJPIHHGILMQFJGHKFGNFEEEFPLNJIKQMJJIHGFHHHPLJKOJLLSJIIIIMILHEGFBEKNMIFBB@IIK>:999>LIKMJLJINLEFCEEFF?>>>?JJSLLGKKLL>:;)&&$$%&,:;:;>@BEGGFEEGEFGJGGGDECEEIGHJEECDGJNJHFHFHE@@@ABHKJLLGJ5>?>FKSNIHHEGFHEEDDHFIHFJFGGKJHECCABACCEGHHDCCBBEFIIHMLHNHGGFBAABBEEIHGFFD>GSSS@QNILIKJKJKSOSSPSRNSMLKMSFEHEFNSKSLSJQHSSSQSMSMLLJ;;;;<JG:::BJILJQLNLLONNQSNLJKLNNKSGINKJSKLOMSNHNN:::::GMSRSMLLSLOPOSSSPNMNQPJMNSLSHJMLSLOLKKNLJMKPMOKMSKNJSJHOHMKLPKLSMSSNLLOSSLSKSLJKIPLJJMGIIMOJLSNSNSKSSOJKSIILOSILQOKLIJJONPSMSONLLKMLSKQSQJSSIJKMJLBA:66555/),68=:99==??MJKESKLKSQSRSSNPNLKMPNPSKJSKNLKMMMMSNPOKRSPLKLSPHMKMKQMSMQLSSSOSSKNKLPPMPQHHKGJNMSSSNINKLMHLMJSMLQPLSSKOLPSMSJSRSMJSSSLJPSLISKKLSKNSLORKMMJKJHHOKJSKLSSPOSNOOKSMSSSNKLNHOSOSSKMOJNIJLJSMJJSSRLNKRQMSSOSSJORFGFKIKLI==<<<B@878<@3;;DQQINLHHMJNJNQSQOMSQLNRSMOSSMLLKOLNMLMJJNKIOOISNSNMLOQMNKIJLNNLPSLSNSJRLPQKLSKOJKJMJKMSQSLSQRSQJLKPLSOSKSLNRNSSSKIIKKHFKLKSOKJLLSSLIKHKIKIJJKIJHKKJLSSQMJLGHGJIKNHPSILSSLSKSLINLNKSMK
@31_45CNXP_1
ATGCTAGCAACAACTCGAAGTATGAGTATAGCTTATTGATACGTTACCGAAAACCTCATTTGAATAAATTTGGAATACATTTTATTTTTTTTATTGACAAGTACTCGTACTCAAAAAAGTTAAAAATTTTTTATTTATATATTTTTTTTTGAGTACACGTTGGACCTGGTGTATCTTGTCTTTACCACGAATGATTTTCCTTGGTTAACAATAATTGTTGTTTTTCCAATATCTGCTGGTTCATTAATGTTATTTCTCCCGCATAGGGGAAATAAAGTCAATAAATGGTATACTATATGCATTTGCATCTTAGAACTTCTTCTAACGACCTACGCTTTTTGTTATAATTTTAAAATGGACGATCCATTAATTCAACTGTCCGAAGATTTATAAATGGATCGATTTTTTTGATTTTTACTGGAGAATGGGAATAGATGGACTTTCTATAGGAACTATTTTACTGACGGGATTTATTACTACTTTAGCCACTTTAGCGGCTTTTCCAGTTACTCGGGATTCCCGATTTTTTCATTTCCTGATGTTAGCAATGTACAGCGGTCAAATAGGATTATTTTCTTCTCGGGATCTTCTACTTTTTTTCATCATGTGGGAATTAGAATTAATTTCCGTTCTGCTTTTTTATCCCATGTGGGGTGGAAAGAAACGTCTGTACATTGCTAACATCAGGAAATGAAAAAATCGGGAATCCAAGCCACTAAAGTGGCTAAAGTAGTAATAAATCCCGTCATTAAATAGTTATAGAAAGTCCATCTATTCCCATTCTCCAGTAAAAATCAAAAAAATCGATCCATTTTATAATCTTCGGACAGTTGAATTAATGTTTATCCATTTAAAATTATAACAAAAATTGCAGGTCGTTCAAGATGCAAATGCATATAGTATACCATTTATTGACTTCCTTCCTATGGGAGAAATAACATTAATGAACCAGCAGATATTGGAAAAACAACAATTATTAAAGTTAGAGGAATTTTGGTACAAGATACACCAGGTCCAAAGAACGCGTACTCAAAAAAAATATATAAATAAAAAATTTTAACTAGAGTACTTGTCAATAAAAAAAATAAAATGTATTCCAAATTTATTCAAATGATACTGCATAACATCAATAAGCTAGACCAATACTCGA
+
/0001CCFIIP?>>>444457773((((((((556983344===<778655559<D999LOKPSNSSMLKKFHFGGILHFHEJBBCCBIMILDGB;;KNIKKJQQJGONKLHDELNSSMLGEEKKSSISSSSMMIMNSPOJHBC@FJSKMLJEEBD00--.--:@BCDDGSSKKKKIKJDEDFCHSJPQJOKMMSJLKSLOSLSLLLSSQLNKRSIPQLKQLKSJSMJKGLSSSQNMRQIK?>JGHNLKSPSSMKDB77626EEDHEHIJSKJIJKGGGGHJKSOJNSHKPLMNRLNSNLSLQSEPLSEFC6578/....KJKKOJJKSKPNKMSLKSKHEGECB,,+*++-3;BJJRLH>>>>?OSNJLLISLSRKIJSF@@FFIKF2.-BGHICDDCCHACASSSSM1////IJSJODDFKRIKDDDFGF86666:;EAIKEFBA@EDDGKSJLMNNNKMOSLNLPSRMRSOOSJIFEERJLMQJHSLNSJOSJJNLCSSGDC?<;544(&&)'(.((,'((((CCA<111JJNJBBBCHPLLRNSNMSKSSMMJJJNGKGKSJNKJMQJOJ@EKKCCDFFNKOOSMJLKNIKFQLKLHFHIJSPSJMSQPSSDDDDDHEHHE+)0)+:,+)()(())0007:/((EIGIIFDFKFGNINOOJKSJSJLKIJLSLQSRSSLLDCDDCLSI?=<<8777+****20/.(''%&&&4459;===<=<;513555200//0.011++&%%%%&)()''''''()+,034557999990154;BAB84--.4=@CDE>5445<;985211232010-)>>>>>@AA@ABCA?=<9976.*(''%%%$&&'&'&'+01011//22.)''(&%$$$$$$%(&&&$%%%%%$%)*+/1211124677::;8778:9??977884+((((.,+&%%'-269;>ABDEDCCD<;;;;?=8878;;:;:9<EECB?:<;4/./+-+)(&%%%%$$$$&'%%%%$$%%$$%(,-.//1166>>?@@BBAABA=<<<=@@<736?@A@?==<?>??@?<::::8633310//.,,,-./379:86635=8?BCBB@@@@@>AA@@@=<66::<=99:0/100*)(&&'$##$$%$%$$$%',,,,,,,++)''''*+(()
@32_45CNXP_1
CGTACGTAAACAACTCGAAGTATGGCTTCCCTTGCATTGCCCTACGATCGAACAACTCGAAGTATGGGCTTCCCTTGCATTGCCA
+
JKMJHJNHHHIGGGOFIJQJKJKKHFHHFHECIEESNJKLSSMNJRJPSKHJIJLKKIJHJLLFEBEDEDFGMJFKLLMLFKJNM
@33_45CNXP_1
GGCAATGCAAGGGAAGCCATCGATAAAATAGTGAACATTGTAAATATTTCTGGAATGGAGATAGCCATTCCACCCATTTCATCAAGATAAACAAGCCTAATTCTATCATAACTCGTTCCTGCCAAGAAAAAAAGTGCAGCGCCAATAAATCCATGAGAAATTATTTGTAAAATAGCTCCATTAAGTCCAGGATCCGTTATCAATCAAGTAGGCTTGTTTATCTTGATGAAATGGGTGGAATGGCTATCTCCATTCCAAAAATATTTACAATGTTCACTATTTTATCGATGGCTTCCTTTGCATTGCCA
+
LKLSQOJSPNNNPKNHPLFMDGGFCHSSHFFFFISLSSSOONSSLB<D,&))))HSNQIHLSJKJQSMSSIHIGQJLFKEEIINSMSRPOMSLOSLLJOPSSOOMSMILGHLJBA@=<==>SDAAABD@>ADFDFEDEIIIHSMJSQSSKSNNPLLMLLSKJPMSSSSLLSSSOSNSSSMJKIHGEGJOMGGEED99999.----/000001BGIEFLRLHKSPLIJJGGHKHJHJIJEGKGFHFBB??<<2298998:<>>::88443211286657789==<;4/.,+++*1)(--/');=:6653
@34_45CNXP_1
GGCAATGCAAGGGAAGCCCATACTTCGAGTTGTTCGATCGTAGGGCAATGCAAGGGAAGCCATACTTCGAGTTGTTTACGTACGA
+
1PKIIGIIHGIGGHHFFFFDEGECFHGGGHGKLPNIHGEEEBCCDFCCDCDOLHFGDFEEDEE??===ACJISKHJIIJHHBD==
@35_45CNXP_1
AATCGCAATAATCGGGTTCAGAAGAAGAATTAGGCCAAAAACGATCGTAAGGTGCTGACAACAGGGTTGAATCACAATGGTCTT
+
HHQJIKIIIINSLJNHIIHHCFHGEHGED@@?CDJHKMGSNKHGIEEEEDGFHHJIJHHDBCBCFA>0)((()*0//0.---.0
@36_45CNXP_1
AATCGCAATAATCGGGTTCATTACGAAACTTGTTGAAGAGATGAAATATAACCAAGGTATATCTTTTTGATCAGAGGTTGAATCGATCATCAGAAGAAGAATTAGGCCAAAAACGATCGTAA
+
IOOSJQKMIJPORKMQKSNMSNIKJHILONP?A>--GSSSLIJHLOSPSSPNPQKLNKJJGPJHHIOSQLLHD=@@SSMJJSLLSJIMKNLIIHB;78:88653444>>>=@EIIJJFGFFF
@37_45CNXP_1
AATCGCAATAATCGGGTTCATTCCTTGACTCAATCGAGACCTGACTACAAGGTAAACCTTAGACTATAGAAAACCTTCAATGGATTTGATCAGAGCAGCATCAACGGTTTCTGGTCTTCCTTCTTCTCCTGTGGGATCTCCTCTTCTCCTCTTTCTCAGCTTCGAAGAATTAGGCCAAAAATACCGTCGA
+
->>;<;22337A*)('%)))+./3?A4433.'&'&&''((()*''(&&&''1;++*))20'&''((.+**))))-00**-..5433657;)('&&',9;:;933312777;>77778?99=;76557**+78))))*///,0(((,-/A@::;3)+1-+(()'&&&'0464----353/222.-('''((
@38_45CNXP_1
AATCGCAATAATCGGGTTCATTCAGCTCCGGTTCCCAACGATCAAGGCGAGTTACATGATCCCCCATGTTGTGCAAAAAAGCGGTTAGCTCCTTCGGTCCTCC
+
FHGFGGEGFFSISMCGFO>=>=<@?@@KJIGHKMSNSOMFHHGIIHHGGFEFFFHGGGJHHGFFKIHIMPLMKLIIIJSSKOHGGIIGFGDBA>;<<DDIHHG
@39_45CNXP_1
AATCGCAATAATCGGGTTCATTGATATTCCTAGTATAGTAGATGCTATCACACATACAATCATACTCAATTCGATGGAATTGTTTGATCTCAAT
+
'./:?>>>??BBAAA@>@=:9822222;1112BA@AA@@??==>=>?@@AB@AA??@>>??>?>>>?@@AB@?>>>>@@AACCDC<;;+*'&$#
@40_45CNXP_1
AATCGCAATAATCGGGTTCATTCTAGGGGGAAGGCACTCGGTAAAGATGTGGACTTTGACAAGGTCCAGAAGGACCCCTGGTTTCACGGGTGCTGACTTACAAAACCTGATGAATGAAGCGGCGATTATTTCAGCTTGCCACATCACTTTAAGGAAATAAGCAAGGATGAAATCTCTGATGCTCTTGAGAGGATCATTGCTTATTTCCTTAGCACCTAGCCGCAAGAATCGCCGCTTCATTCATCAGGTTTTGTAAGTCGCGCGTGAAACCAGGGGTCAGTTCTGGCAACCTTGTCAAAGTCCACATCTTTACCGAGTGCCTTCCCCTAAATAAACCCGATTATTGCGATTA
+
KMJSOSKQKKLSJLIKRFFEFD>><78;DPKGFJKINOLGHKHMNIPSLNJKOLSKSLPL7776=)))+<@AGHFJMHMHJIGIJKKEEHGNPQPLRMSOSJGQIIKIKOFJIDGEGGIKIIGEFED310++***,*(((&&&''('''()*6@HHMSKJHKGHSJNKKIKSIOJFEEFEB;:99::<GKMHIHIFGHEFFEA?><865.)(((((()687-.32221/.,,.0342**+/0----/2//97062)(('&&&&&'(37:996410+)'%$$$$$&++/6==>DB?=;;<>><:665559776673210/00143144.1.-,*(('''''''%&(%&13445
@41_45CNXP_1
AATCGCAATAATCGGGTTCATTGATATTCCTAGTATAGTAGATGCTATCACACATACAATCATACTCAATTCGATGGAATTGTTTGATCTTAAAGGGGATATTCTATAATTTCGCATGTGAGGGGTTATTTCTTGGTTTCGTCCAGTCATTAATAACTTGATTATTTTTAGATAATAGTAGATAGAAAGAACGCTCGTAAGGAGTCCTATTGAAACCAAGAAATATAGGCCTGCCTGCCATCCACACCAGAATAAATAGAGTTTTCCAAAAAAACCTGCTAGTGGAGGAAGACCTCCTAGGGATAAGAGACATAGAGCTAAAGAGAGAGCCAAAAAAGGATCTTTTGTGTATAATCCTGCATAATCTCGAATGTTATCAGTTCCGGTACGTAGACCAAATAATATAATGCAAGCAAAAGTTCCTAGATTCATGGCGATATAGAACAGCATATAAGTTATCATGCTCGCATATCCACCATTTGAGTCTCCAACAATTATTCCAATAATTACATATCCGATTTGACCTATGGACGAATATGCAAGCATACGTTTCATGCTTGTTTGAGTAATAGCAATGAGATTCCCGAATATCATGCTAAGAATAGCTAGGATTTTCAGAAGAAGAATTAGGCCAAAAATACGTACGA
+
LKIKMILHI???;;=<<CCDCEFGJMSKSJKRPLQSPLJNNHHJINJSJKHHHKSSRKJJHJLIGEECDFEELHONLLISKHKNPNQSJM+((-(9PHILJJNQKOJMLQQKNLNNLNSMPSKKMRMSSPPSRSSSSKRIJIKJSRISOSLPJSLRMSSSSONOSLNOSRMPQSKS32223GIEFILMJKNRJJJ3,,,,0+)))))))))ACFLJNJSCKQOLKSLNQJSKLSOSQSJLSKSKQSMKSKLPNSSSIHISMNJKLJPDEIISSMSJJQPSLSSJLFFMLSJKOLSSJSHNJMJL@55544;;;HGLNKMJSSKLSLKPJKHDFGSSOSQNHHLSSLJOJGLNMJOLNSOIMSLMSPORQJKSMKSSSOMISGMKSSNNHIJIIIKHJSRSKSQMJJHLJSJJKJLJPMQSNKLMKNHSNJKSKIJFHFGLJKKJJPMSLLNLKKQHSISIHSIHNOJIOKLLNJMMMLJIKMSLSKOJOKLIKLILJKNKOSLLSRISINSKMPKKJQJQNNLRNLJKLSJGGGFHJKLLNLKSMSJGIHHIISMLSKMHIPPQJLMIJIJHJMNMPKMLMJKSIHHIIJSKJLHGEGEGFJJGIIIGGHJIISJESCGILHKILJHNHFHGHHIIKMLMHGFGDBD
@42_45CNXP_1
ATGCTAGCAACAACTCGAAGTATGGGTCTAGCTTATTGATACGTTACCGAAAACCTCATTTGAATAAATTTGGAATACATTTTATTTTTTTTATTGACAAGTACTCGTACTCAAAAAAGTTAAAAATTTTTTATTTATATATTTTTTTTGAGTACGCGTTCTTTGGACCTGGTGTATCTTGTCTTTACCACGAATGAATTTCCTTGGTTAACAATAATTGTTGTTTTTCCAATATCTGCTGGTTCATTAATGTTATTTCTCCCGCATAGGGGAAATAAAGTCAATAAATGGTATACTATATGCATTTGCATCTTAGAACTTCTTCTAACGACCTACGCTTTTTGTTATAATTTTAAAATGGACGATCCATTAATTCAACTGTCCGAAGATTATAAATGGATCGATTTTTTTGATTTTTACTGGAGAATGGGAATAGATGGACTTTCTATAGGAACTATTTTACTGACGGGAAAAAAAAAAAAAA
+
LSIOINLSKSNLKLPLGHMIKKSLIOIIIHHGHHF@@@@BJSGMDEGLHLJJIIIKJKIRSSNMNIJJGGQGIKRHLNKIHPSJDFMQSSSSJEFEDFHJNMHIHGHHJFIHHGIGESIIKCELOODFLKSSRKNSLNPSGKDG?BHG@+))*,.///4458BD3ENLMINNKPSRLKSSNPMNKKPSKJIGSIJIIMIJSKLSSNKKKNKPRJSNSSLOKOPHPLKKNJJGHPIONLNMGFFFGSKJQOJSLNJHKPNSNHHEGMPHSJMJKIPLIJIHGHBBCCFL?OIMMNRIKJOLMOMECFDDPPJPPA>>>KHHMJKSQKIIIHKKIQLKIRIPMSSMJIMKJSSKNNGEIIOHKPFA@@@BKIIHINGPINLHIHKJGJJIJIIIHEEEFHSIJHGGHFIIKJJDEA=CLSLGKHGGJHIHHIFMLGGJEDDDDFDEFEMINIGFFEEFEDDOHFHIE><''&%%%$##########
@43_45CNXP_1
ATGCTAGCTTTTTGGCCTAATTCTTCTTCTGGAAATCCTAGCTATTCTTAGCATGATATTTGGGAATCTCATTGCTATTACTCAAACAAGCATGAAACGTATGCTTGCATATTCGTCCATAGGTCAAATCGGATATGTAATTATTGGAATAATTGTTGGAGACTCAAATGGTGGATATGCGAGCATGATAACTTATATGCTGTTCTATATCGCCATGAATCTAGGAACTTTTGCTTGCATTATATTATTTGGTCTACGTACCGGAACTGATAACATTCGAGATTATGCAGGATTATACACAAAAGATCCTTTTTTGGCTCTCTCTTTAGCTCTATGTCTCTTATCCCTAGGAGGTCTTCCTCCACTAGCAGGTTTTTTTGGAAAACTCTATTTATTCTGGTGTGGATGGCAGGCAGGCCTATATTTCTTGGTTTCAATAGGACTCCTTACGAGCGTTCTTTCTATCTACTATTATCTAAAAATAATCAAGTTATTAATGACTGGACGAAACCAAGAAATAACCCCTCACATGCGAAATTATAGAATATCCCCTTTAAGATCAAACAATTCCATCGAATTGAGTATGATTGTATGTGTGATAGCATCTACTATACTAGGAATATCAATGAACCCGATTATTGCGATTA
+
IQLSKPSE?FBBB?BCCCGLMNKHMMNSNPPNDAE<EGS>=====HKGJGEFGGHKSNIO98899SSOSLSSKJQSJIMSJHJILNGNNNIKSIHQLSIIJHHIJORSJJINKLKSKNKNKILKLOSMJIJOJLIMOILKKHMSQNIRMKKILLPMOMKQNRJME;=9*BABDIFKGKHFFGJFHPJRKJPNSOSSLLMPMKKJMKKJSMIHGFDHEIKPHSHSIIMHHJLLSJMSOJISMLPIHKJSLNSMJLJOOLIIJLIHHGKNJMPJSIMSKFEGFFKMSRORISMIOOIMMHMGFJNMOSKMIGGGSSJKMMPIOLKJMSOCJRSJMIGGSNSLQSKREHIPECESHKPKLOPLMKLHILPOSMSOOHGIJSSLHJRSLKLMSNMMSOPSLSJSPOPQOJSKOSKRSOSKOKJJSJIA?<8<=77>>@@>>>@IPNLLJONSIJGOIKJROEGSMGQSHKIILJ7822212222NKNSSJSJOMSNRMMMISIKHJINSIKISNMHJHSLKMPSISIKPRLSKSRMQKMLKKJMPKOLMSPKIJB:?MI9CJJIILJKKBABAAFEGIJSPJMMNGGINGLNKILNNPSSSKSMPMQKSKMQPMLOMOLJKLSJJISLNNMRLMJKIHKKKGHFEDDDGFI
@44_45CNXP_1
AATCGCAATAATCGGGTTCATTGATATTCCTAGTATAGTAGATGCTATCACACATACAATCATACTCAATTCGATGGAATTGTTTGATCTTAAAGGGGATATTCTATAATTTCGCATGTGAGGGGTTATTTCTTGGTTTCGTCCAGTCATTAATAACTTGATTATTTTTAGATAATAGTAGATAGAAAGAACGCTCGTAAGGAGTCCTATTGAAACCAAGAAATATAGGCCTGCCTGCCATCCACACCAGAATAAATAGAGTTTTCCAAAAAAACCTGCTAGTGGAGGAAGACCTCCTAGGGATAAGAGACATAGAGCTAAAGAGAGAGCCAAAAAAGGATCTTTTGTGTATAATCCTGCATAATCTCGAATGTTATCAGTTCCGGTACGTAGACCAAATAATATAATGCAAGCAAAAGTTCCTAGATTCATGGCGATATAGAACAGCATATAAGTTATCATGCTCGCATATCCACCATTTGAGTCTCCAACAATTATTCCAATAATTACATATCCGATTTGACCTATGGACGAA
+
MLKMPKILQPRSJLLKKSSNSOLKNSSOMJKNLSKS>>>>?AB=>>=?HKKKHIHJSMIMJQKJJHJFHIICCCCCSSLSMGE@A>=>>@<99:GOJJHOIGKCCDDDJJKHNSHJLLPNNINSSSSKOOSQNRSJSNSLPIKPJHMKJOJKLRNKOKNLLSKSPSSSSNMSOLSPIJNKKOKHHLKKNJLLJPLNSISHNSLKKJHKISIJMILOPIHSOSPSKMKJJKMKSSJJFHHEHDEFGMNJJFJIGMMJSGICFFGFGHK94679GIKHJGFEFFIJIJIMNSHSSJMNKNJRSMMNMSSMMIILMQOSMNIJSKQLJMKONMIHADOSSKPPSHSLKOLSNOKLMOOKMSLQRKMSSSLRSMSRJSOSSOSOJQOSMSNIJSOHPLMOKNSLONQOKLJSLIKLOKGIJJ>====JGHGIMJOLSMJGGGFJJ333HHNKJKJKKOKJSJRSSSKRJNKOMSSSSJSOSOSSRMONJJKMSPOSKSJKSSMIJJLJQJSJMIOSSNMNJIJIHRJSMOJGHOKOGGH
@45_45CNXP_1
CGTACGTATTTTTGGCCTAATTCTTCTTCTGATGATCGATTTAACCTCTGATCGAAAGTATTCGGTTATATTTCATCTCTTCAACAAGTTTCGTAATGAGCATAACGGCCCTATTGTTCCGATGGAGAGAAGAACCTATGATTAGCTTTTCAGGAAATTTCCAAACGAACAATTTCAACGAAATCTTTCAATTTCTTATTTTACTATGTTCAACTCTCTGTATTCCTCTATCCGTAGAGTACATTGAATGTACAGAAATGGCTATAACAGAGTTTCTGTTATTCATATTAACAGCTACTCTAGGAGGAATGTTTTTATGTGGTGCTAACGATTTAATAACTATCTTTGTAGCTCTAGAATGTTTCAGTTTATGCTCCTACCTATTATCTGGATATACCAAGAAAGATATACGATCTAATGAGGCTACTATGAAATATTTACTCATGGGTGGGGCAAGCTCTTCTATTCTGGTTTATGGTTTCTCTTGGCTATATGGTTCATCCGGGGGAGAGATTGAGCTTCAAGAAATAGTGAATGGTCTTATCAATACACAAATGTATAACTCCCCAGGAATTTCAATTGCGCTTATATTCATCACTGTAGGAATTGGGTTCAAGCTTTCCCTAGCCCCTTTCATCAATGGACTCCTGACGTATACGAAGGATCTCCCACTCCAGTCGTTGCTTTTCTTTCTGTTACTTCGAAAGTAGCTGCTTTAGCTTTAGCCACTCGAATTTTCGATATTCCTTTTTATTTCTTATCAAATGAATGGCATCTTCTTCTGGAAATCCTAGCTATTCTTAGCATGATATTCGGGAATCTCATTGCTATTACTCAAACAAGCATGAAACGTATGCTTGCATATTCGTCCATAGGTCAAATCGGATATGTAATTATTGGAATAATTGTT
+
HGGFLFHC@CHKSGGGEGBBBBFDCBBKPHKLKSRKPOJHMKILGJMKKFFF>*))(%)&%%%'*)*00/23301311333IGGIHIIJFIJLNLSQIJIFISHQNJSJSNIJRH>==>?AAA@ADGKNLSNOSJLSRMJHIINIS955878BBFPNIHLLLGIHHHMHFIHMHLNOMHG:EIDHHJNFHQKJKNSSNSRSLQKKQOLRJLRSLKPOSSONJSNLLSLILSGINHKMPHHHFGKIIJIJHHHIIHKQLSLNQQLSHHJLKJMSKJMMMMKNSKOQP;::::;NILHKMIIHGJPKMISDG?>??@LSHOSMKKMIHGHEJIMLSNNLHGHLMJIROQJONNMOOSLJLKSSSSIIGFGJKILMHIHOOOLPLMJQMLPKMJKLQHMNNJLIKMSLIPLKFJA@>;>:;;NHSGFFJLGHGHSHMQMJKKORLLLKJLPPISRJG=//----/>?FIKHIKMNLNKJKHJONEBA?>:;>GJIHJKPGIHHGHHGLJNSLSRLQKSPGIKFHGFGLLJJKEGDCDHLGMHMQKSIIJSJLNLJKIQSQKOKKSPKEEDG;IHSNISSRPJLSSQKPFHHOISMLIKKLSLKJOKSLFIINRSSLNJQMNOSQFQJJNSKHH=332*2EABCCEKJIKJJOJMNNHGIGJHJFRSSKQLJIA:;IQKLNJGISJEFI:LNHNMJMSSRJFIKJKLLSLSLISMKSMOSSLSSFNJGSRPJLSLNQKPISHGB@AACLDCIHMNSLNNSOKQMHKIILSHKMKNSSJJOSOIKLOSMISISSKLSKLJLJLLONOHKSKPPIHOISKLSOJNNIKROHKGIMJHNIIIECCCCHPLKJLFEJKFHMGINISSLIHFDDD76666>@EIGFHHMHMFKHFGIJLKJJKKJIJOGIKNOIRLMPJ
@46_45CNXP_1
AATCGCAATAATCGGGTTCATTGATATTCCTAGTATAGTAGATGCTATCACACATACAATCATACTCAATTCGATGGAATTGTTTGATCTTAAAGGGGATATTCTATAATTTCGCATGTGAGGGGTTATTTCTTGGTTTCGTCCAGTCATTAATAACTTGATTATTTTTAGATAATAGTAGATAGAAAGAACGCTCGTAAGGAGTCCTATTGAAACCAAGAAATATAGGCCTGCCTGCCATCCACACCAGAATAAATAGAGTTTTCCAAAAAACCTGCTAGTGGAGGAAGACCTCCTAGGGATAGAGACATAGAGCTAAAGAGAGAGCCAAAAAAGGATCTTTTGTGTATAATCCTGCATAATCTCGAATGTTATCAGTTCCGGTACGTAGACCAAATAATATAATGCAAGCAAAAGTTCCTAGATTCATGGCGATACAGAACAGCATATAAGTTATCATGCTCGCATATCCACCATTTGAGTCTCCAACAATTATTCCAATAATTACATATCCGATTTGACCTATGGACGAATATGCAAGCATACGTTTCATGCTTGTTTGAGTAATAGCAATGAGATTCCCGAATATCATGCTAAGAATACTAGGATTTCCAGAAGAAGATGCCATTCATTTGATAAGAAATAAAAAGGAATATCGAAAATTCGAGTGGCTAAAGCTAAAGCAGCTACTTTCGAAGTAACAGAAAGAAAAGCAATGACTGGAGTGGGAGATCCTTCGTATACGTCAGGAGTCCATTGATGAAAAGGGGCTAAGGAAAGCTTGAACCCAATTCCTACAGTGATGAATGTAAGCGCAATTGAAATTCCTGGGGAGTTATACATTTGTGTATTGATAAGACCATTCACTATTTCTTGAAGCTCAATCTCTCCCGGATGAACCATATAGCCAAGAGAAACCATGAACCAGAATAGAAGAGCTTGCCCCACCCATGAGTAAATATTTCATAGTAGCCTCATTAGATCGTATATCTTTCTTGGTATATCCAGATAATAGGTAGGAGCATAAACTGAAACATTCTGGAGCTACAAAGATAGTTATTAAATCGTTAGCACCACATAAAAACATTCCTCCTAGAGTAGCTGTTAATATGAATAACAGAAACTCTGTTATAGCCATTTCTGTACATTCAATGTACTCTACGGATAGAGGAATACAGAGAGTTGAACATAGTAAAATAGAGAATTGAAAGATTTCGTTGAAATTGTTCGTTTGGAAATTTCCTGAAAAGCTAATCATAGGTTCTTCTCTCCATCGGAACAATAGGGCCGTTATGCTCATTACGAAACTTGTTGAAGAGATGAAATATAACCAAGGTATATCTTTTTGATCAGAGGTTAAATCGATCATCAGAAGAAGAATTAGGCCAAAAAGCTAGCATA
+
KKNKMPIJPOKLOOJSSPHCCDCOJFSSKSLKLSOIIKSISHKMIHOKKOIIIJJSSPSSKIPIEHKHFGGIFHJMHHLPSILILJGJEH>;;;@GSNQSJSOGHFFFKGJKJPSOJMKMOJJLNNNJHJE;:999<=>=6667EFEJGOKKJLJIFJSMMLKOJSSSSKGIGGFKOMOEGF;:9=@EFHIJJLIKIIJJSINOKOIOKFIFFJSIIJFJJILHKPJIHMKKIQMIHKJLLINKN55444FIKHILPHJHEDB@HBB++++RNKIJJJJLSLJIKLOILHIJIMIISNOOFDE8''',,0291111=8>B<EEFDCDDCEHIJSSJIHGEOHFKJMOGGHGLSJGGGFGJGIFJSJFGHIKOJIFHGGIJHJEFFDDDDD?=>=>?MJMIHJIIGGGGFFEDCCFGHEFC@?@@ADDECDAA?=97*'&&''))*+,..89:<@FFGFFEFEDCA@:@CFCE>>DGGFIJLJGBABFGJLIGHFEGDGCDDDGIGGDDDCEDEC@?DEFABECBCBCCD@====ALHHFGEEGEECAAABDJJGBCDDCFE=;:;9:BDDDCCDEHFDDDCDA@@ABHNGFGFEFD>>>?<8/...179999?4454337888:01@CDGHFSKNHFGHKMSQLKNHLSOLOJIPJHHHLGGNNNKHIIHJJRKJKNJSHMIKSKJSSJSJHKHPLNPJPSSKCLHLCAIJLHRLKIIJLLNHGHIJIHJIKHGIKILNKJLNK221++,+,410.04+,==BEELKINIEG@410/12246667:@GHCFIIJGKGDHGHMSKKSSLSMIGHGFGFNJIMSSNSIJGHDEHHHLGJKHMHISGEFGFSPLMKJSDECA@EEFGCCCDDFHHICFDFRGGIKKJH?=<</**)8IHGHGGLIKKLLMSKONOQKSONKLJRHOIISKCBBBCIMNKSPHISGDIJSSLQGBS87878JHIHKLQPPSGKIIHSHGGEIEGBAA>=<<=>AEGHGCFGJFFFPLKNGJFJNILLKIIPGHOPMJJLLMMSKHLKPRISSHHGJMGEDDDDED@CNFHFFJKNLPJH@??>>BDBEEFFJHGHMSSODQR??LLIOGSFKFJFMKJNKKMJLHHJOSSLSILHININLLLIIHG==<==CDGGKLIKJKGKOKHIGRPLSHHIKJJHSBECEDMLNIGGHFKIHOJFDBA33.....054+((((-001..112212025;GFHJJLJSJCBCDDIKIJKOKNJLODIJIMMJIGELJKKIFFGHLKIIGKMFL?@FHEHLNHHJHHJGDB@@@AEIFGHGFGF@???@SMSJHNQLPJHHFHFIMFGEDB?@@BGIGHEBAABA<:ESHGI>=>>>FFFABBCEEDEBCEDGIGJCCSJSOMIFFCDFEFEJIMIIGEFEFF
@47_45CNXP_1
AATCGCAATAATCGGGTTCATTGATATTCCTAGTATAGTAGATGCTATCACACATACAATCATACTCAATTCGATGGAATTGTTTGATCTTAAAGGGGATATTCTATAATTTCGCATGTGAGGGGTTATTTCTTGGTTTCGTCCAGTCATTAATAACTTGATTATTTTTAGATAATCGTCGATAGAAAGAACGCTCGTAAGGAGTCCTATTGAAACCAAGAAATATAGGCCTGCCTGCCATCCACACCAGAATAAATAGAGTTTTCCAAAAAAACCTGCTAGTGGAGGAAGACCTCCTAGGGATAAGAGACATAGAGCTAAAGAGAGAGCCAAAAAAGGATCTTTTGTGTATAATCCTGCATAATCTCGAATGTTATCAGTTCCGGTACGTAGACCAAATAATATAATGCAAGCAAAAGTTCCTAGATTCATGGCGATATAGAACAGCATATAAGTTATCATGCTCGCATATCCACCATTTGAGTCTCCAACAATTATTCCAATAATTACATATCCGATTTGACCTATGGACGAATATGCAAGCATACGTTTCATGCTTGTTTGAGTAATAGCAATGAGATTCCCGAATATCATGCTAAGAATAGCTAGGATTTCCAGAAGAAGATGCCATTCATTTGATAAGAAATAAAAAGGAATATCGAAAATTCGAGTGGCTAAAGCTAAAGCAGCTACTTTCGAAGTAACAGAAAGAAAAGCAACGACTGGAGTGGGAGATCCTTCGTATACGTCAGGAGTCCATTGATGAAAAGGGGCTAGGGAAAGCTTGAACCCAATTCCTACAGTGATGAATATAAGCGCAATTGAAATTCCTGGGGAGTTATACATTTGTGTATTGATAAGACCATTCACTATTTCTTGAAGCTCAATCTCTCCCC
+
JKLLHHGOSJSNKKSSHPKOPMSIHFCBBEFGMKOSSPLLMJJKHKHKHKILKKJIJGIIIPQGIKGJMMJHHISHLLRIKKHKMOKMJIKGFHLNKOOSMOPPLKJKNJNKCJJIKJMLMJSLKKKJSSLONSJPPOMJGGGJOILKHMONSOLMPKMJPJSLSQKLSSMNLOSO@@A@?@@?GPJIKLKJHKNOQOKQIQSLKLJMKIKJGLKKJKLKSSKJSPOLKLHJLHKMLOKMMMONKJQJMHOPLJNKOSKMQKMSRSD56>>ESPLMMJOSJKMSNSPLHSSOSJIMLNJJMHGHIHHIIHGKLJGEFIHCCECFID9999:1122SMSSJKKRLSNLSJGHIJLKKIGFFLHHHFHIIGGGIIIIEGEEFHIIHMJHJGFHEEDDEEFGHJHGIIHGIIHEFDDDDEGHEJHFGEEEFIGJNLILHIFKJOKOOMJSLIHPOKJOLRLSKJSMJLKNJMSQIMNLHNFE521115DSSKSQOKLNHLHLOIJHIKKJLLOSONEDELHRMMOQSOIJPJNJHJOLMMRSONSMLQMQSMISLQOLMMKSJJJOQNMSMSP=====>NMMINKIKRDEKGHISLSNKSHIJHKIMLJIMSJFPFHAICA?;;;EIKJGOSILSLJJLOJILHSSJSNKMIAOPPOLLNJI?777@ESSLSHLRJKIILJMNNSJLKNSRMMGHECF=88ILKIIOJLISNJJSMGPJNKLLJSJNNOOKMMJGKPILIIKMLQSLRKONSQ>>>=@><<21111>>CFGKHIIKKIFJIIJNONSLJEHIIJNKHJNMKKKHKJKJHNILJHHJKGJHFEGJKINJSGSJOJOIJJHSGGHKHHIKIOQNLNSNJLJSJSSIIKGGHJJHHJIHJONKSSJIIJJF9999=EA//-2
@48_45CNXP_1
AATCGCAATAATCGGGTTCATTGATATTCCTAGTATAGTAGATGCTATCACACATACAATCATACTCAATTCGATGGAATTGTTTGATCTTAAAGGGGATATTCTATAATTTCGCATGTGAGGGGTTATTTCTTGGTTTCGTCCAGTCATTAATAACTTGATTATTTTTAGATAATAGTAGATAGAAAGAACACTCGTCAAGATTATATTGAAACCAAGAAATATAGGCCTGCCTGCCATCCACACCAGAATAAATAGAGTTTTCCAAAAAAACTCTATTTATTGTGGTGTGAGCAGCCTATATTTCTTGGTTTCAATAGGACTCCTTACGAGCGTTCTTTCTATCTACTATTATCTAAAAATAATCAAGTTATTAATAACTGGGACGAAAACCAAGAAATAACCCCTCACATGCGAAATTATAGAATATCCCCTTTAAGATCAAACATAGTCGATTGAGTATGATTGTATGTGTGATAGCATCTACTATATACTAGGAATATCAATGAACCCGATTATTGGAGTA
+
BHM5545CEDHGFMSLJLOKHSGJKKKJIOJMLKKPHFGFGKHFFGHNE98661110....///..013<=ADHHJLKKHMKSMSIQGCEE??@EILGGEFFJJIMJFGKLNPKLMOKLOKRLJKMLLSKSPSSIIFSL@7777JJHJLNNSSNIHKLIOMSSONNJMMMSKRSHMIHMEJDECCBBDFEEC-++&'(((,--254555578AB=DDFFJIIGOKNSOSSQSOJRNHLAH>B>>@??=>BEEGIIH544458798;/0@HPGD??=>;<=;333,,,++,-,*****&''/018;:67?////195420**+47888933:;;;77756=<7==>=@?<65563334346AA@676..//....016;522213544)(((+''&&&(*3.5878:>?;;:::9:9;;<=A<<==>>???>>><;;<39520,(((&&$$%%*''&&&,./013;>??===>>ABA?@??ACBAA>:766844444.-*))*/)))***2346****+4.***&$$
@49_45CNXP_1
ATGCTAGCTTTTTGGCCTAATTCTTCTTCTGGAAATCCTAGCTATTCTTAGCATGATATTCGGGAATCTCATTGCTATTACTCAAACAAGCATGAAACGTATGCTTGCATATTCGTCCATAGGTCAAATCGGATATGTAATTATTGGAATAATTGTTGGAGACTCAAATGGTGGATATGCGAGCATGATAACTTATATGCTGTTCTATATCGCCATGAATCTAGGAACTTTTGCTTGCATTATATTATTTGGTCTACGTACCGGAACTGATAACATTCGAGATTATGCAGGATTATACACAAAAGATCCTTTTTTGGCTCTCTCTTTAGCTCTATGTCTCTTATCCCTAGGAGGTCTTCCTCCACTAGCAGGTTTTTTTGGAAAACTCTATTTATTCTGGTGTGGATGGCAGGCAGGCCTATATTTCTTGGTTTCAATAGGACTCCTTACGAGCGTTCTTATTATCTACTATTATCTAAAAATAATCAAGTTATTAATGACTGGACGAAACCAAGAAATAACCCCTCACATGCGAAATTATAGAATATCCCCTTTAAGATCAAACAATTCCATCGAATTGAGTATGATTGTATGTGTGATAGCATCTACTATACTAGGAATATCAATGAACCCGATTATTGCGATTA
+
IPIJJPNLHC9766AFGGHNINNISJNIIIIKLNSMMSLJPSNJKLLJOGMILSNSPISSKGJJJSSLKMHJJFGI@BA?762++,-BDDSJKJISLQMSPSOPSOCCBBBHLMKSMNMRLJPQJJLMJJJIPKNSMJNSMPQSSLMMOPMSJNQSSQSMJSKKJIHKNOMMKLJIJKKNKIKPHLOISLPSRQLHSOMKSKLLKKKINIIIGFIPCLMSHEFFMILJKIMSSJLSKMIMSKQIPLQLSKDDF??988888766<KJMOMJKSIKSKJQMPLJNKLKLGIIHLLKKFDHEDGKSSKJJSCECCACCDSSKLOH<=:3,.:OMLHFFLIHSKSQIOIORHJKSJHGKMSNPLOLSRSNHSNSJDAJPJJNKIHNKNLIOIJHMSQMLKGLGLGNMJKSMMSKLKSLPJLKSJNMJNMFEECCFKJSKSSKKPJLNJJJNPINJKHJMNE?D422112JQPJOKNJKKSIHHSSMKSSLIRJOMKQIGFJLEEECD>=64440ACDCBDIFISLHJIFFHILGHSSIJSSJSSJKNIHSNKIJHKKKFHJFGGFKPQJHKHHFFGFIGJKKJFDECBCFJHHHIIHOKSJIIHIHJKFGHGGFJEEEFAAACGLHNIHSJLKIFJHEGGECCDFDDCCC
@50_45CNXP_1
ATGCTAGCAACAACTCGAAGTATGGGTCTAGCTTATTGATACGTTACCGAAAACCTCATTTGAATAAATTTGGAATACATTTTATTTTTTTTATTGACAAGTACTCGTACTCAAAAAAGTTAAAAATTTTTTATTTATATATTTTTTTTGAGTACGCGTTCTTTGGACCTGGTGTATCTTGTCTTTACCACGAATGATTTTCCTTGGTTAACAATAATTGTTGTTTTTCCAATATCTGCTGGTTCATTAATGTTATTTCTCCCGCATAGGGGAAATAAAGTCAATAAATGGTATACTATATGCATTTGCATCTTAGAACTTCTTCTAACGACCTACGCTTTTTGTTATAATTTTAAAATGGACGATCCATTAATTCAACTGTCCGAAGATTATAAATGGATCGATTTTTTTGATTTTTACTGGAGAATGGGAATAGATGGACTTTCTATAGGAACTATTTTACTGACGGGATTTATTACTACTTTAGCCACTTTAGCGGCTTTTCCAGTTACTCGGGATTCCCGATTTTTTCATTTCCTGATGTTAGCAATGTACAGCGGTCAAATAGGATTATTTTCTTCTCGGGATCTTCTACTTTTTTTCATCATGTGGGAATTAGAATTAATTCCCGTTTATCTACTTTTATCCATGTGGGGTGGAAAGAAACGTCTGTATTCGGCTACAAAATTTATTTTGTACACGGCGGAAGTTCTATTTTTTTATTAATAGGAGTTTTA
+
IJLKSKJKJIOFLIJNKKIGKHSHSPSMSJMSSOJ99889KIOKOJJKQLLJPSLLLOJSSJOMKMINRILKIKROKSQNPNPLHFNSSSSSLMQKKFEDGFGLGKEFEC>>=>DFOJKKHAAJLIIEKHSSRKJRMSMSJJBFAELKSJLGHLNAA@@@B>J>8<<<ELKLMHIJGGJFFHIF<87?HGHJGOSSHMIMSOSSQDEKNMHMMLOLMHIFSSOC;@CABLMHHKNRJMNSNKJMQPSSSSSSKSINJKOOKLIPLLSIIIQHKSSGFGHEFEGDNKSILPSJFHHHILOJLMOSFIJ8LLMNNJ>?FHFGHHHHIFGHHGGHIHMLLJSNSSMSSKNKLPIKSSKOJLMHSKGGEHFJKSINJSILSJJJLKJOLHKKQNSSMJSQIMLJIKLJOLSKSSPMISF?SRNSSJMKRMSRIILKNKJMLNLSKMKKKKMIHONOPNHHFQJQONDAAAAFFFEGMQOMKKHJJIJKKJJLJLJNQMKINKJIJKKOPSIIKOHIJILOHJOPRLNJGC:KSSMSGAFGJKLJLIKJMMJHQNJMHOK>==44443333/.....<;<:65;==>DCCCDEDQNSK?><?@ABBJIDEHOOJGJKNLQSSRIMOOSIILPHG@=>C@557766668IEJFFGGJJKMPKHOL>??CGMSIIGGGJGLIHIFEIEGJGFFGIKMLJJJSKIHHGG8870000=>?===>?FIJJSRIGDEEDDCCDDEHIL
@51_45CNXP_1
CGGACAGTTGAATTAATGGATCGTCCATTTTAAAATTATAACAAAAAGCGTAGGTCGTTAGAAGAAGTTCTAAGATGCAAATGCATATAGTATACCATTTATTGACTTTATTTCCCCTATGCGGGAGAAATAACATTAATGAACCAGCAGATATTGGAAAAACAACAATTATTGTTAACCAAGGAAAATCATTCGTGGTAAAGACAAGATACACCAGGTCCAAAGAACGCGTACTCAAAAAAAATATATAAATAAAAAATTTTTAACTTTTTTGAGTACGCGTTCTTTGGACCTGGTGTATCTTGTCTTTACCACGAATGATTTTCCTTGGTTAACAATAATTGTTGTTTTTCCAATCTGTATTCGTCATTAATGTTATTTCTCCCGCATATAAAGTCAATAAATGGTATACTATATGCATTTGCATCTTAGAACTTCTTCTAACGACCTACGCTTTTTGTTATAATTTTAAAATGGACAATCCATTAATTCAACTGTCCGA
+
EHIHGNJOIHJONGKIPELIGFGFFG>>CFA3+*.-,,,,,-;<>ADEEEFGIHSGDCCBENKJJKKSMJKJIHMQNKIOKLRSKSOSKNSKJJLSNKSMNMNQJSEOLRFHI?CCB=FDEDBB0-/B===<<==@E<<GFFEGGJPOKISSJIOKPHNNQOMNJJKNJIM<<<<<MNSOONSIHLSSSPSSLROJNJSKKSMSSI<;:<>?EJHOQEBBBCGJLKJSHGHJHHLIISIKMSSSMHILGJINOHINNKMKKSSSMSNQSMLSS>=<<<@AHEJIFHDI6DJLPPHKLIIFJGLJLK=<<<:<?BC999::;;=;1-410/02<<BCCBC@AAA?AA@=>6<955445'&('&&&(()(()--7765550.-,,++*))((&$$$&'(,,,-/3436:;=?@BFCCCDEHGMJJBIDDCCB:9:::;C99988>>ABACBFFICCA@@FLGDCBCABAAEGC====<>>?333334344;:;=44445<8753
@52_45CNXP_1
AATCGCAATAATCGGGTTCATTGATATTCCTGGTATAGTAGATGCTATCACACATACAATCATACTCAATTCGATGGAATTGTTTGATCTTAAAGGGGATATTCTATAATTTCGCATGTGAGGGGTTATTTCTTGGTTTCGTCCAGTCATTAATAACTTGATTATTTTTAGATAATAGTAGATAGAAAGAACGCTCGTAAGGAGTCCTATTGAAACCAAGAAATATAGGCCTGCCTGCCATCCACACCAGAATAAATAGAGTTTTCCAAAAAAACCTGCTAGTGGAGGAAGACCTCCTAGGGATAAGAGACATAGAGCTAAAGAGAGAGCCAAAAAAGGATCTTTTGTGTATAATCCTGCATAATCTCGAATGTTATCAGTTCCGGTACGTAGACCAAATAATATAATGCAAGCAAAAGTTCCTAGATTCATGGCGATATAGAACAGCATATAAGTTATCATGCTCGCATATCCACCATTTGAGTCTCCAACAATTATTCCAATAATTACATATCCGATTTGACCTATGGACGAA
+
INIPKJJRIHPOHFSLLOMNJSLISOSSKQLSRLPK?@??@JJIJMKNKKSIHKKHSJOKMJSKNJKIHSSKIKSLSSKRLLOPIKNSLSC>>@IMSRQQDLKSMMONNLKKMNMLMSSKKKQKKNNOSMLMSSSMLKSNJMNPJJOHLRSLLRJLILLLSMOKSNLSLMSPLLKOKLLLJGIJKFJKJLPMGFFA???GNJPIABBBPKNHESSLKSLLSLKHOPMLMNIRJSQSIPNSOSLJKLNOSMKMILQSSOJQHPKIIRF<=DGSSNJMNMRJHGHKLIJDGCCCD@EFEFDIHJLKLINMLKMMLJSHSMSKKLSPJMJIIHHHHCNSOLLJKLSOSJOOMSLSKQLLIHKOIIKPKNMJKOMINKPIMLLKPMJOQJKPHMNIHJIJJHJOKOJLMQKKHIEGIIFIGJNJKKLNLHKHPLJHIHFDDEDHIJKOGNIMHSHSNSLPOLLJNHIOLIHFGGEJSMKKIMHJJMLJKOLFDEEEGKHIFGHGFDDDEEHIIGJGHGHHDEEDFKKJGDDDEFGDAAA
@53_45CNXP_1
GGCAATGCAAGGGAAGCCATCGATAAAATAGTGAACATTGTAAATATTTTTGGAATGGAGATAGCCATTCCACCCATTTCATCAAGATAAACAAGCCTAATTCTATCATAACTCGTTCCTGCCAAGAAAAAAAGTGCAGCGCCAATAAATCCATGAGAAATTATTTGTAAAATAGCTCCATTAAGTCCAGGATCCGTTATAGAACTAATACCTATAATTATAAAACCCATATGAGATACAGAAGAATAGGCTATTCTCTTTTTTAAATTACGTTGACCGAGAGATGTTAAAGCTGCATAAATTATTTGGATTGTACCGACTACCAACAACCAAGGAGAAAACATAGAATGAGCGTGGGGTAATAATTCCATATTGATTCGAACCAACCCATAGGCTCCCATTTTTAATAAGATTCCAGCGAGAAGCATACAGGTACTGTAATGTGCCTCACCGTGGGTGTCAGGTAACCAAGTATGTAAAGGTATAATCGGTAATTTGACGGCAAAAGCAATAAGAAATCCAATATAAAATAGTATTTCAAGTGTAACAGGATAGGATTTATTAGCTAAGAGTTCTAAATTTAATGTTGGTTCGTTCGAACCATATAAACTTATACCTAAAACTCCTATTAATAAAAAAATAGAACTTCCTGCCGTGTACAAAATAAATTTTGTAGCCGAATACCAGACGTTTCTTTCCACCCCACATGGATAAAAGTAGATAAACGGGAATTAATTCTAATTCCCACATGATGAAAAAAAGTAGAAGATCCCGAGAAGAAAATAATCCTATTTGACCGCTGTACATTGCTAACATCAGGAAATGAAAAAATCGGGAATCCCGAGTAACTGGAAAAGCCGCTAAAGTGGCTTTTCCGGTTCTTCGGGATTCCCGATTTTTTCATTTTTGTAATCTGCACGGTCGATCAGATTATTTTCTTCTCGGGATCTTCTATTTTTTCATCATGTGGGAATTAGAATTAATTCCCGTTTATCTACTTTTATCCATGTGGGGTGGAAAGAAACGTCTGTATTCGGCTGCAAAATTTATTTTGTACACGGCAGGAAGTTCTATTTTTTTATTAATTAAGAGTAGATTATAAGTTTATATGGTTCGAACAAACCAACATTAAATTTGAGAACTCTTAGCTAATAAATCCTATCCTGTTACACTTGAAATACTATTTTATATTGGATTTCTTATTGCTTTTGCCGTCAAATTACCGATTATACCTTTACATACTTGGTTACCTGACACCCACGTGAGGCGCATTTGGGCCTCTATGCTCTCGCTGGAATCTTATTAAAAATGGGAGCCTATAGGGTCTTCTCGAATCGATATGGAATTATTACCCCCCACACTCAATTCTATGTTTTCTCCTTGGTTGTTGGTAGTCGGTACAATCCAAATAATTTATGCAGCTTTAACATCTCTCGGTCAACGTAATTTAAAAAAGAGAATAGCCTATTCTTCTGTATCTCATATGGGTTTTATAATTATAGGTATTAGTTCTATAACGGATCCTGGACTTAATGGAGCTATTTTACAAATAATTCTCAGCATTTATT
+
KSSMSILSNOQSPSPMNQSJJSIIJJMQK>>?>>MKRLSQSQNNLSSLNOSQMSLSPSOQSKPSLOQSMSLMSKSMSPOJOSNSIKLSPSMSNQSSPSSNSLQKOLNOSOKSJSGNNPSLOMSMMCEDEDLSSNPJLNSMQSNSKKNPLLRSPPMSMQSRSMIMLOSLNPSOSRJOSSSJFSPJOSOSPISSSOOSSSLGHFGHKKLSOPSKSQLRSSLINIJMNSJRQMOSPMJPJNQPSSMSSNKSSOOSSSLMLGQ=:<:HGLISKKONSSMMNSKLMSQSSNQMLSNSSRNKQLNSNSODSLSQRSMPQSKSSSSQMNSNKISIJINLHSLKSKSNSSSSQSSQQSSMJPKSLKMMJQMPNSLSSLPQLMKLSSMPOKSNSSSSSPSHSOSLOSJPLESQSNISNRSPJKSJA==<D>GD;>1111101=>SQLSLSOKSSLECCDCJ??9::8>EB@AACRNRSNJNSLSKQOOIMLLLMKJNSLKLKNMNNNONLJILNSSOSKMIKSHOSSRMSLKIONMLSOMNISJLIINSJHLMLIIJLIOKSSSLMLLRNSRKSLSRLSSJSSNOOSOPQMSSPLLJDCCCBFFEDCDDDHIGIGJGMJEEEFEIIHHLHQJPKLMKLSMPSKKSKSSOLMEHEFHMIFHEFDBBBBCMKHJKIJKMSSSSRJKLHJEGFCBF0)),?FGIE5553/0?@IOKEHNLJIIHGGILMKKMSSMSOLLILMOLIMLLNHIHFISKNPHKRJIML=761./JJ>;;;<MJKMGFD444459;QSOJMJLKOSJHRKIKNJSMHKOJSKOKNOSOSNHIHFFHKSNKH>GJBABBBGFJHNSMMMISLGIIHSHMJJKNSKHHGHFIGJE=;<=81..,&$$%%%%%%'))-6444129:87DJE>:::2.''%%&%%$$%12664*)'&)*%%&-./4;=<;44-----;;:9764++++5<<444BBAA????>>=)%$'$&((((),>6:@BCFCCA@AA?GDKDCC??<865551120,*,)3/:?==;;;<<54434)(((,7<;;:;>DEEDBGINQSHFFKGSHMJJKHHGJISSSKEB820/..--./-..-----113432234///,*(()))((((163111011;=A*))))=>>EDECEDCAA?CCB<:8899BCB>?<;=AA>=<>>>>88889FIHGJJJOFJHKFCCC<67779KSPMSJBE?@D?<=6;<65555;>=;8876:<<:89999>@??=<97620.*&%$$$'(()()))**%$$%--)()**,,++.89>ACGHDCCC?;;:9:<=:30//////00***)''$$$$(((*)))**+.559=<=84400/-+'(&&%&(%%$$%'++--/18<;>@ABFEDGFKFGJFKEDFIFDEDDCAA??>>>@>;76666640-,++(&(+-567:<=>>@@988561,----/044454455669::;=@BEHJGDFFEJIJFFEFFHFHHIJSJPHKFGHHGGEDDSGGFEF>====EFHIFIFEA75357878>BBBBBD:998@;6++++,542**)'%%$%')-02
@54_45CNXP_1
TACGATCGAACAACTCGAAGTATGGGTCTAGCTTATTGATACGTTACCGAAAACCTCATTTGAATAAATTTGGAATACATTTTATTTTTTTTATTGACAAGTACTCGTACTCAAAAAAGTTAAAAATTTTTTATTTATATATTTTTTTTCGTACGCATTCTGGACCTGGTGTATCTTGTCTTTACCATGAATGATTTTCCTTGGTTAACAATAATTGTTGTTTTTCCAATATCTGCTGGTTGATTAATGTTATTTCTCCCGCATAGGGGAAATAAAGTCAATAAATGGTATACTATATGCATTTGCATCTTAGAACTTCTTCTAACGACCTACGCTTTTTGTTATAATTTTAAAATGGACGATCCATTAATTCAACTGTCCGAAGATTATAAATGGATCGATTTTTTTGATTTTTACTGGAGAATGGGAATAGATGGACTTTCTATAGGAACTATTTTACTGACGGGATTTATTACTACTTTAGCCACTTTAGCGGCTTTTCCAGTTACTCGGGATTCCCGATTTTTTCATTTCCTGATGTTAGCAATGTACAGCGGTCAAATAGGATTATTTTCTTCTCGGGATCTTCTACTTTTTTTCATCATGTGGGAATTAGAATTAATTCCCGTTTATCTACTTTTATCCATGTGGGGTGGAAAGAAACGTCTGTATTCGGCTACAAAATTTATTTTGTACACGGCAGGAAGTTCTATTTTTTTATTAATAGGAGTTTTAGGTATAAGTTTATATGGTTCGAACGAACCAACATTAAATTTAGAACTCTTAGCTAATAAATCCTATCCTGTTACACTTGAAATACTATTTTATATTGGATTTCTTATTGCTTTTGCCGTCAAATTACCGATTATACCTTTACATACTTGGTTACCTGACACCCACGGTGAGGCACATTACAGTACCTGTATGCTTCTCGCTGGAATCTTATTAAAAATGGGAGCCTATGGGTTGGTTCGAATCAATATGGAATTATTACCCCACGCTCATTCTATGTTTTCTCCTTGGTTGTTGGTAGTCGGTACAATCCAAATAATTTATGCAGCTTCAACATCTCTCGGTCAACGTAATTTAAAAAAGAGAATAGCCTATTCTTCTGTATCTCATATGGGTTTTATAATTATAGGTATTAGTTCTATAACGGATCCTGGACTTAATGGAGCTATTTTACAAATAATTTCTCATGGATTTATTGGCGCTGCACTTTTTTTCTTGGCAGGAACGAGTTATGATAGAATTAGGCTTGTTTATCTTGATGAAATGGGTGGAATGGCTATCTCCATTCCAAAAATATTTACAATGTTCACTATTTTATCGATGGCTTCCCTTGCATTGCCAAGAAAAAAAGTGCAGCGCCAATAAATCCATGAGAAATTATTTGTAAAATAGCTCCATTAAGTCCAGGATCCGTTATAGAACTAATACCTATAATTATAAAACCCATATGAGATACAGAAGAATAGGCTATTCTCTTTTTTAAATTACGTTGACCGAGAGATGTTGAAGCTGCATAAATTATTTGGATTGTACCGACTACCAACAACCAAGGAGAAAACATAGAATGAGCGTGGGGTAATAATTCCATATTGATTCGAACCAACCCATAGGCTCCCATTTTTAATAAGATTCCAGCAAGCATACAGGTACTGTAATGTGCCTCACCGTGGGTGTCAGGTAACCAAGTATGTAAAGGTATAATCGGTAATTTGACGGCAAAAGCAATAAGAAATCCAATATAAAATAGTATTTCAAGTGTAACAGGATAGGATTTATTAGCTAAGAGTTCTAAATTTAATGTTGGTTCGTTCGAACCATATAAACTTATACCTAAAACTCCTATTAATAAAAAAATAGAACTTCCTGCCGTGTACAAAATAAATTTTGTAGCCGAATACAGACGTTTCTTTCCACCCCACATGGATAAAAGTAGATAAACGGGAATTAATTCTAATTCCCACATGATGAAAAAAAGTAGAAGATCCCGAGAAGAAAATAATCCTATTTGACCGCTGTACATTGCTAACATCAGGAAATGAAAGAATCGAAATGCCGAGTAGCTGGAAAAGCCGCTAAAGTGGCTAAAGTAGTAATAAATCCGTGCATTCGTTCCTATAGAAAGTCCATCTATTCCCATTCTCCAGTAAAAATCAAAAAAATCGATCCATTTATAATCTTCGGACAGTTGAATTAATGGATCGTCCATTTAAAATTATAACAAAAAGCGTAGGTCGTTAGAAGAAGTTCTAAGATGCAAATGCATATAGTATACCATTTATTGACTTTATTTCCCCTATGCGGAGAAATAACATTAATGAACCAGCAGATATTGGAAAAACAACAATTATTGTTAACCAAGGAAAATCATTCATGGTAAAGACAAGATACACCAGGTCCAAAGAACGCGTACTCAAAAAAAATATATAAATAAAAAATTTTTAACTTTTTTGAGTACGAGTACTTGTCAATAAAAAAAATAAAATGTATTCCAAATTTATTCAAAATGAGGTTTTCGGTAACGTATCAATAAGCTAGACCCATACTTCGAGTTGTTCAATCGTAA
+
JF><<<<JMJMEGFEFGJHIHSSGFEDDCCDDHHHHLHIIISIGJHSJGGGIKHLOHFKJLKLJQHJHKKNLJHJGKPPPRKKNS@JMSSSSNMJHESGEFEFGHHGIFGJGBDJQSPMSKBACJSSHJJSSRSKLOLSHGGEQGEIGI,(((*20'''&'''')EJJKOSOSSLSNSRJJISGJRHHGGFEH@EHGHJBJL>>MLSJSSHKNMKLRSMOIQKSLJMKIINMSQMSSIIFF*)))*GIOSMOSQLLQJSLIMML???BFILLKLKHHIC@AAAISIDFFDDH66666@@C8893)000-//,++,-,,,,445GLHHHGJSPSLKSILSPNSPPSQSLLKSMIMMSKMQIFFEFHISIJLSLA??>>BGEKJLHHSJJKQINKNLLHJJFGDEGKLSOE?@?@SJD@??@FHIIGIOGIMG11111555BDDCIFFFQNGJIGGMHIJIILLNOFEEDDKNSSMSKHGBABC?GJOIGHNMIILMKMKLLSLKPLIKLFFFEFMJSJNMSHMKCJIHSNKIJRLMIJLGNPKMHMJKKRHJHFFEGGHIJLKIHGHHGJLRRKQJLIBB><;<<FCJJFEEGEHBJSSLSIJHJOJLKKKORPLHGFGGIJJSH>?G>AILHK@@@?@HKB>HEFDDILIKIHJEHABCGOHSISPILMM==<<=AGEEFA@DBNMSOLPSKLSNLMIGGECMHHSOSOLSPNNSOSSSLNLKLMLMMHINIIKLSLHFGGIKNNSSSMSSJMSKISNKHGMHKIHSLLSOMHIOSJNOSSSKNJSKKMSKSSJOKSLMKSQNPQSRMPLLKLNSMLKNSKOSNKMSOSSKSQOPMSLSNSSSPQMLLSSONPSNKSSKLJJNORQJKMOSKIHH=?CFHGIKKISSSSPSMKJJNHJIGKRNRLKMSKMSSPNJLJKGJJSPPKPRMNPNSPSSSNOSOMNSOQSOKSQSSMMPPLSSMSSRMSQSKRSOSJECCDCHJHHKILONNSLLQOSSQJLMSJSJSMSJPKJKSSQNMLMSPOMJOSSSQNJSLKINNLMNSRLSMSSPSSJILJLKSKKMKMSRSSSSQOSKQSSKOJSMSNSSLKSMSKMSMSSNSPOJKLNJLLISSLSSMMLPPSSSSSSSSPJMSSLSMNLJOOLSSJSLNMSSKSOQOSLSLKKSLSLSLMJOSSONQNSMSMLHOJQSNNSJKJLKKMFSLSJSJQRNSMQMMLPMSSSSNSL>...2=B<<;:89=IIKSPMJKJSPNNLSNOSMJSOKRNNKNOMQLSSFIKGHME<99JIEDA)((*)*6<==>>NIGGHOISJLLPSKNJJKMLSNHKRLOJIIGEGGNKJIHJOIIJMOPMHFJFGSJIJGICEGDEJKSSHFDDDCFGC>:7667;>89DBCCIIJKMQKO>>>=?HPHHHIJHFHJJMLJIGIHJOILILJOHJHFHHEOMLMMPJISKLOLSQSJOOMNSKOKLJMQNNNJSSPSLHNLNOLSJSSSSKJMAA?@73;:?@JOLPONOJJKKSKRLNMMGLLJNRLMKSMNSSQMQOLRKSMSSMRJSSKISKRMOJINLKHMIHJKIE>:>?@DCC;985222512222399:;EGJIJOLQJINSRLMLSLSFHCDEFFC?=;8:=??>B8;8/5AAA?98866433311011((((ACCFEFFSHNKLOJPQSSMKHSFIFHEIKMINSKQIKSJMSSOMSLHJQMLKSSKQMJLNQSIPJKJOLGNOMSKJSJLSRRN--------PKKJHLSKNNKPNSLJKLKLOPMOKOMLKNOOQIPILJKJHLPJJMGFBBBCCSNLKLIJPSSSSMSKNLSLKHJBAAAAAAA@B553223443446=?@>=>AFKIJJFPSKQLLHILMSSIIHMIKJSSOPSLSSSHKGMSJJGJSKSJHLJKMSMKSQJQNJIOOA??8899:CB83789AF@9EDE>???@LGHDGCILNKROOJNRNIKLNSMOLJIIJMSNKGIHOGQI?99=>MJJJHKMSKKNPMKF@DJISJNNLJOLQJMKJKIJOROLFEFEEJHIJNJPJMNJRMJFFFGFFHG@785..-,+,./4>>8:44886200--05<@ACA>===>HDEEBCDACB@@AAAC?@?=;82+%%&####$$%&')//25??AA@@AA@A?>=>>;::875/.+)'(*/5=FFF@7879DCAAACDEDFDHGGBC@@?>AA<<<<;8///.....778:;=><988865540//178:::::8:;=DEE>><;;<<:::667788DGAA>B==;:644443323323=3222225632399AFGGDEDCADDD>IJD<GFA@63++1/0113345668:;<?@@DDCCCECCDFEABFFIJ@4+++,>@@ABCKHIIHGHJGFGFHFFDCDBBFEBCBBBDBFDCDCCAA@<<<;<><;:::866BBACACBDEDAACJIHECA???>@AC>B?>?A@><;9:776767HGF76667@?B@??@@CBDF@??<<755669:00330@@@@=;:::99;;534.--,***,-/./85/6666:>;;<;<@??<<<<<EFEBBBCAA@>:6333<==984)('(++((
@55_45CNXP_1
AATCGCAATAATCGGGTTCATTGATATTCCTAGTATAGTAGATGCTATCACACATACAATCATACTCAATTCGATGGAATTGTTTGATCTTAAAGGGGATATTCTATAATTTCGCATGTGAGGGGTTATTTCTTGGTTTCGTCCAGTCATTAATAACTTGATTATTTTTAGATAATAGTAGATAGAAAGAACGCTCGTAAGGAGTCCTATTGAAACCAAGAAATATAGGCCTGCCTGCCATCCACACCAGAATAAATAGAGTTTTCCAAAAAAACCTGCTAGTGGAGGAAGACCTCCTAGGGATAAGAGACATAGAGCTAAAGAGAGAGCCAAAAAAGGATCTTTTGTGTATAATCCTGCATAATCTCGAATGTTATCAGTTCCGGTACGTAGACCAAATAATATAATGCAAGCAAAAGTTCCTAGATTCATGGCGATATAGAACAGCATATAAGTTATCATGCTCGCATATCCACCATTTGAGTCTCCAACAATTATTCCAATAATTACATATCCGATTTGACCTATGGACGAATATGCAAGCATACGTTTCATGCTTGTTTGAGTAATAGCAATGAGATTCCCGAATATCATGCTAAGAATAGCTAGGATTTCCAGAAGAAGATGCCATTCATTTGATAAGAAATAAAAAGGAATATCGAAAATTCGAGTGGCTAAAGCTAAAGCAGCTACTTTCGAAGTAACAGAAAGAAAGCAACGACTGAGTGGAGATCCTTCGTATTCATCAAGTACATTAAAGAAGTGAAAGAGAGATAAGGAAAAGGTCTGAACCCAATTCCTACAGTGATGAATATAAGCGCAATTGAAATTCCTGGGGAGTTATACATTTGTGTATTGATAAGACCATTCACTATTTCTTGAAGCTCAATCTCTCCCCCGGATGAACCATATAGCCAAGAGAAACCATAAACCAAGATAGAAGAGCTTGCCCCACCCATGAGTAAATATTTCATAGTAGCCTCATTAGATCGTATATCTTTCTTGGTATATCCAGATAATAGGTAGGAGCATAAACTGAAACATTCTAGAGCTACAAAGATAGTTATTAAATCGTTAGCACCACACATAAAAACATTCCTCCTAGAGTAGCTGTTAATATGAATAACAGAAACTCAAAAAAAAAAA
+
ISIOOKKKSHSSNLNQLKIIIIECEDEIHLKJLSRLSLMLSLSNSJSSQOSJLMOKSKSSOMSNSKQQMSSKNKRPKMSIQJCMSOKOMI@;;<>HSOLOSPLLSLLLPMKSMSSOKNSNSNSMSLSHKNSPSS????AAFGFFAALISSNKJPSSPLNLSNJMSOLKSKSSSMOSIKJILLJLBLIHINQQSSONHIGHSQSSJOMSMJLHINQOMHMLSSROKSOPQSQSLNPSSSSKSNSQSNNPSSPSSRLNOONRIIGHEGHB@FFDSSLMSSOSM>>>SNNMLLRLSIIJLKHIJSRPISNNMMNNSPSKMNSISSSKJIKGJIMHPMOSOMOMNQSOSSSSSOKOLMOSLJJJPSMSOPSPONSSSOPMKSRKMKRNOSSLLOMSOJLNQKKORSKSSNLJLPJSIOMSLILJGDCCEEKRNLMLLSSIHIGLLKHJPKORMJOQMSSSKKSMSIISLOJLKKIOMKLRSSPPPKIJPMOKQJOOSOSKKJMKSKQKNSLQKMKKRSNQPKKLSMJSJIKLHKIMEFEHGSQKOMMJMMSPNNSSKNJKMNMMQNSLSMJIJGIKSIGH777778677:;CCDSJIFJJJB:89;;8:ADCPEIKJHBJIHSSNNRMJKIMHLSPQIJOOKISHILGEHKHF>LPNFGHGGFHKJLKJKSSRSNRJJKJNIIQOLKNMMICD>;444564>@@<>>=;3//./+/02+----((((&&%$$%+)((((('%&&((('%%%%%%%%%$$$'&'''(((''*)')(&&&&&%&&&&(('&$$$$$%%$''''7@@?GHEGHKKMJKIJJNKKJIJLKKLLSISOLISOSSNSSNJKSOIJSSIMSQLQIMPMNMSH;555DGJIRISSMSNNEJIIKNSKPKILJJMPSO<:=;;JMJILJKJOMSSOSKLJNMQOJSSKNNKISJLFC/////3<=HHIPJIIJJIKJGJJAN>>>?@SKNNSSHKHNPJIBGJHMMIPJMHMLMGJHJKMNSLRRKSSLKKKRMMIGIHHHPNJMOPJKIJHIIHKMOPSELNPQMSKMJOLKJQLHEA?>:AD=667BDFDEIGGIGFDGHKMHGF>2.IFIFHSJIHJDCFEIMLIECCCDDGFIGHHEHGCCBDBCDB??>:6,'$##$$$#####
@56_45CNXP_1
ATGCTAGCAACAACTCGAAGTATGGGTCTAGCTTATTGATACGTTACCGAAAACCTCATTTGAATAAATTTGGAATACATTTTATTTTTTTTATTGACAAGTACTCGTACTCAAAAAAGTTAAAAATTTTTTATTTATATATTTTTTTTGAGTACGCGTTCTTTGGACCTGGTGTATCTTGTCTTTACCACGAATGATTTTCCTTGGTTAACAATAATTGTTGTTTTTCCAATATCTGCTGGTTCATTAATGTTATTTCTCCCGCATAGGGGAAATAAAGTCAATAAATGGTATACTATATGCATTTGCATCTTAGAACTTCTTCTAACGACCTACGCTTTTTGTTATAATTTTAAAATGGACGATCCATTAATTCAACTGTCCGAAGATTATAAATGGATCGATTTTTTTGATTTTTACTGGAGAATGGGAATAGATGGACTTTCTATAGGAACTATTTTACTGACGGGATTTATTACTACTTTAGCCACTTTAGCGGCTTTTCCAGTTACTCGGGATTCCCGATTTTTTCATTTCCTGATGTTAGCAATGTACAGCGGTCAAATAGGATTATTTTCTTCTCGGGATCTTCTACTTTTTTTCATCATGTGGGAATTAGAATTAATTCCCGTTTATCTACTTTTATCCATGTGGGGTGGAAAGAAACGTCTGTATTCGGCTACAAAATTTATTTTGTACACGGCAGGAAGTTCTATTTTTTTATTAATAGGAGTTTTAGGTATAAGTTTATATGGTTCGAACGAACCAACATTAAATTTAGAACTCTTAGCTAATAAATCCTATCCTGTTACACTTGAAATACTATTTTATATTGGATTTCTTATTGCTTTTGCCGTCAAATTACCGATTATACCTTTACATACTTGGTTACCTGACACCCACGGTGAGGCACATTACAGTACCTGTATGCTTCTCGCTGGAATCTTATTAAAAATGGGAGCCTATGGGTTGGTTCGAATCAATATGGAATTATTACCCCACGCTCATTCTATGTTTTCTCCTTGGTTGTTGGTAGTCGGTACAATCCAAATAATTTATGCAGCTTTAACATCTCTCGGTCAACGTAATTTAAAAAAGAGAATAGCCTATTCTTCTGTATCTCATATGGGTTTTATAATTATAGGTATTAGTTCTATAACGGATCCTGGACTTAATGGAGCTATTTTACAAATAATTTCTCATGGATTTATT
+
MLKKOIKHJNHGHJIEEHIEGGF=======88:HGEGGMJFKFFHDCFHQKKMKOJLGSMOMNKPNLSMISPLSLNMNHSMPNNFDEIQSSSLSLLIHHKKMFHHGHMMIJJFGJJSSSLKJJJJPSJHLSSRSNQKQRLLEBD=EGLMA@@@@IFE976./222=FSNSLSMOQKSLI@:72/-0-,--.;@DJKMKMSSPREFGGKLKKMKOPKJJSJLMNKOHOLKONIKHLLSOJSMLSNLDDGIIKSJNNIOSOOMLD;>>>11112ADDC:;<:;;;<HHNSNKLGHHIIJIKJJHJKJOKLSQMOLJJQHKKIHLLROOSIHIGKHSLNKOLNISPKLSIIMHJOJJJINMLIMMECDBCHGGROLLKMJSJMKSHKIJLLOLLPSJLJKLSJMJSLLEFJSSSJLKCFSSLMLJJJKKLJJSJQMSLOIPILIKHMIJSKKOSJPNHMISJSLKLOLHIGGFEHJSPLQIHHD>@HJFGSJIJHJNGHHGFGFEEGFFGFHJGIGGFEFGJHFHJFJFEFIKSMIHIMJIIGHOIKMKHKHHIMIHGFEDCFEFHMISGFFHIIKSQSNPSOLGHHJHIJJSJJILJISFLSLNLJGHIGFJHJIIOKJFJFFCDEJAF1191-:;;KHMGJHKSSOPSMPSLSJSF??>B;;;@LSOMPMRHNNSSONLSMKMOLHJMKSJONOSSSLNQOSJMJNJSQMISSSSSSOSJSSSOSMQMMLPSPLSF@NNNLMLHQSMNSOSOJKMJJSPSSMOQFKKMSLKNSSMSKRSLOSSSMLOSSKSOSSRSMKSOSSSLISNSKMKLOLMMOQHLMMSRSJSSSMQSPONPSSLSCAAAAKMLJHLNKLPMSIHPMPJQSLSSGHEFHNILQLSMKNHPSNSNSSSOSMMJNOJSMMSLNKJSQSSLLLPSSNSSJLDF;5-,))33>DBFDFFIGSISSSSSLSPRSSQSSQSIOOOIMSMSPKSPSLSMSPSPPJOMMSSMLSMISKKQMMJMOQSKMSSQKSRNPQNSLSQNSQOPRQKSSSSQOLLSMKPSIKLPLMPPJJJMJLJQKQKSLSKLJSSOSSSNJKSPSLSOSSPKOSNNMRLSILKSSPPLJSMSILSLSONQPSSPSMSSSKSMLNIKKSKKKQNPSIOJMKKOSSPOSNNJSMKOPPKHMKQKOSSSMLSMJKKNSMLMSMRJSSIIHJHLONLSJOSOSPLQILJSSMPLL
@57_45CNXP_1
CGTACGTAAACAACTCGAAGTATGGGTCTAGCTTATTGATACGTTACCGAAAACCTCATTTGAATAAATTTGGAATACATTTTATTTTTTTTATTGACAAGTACTCGTACTCAAAAAAGTTAAAAATTTTTTATTTATATATTTTTTTTTTTTTGAGTACGCGTTCTTTGGACCTGGTGTATCTTGTCTTTACCATGAATGATTTTCCTTGGTTAACAATAATTGTTGTTTTTCCAATATCTGCTGGTTCATTAATGTTATTTCTCCCGCATAGGGGAAATAAAGTCAATAAATGGTATACTATATGCATTTGCATCTTAGAACTTCTTCTAACGACCTACGCTTTTTGTTATAATTTTAAAATGGACGATCCATTAATTCAACTGTCCGAAGATTATAAATGGATCGATTTTTTTGATTTTTACTGGAGAATGGGAATAGATGGACTTTCTATAGGAACTATTTTACTGACGGGATTTATTACTACTTTAGCCACTTTAGCGGCTTTTTGCAGTTACTCGGGATTCCCGATTTTTTCATTTCCTGATGTTAGCAATGTACAGCGGTCAAATAGGATTATTTTCTTCTCGGGATCTTCTACTTTTTTTCATCATGTGGGAATTAGAATTAATTCCCCGATTTTATCTACTTTTATCCATGTGGGGTGGAAAGAAACGTCTGTATTCGGCTACAAAATTTATTTTGTACACGGCAGGAAGTTCTATTTTTTTATTAATAGGAGTTTTAGGTATAAGTTTATATGGTTCGAACGAACCAACATTAAATTTAGAACTCTTAGCTAATAAATCCTATCCTGTTACACTTGAAATACTATTTTATATTGGATTTCTTATTGCTTTTGCCGTCAAATTACCGATTATACCTTTACATACTTGGTTACCTGACACCCACGGTGAGGCACATTACAGTACCTGTATGCTTCTCGCTGGAATCTTATTAAAAATGGGAGCCTATGGGTTGGTTCGAATCAATATGGAATTATTACCCCACGCTCATTCTATGTTTTCTCCTTGGTTGTTGGTAGTCGGTACAATCCAAATAATTTATGCAGCTTTAACATCTCTCGGTCAACGTAATTTAAAAAAGAGAATAGCCTATTCTTCTGTATCTCATATGGGTTTTATAATTATAGGTATTAGTTCTATAACGGATCCTGGACTTAATGGAGCTATTTTACAAATAATTTCTCATGGATTTATTGGCGCTGCACTTTTTTTCTTGGCAGGAACGAGTTATGATAGAATTAGGCTTGTTTATCTTGATGAAATGGGTGGAATGGCTATCTCCATTCCAAAAATATTTACAATGTTCACTATTTTATCGATGGCTTCCCTTGCATTGCCA
+
FGHGFQLGIHJHHMSJQKLLJLPOIMONJLPLJHHGJGHLIKLGMIHJKNSPJRSOSOHSSPKQMHSNLKNKKHJKJLIFHHLIJCRNSSSIIHIIIGGFGLFHFGFKGFFJHGJLSRPGKHGINOSKOMSSKNJNELNSEFA:>GMISSSSSE+++,47EGILGGGPHDGHSLSJLMSPMJSSSMQMOSSJMKMIHLQSSGIIJLSKMJEGSMQKMLKKIJIJMJNMSPSQSOSONIKPSSQMSRMOKOSKKPMSKMOHIKSNKSPSSMISFJSQGLSNIIGGGEJLIGMSKOPLIMSMOGIKJKKOIPNKLPKNJKQBFDJGKLKKSIJLMHKHLKNLQMISJLSNKNQLHMNJNQPJJMNSEMIIFFHFHJKOJJLSNJMSNIPMKIIMLJSMMNSNKPQSMOJLGLESKIQSJG?<;PS<32223KKIHIKHMSJGIGJJIIIHGJLPNIMQLSMKKIGDJSJFCCCBEDCDFOLOSMLGJHFISH@BKJHLJKKIILLGGGDH?/('''+112422288=@??;1@?;BLKSKGEIPSMLLMJNEDDCDLINSHGFDECDCFGGKGNGKIJOIOMHKLGJIBCIIFDEFCFJHGHC?D=FGEA@@CGFJJIGKHHMJL?>>>@A>?>?32..+.(((((:<<==>BBGFIEFDEEFHEEDDDFFHGFSSSKOSKKQPQOKOOSMJSHNKSHISSJPKKMMSNSLINSSHQSJQJJLPIMKSSPSSSMSOJNJSNKSLLISJLOIJIJINJSIMLSIKGGIGFA????DDED998443,))*6?=DFEEDBBC@ABCEGFOOOLLKKSSNSMSSMPMPSSSHSOSPOJNJKMOSSKLSNSSSSLKLSJKSQKJH:8888NLOMNLOQSGSSKK::::;SLONSKSQMOSMSMMLNMLMSMOJMSMLNKSNQOPOSSOMSKNPLKINILSSSISKMQSLJSFHFGFSMMLLMNRJLKNOIMLJIFLMILKMPSLJSNSKSOLKNSRJMISMSJRSKQKOSJPKKKMMSKOQMSSSSISSOOLMSOLLJSSSLQSNRKLPPPKPNJJKKSMSROQKMMSSLPMSSILSLSQJSLKQSJKSSPOKSKSLNSSPQJPSNSFKJNSSSSSLSSSMJOSMMJPSSSONSNSSMOPLOSNSOSORKSSNKJJIOKOSROOSKNSLJRRKRLGKJNSOKQOSLLNJPPJMMSSSJOKHSNLSFOOPNHHLJSOKPJLJIPNSJSSJSNOSKNSMPJGHKLSSOLSKLMKNOLNMMSOKMNLSKNLKSSSOMKKSKOLQOSQSLSKOLSONSSJKSSNRNJPIHPMLMKLNORPSNMOMMLPSQCD?CABGOPNSSNKKLNMSSMNKISMLPMOJSFI?6RMJPMOMILN
@58_45CNXP_1
GGCAATGCAAGGGAAGCCATCGATAAAATAGTGAACATTGTAAATATTTTTGGAATGGAGATAGCCATTCCACCCATTTCATCAAGATAAACAAGCCTAATTCTATCATAACTCGTTCCTGCCAAGAAAAAAAGTGCAGCGCCAATAAATCCATGAGAAATTATTTGTAAAATAGCTCCATTAAGTCCAGGATCCGTTATAGAACTAATACCTATAATTATAAAACCCATATGAGATACAGAAGAATAGGCTATTCTCTTTTTAAATTACGTTGACCGAGAGATGTTAAAGCTGCATAAATTATTTGGATTGTACCGACTACCAACAACCAAGGAGAAAACATAGAATGAGCGTGGGGTAATAATTCCATATTGATTCGAACCAACCCATAGGCTCCCATTTTTAATAAGATTCCAGCGAGAAGCATACAGGTACTGTAATGTGCCTCACCGTGGGTGTCAGGTAACCAAGTATGTAAAGGTATAATCGGTAATTTGACGGCAAAAGCGATAGAAATCCAATATAAAATAGTATTTCAAGTGTAACAGGATAGGATTTATTAGCTAAGAGTTCTAAATTTAATGTTGGTTCGTTCGAACCATATAAACTTATACCTAAAACTCCTATTAATAAAAAAATAGAACTTCCTGCCGTGTACAAAATAAATTTTGTAGCCGAATACAGACGTTTCTTTCCACCCCACATGGATAAAAGTCAATTGAACCGGGAATTAATTCTAATTCCCACATGATGAAAAAAAGTAGAAGATCCCCGAGAAGAAAATAATCCTATTTGACCGCTGTACATTGCTAACATCAGGAAATGAAAAAATCGGGAATCCCGAGTAACTGGAAAAGCCGCTAAAGTGGCTAAAGTAGTAATAAATCCCGTCAGTAAAATAGTTCCTATAGAAAGTCCATCTATTCCCATTCTCCAGTAAAAATCAAAAAAATCGATCCATTTATAATCTTCGGACAGTTGAATTAATGGATCGTCCATTAGAAAATTATAACAAAAGCGTAGGTCGTTAGAAGAAGTTCTAAGATGCAAATGCATATAGTATACCATTTATTGACTTTATTTCCCCTATGCGGGAGAAATAACATTAATGAACCAGCAGATATTGGAAAAACAACAATTATTGTTAACCAAGGAAAATCATTCGTGGTAAAGACAAGATACACCAGGTCCAAAGAAC
+
FSSSOIIMJLSJMKKMSKSMSLJJRSMSKMJJSSOSORSSOSOSLMSSSPMMKOSKDFEDNKMMSJIEG@><<<FEFSGGEFFKSRMSRKSSSKLSNLSSSPLSKSSPNSRNSLFFE>>=<<;99;>974<8977555998:::;SEFGHFPHGEEFEERSOSKLMQMNRSSSMLMSSKBCLSMJOKIOJJSSKSIPLOSHIIGRSIMOSPIJMSSLSJMIHMSSISOHKOSSBBBBBKFEHGISKLJOPLSSSPMOOK@=KHHSSSLIKMISKSSR8888=IOLPSNMSPSSMSRKQKMSQI===;;@@@QJNIGIJSJSQIJSNA@@??A???AABBFBHHHNQSJHSSLPKSSSLOQILED880//00?:000014499:FGAEHCISLKKJSSNIFPLJJLRLQHLMLINE<<<;D@>?>BCDCEDCFONJLMOLSSKSKLLDDSJINPHSSPMSGDGEGESISLRHKSPSSLISJKSIIKOSGHHHGISKSLLKDDFEISGJH9992222?>@IEEEKIHHPJKQLRJSMJJLKKMHISSSSIGDC:9:<@GIHJNPMKOFJGJOOSSMNJSNSLJLGHJLKNMKLJRJI77777OSA@1----@889EEGIGKNSOJSNOSJSPSDDDHRMLMQRJNJOJNSHJKKHSKJRSSLNKGGJKSMSSSKMHSJGJHHLLSEC@@@AFKSRNDEBCJJC<>>>66667><3((&&&&&%&'''((-6=;;;;;D;;;;;DJMG@H====><<9;=MJJGIAHFKHJIHPK72>;:FIILOSKJPSRSKKOSSRLSSIHMMLIKHOLIHFFFHFIFBA?;;?<2////79956666???@;3,,-4::?888QLSMLOLNLPLJSOOQSSLSLSLHKGFLLJKIFKHKFFIHEGIJGKH===<<<=<>85556:;:;;C=>>=>AAE9GGHKH:446>JECCCA777?SSKHIHJJMSHSSJNNIHH@@?<=CDDILJMFIHHJKMGDFDD>;:32//.))))*-<C??@@ABAEDBMHGHJJHJHIIIGMFDFHDFFDCEDEOAABSNLSNJKRIHOLJHJIGKLJSSJSSJLDBDCBESO<<<;8AAAB@@=<>=966677*))'''&'+++///4ABIGHLMSSLSONKBAA@CGGB@@FHFJSMHLJKIJKSJIIELPLSGMIMKIHGHJCBBBEACCDDCDHFFKBBB>FIE
@59_45CNXP_1
CGTACGTAAACAACTCGAAGTATGGGTCTAGCTTATTGATACGTTACCGAAAACCTCATTTGAATAAATTTGGAATACATTTTATTTTTTTTATTGACAAGTACTCGTACTCAAAAAAGTTAAAAATTTTTTATTTATATATTTTTTTTGAGTACGCGTTCTTTGGACCTGGTGTATCTTGTCTTTACCATGAATGATTTTCCTTGGTTAACAATAATTGTTGTTTTTCCAATATCTGCTGGTTCATTAATGTTATTTCTCCCGCATAGGGGAAATAAAGTCAATAAATGGTATACTATATGCATTTGCATCTTAGAACTTCTTCTAACGACCTACGCTTTTTGTTATAATTTTAAAATGGACGATCCATTAATTCAACTGTCCGAAGATTATAAATGGATCGATTTTTTTGATTTTTACTGGAGAATGGGAATAGATGGACTTTCTATAGGAACTATTTTACTGACGGGATTTATTACTACTTTAGCCACTTTAGCGGCTTTTCCAGTTACTCGGGATTCCCGATTTTTTCATTTCCTGATGTTAGCAATGTACAGCGGTCAAATAGGATTATTTTCTTCTCGGGATCTTCTACTTTTTTTCATCATGTGGGAATTAGAATTAATTCCCGTTTATCTACTTTTATCCATGTGGGGTGGAAAGAAACGTCTGTATTCGGCTACAAAATTTATTTTGTACACGGCAGGAAGTTCTATTTTTTTATTAATAGGAGTTTTAGGTATAAGTTTATATGGTTCGAACGAACCAACATTAAATTTAGAACTCTTAGCTAATAAATCCTATCCTGTTACACTTGAAATACTATTTTATATTGGATTTCTTATTGCTTTTGCCGTCAAATTACCGATTATACCTTTACATACTTGGTTACCTGACACCCACGGTGAGGCACATTACAGTACCTGTATGCTTCTCGCTGGAATCTTATTAAAAATGGGAGCCTATGGGTTGGTTCGAATCAATATGGAATTATTACCCCACGCTCATTCTATGTTTTCTCCTTGGTTGTTGGTAGTCGGTACAATCCAAATAATTTATGCAGCTTTAACATCTCTCGGTCAACGTAATTTAAAAAAGAGAATAGCCTATTCTTCTGTATCTCATATGGGTTTTATAATTATAGGTATTAGTTCTATAACGGATCCTGGACTTAATGGAGCTATTTTACAAATAATTTCTCATGGATTTATT
+
ILSISHKGFGFFHFGGKKKLSKQHLONJOHHISOIJJLOQJIFGGFHJHILNNSOILEFSPMJSSMJIPNJJKLLRNQIHEDA=A;CFJSSSNHNIHNIHIFHKIHNKIJDDDDINSSMMIHGLSOJHKESSNNNKQMLHHLC:IJISKLJRSSJSIAAC++/,''/LSMSJNSSKSNSSOOSOKONSMSSISJSLJMOILSISMKKSMLSNPNMKKNKKKJRJS4/--KHHHLJKSRPLOLMLPSKNKLKJSMMKQSSOBJKJLSSFSKOGLNDA;;:9;<;;<<FLELKGNINHILGIJKJJRQHKRHSPLO44A@FFHFFKLMPHGJMJNPMJJONNKSSSKKIMJKKKNKNGOJKIIIGDDDEIHSJJJIIHOOMOMPPSOMKMSJS66JKJINJIJH@??>?GSSQJFGAHKSOGFEEEFFGGMMLONIOKLKIKJB@A@@SMKIJINILOKJLLLOJNKSGEEDEDNJKJQKNNJEFJHHIIHHJHHLGGFDEDD@PLKKBBHIJHKHDCBAACACD:CCBEBJSNIHJIHHGIGHHJJFEFFFFGGEFDCBBBCCDGJLCBAACGGGGSOQSJFJGDCCCFEFHPJKMJG>LKSSHDGESIKOJJNQSPLLLSMKSSIJI8662553378898;=>SLKHSJHIMIIOOKKSLLJSKSNPPOLOSSOKSMLOQKSKIKIHNKNLSLSNORKMSSNKCBCCCOISSPQLQIMNSSSOKSOSLNJMOMKQMSMKJMIKKEDSMRILNOMLMSOKIFHGSMQLMKSNMONFGEHIFFHFHSISG@@ADMSSISLPORSJSKOJSKQSKKSKKKISRSPLSOSJMRQSRMOKLJSSMSNPA:8889<EGEGKKPMJNSSLMSOIIPNSLJSJMSSSSLIJSMOLKMSPOISLOONSSSSMMSSSQJLSMSROLPMSKSHLNMSSSKKIGNKSE8875211234432355655549:<BHHGGISQLSLSSSJSJMSKSSJNNLPLSRSSSJSLSLMMJKKKMLOSSOMSJSJSSNRMRNLPQINOOSSSKSLSSKOSKOKSSSLMLNLSLLSJSMSRSMOJNSKLOSNSOMOLPSNMOJHKKJISSLNJIKISOJIKSOSMSKIKOISSOQOOMIMNSKPPLMSJQONMLOSSLPLNNOSNSSLSKNPSJKSSMMLMHSJSJQPNMSMMHIHPOSSLILKJONSPSPSOSKJONSNSSJKSPISNOPPN
@60_45CNXP_1
ATGCTAGCAACAACTCGAAGTATGGGTCTAGCTTATTGATACGTTACCGAAAACCTCATTTGAATAAATTTGGAATACATTTTATTTTTTTTATTGACAAGTACTCGTACTCAAAAAAGTTAAAAATTTTTTATTTATATATTTTTTTTGAGTACGCGTTCTTTGGACCTGGTGTATCTTGTCTTTACCACGAATGATTTTCCTTGGTTAACAATAATTGTTGTTTTTCCAATATCTGCTGGTTCATTAATGTTATTTCTCCCGCATAGGGGAAATAAAGTCAATAAATGGTATACTATATGCATTTGCATCTTAGAACTTCTTCTAACGACCTACGCTTTTTGTTATAATTTTAAAATGGACGATCCATTAATTCAACTGTCCGAAGATTATAAATGGATCGATTTTTTTGATTTTTACTGGAGAATGGGAATAGATGGACTTTCTATAGGAACTATTTTACTGACGGGATTTATTACTACTTTAGCCACTTTAGCGGCTTTTCCAGTTACTCGGGATTCCCGATTTTTTCATTTCCTGATGTTAGCAATGTACAGCGGTCAAATAGGATTATTTTCTTCGGGATCTTCTACTTTTTTTCATCATGTGGGAATTAGAATTAATTCCCGTTTATCTACTTTTATCCATGTGGGGTGGAAAGAAACGTCTGTATTCGGCTACAAAATTTATTTTGTACACGGCAGGAAGTTCTATTTTTTTATTAATAGGAGTTTTAGGTATAAGTTTATATGGTTCGAACGAACCAACATTAATTTTAGAACTCTTAGCTAATAAATCCTATCCTGTTACACTTGAAATACTATTTTATATTGGATTTCTTATTGCTTTTGCCGTCAAATTACCGATTATACCTTTACATACTTGGTTACCTGACACCCACGGTGAGGCACATTACAGTACCTGTATGCTTCTCGCTGGAATCTTATTAAAAATGGGAGCCTATGGGTTGGTTCGAATCAATATGGAATTATTACCCCACGCTCATTCTATGTTTTCTCCTTGGTTGTTGGTAGTCGGTACAATCCAAATAATTTATGCAGCTTTAACATCTCTCGGTCAACGTAATTTAAAAAAGAGAATAGCCTATTCTTCTGTATCTCATATGGGTTTTATAATTATAGGTATTAGTTCTATAACGGATCCTGGACTTAATGGAGCTATTTTACAAATAATTTCTCATGGATTTATTGGCGCTGCACTTTTTTTCTTGGCAGGAACGAGTTATGATAGAATTAGGCTTGTTTATCTTGATGAAATGGGTGGAATGGCTATCTCCATTCCAAAAATATTTACAATGTTCACTATTTTATCGATGGCTTCCCTTGCATTGCCA
+
IJKHGJJNIJIMKIPKILHHLLIIJKLKPLSPSIE66667PHHGIELIGHHINLSMIIMQLNSLJSMSJQKJIJLKLSLMLSSJJGOKSSSSMPRJGNJIHJIIMIKJIIHKGFPISSHIHBCIIKFCIDSSOMSMRNNRKMF<ADKSSIFEFFS986660033-1112FIKKQMNLMKKMLNLKNFKMKPKJOSLSRISQSSSKISKQSKSNLLNMNJKSSJIIGB==MJHGMKKSLKKSLKMLSOJJJKHIKMSMKSMPPKMLJMEIJLIOOQNJQLJJKSLRLSSMPIKGJHMSSMJMSMOSILKLSLQLOKHHIGJKKQSRKIJHGIHILLKKQIMSSSSSSHHKIGIIOHSKJKJRIGDEEEHGGGJINSISSJHGIKKIGGILJIHOBCCB@A@@ACB@BEKSSSLNCCQQSIFGEDJHIJHHIIHIGHGFEFGGFGGGGKQIIJHJMFFDFFQKPSLNMIHGFEEKKSSKSHRSJSLMHLLRMKHLIIKJFFGGHGOKHBCFJJHG<;;CDFDFHJCCBBBDAKJDDHIHGHFEFFHHGGFFFHJIGHBDBBDDB75548?@@@FDDEGO610--588ABCEDDEGEEKEOJJIFQ>===>>ARMSSPKJRMOHLOMSKNJKSNLOIKKIGLSSLLIMSQOIPMLOSSHD???EKSJGLSKNLPMKSKOKJSNSKOJKSSMJRSLPSONKOKRSSNMKSKLSSRLRLMOOSSSNSSKMMJSJJKIJOOPKMOKSILJMOLLKNKSORONONKKIGGIKLKKKSMC7))D7*IIISLNKLOSSOQKIKMLSMSLKSSSSPMHKNLMNMHJMNINKKOLJSSOSKMOLPHMNMPSSKSNNSSMNOQSMONMMSLKSOINMMQNSQLSMMLSOSLOPKR?<<>JLSSPLOSKOILNSSILMSSOSPSLJJHHKJSFIGSOSKMSKSSNQMPSKOJQSSOSMPPOMNHLSLMOIKKLNKKHLLJLSPJPLJ54444GLNNOSSJNPOSRLNIJKKLKLLNKLSJSSKJHHGNHDIEEEMLNSPNSSSSLSSSLMRLJHLKHLMIJKKMNKLKSOMSSMLSSSROOMSSRLHHJOOMSOKMSMJSSOJNJOSLJKIMIKILIHHJNINSKLJNSLNKSNJSNLNMOOQPNNOPJPKMLHMPPNKKONMSMSKPJRJLMNSSNRNSSKOKJJJNOPOSQKSQSSRSSRNNLISKMPOOQPMLKSLKPSSNMMNJROLLSNJSKRSSLOSMISNLNNNOSRSPLLJMKOOMJKSKLOMNKPNNMMMIKSSNSLKKKMSQQPPJSIIIGJILJJOSQMKSSSSLSNLOMMLGQKINIHHSMIOSNSQSSSSSMKSKJKKRSLNJMHLKKHIKDEA
@61_45CNXP_1
ATGCTAGCAACAACTCGAAGTATGGGTCTAGCTTATTGATACGTTACCGAAAACCTCATTTGAATAAATTTGGAATACATTTTATTTTTTTTATTGACAAGTACTCGTACTCAAAAAAGTTAAAAATTTTTTATTTATATATTTTTTTTGAGTACGCGTTCTTTGGACCTGGTGTATCTTGTCTTTACCATGAATGATTTTCCTTGGTTAACAATAATTGTTGTTTTTCCAATATCTGCTGGTTCATTAATGTTATTTCTCCCGCATAGGGGAAATAAAGTCAATAAATGGTATACTATATGCATTTGCATCTTAGAACTTCTTCTAACGACCTACGCTTTTTGTTATAATTTTAAAATGGACGATCCATTAATTCAACTGTCCGAAGATTATAAATGGATCGATTTTTTTGATTTTTACTGGAGAATGGGAATAGATGGACTTTCTATAGGAACTATTTTACTGACGGGATTTATTACTACTTTAGCCACTTTAGCGGCTTTTCCAGTTACTCGGGATTCCCGATTTTTTCATTTCCTGATGTTAGCAATGTACAGCGGTCAAATAGGATTATTTTCTTCTCGGGATCTTCTACTTTTTTTCATCATGTGGGAATTAGAATTAATTCCCATTTTATGTACTATACCATGTGGGGTGGAAAGAAACGTCTGTATTCGGCTACAAAATTTATTTTGTACACGGCAGGAAGTTCTATTTTTTTATTAATAGGAGTTTTAGGTATAAGTTTATATGGTTCGAACGAACCAACATTAAATTTAGAACTCTTAGCTAATAAATCCTATCCTGTTACACTTGAAATACTATTTTATATTGGATTTCTTATTGCTTTTGCCGTCAAATCACCGATTATACCTTTACATACTTGGTTACCTGACACCCACGGTGAGGCACATTACAGTACCTGTATGCTTCTCGCTGGAATCTTATTAAAAATGGGAGCCTATGGGTTGGTTCGAATCAATATGGAATTATTACCCCACGCTCATTCTATGTTTTCTCCTTGGTTGTTGGTAGTCGGTACAATCCAAATAATTTATGCAGCTTTAACATCTCCCGGTCAACGTAATTTAAAAAAGAGAATAGCCTATTCTTCTGTATCTCATATGGGTTTTATAATTATAGGTATTAGTTCTATAACGGATCCTGGACTTAATGGAGCTATTTTACAAATAATTTCTCATGGATTTATTGGCGCTGCACTTTTTTTCTTGGCAGGAACGAGTTATGATAGAATTAGGCTTGTTTATCTTGATGAAATGGGTGGAATGGCTATCTCCATTCCAAAAATATTTACAATGTTCACTATTTTATCGATGGCTTCCCTTGCATTA
+
IJKSMSLOSLLRMLQKKSSOPKJJMLPNSGC==>=>DCCEEJHFD>?FHMLILLMSSLJKNPQSJIIOLSOJKHLQPMNSJSQGIAFJSSSSPPLJLJQJRSMLMLHRJKHECCGHSSJJICCHLQJGHISSNLMLMSORMOAD@JSSPLSISSLBCBCEEDCB<ACMMJJOJPLOKOKSQKCJFIHJOKJOPQIJIPGJKKLNSNPLSLPKSMSNSMQLOSOSOPSOJSMKPOLPSKMMRSLSPMNPSMQKMSMSSNLNOISKSSNSSNJMLSPJCC@:8888IIOJNJLLGGJNOSSLLSIOLLSKSOLIMD00<<??ADEEGJNRKJLPJSRSSNSLSMLKSKMOPQNKSSSJOSLJHJJJKIKLJSSIMNSKMLNMLHLSKSJQPPMMMIKSIABAAA32222B>D4,,,,/GIILLKIJLIGEHIJKQQJIHGGFH@>;;;==?IRHPJKLJHJSSNSSLSOGIEFIJLOSNSSNJHEEE@A??5556@6BDDIHHNJPNIJEHGEDF??@>>BCA;:032223<KE<==PHLIIFNIIINIHJLGMIHLFFEFGIIIJIJIFHGJIISKSKNPSLLECBCDGFILLHIHGECRLSOLJHJ;;;;<DSSLHRHCBB@ACBDA770%%%%&()&&&)&&&'''''CEFNMPIIQDFCBKJRSSPMKRMKRSLHOQOOKOMRSMPNMLKIJISLSKLKJLJJMSSMSLPPQSMOPSSSQSSNJJJJSKKLIILLNILIRMIGSKKOGOLSLLSNKNLMISIGNMNSPSNSJGIHLMISOMKKSSLMSJLSSJSSPPLSKMMSSIMKIGPQKIKONLSIMSSSORLOSOOLQSGJLNOSMNJMISPMSNNJLMIIMQPSOQSSNIHHJSKSIMKMIKLLSOMOLSNOSMSPOOSSSKKOSSSRSPKPMSSMSRMSSMSQSMOIKJSPJNOSSRMLJOKJSQPKSNMQQIISRLKNJQLHSSRSLSPLNJIOJNPRMSRKQLSSLSKKMJNRSNSGNE@LDFEDCDB43333FMMLLSRMSMNSOSMLSMOSMSHPMJKSSLSSLKKKOHLPHLKSJSISKSMSSSSLOSLONSLOIKOJHIILSNSKNKSPOSSLSSJKJIIKKJMLPKKQSSPRSKORKMMMHOSLMPSSOJKKKOMMPJMMLNLKKKSSNQHJIIIOMSNLPLLMSMJMJQILJIHIJIMSPPSIMOIJMIILLPLMJKSHSSMPSSSJSMKMIJJJJNIMMSSSKLJSJKNLNKNKJHLMQJMSOSQOONLPSLNMLHKSPSQLKKNKHJKHJMHHMMJSMKJIHHKLKNKJQOOKIIFJOJJIGH@CABCCEHJHGIJGDDDFHHHB>>>?AFGHLI?=D=>ECDD
@62_45CNXP_1
GGCAATGCAAGGGAAGCCATCGATAAAATAGTGAACATTGTAAATATTTTTGGAATGGAGATAGCCATTCCACCCATTTCATCAAGATAAACAAGCCTAATTCTATCATAACTCGTTCCTGCCAAGAAAAAAAGTGCAGCGCCAATAAATCCATGAGAAATTATTTGTAAAATAGCTCCATTAAGTCCAGGATCCGTTATAGAACTAATACCTATAATTATAAAACCCATATGAGATACAGAAGAATAGGCTATTCTCTTTTTTAAATTACGTTGACCGAGAGATGTTAAAGCTGCATAAATTATTTGGATTGTACCGACTACCAACAACCAAGGAGAAAACATAGAATGAGCGTGGGGTAATAATTCCATATTGATTCGAACCAACCCATAGGCTCCCATTTTTAATAAGATTCCAGCGAGAAGCATACAGGTACTGTAATGTGCCTCACCGTGGGTGTCAGGTAACCAAGTATGTAAAGGTATAATCGGTAATTTGACGGCAAAAGCAATAAGAAATCCAATATAAAATAGTATTTCAAGTGTAACAGGATAGGATTTATTAGCTAAGAGTTCTAAATTTAATGTTGGTTCGTTCGAACCATATAAACTTATACCTAAAACTCCTATTAATAAAAAAATAGAACTTCCTGCCGTGTACAAAATAAATTTTGTAGCCGAATACAGACGTTTCTTTCCACCCCACATGGATAAAAGTAGATAAACGGGAATTAATTCTAATTCCCACATGATGAAAAAAAGTAGAAGATCCCGAGAAGAAAATAATCCTATTTGACCGCTGTACATTGCTAACATCAGGAAATGAAAAAATCGGGAATCCCGAGTAACTGGAAAAGCCGCTAAAGTGGCTAAAGTAGTAATAAATCCCGTCAGTAAAATAGTTCCTATAGAAAGTCCATCTATTCCCATTCTCCAGTAAAAATCAAAAAAATCGATCCATTTATAATCTTCGGACAGTTGAATTAATGGATCGTCCATTTTAAAATTATAACAAAAAGCGTAGGTCGTTAGAAGAAGTTCTAAGATGCAAATGCATATAGTATACCATTTATTGACTTTATTTCCCCTATGCGGGAGAAATAACATTAATGAACCAGCAGATATTGGAAAAACAACAATTATTGTTAACCAAGGAAAATCATTCATGGTAAAGACAAGATACACTAGGTCCAAAGAACGCGTACTCAAAAAAAATATATAAATAAAAAATTTTTAACTTTTTTGAGTACGAGTACTTGTCAATAAAAAAAATAAAATGTATTCCAAATTTATTCAAATGAGGTTTTCGGTAACGTATCAATAAGCTAGACCCATACTTCGAGTTGTTCGATCGTAA
+
SSLSKSMSLSSSOLLSLPJOFIFFEISNKNSKOGSSSSOSMRMOSSILSSSPLKPSOMSLSJLSKKLLSSSRRORHPI;8888RLPRKSMSSPKNLLJ??9533346CBJLSSLMQSJOMPSKSKIJMKDJSSLQSMLNSSIPLLMMSSSNSPSOPLLOSSSKNMNPLKKSSSNSLSSLMSSMOSSQMNPNMSQNOQSRSSSMQJQPNSNSLJSSSMSNRNKPSSOSJNKPJSSPNSLJSKNSOPRNSOSSSNSPSORSSIHKSNSSRPMSISSJLMBEHCIHKRPPOSLKSSLSSJINSMLJJHFIDGFDDDD@BDDDSLINMOMLBBBAB=<=>6446KGIHHFKIM>>>==EEKPSJLSSNNSOMNIOSMPQISPPSSJHSSSSQNMPLSMSSJSLJHGSSSRJOQSLQJSOSMLOSIQMSJHMMNSKNNPSJKPLOLKSKPSIORJNSOPLLLLKHJJJHNLOSSSSQLPKNOKJILKSIGJMKSNIJMLOMMMLKHIHILNNSN88887777KHISKKILLHKIIILISMRISKJJJMKGJKHIKHFJHSMKOKKSSOSLSLHSDMKHPLQPSLSPSLLNKSQKSLKHGGHIKJJIINHLJJMM<999:DNCC777LKMJHJIIJKIMIIHPSSSOISLPMPSHGFEHGCCBBBEDCFHFGLHIJMNNLLIHKIMSSMPMOPSPJKOMNNOHKKSLSLMSSGPOJOGHKOMSLRQLMOSJOMMMSPLLLJGAAABCKKILFEEDEMK:8789KSKKJHILQPMSBGA8GPLLQJNPSIOOJQLHLLMSKJNSSHJNJHSKSLKLJG::88866667ADA>>>JJJROKRJKJPSOKSMINQQSLNIHJMQMKHGHLFHNFQMKSLKSKLKKLILSJJSOKLLIHEIHJMJQJKMNKOOMNPSIIISOKOJMKIPJKIPPHJKFIKJSSOJNMMLLNJNEADDFPSSSKSIKGOMKSIJNORSJMKLOKRMJJPIKJOSMLKOMSONPJSKSJJJKIHJNLQSOSLMJKJMNSRPMSJIKJ:888599:JJLNKMMQINLKKLNJSMHJSKLSMSNSMPIPKNPLLSQLGFCDCDCHIMKLPIEFDEKHIHGKOSKMMMSSSSOQMHHONHMQHIHNLLJPNHJSRSSJLLHKJMKJLMMJNMNQPKRSLGSKNQJLNLIJNSILLIRHJMJGFEEEGGHIIKGGIGHGHJJNSRHCCBDEFEDDHSSSNMGFGEFEJHCFFHMLIISJKJHEDGGMKSOKHKGKDBCCDHFHIHD20++/00AGGFKEEGIKJHFEEDEEGHGLNAB>88;BDHMSGJHILEA@?@BFGHGFIIGKJHKHHEBAAACCDDE@EDBCCEFHHIGBBA@AABB
@63_45CNXP_1
ACAAAAAGCGTAGGTCGTTAGAAGAAGTTCTAAGATGCAAATGCATATAGTATACCATTTATTGACTTTATTTCCCCTATGCGGGAGAAATAACATTAATGAACCAGCAGATATTGGAAAAACAACAATTATTGTTAACCAAGGAAAATCATTCATGGTAAAGACAAGATACACCAGGTCCAAAGAACGCGTACTCAAAAAAAATATATAAATAAAAAATTTTTAACTTTTTTGAGTACGAGTACTTGTCAATAAAAAAAATAAAATGTATTCCAAATTTATTCAAATGAGGTTTTCCTTGGTTAACAATAATTGTTGTTTTTCCAATATCTGCTGGTTCATTAATGTTATTTCTCCCGCATAGGGGAAATAAAGTCAATAAATGGTATACTATATGCATTTGCATCTTAGAACTTCTTCTAACGACCTACGCTTTT
+
KKIIGQPNNIKKJILJLQKFFFFILMFDCABBCCKMLHLIOGKSMGKQIJIKGJSGHJLLLSMHSIFMIGNDD7;B>6?CDSHJMIHFGGFMSSSID?<>7777FKKKJJJKLJKOSKMSSMKRKKNISIQRLOKPJMMNJIJKKKSMMKQIHJKHIKSJIIKSLMIIJKJILILJJKNJNHGHHHJMFGFJGSKQICDIDSSLLGMPKHJQSAEGFJC@7;??:9.---AAB>>>BGGFSGIJFFGISILKKHFHILSSSMCGGKJJNMOIKSJJJPJJ=<=<=HILSNGNKMSKSNID>>AGMPIIJKKPOJMSLLJFKSSPPHFGLSKMMISGEDE?555:;GGIF@:999<:1/-;555559;@KJBAHEEHJHGIHHC>IHKHIIILHJDCDJEGKIGLHLGGHFEIIBEG<;ABBFFEGGEDFDC?=>9;@
@64_45CNXP_1
AATCGCAATAATCGGGTTCATTGATATTCCTAGTATAGTAGATGCTATCACACATACAATCATACTCAATTCGATGGAATTGTTTGATCTAAAGGGGATATTCTATAATTTCGCATGTGAGGGGTTATTTCTTGGTTTCGTCCAGTCATTAATAACTTGATTATTTTTAGATAATAGTAGATAGAAAGAACGCTCGTAAGGAGTCCTATTGAAACCAAGAAATATAGGCCTGCCTGCCATCCACACCAGAATAAATAGAGTTTTCCAAAAAAACCTGCTAGTGGAGGAAGACCTCCTAGGGATAAGAGACATAGAGCTAAAGAGAGAGCCAAAAAAGGATCTTTTGTGTATAATCCTGCATAATCTCGAATGTTATCAGTTCCGGTACGTAGACCAAATAATATAATGCAAGCAAAAGTTCCTAGATTCATGGCGATATAGAACAGCATATAAGTTATCATGCTCGCATATCCACCATTTGAGTCTCCAACAATTATTCCAATAATTACATATCCGATTTGACCTATGGACGAATATGCAAGCATACGTTTCATGCTTGTTTGAGTAATAGCAATGAGATTCCCGAATATCATGCTAAGAATAGCTAGGATTTCCAGAAGAAGAATTAGGCCAAAAACGATCGTAA
+
OSIPJLSOLLJLIKMSJLOSOSKMILSLJSSFFGGJCBCDDDEFSJPJLSJJMJSKSKRSNSLKNPSOMSLNPJHLJNNMRLJNMLMMKKABA9FIKMRGSOGJHHGOSLNROQKLKSOMJMJLSSISLNMKSGJJILOKSJSKMKLJIJKMMMJPOSKNIJMOMRSSKMSOKSQMKSKKMRKSSMIMPJSRSLQLRONPNSNOJMHPOQLIQOKMLLMKMJKJSHSLIJLHILKSKPJSNSPPONSRKSPKNKLSNIKFSMOSRQDDKJJSKKKLNKSOOLNLMJQPSSQLOJNNRSKKOSSNSKORSRQNGHAEEFJKMKHKICBCCBJIKQSSRSOSNLSSQSSMSPLOKJNRJLMPOSLHIKQSPJSOSRKKSNMJMLSLJQLQKSGJHGJIKNSSSLJOPOMOGKHKGIKHJB@@@@HHMGOSJOPMIFGEHGHGHKKLKSMKHLJNONIPLHMJOONILLKJKLKNJOJOSNNPOKSSJSINLLSLKQMKKSOSLLOJJOGHGHHJINRJIHIJOSMHJKIHFHFDDDEHLSLJRPMLSKIHGJHJIOIFIJHGJMIHLQHJJIOGHGHGFGDDD?=5//444FDEEDFFAA>;966589:::=SSLGLHIHRKSPQHHHHGEFLHHRJJMJEDFABCBB
@65_45CNXP_1
GGCAATGCAAGGGAAGCCATCGATAAAATAGTGAACATTGTAAATATTTTTGGAATGGAGATAGCCATTCCACCCATTTCATCAAGATAAACAAGCCTAATTCTATCATAACTCGTTCCTGCCAAGAAAAAAAGTGCAGCGCCAATAAATCCATGAGAAATTATTTGTAAAATAGCTCCATTAAGTCCAGGATCCGTTATAGAACTAATACCTATAATTATAAAACCCATATGAGATACAGAAGAATAGGCTATTCTCTTTTTTAAATTACGTTGACCGAGAGATGTTAAAGCTGCATAAATTATTTGGATTGTACCGACTACCAACAACCAAGGAGAAAACATAGAATGAGCGTGGGGTAATAATTCCATATTGATTCGAACCAACCCATAGGCTCCCATTTTTAATAAGATTCCAGCGAGAAGCATACAGGTACTGTAATGTGCCTCACCGTGGGTGTCAGGTAACCAAGTATGTAAAGGTATAATCGGTAATTTGACGGCAAAAGCAATAAGAAATCCAATATAAAATAGTATTTCAAGTGTAACAGGATAGGATTTATTAGCTAAGAGTTCTAAATTTAATGTTGGTTCGTTCGAACCATATAAACTTATACCTAAAACTCCTATTAATAAAAAAATAGAACTTCCTGCCGTGTACAAAATAAATTTTGTAGCCGAATACAGACGTTTCTTTCCACCCCACATGGATAAAAGTAGATAAACGGGAATTAATTCTAATTCCCACATGATGAAAAAAAGTAGAAGATCCCGAGAAGAAAATAATCCTATTTGACCGCTGTACATTGCTAACATCAGGAAATGAAAAAATCGGGAATCCCGAGTAACTGGAAAAGCCGCTAAAGTGGCTAAAGTAGTAATAAATCCCGTCAGTAAAATAGTTCCTATAGAAAGTCCATCTATTCCCATTCTCCAGTAAAAATCAAAAAAATCGATCCATTTATAATCTTCGGACAGTTGAATTAATGGATCGTCCATTTTAAAATTATAACAAAAAGCGTAGGTCGTTAGAAGAAGTTCTAAGATGCAAATGCATATAGTATACCATTTATTGACTTTATTTCCCCTATGCGGGAGAAATAACATTAATGAACCAGCAGATATTGGAAAAACAACAATTATTGTTAACCAAGGAAAATCATTCGTGGTAAAGACAAGATACACCAGGTCCAAAGAACGCGTACTCAAAAAAAATATATAAATAAAAAATTTTTAACTTTTTTGAGTACGAGTACTTGTCAATAAAAAAAATAAAATGTATTCCAAATTTATTCAAATGAGGTTTTCGGTAACGTATCAATAAGCTAGACCCATACTTCGAGTTGTTGCTAGCTTATTGATACGTTACCGAAAGCTCATTTGAATAAATTTGGAATACATTTTATTTTTTTTATTGACAAGTACTCGTACTCAAAAAATTTAAAAATTTTTTATTTATATATTTTTTTTGAGTACGCGTTCTTTGGACCTGGTGTATCTTGTCTTCACCGAATGATTTTCCTTGGTTAACAATAATTGTTGTTTTTCCAATATCTGTCGGTTCATTAATGTTATTTCTCCCGCATAGGGGAAATAAAGTCAATAAATGGTATACTATATGCATTTGCATCTTAGAACTTCTTCTACGCTTTTTGTTATAATTTTAAAATGGACGATCCATTAATTCAACTGTCCGAAGATTATAAATAGATCGATTTTTTTGATTTTTACTGGAGAATGGGAATAGATGGACTTTCTATAGTATTTTTATTGACGGGATTTATTACTACTTTAGCCGAAAAAAAAAAAAAAAA
+
NLKNSSSSILSSNRSKSSLSLRJPHSSMKKKSLLSNJLKSMMSKNNISQNRMSSSSSNLOLRNNMSRJOIKSPSRRSRPLSSJPSQPQNNNQMNJSSKJKPLKSONSSSSSSSKFSOMNJQRLMPLKISILSJLHKNJMMHIMSJLPLQRSHIQNSOPLPLSISLOOLSSSNOPNLSHJIKGJNIKGJPSNNOSKOLOJJKJLKSJJKHOOSLLJSOOSMMNKMQMLSONSOSSSSSOSQMSRNSOOPNQSKKSOLRPKJFHHSMNNSSPNSKSSOSKPSKSOLMKLKOSNLNSOSKLNSSOSK77777IKKSJJJKMINPIOLSKSPNOOHMLIKSGSNMLQLMMSIJKMPNSSJMSNKGSPSS>==<>FE>>=<=BAEMIHIILMOLMGIPOSKILHEGGS32222MSMOQKOMLHQIJJLJMIJNSKSJNLSSSSKSSMKJOLSPIHKHINPPSSOSMKNLKSLSLKLJQEJJMHHKKNNIJIIMPJHLCAEDD5110014ABABIGHJJGIHHJJLIHHGKHHJKIJGEFEFFKGFFEFEIFHFHLGHGHDFHILJJSSJIGFEE>DCGCBC>?@@CEFHNHHJECCC<;;;;@??>@CCDFEFFA@@DEHJLMIOINMOONJLKSKLMJLKNSSNQLNIMIGLIOLMJJLJIIJHKIKIJLHKNMJJLSKISJKJRJKLKJSSSKSLIGHC>?ISSOPKPJSLHHLFGINNSJKLSONPJILJJKKJOLMLJHIHLSLMPLLSJOSK<<:=9LSPINFIKIHGF<<<*CDAABKNMSNLHQJHJISLMNJSSMMKSIJKKISMNNKSOMSJLSSHOJIIMDGKJIRHSSMSSSLSSJNQRLISIJJJLSOMOJQHLIOKLOKLROSOKOLIHHHMSSSSNMJLJHRIMPOOQSJKLIILMMMLIIPMKLOJKKOSSSQSLJNNKMKRMLMOSIJPJHIFA?@ASSNSJMKKISKKIKNQMKJJLMKOSPSKIOJLOMRSKLMJLKLLILSKDEKSLISJROMNLNQHIIKOSMNKKLKJJJIGGGFLLJMPQSIJSQKSMQLOPLLSILNJPKJHNJLIHMKROSONKOJMLOOMOPN@HMEBDJGIGIJRILKIKOSLJMMRPMIJIJIIILKLJHMOLMJJKMKSNSMIHOLHLONMMMJKMSLKCHILLMNJKKLLPQPJSMSSIJIIGGJJJMLSMKSLQMIGDIFGFHEHFHIJJGGGMSOSSSMKJIFGGHHFIJKJJHGFJINJFDEESSSJLFEC=633336678::1110453345@BBAEC@LKKKMRRKQHHLSKNNOJMLJMKSHJJKQKKJGJOPKSSSH;:::9989<<>HIHHIEEGJ?@AABLNNNLISKJHHMFD?878+)((()-///0223322266322,++++-.*+,-14:??75EAADCFGIFHFEFEEKHGGHD:875644654435=7)))))1=BBBHJKJIOHGEHBA?><;=CDEDAA@>=>>@<<<<>B@<=@BBBA@@>97766555320'()))))-/889;@?EEHFEKIFDGBJIDFEFEFFCA@@>=<C??>>?:91('''')8@BBBBACDCCEERLSIGHGFFB>??AILJRFDEAEE@>><67748889DEBA??@DCDCDDD;B???@@@>>>:;<776+(&&%'*,07::@AACDDGHODCAAAAACCD==;<;=<>=CHGACDEEEEC@::;<=ECCC=<<:,****.,,,-234875557BB@==7669999::::996444445656522441110//0144?@??><:99;<<===:88;60./()))'%##########$$$$$
@66_45CNXP_1
CGTACGTATTTTTGGCCTAATTCTTCTTCTGATGATCGATTTAACCTCTGATCAAAAAGATATACCTTGGTTATATTTCATCTCTTCAACAAGTTTCGTAATGAGCATAACGGCCCTATTGTTCCGATGGAGAGAAGAACCTATGATTAGCTTTTCAGGAAATTTCCAAACGAACAATTTCAACGAAATCTTTCAATTTCTTATTTTACTATGTTCAACTCTCTGTATTCCTCTATCCGTAGAGTACATTGAATGTACAGAAATGGCTATAACAGAGTTTCTGTTATTCATATTAACAGCTACTCTAGGAGGAATGTTTTTATGTGGTGCTAACGATTTAATAACTATCTTTGTAGCTCTAGAATGTTTCAGTTTATGCTCCTACCTATTATCTGGATATACCAAGAAAGATATACGATCTAATGAGGCTACTATGAAATATTTACTCATGGGTGGGGCAAGCTCTTCTATTCTGGTTTATGGTTTCTCTTGGCTATATGGTTCATCCGGGGGAGAGATTGAGCTTCAAGAAATAGTGAATGGTCTTATCAATACACAAATGTATAACTCCCCAGGAATTTCAATTGCGCTTATATTCATCACTGTAGGAATTGGGTTCAAGCTTTCCCTAGCCCCTTTTCATCAATGGACTCCTGACGTATACGAAGGATCTCCCACTCCAGTCGTTGCTTTTCTTTCTGTTACTTCGAAAGTAGCTGCTTTAGCTTTAGCCACTCGAATTTTCGATATTCCTTTTTATTTCTTATCAAATGAATGGCATCTTCTTCTGGAAATCCTAGCTATTCTTAGCATGATATTCGGGAATCTCATTGCTATTACTCAAACAAGCATGAAACGTATGCTTGCATATTCGTCCATAGGTCAAATCGGATATGTAATTATTGGAATAATTGTTGGAGACTCAAATGGTGGATATGCGAGCATGATAACTTATATGCTGTTCTATATCGCCATGAATCTAGGAACTTTTGCTTGCATTATATTATTTGGTCTACGTACCGGAACTGATAACATTCGAGATTATGCAGGATTATACACAAAAGATCCTTTTTTGGCTCTCTCTTTAGCTCTATGTCTCTTATCCCTAGGAGGTCTTCCTCCACTAGCAGGTTTTTTTGGAAAACTCTATTTATTCT
+
HNKMJGHHGGMLSDEFEHIKKLNRSNSJSSMIIQLSMIJJIIMFKIJKIFIGGMILJJSMKMLLLLSMSLJJINNKQMOPJMKIJPGFGHGHIKMJLHJLJJJLMMONNJLKJKSQLKMSMNSSOOPNJSMKSIJIGFMNMSLNLNJKJHSEGFSKGFEGJPSJPMREEJHHHHILLKJSJNJIHEIJJPJKPGHGMIKGKHFGHSQMMSQSKLIHIOMKLMHF?53..---29:CFSRRIMMJIGFGIKIIMJIGFJHIGHFHHLGHGKIHSLOJGSIIJIJSSSMJMNSCCCBBCIILJSJOQJKLLSKOSRKNGILSLOIMQOKJJJGKDDDCEFKLPSLHMJKNKSOSMJJJJKLHJKIMJIKSJKLISNRNKOLINQPNHKLMMSKPIGKHLJJRMKLGHNNKNSOMQLJJHFFKIIHNLSJJOHISMNQHSNRJOLLSOLKOJSLLLJKSGKJHNILSLJLJSIJJJOPLISKKMKSINRMQNKSJJSSLHSIIFDGGFGFGCDFEKIGJKSSOLNMJNMKIIMJLNJKKJFHHIILHHHMIMKKHGKHKJGKNIIHJMIGKIIJGHFLGPKKKKKSPSMSLKHEDABDE@EFFKHDSISLFHFEIGGGFIG:;;;9990-;;5ACC>AFIGFF?FGHJJLJJLJDIGIHHIIHILISHJIKPSOKJIHC??888JNIJLSJMSSKSJNHSQKSOLIGKIMHGIFHKHIIKKNLNOLOKJFSHMPSKJHJQIJMSSOGBFCBEIMQHJHKLSMSMSMNSMLHKSJOJOKKJINGPJMMKSRKSIIISNJLJLFGLSLSLLRJJJNHLJKMKOOJKHKISSLLSGKIJKJNRJ9-+*''((@DCEHIFOSOGIHGLKKSNNJJJJHK55555JJPHJLIILJOHHKIGKPNILJMORLSNQMMPNQSQB===>SNIMIKISMJIMIJIILIKJGEEEFHJHNIIQLKIMSJNSNHKHLKIKKNKGHGEFGFGPMSIIJJIJIOKSSSSSSJNNSKIIJHNJHSLPLMJMKSHHEF9878IIMSLOJKNJQKKKSJLJOQLOSJHFJSNKIHJJJFEHHGJOCCCCIEDGMDHPKQGJGCHE9GGMHFIMHSQJPKPNSNMKPIKSLLIGIGKMPKKKOSSJIIHJILSJNLJKHGHGJMLIIGGGHIKLSLH
@67_45CNXP_1
TACGATCGAACAACTCGAAGTATGAGTATAGCTTATTGATACGTTACCGAAAACCTCATTTGAATAAATTTGGAATACATTTTATTTTTTTTATTGACAAGTACTCGTACTCAAAAAAGTTAAAAATTTTTTATTTATATATTTTTTTTGAGTACGCGTTCTTTGGACCTGGTGTATCTTGTCTTTACCACGAATGATTTTCCTTGGTTAACAATAATTGTTGTTTTTCCAATATCTGCTGGTTCATTAATGTTATTTCTCCCGCATAGGGGAAATAAAGTCAATAAATGGTATACTATATGCATTTGCATCTTAGAACTTCTTCTAACGACCTACGCTTTTTGTTATAATTTTTAAAATGGACGATCCATTAATTCAACTGTCCGAAGATTATAAATGGATCGATTTTTTTGATTTTTACTGGAGAATGGGAATAGATGGACTTTCTATAGGAACTATTTTACTGACGGGATTTATTACTACTTTAGCCACTTTAGCGGCTTTTCCAGTTACTCGGGATTCCCGATTTTTTCATTTCCTGATGTTAGCAATGTACAGCGGTCAAATAGGATTATTTTCTTCTCGGGATCTTCTACTTTTTTTCATCATGTGGGAATTAGAATTAATTCCCGTTTATCTACTTTTATCCATGTGGGGTGGAAAGAAACGTCTGTATTCGGCTACAAAATTTATTTTGCAAGGCAGGAAGTTCTATTTTTTTATTAATAGGAGTTTTAGGTATAAGTTTATATGGTTCGAACGAACCAACATTAAATTTAGAACTCTTAGCTAATAAATCCTATCCTGTTACACTTGAAATACTATTTTATATTGGATTTCTTATTGCTTTTGCCGTCAAATTACCGATTATACCTTTACATACTTGGTTACCTGACACCCACGGTGAGGCACATTACAGTACCTGTATGCTTCTCGCTGGAATCTTATTAAAAATGGGAGCCTATGGGTTGGTTCGAATCAATATGGAATTATTACCCCACGCTCATTCTATGTTTTCTCCTTGGTTGTTGGTAGTCGGTACAATCCAAATAATTTATGCAGCTTTAACATCTCTCGGTCAACGTAATTTAAAAAAGAGAATAGCCTATTCTTCTGTATCTCATATGGGTTTTATAATTATAGGTATTAGTTCTATAACGGATCCTGGACTTAATGGAGCTATTTTACAAATAATTTCTCATGGATTTATTGGCGCTGCACTTTTTTTCTTGGCAGGAACGAGTTATGATAGAATTAGGCTTGTTTATCTTGATGAAATGGGTGGAATGGCTATCTCCATTCCAAAAATATTTACAATGTTCACTATTTTATCGATGGCTTCCCTTGCATTGCCA
+
KIJGFGFGOMIDFEEDGFGGSJG754456678????EEGKPSKJJCELFDPOJJHMEEFOOHJJFFJOLINJKKJJJNMGSSLJKBJFKSSSRJSJHJGHFKQSMKILINKGCHDMSSLGGEFNLJLFFFSSMNSIOOOKKFFBABFSK5556<BGEHIGFKKC5CCEDSMOKNLMNHKLHHHGFHDDC==>FHPMGPJLPSED<((HHHNKHIIHGIHJMSMFHGKGGJHGOOSQSSQNMNSNLMNLKSKMSORLORNSJSKKSNIGNJJGHJHJHNIHIGJQKKKSKMPLGHIHHHHHISKOMKMJLPPKSSHGGHLKPJIKKFIIHJOHJSNRKQHLSKSSEA77HHHHNSFDIKIIJLLNGKGMKKKSJJMOHJOLSMPJHJKSHQMKMI3221.0///////85GGJGFHDKKLKIIIFIIIHHFJHJHGHGGIHHOIIHKISOSJKKSLJGGFGKSQPPLKN====FNLJGMHHIGECHF9;IISJLRHHOKIJHEMKLISCBCEHHH77788HIGHF=DFBDKGNNMIGKNSMJNIHHJIJFIGIJHKJHGFGFHICCCC=>>=>KLOSSONSRD?97889A@AB@@<<;<=CFEFFGGGHFKQHKGGKHLJGMHIIMLIMIJIGHFDCE63335HGFDEFEEGGEHHSMSOLOSONOKKLOQNMOJSKONLSSNNJHIKRLLLB:84/-,-'%%&),**)))*))*?ALOSSSKIIHGMLKRKDDGF/.-.-8CDDEEHHGGGKIKPSF@???60001AOIOOOKA?:;@223222555DGKKMKONSLOKJMSPNOOSSSNISRKSKMLKSONSSSSSLHQSSRNPSLSJSLSMSMOGKSSSQSI:::55547>??C@CBBKJSQRJOGJKNMHEEFGSOLSSSNSSILKKSSSMLJSGPSSSOSSNLNJLSOJKHLKNJDDC66-,,,,<EFHCCBC=>>>?OOSLLILQSHILKLISLSPJSSKCBCCDKHIKSNQSSSKLSIE855=<@FJOMKJSOJSSKSNKLNQLOPSQFLOPNKGJJHKSJIHHGKJSKSLLLQOKGPJNOPRLLLJJKSOOSQSKRNLJJKSLLNKKISJQMSNOSPSSOLSGOMIOGHFHKLPNSSSRMLJKNSKQSSSSJKMKPLLMLOSNMKSPJRQJPJLSJMNMLOMJNOPSSOSNKLLJQSJLKOQJHILSJSMSHSKKHIJMKSONQQJJLJLSRNSSLJKNMSSPJONJRSSSSSKIGNFJOHIKHFHJILMRSPPLJHKJKSOQPJJLJPOJOSNPLSJMOHKMKMJSLFHGENKKISJIJKNSSNLKRLPMJLHHHCEHHLGIKKLOJMKNSSKSGHEGFPMIJJNIHLJJMKJMIGK
@68_45CNXP_1
GGCAATGCAAGGGAAGCCATCGATAAAATAGTGAACATTGTAAATATTTTTGGAATGGAGATAGCCATTCCACCCATTTCATCAAGATAAACAAGCCTAATTCTATCATAACTCGTTCCTGCCAAGAAAAAAAGTGCAGCGCCAATAAATCCATGAGAAATTATTTGTAAAATAGCTCCATTAAGTCCAGGATCCGTTATAGAACTAATACCTATAATTATAAAACCCATATGAGATACAGAAGAATAGGCTATTCTCTTTTTTAAATTACGTTGACCGGGAGATGTTAAAGCTGCATAAATTATTTGGATTGTACCGACTACCAACAACCAGGAGAAAACATAGAATGAGCGTGGGGTAATAATTCCATATTGATTCGAACCAACCCATAGGCTCCCATTTTTAATAAGATTCCAGCGAGAAGCATACAGGTACTGTAATGTGCCTCACCGTGGGTGTCAGGTAACCAAGTATGTAAAGGTATAATCGGTAATTTGACGGCAAAAGCAATAAGAAATCCAATATAAAATAGTATTTCAAGTGTAACAGGATAGGATTTATTAGCTAAGAGTTCTAAATTTAATGTT
+
MSLLONIMOSKSHFJLSIPSJKJJNRKRLLSIKIPMKNSSSKNRKSFMLSLSLNSPORONRSJKJKLPOSKLHIQJPSSSSSGSQLRNSSMPLKJJJIMQSQJRSOJIGJKCDCBCIHLKLPSJMCG>?HHKLIHKKRMSLSMLLLMLSSQONSAAAAALKSOSMSKSKKNQMLQINNMSILLSSSMLMKSPQPOKKOSLSNLINLMSIMSMMMKPMSMQJGISSNHLNRNOOSJSQOSOJRLPONJKSOJIKSPSKMI;5;:DEJQOSMSORLOLSSNNSQSNSNSNQLSSLKPSMPKMKLNMOSPPMRJONJLSIIIKKJMQNQJ76656-)(,789GDHNHNOKOILJSMOLHOLLGLIMSOJSNIKNSMGEFEBAAAADIIEGFFGGSNMSIJICCGQSSNSJNSJMONMRLLOOLJSLNRLSSJNSKIKRSJMSISJOJMSLKRSKKNLSOILPNLMSLLOPLKSKLNOKSSKJSOIISHHIGFGKCCCCCJIIFEFGKSLSPOSHE9556B@HIHILOKMIMSSMJIJKLQLKSKHIPJLMNPNSQLIJMSSPKKKFDEEJJPJLKMJLQSLIOKKSSKQS
@69_45CNXP_1
TACGATCGTTTTTGGCCTAATTCTTCTTCTGGAAATCCTAGCTATTCTTAGCATGATATTCGGGAATCTCATTGCTATTACTCAAACAAGCATGAAACGTATTCTTGCATATTCGTCCATAGGTCAAATCGGATATGTAATTATTGGAATAATTGTTGGAGACTCAAATGGTGGATATGCGAGCATGATAACTTATATGCTGTTCTATATCGCCATGAATCTAGGAACTTTTGCTTGCATTATATTATTTGGTCTACGTACCGGAACTGATAACATTCGAGATTATGCAGGATTATACACAAAAGATCCTTTTTTGGCTCTCTCTTTAGCTCTATGTCTCTTATCCCTAGGAGGTCTTCCTCCACTAGCAGGTTTTTTTGGAAAACTCTATTTATTCAAAAAAAAAAAAAT
+
FDDDIILLNOISSA@A@BMILIONJHIJOGKPKLMMOIN<;;;;;IHFIDDHIKIMSOLPMFIGFJHSOMHHJKDEDDEIGEB==<<333356-+++*221532244;<A?AADDCFFBCIKNJKGHGHGJKLSLJKS<;;;99988<>AJIIKLSJLJKPMQKGJSSKIMKKNRNKKMHDFECDGFKSRQIPSJSIJPMNQSOSSSSMOLMLLIIJMMOKOLLHMMIHSIOKFGPGKJIJIL>?<:::AEGSKJKJJJKNKJMOLLKSLSSOMOSSNSJKMKPMO<<888;;JSNKOHFFFILNKPJJSEFSSSOOLKMSOJFC;559:E=:GIIIFCCEDCB885135678HMHMMJQLKSKJMHFFFGGHHSJSSSJKIHJKKJ<<5222023-&$#########$$$
@70_45CNXP_1
TAGCTTTGGCCTAATTCTTCTTCTGATGATCGATTTAACCTCTGATCAAAAAGATATACCTTGGTTATCTTTCATCTCTTCAACAAGTTTCGTAATGAGCATAACGGCCCTATTGTTCCGATGGAGAGAAGAACCTATGATTAGCTTTAGGAAATTTCCAAACGAACAATAGGGCCGTTATGCTCATTACGAAACTTGTAAAAGATGAAATATAACCAAGGTATATCTTTTTGATCAGAGGTTAAATCGATCATCAGAAGAAGAATTAGGCCAAAAGTTA
+
//030-..DEEIJSONKSLLIMPLNPHLNJMJEJHJILJKSKJOQRKHHJSKOLNMJKSMISIHKLKQ@@???FMJQLNKSSKROLLPKSKMQLMJ?????LJNKQSNNSSMMSOLLSLIHIDDDHSSPQNMIKPJLSLSJSOJJ;998==>HPONOLSJJKJFLKHDCCBEGGFFC@??@HIIJJJHGB9778=FC?=8899=:999;<:@@21112=???<8875661?B::::@B@==<=855534555699>=>9.-;?>@?>>>:;96443/.--
@71_45CNXP_1
ATGCTAGCAACAACTCGAAGTATGGGTCTAGCTTATTGATACGTTACCGAAAACCTCATTTGAATAAATTTGGAATACATTTTATTTTTTTTATTGACAAGTACTCGTACTCAAAAAAGTTAAAAATTTTTTATTTATATATTTTTTTTGAGTACGCGTTCTTTGGACCTGGTGTATCTTGTCTTTACCATGAATGATTTTCCTTGGTTAACAATAATTGTTGTTTTTCCAATATCTGCTGGTTCATTAATGTTATTTCTCCCGCATAGGGGAAATAAAGTCAATAAATGGTATACTATATGCATTTGCATCTTAGAACTTCTTCTAACGACCTACGCTTTTTGTTATAATTTTAAAATGGACGATCCATTAATTCAACTGTCCGAAGATTATAAATGGATCGATTTTTTTGATTTTTACTGGAGAATGGGAATAGATGGACTTTCTATAGGAACTATTTTACTGACGGGATTTATTACTACTTTAGCCACTTTAGCGGCTTTTCCAGTTACTCGGGATTCCCGATTTTTTCATTTCCTGATGTTAGCAATGTACAGCGGTCAAATAGGATTATTTTCTTCTCGGGATCTTCTACTTTTTTTCATCATGTGGGAATTAGAATTAATTCCCGTTTATCTACTTTTATCCATGTGGGGTGGAAAGAAACGTCTGTATTCGGCTACAAAATTTATTTTGTACACGGCAGGAAGTTCTATTTTTTTATTAATAGGAGTTTTAGGTATAAGTTTATATGGTTCGAACGAACCAACATTAAATTTAGAACTTCTAGCATAATAAATCCTATCCTGTTACACTTGAAATACTATTTTATATTGGATTTCTTATTGCTTTTGCCGTCAAATTACCGATTATACCTTTACATACTTGGTTACCTGACACCCACGGTGAGGCACATTACAGTACCTGTATGCTTCTCGCTGGAATCTTATTAAAAATGGGAGCCTATGGGTTGGTTCGAATCAATATGGAATTATTACCCCACGCTCATTCTATGTTTTCTCCTTGGTTGTTGGTAGTCGGTACAATCCAAATAATTTATGCAGCTTTAACATCTCTCGGTCAACATTAAAAAAAAAAAAA
+
MSKLSLJLJLIPMSSJFSOJOLIOJISMOHJKIHGGOJISSGIIJIJLGFHIJSQIKCAABABJKHRLSOHHHHJHLSQLPMMIFCIFNSSSJSKJMQJJJLMJSJOHJJJJFQIJSSHJC77IISNDGSSOSMCJFSSHGOEHCIPKKKSSSJIOLIGJBE?=5>>PJSOSSSQKMMKKSSSMNNMKOLLLIISPJJPPOLKMOMJJOKSIIKSMOQIJJSLKK97679<=DJLIJLKKKLJRJMKSSJJHSKJJNOPSSJLJSPSGJGHDKSNIJHGGHFEGFCDDDGSFJJOHEFGGSJLOSSSSOIKKOSNIJLHLKKOMKJHJFFHIHMMILLMISSSJISSKJHIOSSIMKLKSLMFFDFGKHNJHNIKIKLSMJOPSRSPSLOSNJLQSMKMKRJNIKBOSKKMHFDCSSSKGGHHOLJOPHOIRRHJKIQKKSJLKIJPPRJLJSLLIIJOSJMJNNSIDDBCDGSMRIKLL=78KOFISLFFBFDABGGIHFHMJPH@@OSJJKHGGIOSSNLSHEGASLLKPLGJSKMRLMHJPJJQNNLMKLMIJJSSRJKQPLSIKOMPJLLNSPLSSJJMSGIIMGILROKKRM@SLSSLMKLKNKSNJNSMIHPSSPLLLISJBBLAB5./D===>@ISMNJNLKNJMJKOJOMLJSPJPNLINOMMRMKOSLPIIMPSHLIHJLJOSOKSMSNSMJMMIMGJFGGHMIKIIHQLSSSNSLIISKNJSISLHSJHJHHHGHMSJNKJNKKFIIIKOKHSHLKLNORONOKFE?AB422110,%%&'(*(())/..*/////0DEFGIFEHLSKJKJMJHGAHSCSKKSNJHLOSA@@@@LSJLPPKHKJIJNJIKJJGCFHJKED=<<==PIJMSDKHOKLSKGGFFLMJKJHIISJLOLKJMKSSNGJLPIHNSLSONKNHMKKKJSLSOJQNSJJIJNSJLIOJSIHLSNOJNKJJLHGHHJJHSIKGIK<;;;<DDBCCCNOQILOMOKOKOMKHHIJILKLMJHJHDECC@;;<<<@<;?JKSIGIKGGHEHEEFFHIHIQLHJKHKIGJISNOHJLGLSHGHDG>;9961/.-,-,'&&#############
@72_45CNXP_1
ATGCTAGCAACAACTCGAAGTATGGGTCGATAGCAGAGTACCTGTCCAAAGTAGGAAAACTGAGAAGTTTCTCTGATATCACCAAGGAGGAAATTCAGAATAAGAGTATTGTGGTGGATGATCTAGCAAATAAAATTGCTATGACAAATGAGGATCTGAACAAGCTCCAGTACATGAACAATGAGAAAACGCTCTCTCTGCGGAGGGTTCTCATAGAGAAAGACGAGCTGGACCGAGTTTATAAACAAGAAACAAAAAAAATGCAGGAGTTATCGCGGGAGAAAATAAACAGGATCTTTAGAGAAAAAGAGAGGCTAACCAATGAACTGGAGGCTAAGATGAATAATCTGAAGATCTTGGTCCAAACAATTGGACAAGAAGCAAGCATCAACTGAACTGGAGAGACAAAAGCTTGATGAAGACAAGAAGAAGAGCGATGTCATGAACAGCTCCCTCCAGTTGGCTTCCCTTGCATTTTTTTTGTTTCTTGTTTATAAACTCGGTCCAGCTCGTCTTTCTCTATGAGAACCCTCCGCAGAGAGAGCGTTTTCTCATTGTTCATGTACTGGAGCTTGTTCAGATCCTCATTTGTCATAGCAATTTTATTTGCTAGATCATCCACCACAATACTCTTATTCTGAATTTCCTCCTTGGTGATATCAGAGAAACTTCTCAGTTTTCCTACTTTGGACAGGTACTCTGCTATCGACCCATACTTCGAGTTGCTAGCATA
+
HKJOKFGGHJJJJIIIHHHHGJIJIHGGHGFHIIIJMJMHJINKNLFGIIJHLLJJKSLSSKFKLSNHIKKMKJHFIJSKKILJHIQDHFKMJKLKSGEGEFJJKIGJHHLIKJIJNJJJSKIGHMIJNLSLSKNNKKKGGJGHLNILKGEFFEF9989?@@KIJMMJMIGGKJIJHHMKGLIKMSPLLLJIHJHIIIKJMKJHHIHGJJILIFGGHIHJKNQHGEEFFGGHJIIKIGKIHJJJOPHHEFHKEBD@ESSSSLJGGDDECEEGLEFDCCFGHGLSLIJHKGEGGIJHSSMF?<8:;@AA??ACFFFFGGGHHHFJFGIGHGGIFJHHGHJHIILLGFGDA3//-,+)((''*7:778843335HIJIEAAA>970**+,(())+;;<@CGNMSOHJJJKPSRONSLLSQKMKSLBA?<9886*+*IFIIOIJMKFJJIHGJOGLNM6;**HHHJJJNIJNFF@ADEFJKKSIJPOLNISSSJIMJOOKSMLKIOPMLQSQKISNGPLSLLSNKSKGFHLMNMJMSHHIJLIJGSNOHIIMNMKEFDFELMQLNKLNSMKKNOSSOJRJMILPJKKIKSSLQJISJHIGGHIMKSMNLOSSOKKJQJNIIIJJIPLINIIHJLNSI766666HIMLLJKI?>>AAFGEDCAABBA@@ADSJKNHKCAA?AEFD?=+++++1>LKILIGA??<<=>>ACB====?DA;::::<;<>@-55667@@<
@73_45CNXP_1
CGTACGTATTTTTGGCCTAATTCTTCTTCTGGAAATCCTAGCTATTCTTAGCATGATATTCGGGAATCTCATTGCTATTACTCAAACAAGCATGAAACGTATGCTTGCATATTAGTCCATAGGTCAAATCGGATATGTAATTATTGGAATAATTGTTGGAGACTCAAATGGTGGATATGCGAGCATGATAACTTATATGCTGTTCTATATCGCCATGAATCTAGGAACTTTTGCTTGCATTATATTATTTGGTCTACGTCCCGGAACTGATAACATTCGAGATTATGCAGGATTATACACAAAAGATCCTTTTTTTGGCTCTCTCTTTAGCTTTCTATGTCTCTTATCCCTAGGAGGTCTTCCTCCACTAGCAGGTTTTTTTGGAAAACTCTATTTATTCTGGTGTGGATGGCAGGCAGGCCTATATTTCTTGGTTTCAATAGGACTCCTTACGAGCGTTCTTTCTATCTACTATTATCTAAAAATAATCAAGTTATTAATGACTGGACGAAACCAAGAAATAACCCCTCACATGCGAAATTATAGAATATCCCCTTTAAGATCAAACAATTCCATCGAATTGAGTATGATTGTATGTGTGATAGCATCTACTATACCAGGAATATCAATGAACCCGATTATTGCGATTA
+
HEFFFFI@?C0///0EHIIISNKKMMLNKHJJIJLIKLFGHIJHHIKJS@@MNSQIRKKJLIMIIJOHNHIJJJGILJOKGHGFGGFIIHLHKHIKKLFHFHGKJHIKKMHHH))))+JGGHJJJJGHJHHGJFJLJJJIKJPSJLGGHEGNKJISPLLKOLHKICIFEDCCGDFGGHGFEFFFEGJSPLSLLGIKISMEIGFGDEDEEEDEDDDHEIHKJLJJBFGJHAJSPSNRIIMLJLHIMLIGG=.----,,++''(,-5CGHFGIIKKLROHIJGHJKIIC:=C<9988843344>BLJIFAA<<AECIGFHFIKLHHE@:,&&()*(%&)--BESMSKKKISJHESMLPIIMQKPPNPJOSSKLSNLIGCGCLJLNJKLSMLSLOJSOLIHSIKNLKOSJORISSSIKLHIKJHLKMNMSMNMLMNSKNNMKKJKIEGJMJKSSLQHSKHLORGLMJCFFEJJJOONSJKNJPKJKJMLMJPOSJIPPLSLPLKOLSKJIJJHHLIPNIOJRLMSNLMKMNKHLOLJRHJMMMLKHJIKIIRLLJHGGGMIFKRKSKLQIJGJGGGIHKGGGGGHHGFDEFFKINHOIJJJMOKLSQNLMJMHJJGHKGJGGFFJGJKJHFFGEEEDEFFEIIIONMHFFFFE
@74_45CNXP_1
ATGCTAGCAACAACTCGAAGTATGGGTCTAGTTTATTGATACGTTACCGAAAACCTCATTTGAATAAATTTGGAATACATTTTATTTTTTTTATTGACAAGTACTCGTACTCAAAAAAGTTAAAAATTTTTTATTTATATATTTTTTTTGAGTACGCGTTCTTTGGACCTGGTGTATCTTGTCTTTACCATGAATGATTTTCCTTGGTTAACAATAATTGTTGTTTTTCCAATATCTGCTGGTTCATTAATGTTATTTCTCCCGCATAGGGGAAATAAAGTCAATAAATGGTATACTATATGCATTTGCATCTTAGAACTTCTTCTAACGACCTACGCTTTTTGTTATAATTTTAAAATGGACGATCCATTAATTCAACTGTCCGAAGATTATAAATGGATCGATTTTTTTGATTTTTACTGGAGAATGGGAATAGATGGACTTTCTATAGGAACTATTTTACTGACGGGATTTATTACTACTTTAGCCACTTTAGCGGCTTTTCCAGTTACTCGGGATTCCCGATTTTTTCATTTCCTGATGTTAGCAATGTACAGCGGTCAAATAGGATTATTTTCTTCTCGGGATCTTCTACTTTTTTTCATCATGTGGGAATTAGAATTAATTCCCGTTTATCTACTTTTATCCATGTGGGGTGGAAAGAAACGTCTGTATTCGGCTACAAAATTTATTTTGTACACGGCAGGAAGTTCTATTTTTTTATTAATAGGAGTTTTAGGTATAAGTTTATATGGTTCGAACGAACCAACATTAAATTTAGAACTCTTAGCTAATAAATCCTATCCTGTTACACTTGAAATACTATTTTATATTGGATTTCTTATTGCTTTTGCCGTCAAATTACCGATTATACCTTTACATACTTGGTTACCTGACACCCACGGTGAGGCACATTACAGTACCTGTATGCTTCTCGCTGGAATCTTATTAAAAATGGGAGCCTATGGGTTGGTTCGAATCAATATGGAATTATTACCCCACGCTCATTCTATGTTTTCTCCTTGGTTGTTGGTAGTCGGTACAATCCAAATAATTTATGCAGCTTTAACATCTCTCGGTCAACGTAATTTAAAAAAGAGAATAGCCTATTCTTCTGTATCTCATATGGGTTTTATAATTATAGGTATTAGTTCTATAACGGATCCTGGACTTAATGGAGCTATTTTACAAATAATTTCTCATGGATTTATTGGCGCTGCACTTTTTTTCTTGGCAGGAACGAGTTATGATAGAATTAGGCTTGTTTATCTTGATGAAATGGGTGGAATGGCTATCTCCATTCCAAAAATATTTACAATGTTCACTATTTTATCGATGGCTTCCCTTGCATTGCCA
+
LIPSJSSMILIEEFHEISHLOIL>>>>>>92(((((957MOLNPJKKNIJMOMSPPKLGSMSJMMJRLISSLHHQSSOKSLJMKIA=?SSSSMRIHOMIJLJLGLJKIKKLLHGIKSNSIPGHKSSSHLKSSPSSKSQSMLLJSHSSSSRIIJSKFDBB?9:BB>GGHGILIKRMOOSMLLSKKKSKNOLLHNNLSOOSSMNNRHJKQSNRKPJQJJMSSMORHHDIGHNHKIISMMPKNNSKIMSOMJSJSLNOGRJMLPKPLKKHGKJSKNMLJFFDBCEEEFGRSNOPKIJKJHNJIMRJISLSLLLLNPS22GJHNIHHHGMHSHJMMILLKLSIKNSNNSJPRNJOKKPIGSQKGHIECCBCHKNHSNSRKHMKSLJQLLJLJORINJJJJHOMKSIILKGJMSSSLID>SLLJLFHIJMOOKIJPKLSJSMLSQJIJILISQKKJJSMMOJSMNSODCCDDFHIKJNSQSKLMIKFDFFGINKHFHIIJOKHJGFGLKSLHHHIEFF;::::@A@AB:?B>ELGKHBDDGESJLF?>>==@BDFFHFGEEEDFFEFFFIJGNEFFNILNJOPSHCCB000CGEGOMIDDCCBDSSSMISIDDDDCIIKNHGCBDEEGEEGF@@B9:ED@SEEECEMSSOS9999SLIM@KSORIKMKPJSSNJLKLJMNSNKSMJSLKOMISSJKHIJGJPNPOSMNMHJLSSSMLLLNMMSJSSSMSNNMOLNSNIJGNOSSJLJPKOKNJPJLSSMNMSMKMSJIISOPSKGGEFEFFDFFFFJJNMLSPMSKSNJKQMQSMSKSJMOMMPSNRNSOLSNSSKOIKMSOKPPSKSMPSLLLSMPSMJOKSIDFFGFRKMNOSNRSHSSSSKPPSOSKLMSKQMSJPOOKPOMLSNJMRIKSKJLSPNJMLSLSQSLPNSSMSSPSSSORLNLSKNKKKSKSOMJSIOPONQNKIHONMJSJSRNIPJG8888CFEIKQSNLMNLKHSMSSSNSSSNJIHHNQJPKMKMKMJKJISOMOSSLSSSSSPOSQKSMSNSOSSNOPSSSKSSQ?>=?JKJJHKKSNSNOJSKMNSLNSPSMPQSLLPOMNSMSQOLPPNKKSNNSMSNPLSSMNNKSLROKSSOMSLSNKQSPSSSIQSONSNMJIMMNKKPNSKSOSSKSPJJKLSSOJSOSRKSKMMQOKSSOLOQLSOSSSPSSPKNSSLSRSMSLMNNOSNPSRSRSSNILLOSISFQSSOMSOLNSOONJSRNKNSLNIPOOJGHGGIJJSKPSJIONOMMKOJSSPLOMSJSSISHGHGHRKMSSLSNQIKRJSPMSSOLSJODDEDESJJSMSJPLSOQLMILOMJJNMROSSNKLOHPHHNJSS
@75_45CNXP_1
GGCAATGCAAGGGAAGCCATCGATAAAATAGTGAACATTGTAAATATTTTTGGAATGGAGATAGCCATTCCACCCATTTCATCAAGATAAACAAGCCTAATTCTATCATAACTCGTTCCTGCCAAGAAAAAAAGTGCAGCGCCAATAAATCCATGAGAAATTATTTGTAAAATAGCTCCATTAAGTCCAGGATCCGTTATAGAACTAATACCTATAATTATAAAACCCATATGAGATACAGAAGAATAGGCTATTCTCTTTTTTAAATTACGTTGACCGAGAGATGTTAAAGCTGCATAAATTATTTGGATTGTACCGACTACCAACAACCAAGGAGAAAACATAGAATGAGCGTGGGGTAATAATTCCATATTGATTCGAACCAACCCATAGGCTCCCATTTTTAATAAGATTCCAGCGAGAAGCATACAGGTACTGTAATGTGCCTCACCGTGGGTGTCAGGTAACCAAGTATGTAAAGGTATAATCGGTAATTTGACGGCAAAAGCAATAAGAAATCCAATATAAAATAGTATTTCAAGTGTAACAGGATAGGATTTATTAGCTAAGAGTTCTAAATTTAATGTTGGTTCGTTCGAACCATATAAACTTATACCTAAAACTCCTATAAATAAAAAAATAGAACTTCCTGCCGTGTACAAAATAAATTTTGTAGCCGAATACAGACGTTTCTTTCCACCCCACATGGATAAAAGTAGATAAACGGGAATTAATTCTAATTCCCACATGATGAAAAAAAGTAAGAAGTCCGAGAAGAAAATAATCCTATTTGACCGCTGTACATTGCTAACATCAGGAAATGAAAAAATCGGGAATCCCGAGTAACTGGAAAAGCCGCTAAAGTGGCTAAAGTAGTAATAAATCCCGTCAGTAAAATAGTTCCTATAGAAAGTCCATCTATTCCCATTCTCCAGTAAAAATCAAAAAAATCGATCCATTTATAATCTCGGACAGTTGAATTAATGGATCGTCCATTTTAAAATTATAACAAAAAGCGTAGGTCGTTAGAAGAAGTTCTAAGATGCAAATGCATATAGTATACCATTTATTGACTTTATTTCCCCTATGCGGGAGAAATAACATTAATGAACCAGCAGATATTGGAAAAACAACAATTATTGTTAACCAAGGAAAATCATTCATGGTAAAGACAAGATACACCAGGTCCAAAGAACGCGTACTCAAAAAAAATATATAAATAAAAAATTTTTAACTTTTTTGAGTACGAGTACTTGTCAATAAAAAAAATAAAATGTATTCCAAATTTATTCAAATGAGGTTTTCGGTAACGTATCAATAAGCTAGACCCATACTTCGAGTTG
+
LSLMOMOSJSSJSSSSMOOLJRNQLIMMSNLSKKLLKPOKSILSOMMLISNLKSQQKQNSOKOLSSSQSKLSHKKNSOMLMNLNPMSSLKLSMJPIPILLKSQLLLPMIKRLOLAKKOSLOKMLMIPHIGSSSLSILKOSKOSLKQRMSNRMNPOSNSSRMMNSNQPSSNSSRSMLKJLKPRJSSKMSHSSSJLSKPSKOOSFJSSNSSOSSSRSRSSMPSGJLLOLIQPQROOLOSNOMMLGE@BSQSQIKJNSJKKFJ@DDIFRPSMMSKSONSRSOOJKLISNSLMJOMSSOSOSMSLMLFSFQJKNNPKLSKLMILGGSOMSSLMSOQSMSSJPLONOSSSSSONJHKIJKNJMKKGOMLPSKSJNJOHKSSLPSJOLIKKOJIJILJSOLOHGHJHJSSSMPSPSIPONMKKJLOQLMKKQKRNMIIJJKMOKSKIOIKLIJJJRIJJMLFHKIJLKNNOKIPINOMPIIHGFHHHJGFEDEHFLLKIISHKONHEFGFGJISJIKJJJSNNNHIHDGEFFGIHHHIKGFDEGKNHEGEEFJI8866630102;:/5555567ABGFDEFFGFEGISIGHIKLHGGFFJGHGGIIIJIJIIHGIORJHDHSHNILOSNSSLPMSMKIAGGSLSSSONMMMJKKKONLMJHJILKMFOGKNIJJOPSOLSILKJKSSSSLJGIKSKJNHGKHEKNISSKNJKLKILJHK@SRIJSLSKLNOKKQSJSMKKKPLMIFHKILLJONSNIJ<97:;BBA;5.,*+20----46GKHHMJIFIGLMSIISKKJSQIJMHMIHIMHRSMSNPPKNIHHIKJNJIGBJLIJJJHKKILSONL@@@@@JIGGFSSPLLKQLHJJLJNKOMMMNLQQJOJINSOMPSIMHHLJKLPNIJGKKOSISMSSOK;;;;;IOPHMSSLKSPKNQIMMOLMKLNPSGHFFE@>??@ESJICDDEEMF?D>1F>>=55++,/04<<96777ADGEFGJGFDCB:/...,(.>?OMISJIHGLISSPJKHJLIKJGIJHJKQPIKQLNKMLOMMJPQNSOJMSLSLKNOLLIJRIJMNPRSKMSMSSSQNSGDGIIAFGHIILMLKSMLSMSJMSSJHSEDCIHMJSLMKSNSKPIIPSPMEGFFHGKJLNNMSRKOKNMSQJJHMKKLKSHKGLIJRILKHQIKGJIJGGJOIMJHGHIJJHHJIGGFFEGFHGEFFHJSSPIEFGEFKH@BFJIKLGEHGGFEDFGGSNSJJFHJH====@GFHGE@==<<<BCNJJISDBBIGIHHHFEFFFGGNIHMHFGGGGGDB@@ABHNDACBDEDDCC>><=?@FEFECEDCCBC;9::77766.)
@76_45CNXP_1
ATGCTAGCAACAACTCGAAGTATGGGCATGGATGTTCTTATTTGGGCATCTTGTTTGGGCTACAGGATTTATGTTCTTAATTTCCTGGCGTGGTTATTGGCAGGAATTGATTGAAACTTTACGCATTAGGGGCTCATGAACGCACACCTTTGGCAAATTTGATTCGCTGGAAAGATAAACCAGTAGCTCTTTCAATCGTGCAAGCAAGATTGGTTGGATTAGCTCACTTTTCTGTAGGTTATATATTCACTTATGCGGCTTCCCTTGCATTGCCA
+
HIILJNMHMKHIJSPICCDCDJMJOEGCCA>>@HIJA21/1;;:=>EEDAC@2////4DFFGG;8889FC=FLNHLQQJHIHSKRKKILHGJOJOSSPQOMIMIMIJKJFJKFLLEISKJCC++'''''''(*DFFE@@AAAHFFFIIKHH==LIJISLMPLLSMLHHGHHLNHEDEEMGJHKNSSILKIKKJCDC5554410000339<?==DFFJIJIHHMIHHIOSSJKOLPKSHKJLSJSNSNMMISKKJOFGGFHIOLIEFNGHSFFHLG
@77_45CNXP_1
AATCGCAATAATCGGGTTCATTGATATTCCTAGTATAGTAGATGCTATCACACATACAATCATACTCAATTCGATGGAATTGTTTGATCTTAAAGGGGATATTCTATAATTTCGCATGTGAGGGGTTATTTCTTGGTTTCGTCCAGTCATTAATAACTTGATTATTTTTAGATAATAGTAGATAGAAAGAACGCTCGTAAGGAGTCCTATTGAAACCAAGAAATATAGGCCTGCCTGCCATCCACACCAGAATAAATAGAGTTTTCCAAAAAAACCTGCTAGTGGAGGAAGACCTCCTAGGGATAAGAGACATAGAGCTAAAGAGAGAGCCAAAAAAGGATCTTTTGTGTATAATCCTGCATAATCTCGAATGTTATCAGTTCCGGTACGTAGACCAAATAATATAATGCAAGCAAAAGTTCCTAGATTCATGGCGATATAGAACAGCATATAAGTTATCATGCTCGCATATCCACCATTTGAGTCTCCAACAATTATTCCAATAATTACATATCCGATTTGACCTATGGACGAATATGCAAGCATACGTTTCATGCTTGTTTGAGTAATAGCAATGAGATTCCCGAATATCATGCTAAGAATAGCTAGGATTTCCAGAAGAAGATGCCATTCATTTGATAAGAAATAAAAAGGAATATCGAAAATTCGAGTGGCTAAAGCTAAAGCAGCTACTTTCGAAGTAACAGAAAGAAAAGCAACGACTGGAGTGGGAGATCCTTCGTATACGTCAGGAGTCCATTGATGAAAAGGGGCTAGGGAAAGCTTGAACCCAATTCCTACAGTGATGAATATAAGCGCAATTGAAATTCCTGGGGAGTTATACATTTGTGTATTGATAAGACCATTCACTATTTCTTGAAGCTCAATCTCTCCCCCGGATGAACCATATAGCAAGAGAAACCATAAACCAGAATAGAAGAGCTTGCCCCACCCATGAGTAAATATTTCATAGTAGCCTCATTAGATCGTATATCTTTCTTGGTATATCCAGATAATAGGTAGGAGCATAAACTGAAACATTCTAGAGCTACAAAGATAGTTATTAAATCGTTAGCACCACATAAAAACATTCCTCCTAGAGTAGCTGTTAATATGAATAACAGAAACTCTGTTATAGCCATTTCTGTACATTCAATGTACTCTACGGATGAGGAATACAGAGAGTTGAACATAGTAAAATAAGAAATTGAAAGATTTCGTTGAAATTGTTCGTTTGGAAATTTCCTGAAAAGCTAATCATAGGTTCTTCTCTCCCATCGGAACAATAGGGCCGTTATGCTCATTACGAAACTTGTTGAAGAGATGAAATATAACCAAGGTATATCTTTTTGATCAGAGGTTAAATCGATCATCAGAAGAAGAATTAGGCCAAAAAGCTAGCATAGGTGCTGACAACAGGGTTCATCACAATGGTCTTGA
+
DHISSSMIIKSKPJOIKMLNSKNLSLHSMSLKKKNNNMKHHGSSOSOJNIJJSLIHMLNNLLSJGGGIISMMKISBA@AAKKJEHGIGB@/,,-3;JJMLFMMLMJIIHJJRLLNLJSMLOMLRNIHKRPNPNSJJPQPOMHONMNSSSLPSKJKSQKSIHJNMOMMSSONPOJSPSSLNJOIGIGJKPQLJBCCBAAAAFDCDA5444(((()AAEFGFHNPIKMPNIJJKMSLMSJNKMKM?@LJKIIKKJJQSSLMLJOJJOOSDHEFCSSSSJMJNNJMSSNKSLRSMPMMMQSLOKNIHENEGGNRLMLLLJMOJJJKPJJFFFGFFEGJSSSMNSMPMSSLRKKJSMSHOIGKKJJJKHPPMKNKPNSSJIFLGFIMSLKMJJHJHFGGFLJJJORMJKIJLIIFFFFGEKMJLSOKNJIJKGJJNLKGDDEDEJIIHGHGPHJILNHMOOGIKSMOIPMGGGLHIIJIIIHJLOOJKHHHHFGHJIHKGGGIGGGFEIIRGGGFFHGJEEEEFLIHHFHEDCBBA>>??AIGFGEEEFFGCCCCDEJHHDEEEGHKOSSPQKSSSQNPIMOIMSNHSB44MHNSLOOLJLHIKKQOLSSKKSLNNNKEF89IHLMLLPRMJRLKOOISKKKIKHLMPQPSOISLNMMNMKLJHHHHIILKMSLLMKJQKSSSNOKMHPOSSPMKJMIOSLMLMPJIHJJSMKOSLNSLSOKGHJMHIIEFDA9:;?@CCBCRPOHLJGJLKIECCCCJJHO;;FCCNEIHNIPJJISNCFKEDKSIKRRGGGFFMSMSOMIILQJPGIKHKONOKPKJHKGLGGMNSOMPOJKKPGPIJMQMGDSLSLJLPMSSSMJIJJMKORMSKNJSSNNLMMOSQLKIJGSSORNRNMKPLIEDGDELSSHGFDB985,,++))+8:BCJSLJMMJJSKJDJSNKLPONRSKNNLLJKLIIHNIIQOJSIKMJNIJONKPIIJKKNLIOMIKLNMSKHIHFGIHKPHBKNJLNJIKJIILPLHKNKKLKMHJMSLJJHJKRJJIGPMOMQJNSONKKMOJMSILHJSHJOMKSSJSSSHEGGEIHHPLMKJJIJJOMOKN;8888DIJJKIHHMKLIHIPMOMOJJLGLIJGIHLJJMMGHNMILISIJGKJMNSKKJLHGNJKJHJIJGKIJDB<;77++++>?@@EGGHGHEFGHKJMJHIGHJMKGFSNJKNIIJJGIHHGIJJHEFHGHOKJRPMLEEEDFILPSSRISLKQIIFILNHGEHFPLHIIMOJHJJJQLNFH6,.FEBDDHHGLJNJKSJIIGILIHJJHJJGFDEFGIIJKKPKLPMJKHHGJINNPSIHHNLIJHGEGEHGFGLSSLLHJHGEGEFHKHEEEDCEEFKIJHIKEDKKMMJDBAAAABDCHKHIHHDCCEDFEEEEFHKGEDC@@A@AFGSJFFDDEFGEDDA?('
@78_45CNXP_1
AATCGCAATAATCGGGTTCATTGATATTCCTAGTATAGTAGATGCTATCACACATACAATCATACTCAATTCGATGGAATTGTTTGATCTTAAAGGGGATATTCTATAATTTCGCATGTGAGGGGTTATTTCTTGGTTTCGTCCAGTCATTAATAACTTGATTATTTTTAGATAATAGTAGATAGAAAGAACGCTCGTAAGGAGTCCTATTGAAACCAAGAAATATAGGCCTGCCTGCCATCCACACCAGAATAAATAGAGTTTTCCAAAAAAACCTGCTAGTGGAGGAAGACCTCCTAGGGATAAGAGACATAGAGCTAAAGAGAGAGCCAAAAAAGGATCTTTTGTGTATAATCCTGCATAATCTCGAATGTTATCAGTTCCGGTACGTAGACCAAATAATATAATGCAAGCAAAAGTTCCTAGATTCATGGCGATATAGAACAGCATATAAGTTATCATGCTCGCATATCCACCATTTGAGTCTCCAACAATTATTCCAATAATTACATATCCGATTTGACCTATGGACGAATATGCAAGCATACGTTTCATGCTTGTTTGAGTAATCGCGATAGAATACCGAATATCATGCTAAGAATAGCTAGGATTTCCAGAAGAAGATGCCATTCATTTGATAAGGAATGGAAAAAGGAATATCGAAAATTCGAGTGGCTAAAGCTAAAGCAGCTACTTTCGAAGTAACAGAAGAAAAGCAACGACTCGAGTGGGAGATCCTTCGTATACGTCAGGAGTCCGTTGATGAAAAGGGGCTAGGGAAAGCTTGAACCCAATTCCTACAGTGATGAATATAAGCGCAATTGAAATTCCTGGGGAGTTATACATTTGTGTATTGATAAGACCATTCACTATTTCTTGAAGCTCAATCTCTCCCCCGGATGAACCATATAGCCAAGAGAAACCATAAACCAGAATAGAAGAGCTTGCCCCACCCATGAGTAAATATTTCATAGTAGCCTCATTAGATCGTATATCTTTCTTGGTATATCCAGATAATAGGTAGGAGCATAAACTGAAACATTCTAGAGCTACAAAGATAGTTATTAAATCGTTAGCACCACATAAAAACATTCCTCCTAGAGTAGCTGTTAATATGAATAACAGAAACTCTGTTATAGCCATTTCTGTACATTCAATGTACTCTACGGATAGAGGAATACAAGAGTTTTGAACATAGTAAAATAAGAAATTGAAAGATTTCGTTGAAATTGTTCGTTTGGAAATTTCCTGAAAAGCTAATCATAGGTTCTTCTCTCCATCGGAACAATAGGGCCGTTATGCTCATTACGAAACTTGTTGAAGAGATGAAATATAACCAAGGTATATCTTTTTGATCAGAGGTTAAATCGATCATCAGAAGAAGAATTAGGCCAAAAACGATCGTAA
+
HKLQMSSJLROKNNJIKLJLSKSSSSMSNLMNNPLKOSMSNIPJHKRKKJMHOGISSJHJJSIKGGH<<<<>HGGHGOJOSMLE@????@722267@8=778:+++++9:EIGHHEEHSOISNMJINNMJLKIA++++,/../044BACDIFHSLNJMKNOSINJJSSIINKJJJNHHJC<<<<?FHMIKJIKJIIKOISIILSIGJFEGHFGHIJGHKKIKJSPSMQSISLJKLLKPLIKISMPNNIFINMHHSJIMKFD931991)*<?KIJGGFF@::889AGEFGKJHKHJEEGECFCBCCBBBBCFMLLIIFHIEBC=FIIBAAAAE>@><MLJJPDDCGMDIGGHH:::89;6/***+++---.BCBDB@@999::HNIJHHSCC=<<<=?AD9HILKID>>>A=>=>=<89821-,,,,.1228:GHDCCDDGHDEEELGGFIGLGLKGKIRHLGGEFE<<;;;;:;::HGGI=55556IJGJKSGHLH@???>?FFHJKIDEEEEJJIIIIKNEGHSSHM@@@@@>====;;<=>MNLGFFFGIJKHGGEGGCEDCDIKBBB-**''(&&&&%&*---=EGGGFHEEEEFCCED??<=55557<?7@;:5422GEDCEDGHGFFGHIE>>?-,,)((()))**2<@DHJHGIIFEDIIKKDCEDCKMMKMOIIKN<<<CGJIKIHEFG512<=DKDB@**))(*;>>5A@EC0000,.-./467C@>>=<@.+))*,,-,-(('&%(')*()--.666779HHGHGGGHHIEMK?;;:6345;;9:=ADEEFFDFDFJH@BABBGB>>@>>:8853((''+36811122HIOSKIMSSLLLPSSSSJKNMKLKPSKSSJMMMLJSMLRLKIJPSPIGSKSBBAE)))4337@?BLLJSSKIJCEDECESSPSSOSOKKJNLLJJSSPSSJIHNNFKIFB9/,+++874866778ELSPIF?>>>>OLNOOJNMLNONJOSRHIJKKSMHHK@HJKMLLKSRRLSOLSQMSRJJSHJNJNSMGGGHLIHGMSKLJSILJMOPNHLOSMSSSSNMSKKSPOKMOGFEFELIPJMSSOI@@ALLOQSKJNLLJJKGHLJKJJOSSSKSSSILNNRIPKIPOSSPSKSOIJKJKLHHKHIQDIMLLLSSJH????A<<8662100.03222../..+('*,.-+**),@GDG@@@@@FGKKNJKKJKHSIJPMNSFSLPSMJKMPSPKHKGABBGKJSSSKOKDHKLGSNSKJSHGFOSSEEEFGKSMIIJE@@<=<<<<=A@@EEBCDDLHGFEGGIJJJJHCCCDEEFJIHJ>999HNMGEHKKSGMJMGQQOSKHGGFGICEACMNG=C??<;;=@F874)*9::;?A?ABCEFGLGIHFIFEFFDDBBDOHFEEBAAA@
@79_45CNXP_1
TACGATCGAACAACTCGAAGTATGGGTCTAGCTTATTGATACGTTACCGAAAACCTCATTTGAATAAATTTGGAATACATTTTATTTTTTTTATTGACAAGTACTCGTACTCAAAAAAGTTAAAAATTTTTTATTTATATATTTTTTTTTGGTACGCCGTTCTTTGGACCTGGTGTATCTTGTCTTTACCACGAATGATTTTCCTTGGTTAACAATAATTGTTGTTTTTCCAATATCTGCTGGTTCATTAATGTTATTTCTCCCGCATAGGGGAAATAAAGTCAATAAATGGTATACTATATGCATTTGCATCTTAGAACTTCTTCTAACGACCTACGCTTTTTGTTATAATTTTAAAATCGACGATCCATTAATTCAACTGTCCGAAGATTATAAATGGATCGATTTTTTTGATTTTTACTGGAGAATGGGAATAGATGGACTTTCTATAGGAACTATTTTACTGACGGGATTTATTACTACTTTAGCCACTTTAGCGGCTTTTCCAGTTACTCGGGATTCCCGATTTTTTCATTTCCTGATGTTAGCAATGTACAGCGGTCAAATAGGATTATTTTCTTCTCGGGATCTTCTACTTTTTTTCATCATGTGGGAATTAGAATTAATTCCCGTTTATCTACTTTTATCCATGTCGGGTGGAAAGAAACGTCTGTATTCGGCTACAAAATTTATTTTGTACACAGCAGGAAGTTCTATTTTTTTATTAATAGGAGTTTTAGGTATAAGTTTATATGGTTCGAACGAACCAACATTAAATTTAGAACTCTTAGCTAATAAATCCTATCCTGTTACACTTGAAATACTATTTTATATTGGATTTCTTATTGCTTTTGCCGTCAAATTACCGATTATACCTTTACATACTTGGTTACCTGACACCCACGGTGAGGCACATTACAGTACCTGTATGCTTCTCGCTGGAATCTTATTAAAAATGGGAGCCTATAGGGTTGGTTCGAATCAATATGGAATTATTACCCCCACGCTCATTCTATGTTTTCTCCTTGGTTGTTGGTAGTCGGTACAATCAGAACTTATGCAGCTTCAACATCTCCCGGTCAACGTAATTTAAAAAAGAGAATAGCCTATTCTTCTGTATCTCATATGGGTTTTATAATTATAGGTATTAGTTCTATAACGGATCCTGGACTTAATGGAGCTATTTTACAAATAATTTCTCATGGATTTATTGGCGCTGCACTTTTTTTCTTGGCAGGAACGAGTTATGATAGAATTAGGCTTGTTTATCTTGATGAAATGGGTGGAATGGCTATCTCCATTCCAAAAATATTACAATGTTCACTATTTTATCGATGGCTTCCCTTGCATTGCCA
+
EBC777/.../35;;<HGGHSLF666678888EEEGOGOKKSKPOMJLKSKJJSLLIIIJSJHLSSSNRLMOJSLSLSKLLSLGKDIGKKISKEF@AB;;;;;=>5455/((()5GJL>>?33JINNNJLSSPSJSSJOKHH??=:ACFIDBCBD443226566:)./09>?@CJIIHCDCBBBCES87778SGIHIHSFSSSPJSJOSMJSKLJKLKSKSKKOIJSKNSSSMNMSKKMINPPJSDDCC<=SOLNLSKSNNSHF=>JMSKSKKQOIEFOIIJJHJLJKOLIJRILLJIIGJHJKISHLJSKSLLSMJHJLHJJKMLKSSHIGJHJSSMKOJMMSOMROISHMJQSI?><=+***+2334CEEABJHSGHIHKHGFGFGISKLRKJSJIJKOKHGGAA?HGGA559FHJS75556CDDEEGGIKSHIIKJIKMHFGIGMSPNOJPIKOONLSLMHKHHKFEHHGNRSROJRPF;7775FLJJIFK=88@??EFOLHCA<;;<877555FFIKJGH@FEBFJIOF@@@EFHHEFGJJKJJNKIJHIJHHHFFFMH;:::<A@ACIJPMMSSKK==;6666@@AB;9123?@HHFNGCF=888889;IKJMLKHFDCDEFH;;H0JJKDDA@@??><@:::DCCDC****)5/////3BBABA@AABCEF@?@@AINFIFKNSOMSSSJJIHIFF..../@???AEEEEHGSISSSNIIDEDDCEBCGCHJSSHOIIHIIKIKJLQNCBAB3/---/::::DDGEEHGSLJMJEEEGBBBED000000BFHGGFGIJIPJKJOMHILLNMKLQPJKJIMHSSMSINMSNSLHGSMQHG44444GGJJHOHFHJMKNSHEBB@77777KHGMMFIJJKPIIIGMSJSLJLMSLILOIILIIDEEEFCEEGFCCDIHJMKMMIKMKSRSKLHFLIJEA@ASKJKJFBEHJSPHSMIIKQHIN*((()DFFHGD@?>>>B?DC@?>>;:;,,,)((((89>@@ADDHSHFEHFEHHJGNSNJSLKJJSSJLPSLMKBAAABIIIH4(''''')()/55BBDEEBCC>>6622.*,01//..011193/-/@A>?98654445559;4+*,,,111235556CBHLOSRSQLF===MGSJJSLKSSSSSSIKJPLMJJJSSLRSNSPQKNKLRJSSKIMNISKJGSISSKDFEFCDEABEEEJSSSOSMMRSQKLMSBB???SSKSSJJGSLNLKKSLJHKJMKNSSMD?;:;;KMLIMNOKOLSIJMNBBLPKSKGLSQSHKKIIJSJGGGHHIQHGKHE@@A;::776,,0106LLIKHNMRJSMLJKJEGEGMHNIIHEIHGIIIGIGE
@80_45CNXP_1
AATCGCAATAATCGGGTTCATTGATATTCCTAGTATAGTAGATGCTATCACACGTACAAATAATGTTTCTCAATTCGATGGAATTGTTTGATCTTAAAGGGGATATTCTATAATTTCGCATGTGAGGGGTTATTTCTTGGTTTCGTCCAGTCATTAATAACTTGATTATTTTTAGATAATAGTAGATAGAAAGAACGCTCGTAAGGAGTCCTATTGAAACCAAGAAATATAGGCCTGCCTGCCATCCACACCAGAATAAATAGAGTTTTCCAAAAAAACCTGCTAGTGGAGGAAGACCTCCTAGGGATAAGAGACATGAGCTAAAGAGAGAGCCAAAAAAGGATCTTTTGTGTATAATCCTGCATAATCTCGAATGTTATCAGTTCCGGTACGTAGACCAAATAATATAATGCAAGCAAAAGTTCCTAGATTCATGGCGATATAGAACAGCATATAAGTTATCATGCTCGCATATCCACCATTTGAGTCTCCAACAATTATTCCAATAATTACATATCCGATTTGACCTATGGACGAATATGCAAGCATACGTTTCATGCTTGTTTGAGTAATAGCAATGAGATTCCCGAATATCATGCTAAGAATAGCTAGGATTTCCAGAAGAAGATGCCATTCATTTGATAAGAAATAAAAAGGAATATCGAAAATTCGAGTGGCTAAAGCTAAAGCAGCTACTTTCGAAGTAACAGAAAGAAAAGCAACGACTGGAGTGGGAGATCCTTCGTATACGTCGAGTCCGTTGATGAAAAGGGGCTAGGGAAAGCTTGAACCCAATTCCTACAGTGATGAATATAAGCGCAATTGAAATTCCTGGGGAGTTATACATTTGTGTATTGATAAGACCATTCACTATTTCTTGAAGCTCAATCTCTTCCCCGGATGAACCATATAGCCAAGAGAAACCATAAACCAGAATAGAAGAGCTTGCCCCACCCATGAGTAAATATTTCATAGTAGCCTCATTAGATCGTATATCTTTCTTGGTATATCCAGATAATAGGTAGGAGCATAAACTGAAACATTCTAGAGCTACAAAGATAGTTATTAAATCGTTAGCACCACATAAAAACATTCCTCCTAGAGTAGCTGTTAATATGAATAACAGAAACTCTGTTATAGCCATTTCTGTACATTCAATGTACTCTACGGATAGAGGAATACAGAGAGTTGAACATAGTAAAATAAGAAATTGAAAGATTTCGTTGAAATTGTTCGTTTGGAAATTTCCTGAAAAGCTAATCATAGGTTCTTCTCTCCATCGGAACAATAGGGCCGTTATGCTCATTACGAAACTTGTTGAAGAGATGAAATATAACCAAGGTATATCTTTTTGATCAGAGGTTAAATCGATCATCAGAAGAAGAATTAGGCCAAAAATACGTACGAGGTGCTGACAACAGGGTTGATTCACAATGGTCTTC
+
ERHGIGHGKJNPLFIKGIIHHFHHSENSGSJKPHIKLINKGGFFGHEFDDDCD4331('%%&&)&&&&&))*6ACHILSILIMMJJKKLLKKIHEAAADELNMGOHIIGHJFKGHJJKHINMQSNKLSIHMKHSSPSRPJMSOOIJJMJIIKSSILLIQLOSSMQJLSMSLSSMONHIKJDDCCCMPIHOSSOSSLCDCDBCABD??>>=<;;DDCEFLMJIOKSJPOKRHFDCBGEBA>>@DHFEDBDCB7445LJHSSSRHIIKIRSKSECFKGIIJKLOPSSMJHSNKKOPSKSMQNNOLLIIHIE>99:GFGQ+++,?@CSJJLPJJNGJSI>JJJOINLLKSSKLJIMOOOSNOSPSJKHLSSOJQLSSOKSSMLIGGKKLLNSSPJLILIKKSLNSSSLKOMKOKHCCECEJHSKSJNQNSJJKLSJJPOIMIILGHLNJLISMLLMKLSKKSSJKMSSPNSKNNNLMJSQPILOIJLJHHKOSSMOLQMMRNKJLIKLRKIKIJLGHOIKLQINHJLMJSJQPIPSKLEFEEHMMMLQHKLISNIMHIHEIFKKNKLJSNSRMKJKMKIIKKILMILIJLIDDIIKLMJKJIHGLHKKGGJHNGHILQSMDHEDDEEGHHHFFFIIQJIFGGDAAJHFHIKIIHGKKJSGGEDCEB@@@FNNOKIFHJFFIJDGHHGHKIKOLKNJGIIKNGEFLNLOLMSB;@??<;<>@<FJKKHFHLJIKIGCCBGJIIIEIFFGHFHIG??1)''')---1001458;>EGHIKGGHEDBFJSJHJLHSMSJEFDFHLSRLMOQILMIMLGJSKNJNGLGGGJD5444>44FADFA:HFIGEGGG?==?@GIOJMLJISSJKIHKNHKKHMMSSLKLKPKMIJPHIIGGG75/((/417EFFFEFFILKSKKMFA;;:<==@=?==.---1=?@EDGHIJLKFG?<555469:DC=EDEDFENKLNSGKMLSDCCCCMQJHFHIIPQRJJJHFHINNLHGKSMKSKSLSNIJIFHJJPLLRSJJIJNLILHNNJKDJMNMLPSJGLIJOLMJSIHSSPIMFFGOSJSNHJFEJFGFNLSLKSLJFFFSPIJM53333NOJNHJLNMLJOHKMPOPNJILKHMHKCCDDDF==;<<<<EDEKGNIIHNKOKKIQJMJMIKMHISPSKLHHEIAA@BBJJKHILHHFDCEDIGIHIKJHN====DHHHEFGDNCCFGIKMEF>6--+,,.46*))((()*>?FFIFDGAAA><BCFE;@8889DKEGHHHJQHJHEGA@56EGECFHNSSIFFFIJHMIGLJBC>>>??EDEEFGJMIFIHNPJNKJLHFHHIMPHIJHIIGGGGHGJHF75SLIJJIKLHGHFFFEIECBBBBFEEFDDFGHIGJKJGGFDDE;;;<KKHECDCABDBBDEFIEFD?@>5400-((((((+,4;;;<><;;'
@81_45CNXP_1
AATCGCAATAATCGGGTTCATTGATATTCCTAGTATAGTAGATGCTATCACACATACAATCATACTCAATTCGATGGAATTGTTTGATCTTAAAGGGGATATTCTATAATTTCGCATGTGAGGGGTTATTTCTTGGTTTCGTCCAGTCATTAATAACTTGATTATTTTTAGATAATCGTGGATCGAAAGAAGACACTTCAGTAAGGAGTCCTATTGAAACCAAGAAATATAGGCCTGCCTGCCATCCACACCAGAATAAATAGAGTTTTCCAAAAAAACCTGCTAGTGGAGGAAGACCTCCTAGGGATAAGAGACATAGAGCTAAAGAGAGAGCCAAAAAAGGATCTTTTGTGTATAATCCTGCATAATCTCGAATGTTATCAGTTCCGGTACGTAGACCAAATAATATAATGCAAGCAAAAGTTCCTAGATTCATGGCGATATAGAACAGCATATAAGTTATCATGCTCGCATATCCACCATTTGAGTCTCCAACAATTATTCCAATAATTACATATCCGATTTGACCTATGGACGAATATGCAAGCATACGTTTCATGCTTGTTTGAGTAATAGCAATGAGATTCCCGAATATCATGCTAAGAATAGCTAGGATTTCCAGAAGAAGATGCCATTCATTTGATAAGAAATAAAAAGGAATATCGAAAATTCGAGTGGCTAAAGCTAAAGCAGCTACTTTCGAAGTAACAGAAAGAAAAGCAACGACTGGAGTGGGAGATCCTTCGTATACGTCAGGAGTCCATTGATGAAAAGGGGCTAGGGAAAGCTTGAACCCAATTCCTACAGTGATGAATATAAGCGCAATTGAAATTCCTGGGGAGTTATACATTTGTGTATTGATAAGACCATTCACTATTTCTTGAAGCTCAATCTCTCCCCCGGATGAACCATATAGCCAAGAGAAACCATAAACCAGAATAGAAGAGCTTGCCCCACCCATGAGTAAATATTTCATAGTAGCCTCATTAGATCGTATATCTTTCTTGGTATATCCAGATAATAGGTAGGAGCATAAACTGAAACATTCTAGAGCTACAAAGATAGTTATTAAATCGTTAGCACCACATAAAAACATTCCTCCTAGGTCACTGTCCAATATGAATAACAGAAACTCTGTTATAGCCATTTCTGTACATTCAATGTACTCTACGGATAGAGGAATACAGAGAGTTGAACATAGTAAAATAAGAAATTGAAAGATTTCGTTGAAATTGTTCGTTTGGAAATTTCCTGAAAAGCTAATCATAGGTTCTTCTCTCCATCGGAACAATAGGGCCGTTATGCTCATTACGAAACTTGTTGAAGAGATGAAATATAACCAAGGTATATCTTTTTGATCAGAGGTTAAATCGATCATCAGAAGAAGAATTAGGCCAAAAACGATCGTAA
+
JSLJKMJRONQLMKSLMJKMLOJMLLJLPKSSNSNOINHMHILHOQHSLKJSJIMQPNRMSJSIJHLJLSMJIPPOSMKSKLBFHEESIJ84459@GJLHGKMJLKQKKMLKGBBABBDDDFDJHQKSSMJMSKPLPOOLIMLOKKJMLRLOSSKMSLOLMSNNINIMNKLSJKNH3333344100..*.+*/)&%&%$$$$$'+167@DEDCBBCCSJPNILJKSMMLORNKQSSRSOSSSSMPISLKSHNJLMOSQOSNSLNJOQSOKKDDNHSSSJSSJQJSSJONLSSMNSOLFG@@@EILJISINEMSSNNHHFCGEHBBA@:;888545456DSLSSRKNSRSSRMOLKSONONRKNMSOJRSPSROPOMSSLMLMSKJMMPOSSOSSJMEDEEEHSPPSSRLOJJOQJJLKKMSJSSIQLJKSMOSSLSKLJHIHIKJNILOMIJKSOKJNMSMOKJSSLSSLMJRSPISSSOSLSSLONKJMSOQRSNJJQOLKPKSLJLNSSNMNJRNSQPKSKKJHEQKSKKHHIJ655556::;<<NKOJIISQFHGHFIQJILLJHIOIIKMKSOGJGHISLGJFFEBBOKSNLMQISSHHGJKIJSNKGLHILIJJJLLIIKKKIFGEJHIHJJHIDC:::...<AFHGIDOSQCGGGHGGDEFGIPLILSLQIKOMJPSPLKILSKJIIHQJQHSHACPKKKNKSLGOQNPNIQSRSMJKNLJSISSLSSSMKKLNKSQRKJOJSMKSSLMSOSMQPNNMLPOLLIRSPRMLPOLDJLFGNC@=62///8OJKLLLORMLKMPPQLQHNQQQSPPJPLIIPMSOISSPQNSSLNKOSJIRLJOIMQLONNSLSSSNJSPSSSNSOLLSOSLISSSSOKJSKQKKSNSSRSSS==:@??GMMMLKMKMSRKNSSHE@@><??@>BHCFSNKPIGNMOLSLNSKKPLQKLLSNOMISRSJKNJKJPIPSSMMLSQKMOISSSLHSJLSJJOKJJJJMMIJLJSSMHLSSKJNJIKOSKINMNLSIKKMJILSDCCBCEGISSSJKKILSMNSHHIJONLOSOSSNLKPSKPOJSMIKLKLJLLMLLKJILLMHSIFGHCA@10((()))()****22CHGGHKMIJJIMISOSPNMJRINJKMNKMSQKSOKJMJJJOISKLKFIGGGDBA?A?@@@AOLLJIKLIKJJIJKIKMJKHIFGHJSLISNMIKGSIJMQLQIISOJHHGLKLMNKJIIKSJKNSOOKMNSJSSLKLONNQKGGONNSFLCEIHSB@@==<F44EDCDBDGHIFGHIGLIIHFMKHLQLJNJIEFJGLNSNPQMNPHIGFHFIKGOIIJIKGMMHHFEEDEEDDGMIGGF@>>>>865332(((().8>ADHIROHJHIHRFDCBBCEEFINGDCCA@AA@
@82_45CNXP_1
ATGCTAGCTTTTTGGCCTAATTCTTCTTCTGGAAATCCTAGCTATTCTTAGCATGATATTCGGGAATCTCATTGCTATTACTCAAACAAGCATGAAACGTATGCTTGCATATTCGTCCATAGGTCAAATCGGATATGTAATTATTGGAATAATTGTTGGAGACTCAAATGGTGGATATGCGAGCATGATAACTTATATGCTGTTCTATATCGCCATGAATCTAGGAACTTTTGCTTGCATTATATTATTTGGTCTACGTACCGGAACTGATAACATTCGAGATTATGCAGGATTATACACAAAAGATCCTTTTTTGGCTCTCTCTTTAGCTCTATGTCTCTTATCCCTAGGAGGTCTTCCTCCACTAGCAGGTTTTTTTGGAAAACTCTATTTATTCTGGTGTGGATGGCAGGCAGGCCTATATTTCTTGGTTTCAATAGGACTCCTTACGAGCGTTCTTTCTATCTACTATTATCTAAAAATAATCAAGTTATTAATGACTGGACGAAACCAAGAAATAACCCCTCACATGCGAAATTATAGAATATCCCCTTTAAGATCAAACAATTCCATCGAATTGAGTATGATTGTATGTGTGATAGCATCTACTATACTAGGAATATCAATGAACCCGATTATTGCGATTA
+
HMKINSSNGHGJHHSLMJPKHKNSILIIIMJLLSOJQII99:QHIMJLIIHSGKJLPRSQ66666SMLSSMHGMJMKHOIKHGFFGFJLLJMMKKJJKIKSKHLSSKKLHIIINHSLKJSIILSJMSJLMISIOMSJLHJSMLHOHKKQNKSILNSRLHQ@JLIG@FHILSNFIGGJKNNFHHHGKRPSJJKKSLHSKJONHILKLOJNIIJGFEIFIJSGHEFFLIIKHSSSNMKMQOLMOLIIJQLQQPMNILKMMSKIB>>?GNSMMSSNSKLKNSLJSNKLLKMISKMKPNMJJIGHFIQKSSLGFB>B@DCISPQKMKJIJF?BISMSQHIILLOOSNSMSSSIKNLMJKKJOKF8556ILGFCCFDAEFEMOLHIKHPNKSHHFGJRSJOQPJIIMHFGFFFEE@???@IMONJKRMMSSLLLPSSQKKQJJJLKQNOMISNRSKGHHKLNEHMKEHHHHJLMOOLLQSOSINOQSSNSQNSSOLNLSSLKISKQKKNMOA????DA@??HKILKJJL@<GIJLRSNKLMJHQKSLJINLPKIIILGJKHMIJIKGSRIIKHJJKIHFHHGHJJGFEFFEJQJMNIKHLHJLMMSQPHIJKKHIJJIOSHIGGGHHJIJIJIGFFECCCDDCCCCBCCCDF
@83_45CNXP_1
AATCGCAATAATCGGGTTCATTGATATTCCTAGTATAGTAGATGCTATCACACATACAATCATACTCAATTCGATGGAATTGTTTGATCTTAAAGGGGATATTCTATAATTTCGCATGTGAGGGGTTATTTCTTGGTTTCGTCCAGTCATTAATAACTTGATTATTTTTAGATAATAGTAGATAGAAAGAACGCTCGTAAGGAGTCCTATTGAAACCAAGAAATATAGGCCTGCCTGCCATCCACACCAGAATAAATAGAGTTTTCCAAAAAAACCTGCTAGTGGAGGAAGACCTCCTAGGGATAAGAGACATAGAGCTAAAGAGAGAGCCAAAAAAGGATCTTTTGTGTATAATCCTGCATAATCTCGAATGTTATCAGTTCCGGTACGTAGACCAAATAATATAATGCAAGCAAAAGTTCCTAGATTCATGGCGATATAGAACAGCATATAAGTTATCATGCTCGCATATCCACCATTTGAGTCTCCAACAATTATTCCAATAATTACATATCCGATTTGACCTATGGACGAATATGCAAGCATACGTTTCATGCTTGTTTGAGTAATAGCAATGAGATTCCCGAATATCATGCTAAGAATAGCTAGGATTTCCAGAAGAAGATGCCATTCATTTGATAAGAAATAAAAAGGAATATCGAAAATTCGAGTGGCTAAAGCTAAAGCAGCTACTTTCGAAGTAACAGAAAGAAAAGCAACGACTGGAGTGGGAGATCCTTCGTATACGTCAGGAGTCCATTGATGAAAAGGGGCTAGGGAAAGCTTGAACCCAATTCCTACAGTGATGAATATAAGCGCAATTGAAATTCCTGGGGAGTTATACATTTGTGTATTGATAAGACCATTCACTATTTCTGAAGCTCAATCTCTCCCCCGGATGAACCATATAGCCAAGAGAAACCATAAACCAGAATAGAAGAGCTTGCCCCACCCATGAGTAAATATTTCATAGTAGCCTCATTAGATCGTATATCTTTCTTGGTATATCCAGATAATAGGTAGGAGCATAAACTGAAACATTCTAGAGCTACAAAGATAGTTATTAAATCGTTAGCACCACATAAAAACATTCCTCCTAGAGTAGCTGTTAATATGAATAACAGAAACTCTGTTATAGCCATTTCTGTACATTCAATGTACTCTACGGATAGAGGAATACAGAGAGTTGAACATAGTAAAATAAGAAATTGAAAGATTTCGTTGAAATTGTTCGTTTGGAAATTTCCTGAAAAGCTAATCATAGGTTCTTCTCTCCATCGGAACAATAGGGCCGTTATGCTCATTACGAAACTTGTTGAAGAGATGAAATATAACCAAGGTATATCTTTTTGATCAGAGGTTAAATCGATCATCAGAAGAAGAAGAATTAGGCCAAAAACGATCGTAA
+
LLSNSNOLLKPSLMISLQKHKK@@A@@C@@BJRNSKNQJNPPSOKIOQNSHLSOKSMNSOONSMNJJMNKSNPSKKOIPJMMSKMOKNDLHBBCBGSSQIMLLGHFDDGFMOPJSLMNMLNQJJMKLNSPLPNLGGHGJJISGJJMSSINSLNSOSJLPONSKSSSSSSOSQLJKNBABACJG><=>?CGHH===:9:87975655432229:FKIIJHLNSKJRSKOJLLRSPOLPPJJSKOKLMSOSLIMKIHIGOIJKERHHGE===?SSSPPSSKSNSPLNMNNKOSSROMLKNHOHLIIA8467@@DE655556:ACCLOKHHGGHEHSNSSSSPNSNOSSMLOKPSOLJJNSQSKNPLIOSPLKLLOSSNSNPJSSPLSSIIKKMHLILLNJMJOSLPKMJSNSMIJKGIOJPSLHIOOSLRPKLSKSPMSLJIIJNNSPQMKSMJMSSJQLIKMQKSKIJKHKSPMILHSSHNNQJNLNSKMLPMOSKSMOILNJLSKLSIRGKSLNSSLOSKNNSSQNSLEEFC=<;;<?@@@FOIKKK>===>OPRJOLKNLSSMKIMKIOGGKFFLIPSMSPHKSDGHJGSKJMGEHEB:@<:933455667774?@?@@@HKFFGEGNKSPLMSSJJHJFHFIFDCCGDBJQJSJRNKIMJHIKQJMJKOPSLNIIOJQGF@?@=SJJIKILHNJIGISLKKSKMGJJOSSKSSKNPRKNNJNJKMLNLIKKIGLMLJLKIKHIJGFFFDDCEFFEFCFEAAB@ABB<5SQNIHFGFEDKPLIMHIIHQSSGMEGIGHDBBBBLHGGHGJLPJIHIGFFGHJFMJJKJSOSHIIGJPIHMNJJIKJSKPNJKSSKSPHLKKJIKJSSDCB@BEA.4112AJLLKNSNSLLSKHJMJQSNIHIGGOSPPMNMJJLSSKRQSSNSSSRSKLKILJJPKRKRKLNKKHOHSNPRRJHNJNJSIOMKPQOMSSMJGIHLPSJKSIKJHGHMKLLHJGIILF?QKGSJIHMKLLLOLLKKPJLJSLSPNKIOGKJKJQHKLOSPPSRHLMOMHPIJJKJIHJRJPQOSJNKLPKEHGFHNLMIIIJNIISSORQPKMSSMJSIIKIJGJLSKJIJOJNHIJHHILRHJSJMSILLKLMROJHIHMLJMQSJOJNSJPKIMGKSIKOJIKKDDCD///06DEKJJHHJIJJID??GFHGEDDFDMKSNKMSNLIKEIJIHKSHPLKGIHNSKINKJNMMILJIISIJHLONNLMIOMNRKIHSINISGIPSIBBE@@@DBA@CLHJGJGSNIKMHLHLHIKHNIGHGFEEEEDFEDD??>>?A@SHNJJIGFIHMLSJHHSLPOLJFGGKIJJJSSNKSKSRKOQIIHKJHNDDEEDLFHLISNDC=BGKKPQJFDDDFFIIIPIDDDA@A@A
@84_45CNXP_1
CGCAATAATCGGGTTCATTGATATTCCTAGTATAGTAGATGCTATCACACATACAATCATACTCAATTCGATGGAATTGTTTGATCTTAAAGGGGATATTCTATAATTTCGCATGTGAGGGGTTATTTCTTCGTTTTAGTCCAGTCATTAATAACTTGATTATTTTTAGATAATAGTAGATAGAAAGAACGCTCGTAAGGAGTCCTATTGAAACCAAGAAATATAGGCCTGCCTGCCATCCACACCAGAATAAATAGAGTTTTCCAAAAAAACCTGCTAGTGGAGGAAGACCTCCTAGGGATAAGAGACATAGAGCTAAAGAGAGAGCCAAAAAAGGATCTTTTGTGTATAATCCTGCATAATCTCGAATGTTATCAGTTCCGGTACGTAGACCAAATAATATAATGCAAGCAAAAGTTCCTAGATTCATGGCGATATAGAACAGCATATAAGTTATCATGCTCGCATATCCACCATTTGAGTCTCCAACAATTATTCCAATAATTACATATCCGATTTGACCTATGGACGAATATGCAAGCATACGTTTCATGCTTGTTTGAGTAATAGCAATGAGATTCCCGAATATCATGCTAAGAATAGCTAGGATTTCCAGAAGAAGAATTAGGCCAAAAATACGTACGA
+
:::JLHLKLLJJSLSIEEEKISRSPKPSIILPLNQJNOIKRHSKSRMHSLLHINHKILJSJOHHKMMQKSLJPSSLLRISKJPLMKN:11134SSJSNML><=?@SKGJJIHGKJNRHKSLJKNHJIIEE8,+++,>'&&&'CCFFHMNJIMNMNLKNSMSNHH>@=?<<=<=E=<<;85456::;<<FJEDE??@??EBBDDGISINGJHKNQMNKLNSPSSSEKFGFGSHISCGEBFMMEFIKJSIKRFEKOSKIJIOHFHDF46EBSSSSSJSMMOLMOSSLSSNHOSONOLSPSRIRKEH=DELISSKGFEDIDFJIJMSHEEDFJFMESSQLPMNSMSSJSPNMOSMSJKQMSNLSLSLMGFEFGOSNLIGLNJSMOQNJJKSIHKILKNKSSQKSNOMSLIQKKIKINIMNSNMONLLQJLLJSKJIGHFFKSKJSKLSRNSSIKOSSQSSOLSPKOPIHJIMGKSSJKLSLJMSSPLSSSSMLOQKSJPONSONLJISLIHONSINOSKJJHFEIPRSSRLMSBBBBCNJKMKHJLLINGSHSKJHOHFJIJKSMSOSHGMAA@@ABFFFEDEBCB;;ILNLKSHHKHFFCDGCCDBAAAAFMKSGNIGEJILIJHFEGEJNFGCCBFNSPIGGFEEE
@85_45CNXP_1
AATCGCAATAATCGGGTTCATTGATATTCCTAGTATAGTAGATGCTATCACACATACAATCATACTCAATTCGATGGAATTGTTTGATCTTAAAGGGGATATTCTATAATTTCGCATGTGAGGGGTTATTTCTTGGTTTCGTCCAGTCATTAATAACTTGATTATTTTTAGATAATAGTAGATAGAAAGAACGCTCGTAAGGAGTCCTATTGAAACCAAGAAATATAGGCCTGCCTGCCATCCACACCAGAATAAATAGAGTTCCAAAAAAACCTGCTAGTGGAGGAAGACCTCCTAGGGATAAGAGACATAGAGCTAAAGAGAGAGCCAAAAAAGGATCTTTTGTGTATAATCCTGCATAATCTCGAATGTTATCAGTTCCGGTACGTAGACCAAATAATATAATGCAAGCAAAAGTTCCTAGATTCATGGCGATATAGAACAGCATATAAGTTATCATGCTCGCATATCCACCATTTGAGTCTCCAACAATTATTCCAATAATTACATATCCGATTTGACCTATGGACGAATATGCAAGCATACGTTTCATGCTTGTTTGAGTAATAGCAATGAGATTCCCGAATATCATGCTAAGAATAGCTAGGATTTCCAGAAGAAGATGCCATTCATTTGATAAGAAATAAAAAGGAATATCGAAAATTCGAGTGGCTAAAGCTAAAGCAGCTACTTTCGAAGTAACAGAAAGAAAAGCAACGACTGGAGTGGGAGATCCTTCGTATACGTCAGGAGTCCATTGATGAAAAGGGGCTAGGGAAAGCTTGAACCCAATTCCTACAGTGATGAATATAAGCGCAATTGAAATTCCTGGGGAGTTATACATTTGTGTATTGATAAGACCATTCACTATTTCTTGAAGCTCAATCTCTCCCCCGGATGAACCATATAGCCAAGAGAAACCATAAACCAGAATAGAAGAGCTTGCCCCACCCATGAGTAAATATTTCATAGTAGCCACATTAGATCGTATATCTTTCTTGGTATATCCAGATAATAGGTAGGAGCATAAACTGAAACATTCTAGAGCTACAAAGATAGTTATTAAATCGTTAGCACCACATAAAAACATTCCTCCTAGAGTAGCTGTTAATATGAATAACAGAAACTCTGTTATAGCCATTTCTGTACATTCAATGTACTCTACGGATAGAGGAATACAGAGAGTTGAACATAGTAAAATAAGAAATTGAAAGATTTCGTTGAAATTGCTCGTTTGGAAATTTCCTGAAAAGCTAATCATAGGTTCTTCTCTCCCATCGGAACAATAGGGCCGTTATGCTCATTACGAAACTTGTTGAAGAGATGAAATATAACCAAGGTATATCTTTTTGATCAGAGGTTAAATCGATCATCAGAAGAAGAATTAGGCCAAAAAGCTAGCATA
+
GILMJLGFKFJJJKSHKPJSKSLISPKOKJKSSJOPKKHLMKIKIHKSMLNKIKMSKSSKSMILHMEHHSNLKJOKKSNSQMJNSRJLKE3--.FPOKNJEHPKMOJKHLKNSKJKMKSNOMMSNSS0++++.HAADEFJGFGHCGGMLJLKNSOMLNNRHSPKNJKMPLSQHLIONROIHHHHGJJLJJLPJGDF8889MJJJSLKJHGKLJKSSKILMJSSOIPJLSPJKPSOKQMMGSMLNQSHHPDFGGDAA?;8779:7889@>BSNSHSOOKIKKLJJLSSSIJSSSKMSRHPSRSGKMMONROIIMCJGHHGHLKKMJSJKSHGSMSSJSMHFHJIKISMSOKSSSNJSJJLNQKOLRO?>>>>IBISGG@??=>JMJH@CFCFCEBDILQPMMSNKSLHKIMHHFKIJMSSSNJFDABBBCKJKLKGLJHINLLPSNSOMJLSLSOONSJPJJMODECDCJJPLNMOLNJKPKKIHJMJSMJQNKEJKSOJMILSLIMMNJJKHIMIJHJSKNSIHLOHFGF65457GDDDDESOLJLGFGFKOONSHQGED<22222FM------HGJGHFEDD<<FGJOIJGHKGHOEFFEGMIGEGJHMLGBLDDDDEGLJIGFGIKMIIIIJLKJHGHHGGGGGFKMNMJIGHGHFDEEHSLOJLGFGFGGJGIKIIHGFJHHIIIKIHAA=89;;;==;44CQMJJEKNSKQLMKLIPLKSMKQRSNKJOSMSRLMILKPLKHIILSMNJKKKISRLNSLMPPPKIJOSOOGGHHKSNPSQISHJSSLOKNONKLQLNLKKSINKILSSMIPKKJKJLKJPSPSSKG:::<LNOOSJKPMJSQRSSSKRKJMKGRLLQPOJRLIJSHKNMOSLMLPSRJSJKKNSNMGE>@?@LSMKLNLLJJKLMPSPHPSMSSLSKKKSSKJJI?@BFA?4)+-.6667A?@ACGGIIASHKLSISNMMNOSLMOMSNJMKRMSNMNLRPSSIHJJKHJOLMOSSQMLMSSSOJOOLSSSMKRLPSLQSSNKSRKNKMJKSINSSOSSLSLRLRKKLJNSPSMQSSOSLOSMIHHFGGLMJKOJJKSMJQLSSIOJNKSQSSPSJSNHHSKKINPPKNLOSSSSMJGFEIKJKPSJOJKJKMKOLNSPLMKSOILSSILKOHLKKHOSKI<=<>IJMMLOKJJSLKHIG=9:33ILKIGDEDEJOQNKJSKSJQGHISLISGMLMGMKNSJSSG,((((8;<DHIMMNSLLJMNSNQNISOLJSSKSLHLJLSONQSK@@/))CDFMQKEFFGISJJLKKJKJMKMLJSSLHLSLOLSLKLMKRSSHIKGIDGLINKKLSHOLSJIGHISHGIJMSSLRSSNINKHIOGGFHFJHGILIHFLHOJLJMKIGEDDDDFIGKMOGKIGHGGI
@86_45CNXP_1
GGCAATGCAAGGGAAGCCATCGATAAAATAGTGAACATTGTAAATATTTTTGGAATGGAGATAGCCATTCCACCCATTTCATCAAGATAAACAAGCCTAATTCTATCATAACTCGTTCCTGCCAAGAAAAAAAGTGCAGCGCCAATAAATCCATGAGAAATTATTTGTAAAATAGCTCCATTAAGTCCAGGATCCGTTATAGAACTAATACCTATAATTATAAAACCCATATGAGATACAGAAGAATAGGCTATTCTCTTTTTTAAATTACGTTGACCGAGAGATGTTAAAGCTGCATAAATTATTTGGATTGTACCGACTACCAACAACCAAGGAGAAAACATAGAATGAGCGTGGGGTAATAATTCCATATTGATTCGAACCAACCCATAGGCTCCCATTTTTAATAAGATTCCAGCGAGAAGCATACAGGTACTGTAATGTGCCTCACCGTGGGTGTCAGGTAACCAAGTATGTAAAGGTATAATCGGTAATTTGACGGCAAAAGCAATAAGAAATCCAATATAAAATAGTATTTCAAGTGTAACAGGATAGGATTTATTAGCTAAGAGTTCTAAATTTAATGTTGGTTCGTTCGAACCATATAAACTTATACCTAAAACTCCTATTAATAAAAAAATAGAACTTCCTGCCGTGTACAAAATAAATTTTGTAGCCGAATACAGACGTTTCTTTCCACCCCACATGGATAAAAGTAGATAAACGGGAATTAATTCTAATTCCCACATGATGAAAAAAAGTAGAAGATCCCGAGAAGAAAATAATCCTATTTGACCGCTGTACATTGCTAACATCAGGAAATGAAAAAATCGGGAATCCCGAGTAACTGGAAAAGCCGCTAAAGTGGCTAAAGTAGTAATAAATCCCGTCAGTAAAATAGTTCCTATAGAAAGTCCATCTATTCCCATTCTCCAGTAAAAATCAAAAAAATCGATCCATTTATAATCTTCGGACAGTTGAATTAATGGATCGTCCATTTTAAAATTATAACAAAAAGCGTAGGTCGTTAGAAGAAGTTCTAAGATGCAAATGCATATAGTATACCATTTATTGACTTTATTTCCCCTATGCGGGAGAAATAACATTAATGAACCAGCAGATATTGGAAAAACAACAATTATTGTTAACCAAGGAAAATCATTCATGGTAAAGACAAGATACACCAGGTCCAAAGAACGCGTACTCAAAAAAAATATATAAATAAAAAATTTTTAACTTTTTTGAGTACAAGTACTTGTCAATAAAAAAAATAAAATGTATTCCAAATTTATTCAAATGAGGTTTTCGGTAACGTATCAATAAGCTAGACCCATACTTCGA
+
JSNMSSKOJSSNOPQSRQPOQJPSPSKPSQSMSNQNNJSQMMSSPMSLSOSROSOSMJNRSJSJOPQKKKIGKJNPSSNOSSNMMSMKPSSJOMSSKHSSSSSSSRSSSLSSSLJIKPQPMSQLSCJC?ANSJLIILOLRMMNSNOOMOSPLSKPLLQLSLOOPQJMSMLSSSSOSSNJJSKMSSQSMONSSKNOJONNQNJQJOOOSSLLOSRSLSSPQKGSNNKSSJOSOOPMSSSSPPPOSNMOJONPKRMMPPOSSMNLONSMNRNLMOMLHJKSLKIMISSSSOOMSSMSOSNOSMSOSQNMRLNKJKSSNSIOIPJIMJSSMJLPSMOMLMSSSRSQSRMMLONSSKNSOLMKJHNSNOLOOKKSSPJLNLSKRNMKMSSJRSJSQQPJKISPHNEMSSSSSSSPJSQGJFDLQISJLJPOKKPLSMSNMROOLQSSKJPMPLPSLSSPQHKNILJLLKMLSOQSSOSSSMKLJLSKMSPNSHHIGJSNKSQJILJPKSSSRLMKLPMKSRMLKKMMPKJKMROSLMSJIMJMJMMPJGHIHHKLMLJMJMGSPQSSOLNSSQSSMLMNMPSSRMPMSQPKSJIRKHEIHFABAABIGLIGGHGGFJEJJGJGGGPIJRKSLNKLMQJLQLSSMQJHGFGFIJKKKNLSLLSJJIHPKMHSNSSSKLSKKJSNRKROBBA@@@CFHHLJ<8:@AGKIGIJGLNPHMRNOSSJSNSKSSSSSISSSSLKLGSLQKSKKSSSPKMKLNHFEGFOSMB????ASPSB<;4BHGHHOQSOSRLLPPLIKKJKKKKLHLJISSKINPNNLMMLNKINSJRJRIGIJOSSJKRJORNSPSSLLLHLNIKNISSSSORMNQSKJKSNSSKILRSSLSSPKKLMSSLMJLKHJMROGISJIRRNJKSSKMKSMKKKKLLRKLJOKSIIE>QLMJLSOSOFGHHLOH<;<=SSSQPOONNSSKSPSNOSHJSLJJJNSLMMMNSKNMSNSSPPSSSQLKEDNJOGGJSSLNSMLKJHLJQPKSNJJKLIIGHGMIMSSISMSJSSLQSHLSLJIHFGHISJMJQJINHIJJJSNSSJRLQMSKPRSPQKKIMMSMOHJJNIIJOLOIJOPKSSJKILKNIONHJHHSNSNJSNMSNRSKIHIHKPJLSLJKKSQIOSJGPLSKGPIGGIJFFHKJJIJIGDFEDCGJKINGGFEEFDEDDDDDBCCDCIHFGHLSSOLGGHEEHJGHGGJLJHJLJSLOGLJISSSFC:;11.----7<=;<6555499;HGKJKFEFKSJJHRNDCDDCHIPEA@??AHINHFDEFGRMDCBCEJEFFEHHHGGEFEGDCEEEEGHGEFFFDF
@87_45CNXP_1
AATCGCAATAATCGGGTTCATTGATATTCCTAGTATAGTAGATGCTATCACACATACAATCATACTAGATCGGATAGAGGAATTGTTTGATCTAAAGGGGATATTCTATAATTTCGCATGTGAGGGGTTATTTCTTGGTTTCGTCCAGTCATTAATAACTTGATTATTTTTAGATAATAGTAGATAGAAAGAACGCTCGTAAGGAGTCCTATTGAAACCAAGAAATATAGGCCTGCCTGCCATCCACACCAGAATAAATAGAGTTTTCCAAAAAAACCTGCTAGTGGAGGAAGACCTCCTAGGGATAAGAGACATAGAGCTAAAAGAGAGCCAAAAAAGGATCTTTTGTGTATAATCCTGCATAATCTCGAATGTTATCAGTTCCGGTACGTAGACCAAATAATATAATGCAAGCAAAAGTTCCTAGATTCATGGCGATATAGAACAGCATATAAGTTATCATGCTCGCATATCCACCATTTGAGTCTCCAACAATTATTCCAATAATTACATATCCGATTTGACCTATGGACGAATATGCAAGCATACGTTTCATGCTTGTTTGAGTAATAGCAATGAGATTCCCGAATATCATGCTAAGAATAAGCTAGGATTTCCAGAAGAAGATGCCATTCATTTGATAAGAAATAAAAAGGAATATCGAAAATTCGAGTGGCTAAAGCTAAAGCAGCTACTTTCGAAGTAACAGAAAGAAAAGCAACGACTGGAGTGGGAGATCCTTCGTATACGTCAGGAGTCCATTGATGAAAAGGGGCTAGGGAAAGCTTGAACCCAATTCCTACAGTGATGAATATAAGCGCAATTGAAATTCCTGGGGAGTTATACATTTGTGTATTGATAAGACCATTCACTATTTCTTGAAGCTCAATCTCTCCCCCGGATGAACCATATAGCCAAGAGAAACCATAAACCAGAATAGAAGAGCTTGCCCCACCCATGAGTAAATATTTCATAGTAGCCTCATTAGATCGTATATCTTTCTTGGTATATCCAGATAATAGGTAGGAGCATAAACTGAAACATTCTAGAGCTACAAAGATAGTTATTAAATCGTTAGCACCACATAAAAACATTCCTCCTAGAGTAGCTGTTAATATGAATAACAGAAACTCTGTTATAGCCATTTCTGTACATTCAATGTACTCTACGGATAGAGGAATACAGAGAGTTGAACATAGTAAAATAAGAAATTGAAAGATTTCGTTGAAATTGTTCGTTTGGAAATTTCCTGAAAAGCTAATCATA
+
7=>@AHDFGFIISHSJKSKGFEHIMLSSJGIFGJCE?>?@?@AAHMSSPNIJLIKJOKKH@??>>>''&&&%'(('((((&'*******-,,-.33:DKPKSKHSMQNJKSKNMRLOMIOSPSQOOKMSNJLKONSMIMSLHLKKSKLMRSSMRLSMSSSRKSMPKIFHJKMSPQMSJMNSMLMMMJNOQJLOLGHD>>?>@HHII@@@BKSNLJJOMLJGJQPSSMPNOINMLSJKGHHB??=?>?@DEFGIJRJJPJNMSLGGIMLOFDIMSSSJKSQJLDBC?<67:99;;989==?GJIGEGCFGFDDAAB;33344.++*)())+++++/5IMHGKPKNOKSRMPMJPLKIMJMPIIKSOSMJMMQLNQSLNSDDBCEIKJNKKLJMJHJIIHSLPMRKSKIJIIRHKGHFFHKJILKMPJHKJSNLLSSKOGIHJGKJHIKMSMJNOSKSSKLMIPLSLOOLKJNKKROLSLISMSMMKQJHJLLSRIMNSLSMKJMKOMSSLNONOKOKJMLJQLKHSIKKNKHJNIHHJHLORLILJKKEJEFFFJOILSSJIJLKIJIGGSKQMSNILJIIIMKJKIEIRKQLMLSGBF>---,,,+)))89<AFMLCGCBFHGHIGLJHMIJJKIEGGIFEGIIKSMQPJFKOSSNPLHILKKLHIPLOMNSSSLPSKLSSSSKNSJRJRSMMJLKNKGFSSMMMLLLFMSPOJJMSMNPIPLOKRSSSOOLPK<;8888IFBAAADFK763123247677A@<<??CDFGBJIPMSLFEGJJSHGGA;:;;GHISOLSKMNJLJLSSOKQMIMSLIHHIIILIMFGMOMPKOPHFKKNNFIGFFNQSKSLNLPMSSNQSKQSOSSISSKJOMSMMSSSSKSPJKK<;;;;JSN988899INOJLHHISOLSLJSJISNKSHSOPSSJJRLOPNNJKNKJKJJLJHEA>?AFHFBDD=HB;;;:777811/./22SNHJIIOSOJHJFSILKIMIIIKSMMIOKLNRLNOJEECCBDA@A??=??@AABDEFEEHBFHGFKKNSK99<<<NIJIJGLKLLSJJSJKSLSSOLLHHLHKIKJJIKIPKJISLSMNOOJNIMPJJHIFIGJOJNPKSLPSLLJIJJNHJLLPSMLSILQSJHLLIJLQSNOSKMJHJJHJKHJIHHDIKKHGHIG=????ABA@A>:99@@BCFGFLIF555554<?9,,,,=9??CDKKJGLHEDDDFGLKSNLHHFFEHJIKMQSQNQKSLGIISLKIIEEIIIKL
@88_45CNXP_1
ATGCTAGCTTTGGCCTAATTCTTCTTCTGATGATCGATTTAACCTCTGATCAAAAAGATATACCTTGGTTATATTTCATCTCTTCAACAAGTTTCGTAATGAGCATAACGGCCCTATTGTTCCGATGGAGAGAAGAACCTATGATTAGCTTTTCAGGAACCCCCAAACGAACAATTTCAACGAAATCTTTCAATTTCTTATTTTACTATGTTCAACTCTCTGTATTCCTCTATCCGTAGAGTACATTGAATGTACAGAAATGGCTATAACAGAGTTTCTGTTACTTAGTATTAACAGCTACTCTAGGAGGAATGTTTTTATGTGGTGCTAACGATTTAATAACTATCTTTGTAGCTCTAGAATGTTTCAGTTTACTCTCCTACCTATTATCTGGATATACCAAGAAAGATATACGATCTAATGAGGCTACTATGAAATATTTACTCATGGGTGGGGCAAGCTCTTCTATTCTGGTTTATGGTTTCTCTTGGCTATATGGTTCATCCGGGGGAGAGATTGAGCTTCAAGAAATAGTGAATGGTCTTATCAATACACAAATGTATAACTTGCAGGAATTTCAATTGCGCTTATATTCATCACTGTAGGAATTGGGTTCAAGCTTCCCTAGCCCCCTTTTCATCAATGGACTCCTGACGTATACGAAGGATCTCCACTCCAGTCGTTGCTTTTCTTTCTGTTACTTCGAAAGTAGCTGCTTTAGCTTTAGCCACTCGAATTTTCGATATTCCTTTTTATTTCTTATCAAATGAATGGCATCTTCTTCTGGAAATCCTAGCTATTCTTAGCATGATATTCGGGAATCTCATTGCTATTACTCAAACAAGCATGAAACGTATGCTTGCATATTCGTCCATAGGTCAAATCGGATATGTAATTATTGGAATAATTGTTGGAGACTCAAATGGTGGATATGCGAGCATGATAACTTATATGCTGTTCTATATCGCCATGAATCTAGGAACTTTTGCTTGCATTATATTATTTGGTCTACGTACCGGAACTGATAACATTCGAGATTATGCAGGATTATACACAAAAGATCCTTTTTTGGCTCTCTCTTTAGCTCTATGTCTCTTATCCCTAGGAGGTCTTCCTCCACTAGCAGGTTTTTTTGGAAAACTCTATTTATTCTGGTGTGGATGGCAGGCAGGCCTATATTTCTTGGTTTCAATAGGACTCCTTACGAGCGTTCTTTCTATCTACTATTATCTAAAAATAATCAAGTTATTAATGACTGGACGAAACCAAGAAATAACCCCTCACATGCGAAATTATAGAATATCCCCTTAAGATCAAACAATTCCATCGAATTGAGTATGATTGTATGTGTGATAGCATCTACTATACTAGGAATATCAATGAACCCGATTATTTTTAGATAATAGTAGATAGAAAGAACGCTCGTAAGGAGTCCTATTGAAACCAAGAAATATAGGCCTGCCTGCCATCCACACCAGAATAAATAGAGTTTTCCAAAAAAACCTGCTAGTGGAGGAAGACCTCCTAGGGATAAGAGACATAGAGCTAAAGAGAGAGCCAAAAAAGGATCTTTTGTGTATAATCCTGCATAATCTCGAATGTTATCAGTTCCGGTACGTAGACCAAATAATATAATGCAAGCAAAAGTTATTAGATTCATGGCGATATAGAACAGCATATAAGTTATCATGCTCGCATATCCACCATTTGAGTCTGCAACAATTATTCCAATAATTACATATCCGATTTGACCTATGGACGAATATGCAAGCATACGTTTCATGCTTGTTTGAGTAATAGCAATGAGATTCCCGAATATCATGCTAAGATAGCTAGGATTTCCAGAAGAAGATGCCATTCATTTGATAAGAAATAAAAAGGAATATCGAAAATTCGAGTGGCTAAAGCTAAAGCAGCTACTTTCGAAGTAACAGAAAGAAAAGCAACGACTGGAGTGGGAGATCCTTCGTATACGTCAGGAGTCCATTGATGAAAAGGGGCTAGGGAAAGCTTGAACCCAATTCCTACAGTGATGAATATAAGCGCAATTGAAATTCCTGGGGAGTTATACATTTGTGTATTGATAAGACCATTCACTATTTCTTGAAGCTCAATCTCTCCCCCGGATGAACCATATAGCCAAGAGAAACCAGATTAAAGCCAAAATAGAAGAGCTTGCCCCACCCATGAGTAAATATTTCATAGTAGCCTCATTAGATCGTATATCTTTCTTGGTATATCCAGATAATAGGTAGGAGTATAAACTGAAACATTCTAGAGCTACAAAGATAGTTATTAAATAGTTAGCACCACATAAAACATTCCTCCTCAAGTAGCTGTTAATATGAATAAGGGAAACTCTGTTATAGCCATTTCTGTACATTGGATGTACTCTACGGATAGAGGAATACAGAGAGTTGAACATAGTAAAATAAGAAATTGAAAGATTTCGTTGAAATTGTTCGTTTGGAAATTTCCTGAAAAGCTAATCATAGGTTCTTCTCTCCATCGGAACAATAGGGCCGTTATGCTCATTACGAAACTTGTTGAAGAAATGAATATGTTTTGATCAGAGGTTAATCGATCATCAGAAGAAGAATTAGGCCAAA
+
GGFFEINKHIIBDDEDAF44FD=6=4//4<:********5678FGFEDGFDCGEKJNSJJHISLJL>>>>?KLSINHFJ>>==8233IIKGPLOJOHKLMLKKINJLNJOMSNNLNILLSMMLOJSJ?EHBA><88IJLKNPKIIIIISDEG;984/'&%%%%%%&55@GEFGKPIIJFFEGFJKPLJMQLPKHSPNSNSSLOSMLLMRPHKGJSOPIHKHFHJLMLRMIKJSMHJSLMJHMGGFGIFIJJHOIHIIHMLSKSILHLHNHG?>>??D;;998+*++&&''''**0BJLHGHAIJEGHHHIJIIIILHSSOSOMKSSMIKHGFEGLHHKRHIOFBGHHNKMMPKINMJONFFDDESSJ530//0.-&&&&()8?ABDKOGFGHGKJJISIMIGGCEDEABCB;./.--/:///LKIEFEFFGFGDCLHHLG?BB::::;HSQLGLKMOKFIKIFGILJJONKLOSSSLHS>==<=:;475''*>EIBA88820//.1/027IGFIJHEDACDDGGFFGHEDEDFHFEDGGFEEFIFHHHGGFEEFEEFHJHH;::::@++++++EFEKLHHHGHKKDHKGGGFFFLKSLSHIIE;;;;ACD@A@@?>==;10)&(())+-00.02/.--.:FGHIFFFFFGIKINQOIIPGIOGISIJSMOCB88JC?:97767;:::8:><FCD@CHLSIJSLKIIJMJSHIFKJJKIIFGSHDD@CSJGPNJPMPIKLJFDEDMSKOMHCESSGFGG;<KCBDNPKLSNLIKLOMIKONRJKRSSJSSMSMLSJQHKILKKLF@@DHIHHI??B>=??AKSMJKHGIIJKRNOLMKIGHHIIHIJJSLMJSNJSHK<<;;;;FGGGK:::::KSIRLONLMMLOSIJMJPOLGIFJJSSKKKLLMSKN@???<<?=77767IGJJNJKHKJIPGLLOJOILSLMSOHPNILSOPKRPONKNJGFEHEBCD?A;99:::<MLLJ?SSRSMJSLLSNLOSSSNIJOJKKNSGQLNBAA99IKHKSIKPNLMSJFHOGKSLKJQMIILPKMPSNNLIHGKMMOSJKB7+++,,?@BHSGEGCCC>HJILIJMLLKSNSSLSSIMPGMILJIKMSLKNKMNMSSKQHKIKSFIMMSSNGISQLMSMPMSSNJSKJJLLJMJPSLSIOHIKILGSSLOJNIOPSSNSSPKSSMLKQSGGKGEJIHOKFFDFGHFJOFHSJDBDCENIRKOMJIISKIMJISKIMMKSOKHHKKSMKLGKLIIHFGDGFHGHSIKLSMHHGGMPKLLIMJMNPLIIIISLOJJIJGHNHIGBEC::HHFEEEEGEFEHFGDECCCCKKIHHQLSOSSPHMSJQSSPNJRKNJJSSSSRSSSSSNLSSNRISKKQSOKMINKQQRSOLOLKSLNSSROSRHFEA<:898:<<@HMKHSJICBCDLLONINKOLQSMNONPNMHJLJLNMIOSLSISONPSMSSLSSRLMILLOSILMJPSMMLNHA?=ED?;;@ESSOMKKPNIQMIGHFGEFFNLJJIKQRMSQLPNEGILKKKNSPSQSSPLGKDLME7777:=999SSKKLKNIOSLNMMSRSKSSLNMMSNNPKNOPLJIKPPNNNSOLMNSMNIOHKSLOLJLIJIQQSQSOSSLSSG@?98556784330/1117=ADMMNSQSSPMSLJMMLMJSMLQKSKOPSSKQSMSQSQJJLONMSNMKJKSSQJKLOSL88778HFIGABAABHHJJLILKSKSKLKSLOKSKNHOKKMSIJLJHKMPIQRSOSNIHMPHHDIPMLILQJIJGEDEFOSMLIISPJKLHIMGIJEHIHIJSSS8666669444/0088:??BGAF4@8467KHHSKGGKJQHJKMHSKJFIIIEGGIKKSFSSSKNORNOGJILMFISNHBDDDEFKJHKNJPKIJISMJSIDHAA<89CEIJKGIGIKMH/-EAE@JGGEDECDIJIHJLHEGEDOLQKNJLSNJKLONHHOEEEBBA>AD)))),:<?CJLQIJMJLIJLLLKPRISLHMKIGBABABJLLNGSJPIMKSKKMSMJJJLMKJFILJIKJJJFPME>999:CIQLSNOQOOSOMJOLQSSNMLNSRQMMNSSSSLLSMIKMFLK<;;;<DF@;;,+++,GP==<;92///*****+))),,412*)&%%%%%&&&)())))9::;=CDDF@@<=74223)712222@A?BEBC?AA544332222/-..69:9:;:1112?DEDFGDCEEFED=:77882222200/.-+(%%%&',34550.+/.../389;<=AA@AAAAA@@CCA44444<+***+?@1///0??745:3===<>@866('''()***('(((/56320/..-,,,,,,0,,-8@?>BBBBB@BC@B@?>>...($%$$$%%%%$%'(5555865<<==870(''*,6668>BABA@@?ED0.C?<?>>==????ABBBD<00068HGGGDGE9777:AHOGKOJNDB@>>=>><::999,+,+,/00007248::B@ADCBB?>===/...-15666=GECDCCFDCBBBCCBCA>52220.%%%$$$$%'***+-----.2300//.0**4677AC>>>>><<>>?>>=:930/--.
@89_45CNXP_1
GGCAATGCAAGGGAAGCCATCGATAAAATAGTGAACATTGTAAATATTTTTGGAATGGAGATAGCCATTCCACCCATTTCATCAAGATAAACAAGCCTAATTCTATCATAACTCGTTCCTGCCAAGAAAAAAAGTGCAGCGCCAATAAATCCATGAGAAATTATTTGTAAAATAGCTCCATTAAGTCCAGGATCCGTTATAGAACTAATACCTATAATTATAAAACCCATATGAGATACAGAAGAATAGGCTATTCTCTTTTTTAAATTACGTTGACCGAGAGATGTTGAAGCTGCATAAATTATTTGGATTGTACCGACTACCAACAACCAAGGAGAAAACATAGAATGAGCGTGGGGTAATAATTCCATATTGATTCGAACCAACCCATAGGCTCCCATTTTTAATAAGATTCCAGCGAGAAGCATACAGGTACTGTAATGTGCCTCACCGTGGGTGTCAGGTAACCAAGTATGTAAAGGTATAATAGGTAATTTGACGGCAAAAGCAATAAGAAATCCAATATAAAATAGTATTTCAAGTGTAACAGGATAGGATTTATTAGCTAAGAGTTCTAAATTTAATGTTGGTTCGTTCGAACCATATAAACTTATACCTAAAACTCCTATTAATAAAAAAATAGAACTTCCTGCCGTGTACAAAATAAATTTTGTAGCCGAATACAGACGTTTCTTTCCACCCCACATGGATAAAAGTAGATAAACGGGAATTAATTCTAATTCCCACATGATGAAAAGTAGAAGATCCCGAGAAGAAAATAATCCTATTTGACCGCTGTACATTGCTAACATCAGGAAATGAAAAAATCGGGAATCCCGAGTAACTGGAAAAGCCGCTAAAGTGGCTAAAGTAGTAATAAATCCCGTCAGTAAAATAGTTCCTATAGAAAGTCCATCTATTCCCATTCTCCAGTAAAAATCAAAAAAATCGATCCATTTATAATCTTCGGACAGTTGAATTAATGGATCGTCCATTTTAAAATTATAACAAAAAGCGTAGGTCGTTAGAAGAAGTTCTAAGATGCAAATGCATATAGTATACCATTTATTGACTTTATTTCCCCTATGCGGGAGAAATAACATTAATGAACCAGCAGATATTGGAAAAACAACAATTATTGTTAACCAAGGAAAATCATTCATGGTAAAGACAAGATACACCAGGTCCAAAGAACGCGTACTCAAAAAAAAAATATATAAATAAAAAATTTTTAACTTTTTTGAGTACGAGTACTTGTCAATAAAAAAAATAAAATGTATTCCAAATTTATTCAAATGAGGTTTTCGGTAACGTATCAATAAGCTAGACCCATACTTCGAGTTGTTTACGTACGA
+
JMSKRSKSSNINMNQJSKKQNOHLIKMLSMSLCDDDDSSRNNMMRNLIOMMSASPMKSJSOIMSOOMKKMLJA@H?IGE:;IHRLLNSLILPQNKSSMKORLNSNSSQJSOKNSJJQKNRNNLSLHSGIQNSSLKLSHMIJLSMKSMSRSRNPPLSSPSNNSQNMLOSKSPSSSSMSMKSSLLSILMSSMSSRSSSNSLQFCCEGFNLSSSMSPSSOSSNNNPSRJNNKRMSSHJGIIOJECGHJJSORSJNFIFJHJSA:64;;LLSKSIDMHGFIIKHGIKLNSQKOMSOSSPSQSOJKNNFLJNJIMOPLINMLSQSSBQPISKMKKHJRPSSJJMLSKRSLONSJKSLFILJRJNGSJSPNNSOMJNSSPJJOH@<:77;BEHKLGJKKSKPGFGEEHMSSPOKLKJONSNQMMMLKJNRLNNSHMKQOSSSNKLKKHOSNKJPIMNIJIHIKSNSPIPKKKSSNOJQPLGSKFHFLLKHHHJH>>>>>IIJLHKGFFGGINLPOHMSRHSOKSMKIFGJHIIISILILSHSIIHMOHJIMHMSHIIOKHIMOKSMNSKJNLRGKGSISSIKJHLQSMJLMIQNPMSKLJSKKJHHIISSKNIILGEEDEHSLJJJGNLMLHIOJSOJOIILJNSSSIDSHHHMJSSNSKQKKILLGFJQOSHHSISKPRKMOMLLLJKIQSSMLLSSMSOGCDOFKSJKMIIHGIJGPISKPHNJMLSMKSOSSNJSKSSPKHAAABMKKIHGHGKH8640731)(()89?>=:/@FD>99;JKILLLSMSJINKNILMILQKMOLLLMOSILLLLJHNHLKLMSIGDE:999:SSQKSIOHLOLSQILILJRGOIQOLMKKIKOLNLKQQLHIKOQMOSLSMOQPNNQMHJJKSNLRNSLKKKMKOPPPMHHOKPJKHGHKHRGIJHJLOLNSQNNPOMLPMSSHEFJMSSNLSQIKOLLMSSNSKSOLJSMKLPLLKQSONQPOPJSMNMIOQSSISGBKKKJKPNSPNKNILSIJNRSKSKHHJHQORSIMSMKLLSSMIKMCNMKLNLIHILLLRRLOSNJPILLNSSRLSKSHIJSGDDSHNLGDGIHMHHHKJIJIJHLKQSSNLHMIIJHLOMPIPIMSSKHNKJLSNJMHSOHHKMSLJMQSOMLOHJHJNNSLLSKLLSHKMIJLLMKKHKHIJJIILJSIIHFEFGGIGGIGFDEDIGFGECISSSJJHGEGEFEGFDHFJJHJGRLNJJFFFASKQINHJJMDBBAAEDFHGHJIGECE?AGJJMEKGLLIHGGHDDFEDKRSMSPJKSMI@A@@AKKJCBBBBNJIHJRM@>>>?B@>767:;@BIGDEDDDGHGILSSJLSJRLJGH
@90_45CNXP_1
AATCGCAATAATCGGGTTCATTGATATTCCTAGTATAGTAGATGCTATCACACATACAATCATACTCAATTCGATGGAATTGTTTGATCTAAAGGGGATATTCTATAATTTCGCATGTGAGGGGTTATTTCTTGGTTTCGTCCAGTCATTAATAACTTGATTATTTTTAGATAATAGTAGATAGAAAGAACGCTCGTAAGGAGTCCTATTGAAACCAAGAAATATAGGCCTGCCTGCCATCCACACCAGAATAAATAGAGTTTTCCAAAAAAACCTGCTAGTGGAGGAAGACCTCCTAGGGATAAGAGACATAGAGCTAAAGAGAGAGCCAAAAAAGGATCTTTTGTGTATAATTCTGCATAATCTCGAATGTTATCAGTTCCGGTACGTAGACCAAATAATATAATGCAAGCAAAAGTTCCTAGATTCATGGCAATATAGAACAGCATATAAGTTATCATGCTCGCATATCCACCATTTGAGTCTCCAACAATTATTCCAATAATTACATATCCGATTTGACCTATGGACGAATATGCAAGCATACGTTTCATGCTTGTTTGAGTAATAGCAATGAGATTCCCGAATATCATGCTAAGAATAGCTAGGATTTCCAGAAGAAGATGCCATTCATTTGATAAGAAATAAAAAGGAATATCGAAAATTCGAGTGGCTAAAGCTAAAGCAGCTACTTTCGAAGTAACAGAAAGAAAAGCAACGACTGGAGTGGGAGATCCTTCGTATACGTCAGGAGTCCATTGATGAAAAGGGGCTAGGGAAAGCTTGAACCCAATTCCTACAGTGATGAATATAAGCGCAATTGAAATTCCTGGGGAGTTATACATTTGTGTATTGATAAGACCATTCACTATTTCTTGAAGCTCAATCTCTCCCCCGGATGAACCATATAGCCAAGAGAAACCATAAACCAGAATAGAAGAGCTTGCCCCACCCATGAGTAAATATTTCATAGTAGCCTCATTAGATCGTATATCTTTCTTGGTATATCCAGATAATAGGTAGGAGCATAAACTGAAACATTCTAGAGCTACAAAGATAGTTATTAAATCGTTAGCACCACATAAAAACATTCCTCCTAGAGTAGCTGTTAATATGAATAACAGAAACTCTGTTATAGCCATTTCTGTACATTCAATGTACTCTACGGATAGAGGAATACAGAGAGTTGAACATAGTAAAATAAGAAATTGAAAGATTTCGTTGAAATTGTTCGTTTGGAAATTTCCTGAAAAGCTAATCATAGGTTCTTCTCTCCATCGGAACAATAGGGCCGTTATGCTCATTACGAAACTTGTTGAAGAGATGAAATATAACCAAGGTATATCTTTTGATCAGAGGTTAAATCGATCATCAGAAGAAGAATTAGGCCAAAAATACGTACGA
+
>ADHIJIKJJSSJJIJOHSIMLOOSSSSIED==>>>>?FGKHFKLIJMIKJJLHIILRIIMLJMGHSIKLOKSJKISSJJJLNHG43324))))+HHHFFEMHFHKLJMISOLHMLLKSSONSMIKQQMSSSF8777;:CDEFDCDEDJOPIMQIQSLMNISOIIIKSQILQJJHIMKNOOPHGLGPMKLMKKSEDCDEKMMSHKGHFEFDENNNNSKSPLPKSMOHLNLSKQSSSNNKJHJEGKPIHEILIGHGFA?>853196999?AISSOMSLHIKLOLLGECB>JEBCB?A@CLILIJGOIJIKQSSD?@@@OJGIDKSJIFFGD=<<=SSSNJJFRLKPSSPJJMFGE:6666CDEJNSSQJLSLMONIS86555001111;:;;CCCCECLISSSSOJJSJLLHKHLMLJQJSHHNGEFEEFEGCDD*)))*.-..==CLSSMOSJSSSPPNLSSSSSMISKKKSLJNKSSSSSQJJRSKOOJMQSOMOJINJNIOOSLONSQSKOKSKNRNSQKSSLNGDDDHBBCDCHIHFHDJGIGEFB<1,-::;75/.(('(0;;>B>??:9:55554401523BGHJDCEBCCF?BD?<<<DDEFSSSOPSIHMFHGLQSJMSKLNGJKMLRMLSSOKOHKKICEHKNKJMMKOLKJOJJLJQSJLLMHJQKNOJISSKKQOSSSSKMJSKMNJSNKLKSIGJEFC<KOSHHKPIQIKHIIKIHSBCBBI@@?@SKKJLJMSSOJBAB@?A@:623/%$%%&1358EIIFE;*(((*845656422235<<=><?=>>>>AIQCBBCBJSLJJGJFPHNSNPNSQKHMEJGHJSSKKKOMKONSJNKSNMKLPSSRKLSSHJSSQLNJSKSDMSJSPSLIA@@@?EEF<=1///8IGGSNIKHHFIGFFECEJOJKSNOLJMKMMONKHSPHKJSSSNLOISDEDDKFLRF:FGEDDEJHINJSMQMSKRGINPMHCCBHRLISJIIJGHIQIG<99:9<==<4/0669:;<<=>EHFFLJKHLHKEHDABCCCLLHFI;;///0?AADEHIFMOSJIJHIHGLIOJGIHHKMJLNJILIMHOSSSSSQSOOOKSJHHEFFGJMNLSSKRJS@???@HMJJLJKJJHGHIGNGPKGGHFSSLONIA@?>5000::=@:9888;89:<@AACC>?>>C/.--.BHGLIJKGFA??@AC;;MBDCCHCCACDMMKLSKHMHHKKJSSSOLQBBBBBLHIQJQISNIHDGGSLLSNHKLSSNISSLSLJNLQIJEK66JFGHJIKJSHISIHKEEDDFGJRBCCBBJHIHJJSSLSLGGILLIJJGFFJMHMIKMJHSIFDEE@?@99:?>;;<D>>>>CB@???@;:::;A@BCCEGGHFGFED@>>>>@FIILQGHIHFHFG
@91_45CNXP_1
ATGCTAGCAACAACTCGAAGTATGGGTCTAGCTTATTGATACGTTACCGAAAACCTCATTTGAATAAATTTGGAATACATTTTATTTTTTTTATTGACAAGTACTCGTACTCAAAAAAGTTAAAAATTTTTTATTTATATATTTTTTTTGAGTACGCGTTCTTTGGACCTGGTGTATCTTGTCTTTACCACGAATGATTTTCCTTGGTTAACAATAATTGTTGTTTTTCCAATATCTGCTGGTTCATTAATGTTATTTCTCCCGCATAGGGGAAATAAAGTCAATAAATGGTATACTATATGCATTTGCATCTTAGAACTTCTTCTAACGACCTACGCTTTTTGTTATAATTCTAAAATGGACGATCCATTAATTCAACTGTCCGAAGATTATAAATGGATCGATTTTTTTGATTTTTACTGGAGAATGGGAATAGATGGACTTCCTGAAAAAAAA
+
HJKKMQOQMNLNLPRIHIMHMSMFMLOMMJKJKQMHSKNMMJKJNHIJNSRKSJRSIJIJJNONSHOSKLSJPKINLLJLNKNJLFSQSSSSKNKIJJIFFHJIHJHIGHFDDDIKSOOLMFGNSMMIIMSSKMRNHNRMJPJIESSSONNLKLJGFDEIEDN:8:::OSKPSISPSJONLPLMQSMKPNIHFEHCBCCEHEF@957////0JJOHFFFGHLJQA@NDDGFFFJJKKIOLJMHNKMNOIMNOSLKMKIKMKHEEMGGEGHJIMIGC@32122BBGFNLNIHGGHHGIHIMJJHHHHLIJJIBHC//.../1..111?AAGFGHHIKHJJQISQLMNHNONKH+((((37545:8999;9:?==?@@DEFEDDDDDEEEIKHHJHGHGHGFFEFDEGCPSSS<<<;<4G=::9;BDCBB@@?=B@?@@@@?>>=:854+(%$#####
@92_45CNXP_1
CGTACGTATTTTTGGCCTAATTCTTCTTCTGATGATCGATTTAACCTCTGATCAAAAAGATATACCTTGGTTATATTTCATCTCTTCAACAAGTTTCGTAATGAGCATAACGGCCCTATTGTTCCGATGGAGAGAAGAACCTATGATTAGCTTTTCAGGAAATTTCCAAACGAACAATTTCAACGAAATCTTTCAATTTCTTATTTTACTATGTTCAACTCTCTGTATTCCTCTATCCGTAGAGTACATTGAATGTACAGAAATGGCTATAACAGAGTTTCTGTTATTCATATTAACAGCTACTCTAGGAGGAATGTTTTTATGTGGTGCTAACGATTTAATAACTATCTTTGTAGCTCTAGAATGTTTCAGTTTATGCTCCTACCTATTATCTGGATATACCAAGAAAGATATACGATCTAATGAGGCTACTATGAAATATTTACTCATGGGTGGGGCAAGCTCTTCTATTCTGGTTTATGGTTTCTCTTGGCTATATGGTTCATCCGGGGGAGAGATTGAGCTTCAAGAAATAGTGAATGGTCTTATCAATACACAAATGTATAACTCCCCAGGAATTTCAATTGCGCTTATATTCATCACTGTAGGAATTGGGTTCAAGCTTTTCCCTAGCCCCTTCTCATCAATGGACTCCTGACGTATACGAAGGATCTCCCACTCCAGTCGTTGCTTTTCTTTCTGTTACTTCGAAAGTAGCTGCTTTAGCTTTAGCCACTCGAATTTTCGATATTCCTTTTTATTTCTTATCAAATGAATGGCATCTTCTTCTGGAAATCCTAGCTATTCTTAGCATGATATTCGGGAATCTCATTGCTAAGAATAGCTAGGATTTCCAGAAGAAGATGCCATTCATTTGATAAGAAATAAAAAGGAATATCGAAAATTCGAGTGGCTAAAGCTAAAGCAGCCTTTCGAAGTAACAGAAAAGCAACGACTGGAGTGGGAAATATCCTTCGTATACGTCAGGAGTCCATTGATGAGAAGGGGCTGGGAAAGCTTGAACCCAATTCCTACAGTGATGAATATAAGCGCAATTGAATTTCCTGGGGAGTTATACATTTGTGTATTGATAAGACCATTCACTATTTTCTTGAAGCTCAATCTCTCCGGATGAACCATATAGCCAAGAGAAACCATAAACCAGAATAGAAGAGCTTGCCCCACCCATGAGTAAATATTTCATAGTAGCCTCATTAGATCGTATATCTTTCTTCGTATATGTCCATAATAGGTAGGAGCATAAACTGAAACATTCTAGAGCTACAAAGATAGTTATTAAATCGTTAGCACCACATAGAACCCTCCTAGAGTAGCTGCTAATATGAATAACAGAAACTCTGTTATAGCCATTTCTGTACATTCAATGTACTCTACGGATAGAGGAATACAGAGAGTTGAACATAGTAAAATAAGAAATTGAAAGATTTCGTTGAAATTGTTCGTTTGGAAATTTCCTGAAAAGCTAATCATAGGTTCTTCTCTCCATCGGAACAATAGGGCCGTTATGCTCATTACGAAACTTGTTGAAGAGATGAAATATAACCAAGGTATATCTTTTTGATCGAGAGGTTAAATCGATCATCAGAAGAAGAATTAGGCCAAAAATACGTACGA
+
JGKGGLKC?@:@LGGIJSSNNKJIIMOQROLSSMSQJHJLSMKMLKONPNJKJSOMJMQJJLLJOSOMISLSSSSIMLOLSMKSJKMPLLHJKMJJKOJHKJOOJSJKLLSHFFGGFGEFGHHLIMMJKPPGILMMLLOQJMPLNMLGOIDGHHGD@ABISMLPLE=11GFFGFHFJGHJJIISGKKJPGGIGCFIPQONSSMSSLNIOSOSIKSILLSIJKKSSOIMOLSMSLMLRSLSLNHIIHJGHHKIHJJIGGJGHIKHLLHHISJMKKQLKKOOLNCHJ11IIGKMLLOLKPLIMHKDIJGIKKHGHKSMLSNSSPSMMKOOMPJIIHFGGGLLMIGHHGLSLIJSQKLKJSMLLRMJLJKLSQNNIRKNRJSPJMJISOSSMMOJOSHOILJJHFLLLPSRLLLSMSMHJIGIKJHLJKGGJHIINIJMKPSKRRRKJSPLNMKKKPRKLLSOILRQIMSMMJIMKMNMSSSRKNKKLSKIRKKPSKLJSKJIHHOHHE?>532477521000.----369<EIJSKGFHEEGGIRILLLLPPSIFKLONCCDAOGCBBDCC@@?3.DKIMRNNHMMKJLOHHHJHNKMKKIHLHJIHIGFDEFFKFEEDFDFHBC::92/<@3666HQGIE<<JIHGJGFHFFHHGIKHHFFEEEEDGFGJRKSKSGH<-.GGHGHHFEGGHHJIHGGIHHFLLNOHIIFIFFHHHGHFGGINJSKDGEDDIGLOQHOIIKIMQILSJFIIGGKSPIFSLJLJKQGFPHIHHGFIEFJGFHHJIHMNMSQNMMLSSJLSPODFCSIJSJGS88GISOQNMKMJJHHFPSNSMEFEFDHGFDHMGQJMHEEFIQHNFGEFHGJHGFFFEHGHIFEFOHIKJGBBCEIHE@<???@@>=<<<===>>@BBA877668;====::7200/.-+'%$$&&&267;9882/.-((),001344449:;75544/*)$####$$$(*-079:::;<<=>=>=>?B?@;9533478762&&&(/-,--,...03623337??ACDGGDEE:::::BA@BBBB@:89-,((()(*----68822233DGGHKIGFCCBB@?>1777<<=??@??B>>??4.AA?>:66640/./1121/**;?BEFEDCDDEEDHEGFFEC@AGHEGFHGHDDCABBDA???BEB???>A@CEA?==:=43335:;::::977800001230.'%&(23/0066667666)'*/('&&&*(&%%$%%&'*,.2458:;<;:76677798998774,-*)&%%',-15749999<<=77666;76777@?>977210.'&&&&&%(.40111333332((((*=>??@BBCCBCCEEFHGJDHFGG@B@???@ACDCBACBBCB@A@@AA>>95320-,++-1789=>==;;::853312<>>DDCCCGOKJB@;=AFCDC@@?>5222.,,,.4:;<<<<</....36EAAB@CH;;999EDD?>9988<>>@ABDEEDBABCAE==FAAB@@??>/.....2,,-//65559>>=<<<=ADEDDHEELJNIGEDCCFDDDCCHGEDCBBBABC@ABCFI?872)))+-235344--4555=@>?><;635--98888867<=?>A@??=====>
@93_45CNXP_1
AATCGCAATAATCGATCATTGATAGCATGGTAGATACTATGCACCGTACCAATCATACTCAATTCGATGGAATTGTTTGATCTAAAGGGGATATTCTATAATTTCGCATGTGAGGGGTTATTTCTTGGTTTAGTACAGTCATTAATAACTTGATTATTTTTAGATAATAGTAGATCAAAGAGACGCTACGTCTAGAATTATATTGAAACCAAAATATAGGCCTGCCTGCCATCCACACCAGAATAAATAGAGTTTTCCAAAAAAACCTGCTAGTGGAGGAAGACCTCCTAGGGATAGAGACATAGAGCTAAAGAGAGAGCCAAAAAAGATATTTTGTATAATCCTGCATAATCTCGAATGTTATCAGTTCCGGTACGTAGACCAAATAATATAGATGCAAGCAAAAGTTCCTAGATTCATGGCGATATAGAACAGCACATAAGTTATCATGCTCGCATATCCACCATTTGAGTCTCCAACAATTATTCCAATAGTTGCATATACCAGATTTGACCTATGGACGAATATGCAAGCATACGTTTCATGCTTGTTTGAGTAGATGCAATAAGGATTCCGATATTCGGGTCCCTTCTAAGATAGCTTAGGATTTCCAAAGAAGATGCCATTCATTTGATAAGAAATAAAAAGGAATATCGAAAATTCGAGTGGCTGAAGCTAAAGCAGCTACTTAGAAGTAACAGAAAGAAAAGCAACGACTGGAGTGGGAGATCCTTCGTATACGTCAGGAGTCCATTGATGAAAAGGGGCTAGGGAAAGCTTGAACCCAATTCCTACAGTGATGAATATAAGCGCAATTGAAATTCCTGGGGAGTTATACATTTGTGTATTGATAAGACCATTCACTATTTCGAAGCTCAATCTCTCCCCCGGATAGACGCATAGCAGAAGAAACCAGTAGAGAACCAAAATAGAAGAGCTTGCCCCACCCATGAGTAAATATTTCATGGTCGCCTCATTAGATCGTATATCTTTCTTGGTATATCCAGATAATAGGTAGGAGCATAAACTGAAACATTCTAGAGCTACAAAGATAGTTATTAGAATCGTTAGCACCACATAAAAACATTCCTCCTAGAGTAGCTGTGATCTGAATAACAGAAACTCTGTTATAGCCATTTCTGTACATTCAA
+
>>?8896688<A85433357334(&%%&&%''(****,-/+)''('''((%%%%&''&&%%'.0-,,,))*+45445A88989)()03EDDCBGI=<;;;>?GHD>>>>?MOIQIHHIKLSMSIJD,,,,,(((''/00==BB@BGJGHHGDFFFHJFEB>-+**,,,)()'&&&'(**+01++**-,,**&&%%%%&&'((++,,/*('%%%))./+)))).<?@@AIJEC:8553322+()))671==>==@?DB@==A@HKJGGGFEFB(((6558:>==:98778??@@@A>)))?@DE75<<<=BDEBBB@64444<33885=/--+,,+)*)6677A77777CCIMJL?87888;;7722222332334CFGDFCFFEHHI544483+))(*/...-,,-((('(9:?@BDEMLFDEBBDEF?<<<<>544/''))5569:JKFIIKGHGFGILGJIGOLILJDCCBBDEBBACBIIH?=<<>@A;,+++''&$$%&''''&&&2,-89989999=>>???@=>8889=AAAACDDECBAACEB32-('''.&&%%%&&())'&&((''')))()&%%'&()(&''''')(((&''))))34463422334ABBDCHEFFIGJDEE??@778@BLHKHGORLHGHFEH55555?AB:7777....,,,,.75345<>=>AA?63%%&&):::::=>?922?DEDEFDFFGFSIRINLJSJLHFFDEC*((((3;87777:@ADEEDBDEAAKGIIJOIG?OIMHJJFFJSIGHFCDGFHLHHJMKSJNMKRKJHMAAA@@B=5311129<>68873622377:?CKFGHGCB?>>?;<:99;<><<77755767=<<=>>??:)(((('''(69:=<<885544733'%%%$%$%%&&'''''(*.,/,)&&&&))*)*,))))(***+67;;=9878@:9984=9999<BDDFHE;445((((((''-24;=?@EC>>>??DGGI<46>++ACCDCAAA@@BCESGHDD><432..//13/:44445EA@==>ACHEFIHECDBDA>***:882+''''110,,->>=88DFEGFMMNLSNHJKNGJ76666545555(((())))99ABDEGLKHJOJFHIIGJSSHKHHO<HKLJIFGGHDG
@94_45CNXP_1
ATGCTAGCTTTTTGGCCTAATTCTTCTTCTGATGATCGATTTAACCTCTGATCAAAAAGATATACCTTGGTTATATTTCATCTCTTCAACAAGTTTCGTAATGAGCATAACGGCCCTATTGTTCCGATGGAGAGAAGAACCTATGATTAGCTTTTCAGGAAATTTCCAAACGAACAATTTCAACGAAATCTTTCAATTTCTTATTTTACTATGTTCAACTCTCTGTATTCCTCTATCCGTAGAGTACATTGAATGTACAGAAATGGCTATAACAGAGTTTCTGTTATTCATATTAACAGCTACTCTAGGAGGAATGTTTTTATGTGGTGCTAACGATTTAATAACTATCTTTGTAGCTCTAGAATGTTTCAGTTTATGCTCCTACCTATTATCTGGATATACCAAGAAAGATATACGATCTAATGAGGCTACTATGAAATATTTACTCATGGGTGGGGCAAGCTCTTCTATTCTGGTTTATGGTTTCTCTTGGCTATATGGTTCATCCGGGGGAGAGATTGAGCTTCAAGAAATAGTGAATGGTCTTATCAATACACAAATGTATAACTCCCCAGGAATTTCAATTGCGCTTATATTCATCACTGTAGGAATTGGGTTCAAGCTTTCCCTAGCCCCTTTTCATCAATGGACTCCTGACGTATACGAAGGATCTCCCACTCCAGTCGTTGCTTTTCTTTCTGTTACTTCGAAAGTAGCTGCTTTAGCTTTAGCCACTCGAATTTTCGATATTCCTTTTTATTTCTTATCAAATGAATGGCATCTTCTTCTGGAAATCCTAGCTATTCTTAGCATGATATTCGGGAATCTCATTGCTATTACTCAAACAAGCATGAAACGTATGCTTGCATATTCGTCCATAGGTCAAATCGGATATGTAATTATTGGAATAATTGTTGGAGACTCAAATGGTGGATATGCGAGCATGATAACTTATATGCTGTTCTATATCGCCATGAATCTAGGAACTTTTGCTTGCATTATATTATTTGGTCTACGTACCGGAACTGATAACATTCGAGATTATGCAGGATTATACACAAAAGATCCTTTTTTGGCTCTCTCTTTAGCTCTATGTCTCTTATCCCTAGGAGGTCTTCCTCCACTAGCAGGTTTTTTTGGAAAACTCTATTTATTCTGGTGTGGATGGCAGGCAGGCCTATATTTCTTGGTTTCAATAGGACTCCTTACGAGCGTTCTTTCTATCTACTATTATCTAAAAATAATCAAGTTATTAATGACTGGACGAAACCAAGAAATAACCCCTCACATGCGAAATTATAGAATATCCCCTTTAAGATCAAACAATTCCATCGAATTGAGTATGATTGTATGTGTGATAGCATCTACTATACTAGGAATATCAATGAACCCGATTATTGCGATTA
+
JGHHSISML@4333EHMFJHQJJLSMKONKKOIKSNPOMSKSJOSMJLLSSMIIONKSSKKOSJOIHINOMSISMLSLJJOJKMSNMQKSIKKIJKJMJJPSGDCDDJJJJMSSSPQOSLNSNLL>=>==BHKQNPNQMSLJMOMJMMIJKIPIJBAAABSKSKSNNMKMHJLMJSJINMQRSSJOKLMRHSKJEEGMJRSSOSOKSSGEECDGHBBPMSILNSMSJSSMRMRSIGIMLLKNOKPJHFMKKRJKIPJRLKOSLPJMMKJJNSSSNILMIKJNSJMOSNPLLIJFHKSJLHNJKOJLFOHILISMSIIHGIMPSSSQISLNSKIEFEJHIKKOKSIILJNMJKLNQPSSKOJ>>>HIKNNLQPOLSMSSNMNNQMMNSOISMLSMIKIKNPQNKJNKSSJMSKMSJJHHFFGNPIKJGGGGNSIJISJONOMSNSNPQLSLAK855555565555555DJHIFHFJJISSJOPJJKMINLMJLKLNISKNLIHHHHIJLBACBDCEFOPJLKNLJOSKSORSOLMLIKHIHHHIILHHKKJKGHGGFFFHIJNSBAA@=?----+-?CCEEEEDEFIIGDECDBCCHHGKKKIHFFDDDAABCEHKGOF?<878874*4734A@DECCDH>9EGDCCDDEF>====EFPIHJJKMJIKSLPSOINLJEILGJJIKHJJJMPIJSSMOSSKOPSRLNKJJLHMNQJNGLHMNSPKNILHSQJNKLKSMPLRNKLSSSOOPOSPISKKSLOKKHMKMSMLHKLKKJLKSIMSIHJILKJSSRJSOSSPNJSHMLMMJSQKLKHHJMSILSJMGFFFEJJJMMNSMLKSNSMLFF;:;HJLHGOJMQSSMNMFIOFGGA@??CB33334GKSSILHHJIGHIJISKJSNPKNMJSJONSRLROLQQKROPONJHSMKNJLSJKJLKHLLKFHD=<==>LHHSDBBC;:::;GJFGISLLSMKIGHGEEFGIMNKSJIOIHJHLSNQISMSKMSJIOQLJJGSKKOKJHLQMSOMMRJISOSLJSKSQSINJOOLKSNQRMSNONLJPMJKIJIEGOSPLLJREEESSSOKSOKKLHLOMIGJILGGNNKSJSPSILJGMGANOMHQSRKOPPNINKSMRSMSJJKJFDLSSOMOHOSOISLMQMKONMSQOOLMKKIKKNKNPLKIIIJQJJKIQJROOQJQLKJFFHOHSIIMHHJJLMKLJNKLIGHIFOLSSJLJJHJPSLQMILOOGHJPSSOIJMJKMSSIIJOJSJSOKLPIHBBBCCISSLSKPGIGGJLNLKKQMSOLJJPIHKMRHBCBIGJLGEEEI2./HSNMPSGHHHIIJKHNGFFHIJILFGFEEGGIHJKPJOOHKHJGFF=:::32235F75555FFGOSIJHLKJKH:9999FIMJJHGEEEE
@95_45CNXP_1
CGTACGTATTTTTGGCCTAATTCTATGATCGATTTAACCTCTGATCAAAAAGATATACCTTGGTTATATTTCATCTCTTCAACAAGTTTCGTAATGAGCATAACGGCCCTATTGTTCCGATGGAGAGAAGAACCTATGATTAGCTTTTCAGGAAATTTCCAAACGAACAATTTCAACGAAATCTTTCAATTTCTTATTTTACTATGTTCAACTCTCTGTATTCCTCTATCCGTAGAGTACATTGAATGTACAGAAATGGCTATAACAGAGTTTCTGTTATTCATATTAACAGCTACTCTAGGAGGAATGTTTTTA
+
HGIHGIQ@=@DCE656577766)$$###%&(5;<=<<>HIJIGGQEFSLSNLQKKLMKJKKJSSKLHQJQBAABBMKIJLHIKLJQIJJDDCBELNRILKMIMIKLPLORLJLOLKMQNONIISMSSKOKMSNOSKOKKJIKKQJMKLGEEDEJSSJSOSSIHSMSKQOJRIOMMJNJLHHSNSPOKHSQKSSSMRMQKJOLSSLJJ@88MLRKJLOKHKPIMLMJSOSOQDGEABDFGOGLMHKLOGFGHGFILJMKSPHJKJGHHMIJQIJQSBJ@22C999)))))*JNFHGFHDB554445:8877<<::9
@96_45CNXP_1
ATGCTAGCAACAACTCGAAGTATGGGTCTAGCTTATTGATACGTTACCGAAAACCTCATTTGAATAAATTTGGAATACATTTTATTTTTTTTATTGACAAGTACTCGTACTCAAAAAAGTTAAAATGTATTCCAAATTTATTCAAATGAGGTTTTCAGTAGTAACATGAAGAATCTCGAGTTGTTGCTAGCATA
+
KIRPJLQKJINFEEFDBABBCKOSJKSRLMHGIDDACBCCBA@AABGFFFIGIIJKGGGNKNKJLKISLSSHGFFGGFHFCEDDBBCISSSSSIHFFHEDDDCDECDDDCCCACEFLIIKFDDEGHHECDE@AGCA=CF><8-+,,+,0009:<>7&%%$$$$$%$$########$%%&*0138;<=?@ABDCA
@97_45CNXP_1
CGTACGTAAACAACTCGAAGTATGGCTTCCCTTGCATTGCCTACGATCGAACAACTCGAAGTATGGGCTTCCCTTGCATTGCCA
+
EFFECEDDDEFFHIJIMIGGFFEECFFB@@;55CEGHFGGFG?=:::;EGGHHGHKKIFGGEHEGGFEFGGJNGKNIMGLHJII
@98_45CNXP_1
TTACGAAACTTGTTGAAGAGATGAAATATAACCAAGGTATATCTTTTTGATCAGAGGTTAAATCGATCATCAGAAGAAGAATTAGGCCAAAAACGATCGTAA
+
FGCDBEIFSISKKLEB=665CBEFJIHOHIIIIJHMKGGGEFGEGGSLMECCCDDCA@7****=@AABDKGHGFGFMPNNOQKFFDGGISNMSKIJMGHFGD
@99_45CNXP_1
CCGATTATACCTTTACATACTTGGTTACCTGACACCCACGGTGAGGCACATTACAGTACCTGTATGCTTCTCGCTGGAATCTTATTAAAAATGGGAGCCTATGGGTTGGTTCGAATCAATATGGAATTATTACCCCACGCTCATTCTATGTTTTCTCCTTGGTTGTTGGTAGTCGGTACAATCCAAATAATTTATGCAGCTTCAACATCTCCCGGTCAACGTAATTTAAAAAAGAGAATAGCCTATTCTTCTGTATCTCATATGGGTTTTATAATTATAGGTATTAGTTCTATAACGGATCCTGGACTTAATGGAGCTATTTTACAAATAATTTCTCATGGATTTATTGGCGCTGCACTTTTTTCTTGGCAGGAACGAGTTATGATAGAATTAGGCTTGTTTATCTTGATGAAATGGGTGGAATGGCTATCTCCATTCCAAAAATATTTACAATGTTCACTATTTTATCGATGGCTTCCCTTGCATTGCCAATAAATCCATGAGAAATTATTTGTAAAATAGCTCCATTAAGTCCAGGATCCGTTATAGAACTAATACCTATAATTATAAAACCCATATGAGATACAGAAGAATAGGCTATTCTCTTTTTTAATTACGTTGACCGGGAGATGTTGAAGCTGCATAAATTATTTGGATTGTACCGACTACCAACAACCAAGGAGAAAACATAAATGAGCGTGGGGTAATAATTCCATATTGATTCGAACCAACCCATAGGCTCCCATTTTTAATAAGATTCCAGCGAGAAGCACACGGTACTGTAATGTGCCTCACCGTGGTTGTCAGGTAACCAAGTATGTAAAGGTATAATC
+
:IJHNLISKSEGGFABFLJIGA=>>@JSSSJLMJKKJOQLSSQNOJONNLIOSSPQPOSPLMSJSKSNPSQSMJLPSSSLPQSKJKPHKOPNMHJSLOHLOLINLSMNKSJ::GKHOLSHINIORLOOSPMLSLLSDOMRSLMMOSJLKMJJSSNNLJIOPOPSPSSRSQSKLQOJMKSLKOSQLLPNLHOKSLSJINKHHIDC?<7655556:FEHKPSSSJKSGRHEGMSSSLPRLKIHHLNJJSSSMLSOSOSNSLSSLSLSRMRPMOQHOSSNKRLOKSMOOGHFSSSNKSLRMSSLOKMLNNLQNNOJSJMLPHGPSSPRMJEKKMSJNSSQSKOJJJSLMOSLNJSLSJSOOOKMSSGFIJHHSMSNLSOIHFFHLMKPSKPJLKSJSMLSNJMMSSONLSLNSMLKRKSSLKKSLRLIQMQMLMPLSOMRLS>==>SMLHCA@AAMKQJROKSPKMJOSKHOSIHOIOKQOSPSSJIOJPSSNILKHPIKPSOQMRLONNRSKSMSMNJHLJIILSLJHMNRKHEIKHEDEJJMPISSNJJBDDEFHQSNLOMSLKNLSIJJOILSQSRSJJNSHJMKNLIKKBABAAGGMI;::9:;==<DDE=:)*79)))))57;?BF:88677779ABA33334DEGIIFHA87155442221137678:==;:::<;<:9:9::98775-,-4:;ABD@@@@@AB:7766+****+.,--.****-,+*+,///0?@@>>??=>>BBKIGDB?<;;:87220*****)'&%$$%&'(++**)+++-356::;;;;:92)'''(/577666556654420('')////-..*
@100_45CNXP_1
ATGCTAGCAACAACTCGAAGTATGGGTCTAGCTTATTGATACGTTACCGAAAACCTCATTTGAATAAATTTGGAATACATTTTATTTTTTTTATTGACAAGTACTCGTACTCAAAAAAGTTAAAAATTTTTTATTTATATATTTTTTTTGAGTACGCGTTCTTTGGACCTGGTGTATCTTGTCTTTACCATGAATGATTTTCCTTGGTTAACAATAATTGTTGTTTTTCCAATATCTGCTGGTTCATTAATGTTATTTCTCCCGCATAGGGGAAATAAAGTCAATAAATGGTATACTATATGCATTTGCATCTTAGAACTTCTTCTAACGACCTACGCTTTTTGTTATAATTTTAAAATGGACGATCCATTAATTCAACTGTCCGAAGATTATAAATGGATCGATTTTTTTTGATTTTTACTGGAGAATGGGAATAGATGGACTTTCTATAGGAACTATTTTACTGACGGGATTTATTACTACTTTAGCCACTTTAGCGGCTTTTCCAGTTACTCGGGATTCCCGATTTTTTCATTTCCTAAAAAAA
+
JSJMNNLNPPLNNQOJMOSOSPKDBBBCDCBAFA77778@IIJIFFIHHGGCEKLPNHJKNNNSLKQNSMSLLLRKNQNOIOSCG@HJKSSSQSPOKILNKMPQLHISJJKOEGJMSSOSOGGSLMMKSGSSRSJKLSPRMNDACJJSOMSJSLL76666?@CG=QQLKJKKLOOSSOLMKMKLMSMSMJSSPMSLHLMSKOSNL@@MNLKJIKSLSSLPLMRMSFSPJJNINMIONABALRRQOSPJPPNIMONKOSMSIMIEKID:::LKSIKHHJJKIHINMMSRKMORHHHHKHMKOLKLOSMLLONIMJEEEMGJHFELKHJGGIJILSSSMSLOSOSMMSLOKJGKJSNSRKRSMJG4444588A===?BEGKJJIIIJLKIMRJNKNSPK=====><;:=<?@BNHGKGISKIOHJIILMJFFGIKLMKLILIJC9:8:9@GFDGFGFEFGKISSMJMJJIEDCCEGJNLJKNGHGGHIFINJGEIFGHGGFFFGFSMMSGFFGDDC666CBEEDC;4422103A?<;8-***%######
@101_45CNXP_1
TACGATCGTTTTTGGCCTAATTCTTCTTCTGATGATCGATTTAACCTCTGATCAAAAAGATATACCTTGGTTATATTTCATCTCTTCAACAAGTTTCGTAATGAGCATAACGGCCCTATTGTTCCGATGGAGAGAAGAACCTATGATTAGCTTTTCAGGAAATTTCCAAACGAACAATTTCAACGAAATCTTTCAATTTCTTATTTTACTATGTTCAACTCTCTGTATTCCTCTATCCGTAGAGTACATTGAATGTACAGAAATGGCTATAACAGAGTTTCTGTTATTCATATTAACAGCTACTCTAGGAGGAATGTTTTTATGTGGTGCTAACGATTTAATAACTATCTTTGTAGCTCTAGAATGTTTCAGTTTATGCTCCTACCTATTATCTGGATATACCAAGAAAGATATACGATCTAATGAGGCTACTATGAAATATTTACTCATGGGTGGGGCAAGCTCTTCTATTCTGGTTTATGGTTTCTCTTGGCTATATGGTTCATCCGGGGGAGAGATTGAGCTTCAAGAAATAGTGAATGGTCTTATCAATACACAAATGTATAACTCCCAGGAATTTCAATTGCGCTTATATTCATCACTGTAGGAATTGGGTTCAAGCTTTTCCCTAGCCCCTTTTCATCAATGGACTCCTGACGTATACGAAGGATCTCCCACTCCAGTCGTTGCTTTTCTTTCTGTTACTTCGAAAGTAGCTGCTTTAGCTTTAGCCACTCGAATTTTCGATATTCCTTTTTATTTCTTATCAAATAAATAGCATCTCTTCTGGAAATCCTAGCTATTCTTAGCATGATATTCGGGAATCTCATTGCTATTACTCAAACAAGCATGAAACGTATGCTTGCATATTCGTCCATAGGTCAAATCGGATATGTAATTATTGGAATAATTGTTGGAGACTCAAATGGTGGATATGCGAGCATGATAACTTATATGCTGTTCTATATCGCCATGAATCTAGGAACTTTTGCTTGCATTATATTATTTGGTCTACGTACCGGAACTGATAACATTCGAGATTATGCAGGATTATACACAAAAGATCCTTTTTTGGCTCTCTCTTTTAGCTCTATGTCTCTTATCCCTAGGAGGTCTTCCTCCACTAGCAGGTTTTTTTGGAAAACTCTATTTATTCTGGTGTGGATGGCAGGCAGGCCTATATTTCTTGGTTTCAATAGGACTCCTTACGAGCGTTCTTTCTATCTACTATTATCTAAAAATAATCAAGTTATTAATGACTGGACGAAACCAAGAAATAACCCCTCACATGCGAAATTATAGAATATCCCCTTTAAGATCAAACAATTCCATCGAATTGAGTATGATTGTATGTGTGATAGCATCTACTATACTAGGAATATCAATGAACCCGATTATTGCGATTA
+
EFFHJHJCCHGIH43334KQKKQMMNLSNHJHLNKKSIFHJHKNJKKKIMJJPOMILOSPSNKMNSROMKQOJOMSQSMONLSONSMKLJHKKPFRKKPKINLKNSHKJSHMNSLOILPMMQSKMGGHDGKJOOLMGGSSQLKQPHJMSHHFHHFBGKMMSOISSNSFGGEFHGKJOMPSSSPLINLKHJI>512:<FQSNRLPSNQRSNSSKLILNONPNKMSLLMSRQSOMQKSPSNKKIROSJSJPJKJKOIHGKHJHOOLNKSMJSIHJD<<<@?@@@MOKJOIIJJ433334JHSHLQSOSHGOILRPJKLJSOSPSLPMMNJNQMIJHGGHGNNKIJKMOLHNONMNQMNMKOSKNJJIJSLONSPKPSHLOLJMNJNJSSMJNOJKSNIHMOKJLHJJLOKOLKLKSJGKKOJPLIKSPLIHKNIQIGJJISLPJJPLJJICCBGDGIRHJMMLPIMILJNMJOKJILPSRMOSPJSILKNLKHFGEFKSKPJJNMIJRQJFHFBKQHHFFIJHIGIMLJJQLMKPHLKGGHHKJHKIJJIIJQGIGFGIFGSJKMMQKFFDDE:--KIIIFHGKIHMJKHFEFGHGOKIJJJHJHHGGDDCCEEEGCCCAAA@>541,*6<8;FHJI>;88648EHGKIILJLJLIPSLJHJJIFE<<==FIHGGAAB@ESILOJJHFKHKKOOSMSAIHHMIKJ<=LMKOHKSSSISNONOKSLCCDBEECGSJNIOPSQPMLSSMIJFIGGFFIGMPSMJSSSMMMQHKSLK????><<;226//-((&,4@LMOHMCDDIJHKMSLKSRJHLMILLLSNLSMSJMMKOPSSSQRHJM?>=<<HGIIHQISSMMJNJJJHIKSQLNJSMONJKJOKFEJSMKKMNIMLSORKKKOKJIQPPNMLHPKSSSSHOSOKSNSNNSKJQMPNSJMIJGHGIJJLHKKKJKILPKNNOMNLSOHLSIJSOSMJIGKGGHHNKSLSNKPHKKPMSNNROKOSOSHNSIMNKMSNKSJMKLK55555555KJLKSLNMJMSKNJLNKSKJRSLISMNKLLLJKLHHHRLSOSHHSKKSSSSSMKKSIMJOKC,(=>?>;;;ACHHLKOLG>?>;667IIJPMNSOOMOLMSLJLOMKMKLSQSSSLSQLSNLKLSMONSMJNPOKNSLSKNJISNKLKLKJHSKSMMQSSSSMKQNJMSNRMQILKHOKSJKKOIIHIHFJILLISMMSLMKKLOSPMSOINJKOJSSOPSRLSJKSSHCE-,,*)))((*-+,,++3?CDEMODJLSRMNJSNJKLNSLLIQSQLMJHHIIIIJIGIKOE@CNKKJFMJJLIJLIHHJGKKJIIKJGHGIFGJFHQJHRJPSMMILHJHSHJOSMKJOILIKQHOJJOMIOQINLQIFGFGIKKNSJHGIII
@102_45CNXP_1
TACGATCGAACAACTCGAAGTATGGGTCTAGCTTATTGATACGTTACCGAAAACCTCATTTGAATAAATTTGGAATACATTTTATTTTTTTTATTGACAAGTACTCGTACTCAAAAAAGTTAAAAATTTTTTATTTATATATTTTTTTTGAGTACGCGTTTCTTGGACCTGGTGTATCTTGTCTTTACCATGAATGATTTTCCTTGGTTAACAATAATTGTTGTTTTTCCAATATCTGCTGGTTCATTAATGTTATTTCTCCCGCATAGGGGAAATAAAGTCAATAAATGGTATACTATATGCATTTGCATCTTAGAACTTCTTCTAACGACCTACGCTTTTTGTTATAATTTTAAAATGGACGATCCATTAATTCAACTGTCCGAAGATTATAAATGGATCGATTTTTTTGATTTTTACTGGAGAATGGGAATAGATGGACTTTCTATAGGAACTATTTTACTGACGGGATTTATTACTACTTTAGCCACTTTAGCGGCTTTTCCAGTTACTCGGGATTCCCGATTTTTTCATTTCCTGATGTTAGCAATGTACAGCGGTCAAATAGGATTATTTTCTTCTCGGGATCTTCTACTTTTTTTTCATCATGTGGGAATTAGAATTAATTCCCGTTTATCTACTTTTATCCATGTGGGGTGGAAAGAAACGTCTGTATTCGGCTACAAAATTTATTTTGTACACGGCAGGAAGTTCTATTTTTTTATTAATAGGAGTTTTAGGTATAAGTTTATATGGTTCGAACGAACCAACATTAAATTTAGAACTCTTAGCTAATAAATCCTATCCTGTTACACTTGAAATACTATTTTATATTGGATTTCTTATTGCTTTTGCCGTCAAATTACCGATTATACCTTTACATACTTGGTTACCTGACACCCACGGTGAGGCACATTACAGTACCTGTATGCTTCTCGCTGGAATCTTATTAAAAATGGGAGCCTATGGGTTGGTTCGAATCAATATGGAATTATTACCCCACGCTCATTCTATGTTTTCTCCTTGGTTGTTGGTAGTCGGTACAATCCAAATAATTTATGCAGCTTTAACATCTCTCGGTCAACGTAATTTAAAAAAGAGAATAGCCTATTCTTCTGTATCTCATATGGGTTTTATAATTATAGGTATTAGTTCTATAACGGATCCTGGACTTAATGGAGCTATTTTACAAATAATTTCTCATGGATTTATTGGCGCTGCACTTTTTTTCTTGGCAGGAACGAGTTATGATAGAATTAGGCTTGTTTATCTTGATGAAATGGGTGGAATGGCTATCTCCATTCCACCCATTTCATCAAGATAAACAAGCCTAATTCTATCATAACTCGTTCCTGCCAAGAAAAAAAGTGCAGCGCCAATAAATCCATGAGAAATTATTTGTAAAATAGCTCCATTAAGTCCAGGATCCGTTATAGAACTAATACCTATAATTATAAAACCCATATGAGATACAGAAGAATAGGCTATTCTCTTTTTTAAATTACGTTGACCGAGATGTTAAAGCTGCATAACTTTTTGGATTGTACCGACTGCACAACAACCAAGGAGAAAACATAGAATGAGCGTGGTAATTTCATATTGATCGAACCAACCCATAGGCTCCCATTTTTAATAAGATTCCAGCGACTACAGGTACTGTAATGTGCCTCACCGTGGGTGTCAGGTAACCAAGTATGTAAAGGTATAATCGGTAATTTGACGGCGAATAAGAAATCCAATATAAAATAGTATTTCAAGTGTAACAGGATAGGATTTATTAGCTAAGAGTTCTAAATTTAATGTT
+
;75/.-+)(()-<>AACCHINIHKJNPPSPPNOJLJJSJIJNRLLIILJLISNLSLONOSRSONLNMKLKSHMSOQLIMJMSSNMCSLSSSSPOOPLJFILKILJLJSKJKKKIKMSSQRIFISRRSHFASSSJLMHSMQJHJSISSSOKOOJHOLFFG?.*,.()8GMPLSSKRSSMSMKJNSJLNMSSSPSLSPKSKSOSOLLGHSSMMSKOMNSISNQOQLKSKKPLLILLSRKOSKLMNSSNMLLOKKSJLSLQNSMSSLQKSIMJMFISLLKNKIJINLSISPSSOQKJIKLKSIKLLIKNOKKKSMSMKLSJJOIOJLNMJMHKSJLKOMLNJNKSSLSLLSLSNA;E;:;;EGIGGFEGELKLLJLNJMHJHHIMIISHHGMJSKSKJJSNJRSKHKLDHNSSSJIDBGKNNQKIKKHGHHHEHMKNHCBA?=<8>BBACAA@BEHHGJGLJKLMMRNJGDDCCELHSSJKKMJFFMHGGSSLQFSLFHPSJNLNNSOQFE:::9:BBCIGIJHIHGGGOSJSSNLDEILLMILLKSIMOLJQRMIJNKKIIMPMOLMLLKMMLMSMKJLNKF88IKGKJRHSLSSLMFE@=DQSSGDELOSMLJLQLOSKKJNLRLJOMKLJSKJJLQSIFFFHGMKGNQNHLIMKILOKOOERJMPSSQNSMJKLKOJHHOLKIRIIKIHOKDIIGJJKJSNMC:8....123433347IISSSMJINKMJKNJIHEIOONHSIGIQHHKJKNLLKGLNOKJIIHKMHIJLMEGFBCFJKQGDDHLIKKNIJKPSJSINJSMLQHILSMQSJKIJQNKJJRLPSPOMMLI2/OKKQ<<<:;?@?@<;<,'&&&3;CIHIHLOOJLMISGFEDEGHOLNHJHJHGGGIJPHIIKPGMIIGHJJKKMHHSLKIGJKIKQSLSMJSKIIHIKJSNLMSLMKNJLLKKRJNSJHMPKISQOSHGGJHGGEEJIHHJKIMILKLNILKMKPJLIIIHSIHHRJHHGGFEHFFHHJOJJGFFHGIOKNLLILHGGHIILJIJHFGEEEGIHLKQHCFIKNLJSMSMSLRLSJSSSSMSMSSKROLSNLNKOONSIGJJMEMFGSMKSKSLIJHOGJLKONMLPSQRNKOSPLKOOMSNNRSSPSNMPPNLOSPNJRSNLMOPKOLNLMLRSNOSSMNMSOQLRSMMQMSIOSMSPKSJQLQSIJKQRMLOSSSFMPD0..,,.--.))*****++,216845GJNSPLQIJIGMMJSQSMLKSSPJSOJKSQPQONQKSNJSSJLIKPCDDC865556=CDGKBBABAHKKHEIDF;;;7/+*'(()((((-&'0:;=?@CGGGFEHFFHEDFGFEEEEFD;;;98:;;;;6GKGIEDA@@<::::?>BB;DO?>;<<>@<:;878874/..//,*****35666789::9<4643334<??===>?BDDFFDGEFDHEFDDDEBCA=>==>CC@AAAAEDABBA@BBBBBCCDEEFGE@?>BDIHIHDEGECA?77:7:><<;;<<:99:::9842.,&%%$&'(+046898883/-.&&$$%'),,--+-233323330.,++****.//-,+*(&&&&'&''''('''%%$&&(,899?=<:::??>><8788898:;<==>@?:7642)&$#$$%+++-8:;>@BCCDDDDDDECA?>>?<;;<9;<<C>>>>?GFOIKGDA@?@?@@@?@AAADCA@???>?>881////5<>>BBAAB?>>>?>>DEBEDCDDDD@???@?A@@>9864337:<?ACEMIDBDA>;9987:3417?BEGEKDC@@
@103_45CNXP_1
TACGATCGTTTTTGGCCTAATTCTTCTTCTGGAAATCCTAGCTATTCTTAGCATGATATTCGGGAATCTCATTGCTATTACTCAAACAAGCATGAAACGTATGCTTGCATATTCGTCCATAGGTCAAATCGGATATGTAATTATTGGAATAATTGTTGGAGACTCAAATGGTGGATATGCGAGCATGATAACTTATATGCTGTTCTATATCGCCATGAATCTAGGAACTTTTGCTTGCATTATATTATTTGGTCTACGTACCGGAACTGATAACATTCGAGATTATGCAGGATTATACACAAAAGATCCTTTTTTGGCTCTCTCTTTAGCTCTATGTCTCTTATCCCTAGGAGGTCTTCCTCCACTAGCAGGTTTTTTTGGAAAACTCTATTTATTCTGGTGTGGATGGCAGGCAGGCCTATATTTCTTGGTTTCAATAGGACTCCTTACGAGCGTTCTTTCTATCTACTATTATCTAAAAATAATCAAGTTATTAATGACTGGACGAAACCAAGAAATAACCCCTCACATGCGAAATTATAGAATATCCCCTTTAAGATCAAACAATTCCATCGAATTGAGTATGATTGTATGTGTGATAGCATCTACTATACTAGGAATATCACACATACAATCATACTCAATTCGATGGAATTGTTTGATCTTAAAGGGGATATTCTATAATTTCGCATGTGAGGGGTTATTTCTTGGTTTCGTCCAGTCATTAATAACTTGATTATTTTTAGATAATAGTAGATAGAAAGAACGCTCGTAAGGAGTCCTATTGAAACCAGAGAAAATATAGGCCTGCCTGCCATCCACACCAGAATAAATAGAGTTTTCCAAAAAAACCTGCTAGTGGAGGAAGACCTCCTAGGAATAAGAGACATAGAGCTAAAGAGAGAGCCAAAAAAGGATCTTTTGTGTATAATCCTGCATAATACTCAATGTTATCAGTTCCGGTACGTAGACCAAATAATATAATGCAAGCAAAAAGTTCCTAGATTCATGGCGATATAGAACAGCATATAAGTTATCATGCTCGCATATCCACCATTTGAGTCTCCAACAATTATTCCAATAATTACATATCCGATTTGACCTATGGACGAATATGCAAGCATACGTTTCATGCTTGAGTAATAGCAATGAGATTCCCGAATATCATGCTAAGAATAGCTAGGATTTCCAGAAGAAGAATTAAGCCAAGA
+
HGGHEFGGOPJSKRKNHPKIMQIIKMMSNINJPJKLMJMHILFFLKJNJJHKJOMJIISKLKKIJLNNMLKNSKRNJKRKSNIKNSKIGHFGIJKKRKMPLIMKJLJLLHJLNNMIJILIJPJHLKGHGGQKJJMPMIHNKJNSMLHKLRLSSLKSMONONJIMGISJLIJSKIKKIIIHFLGGKHKNSIJOJKOOMJJFHHKLKHKLSGGIGHGGELGOKHJGLHIIHKSNOLMSQKLSOKJLJNJQMOLIRLNLNKRFF@;;;>DNMPMLRSOPNJLIMJQEHFGSMFKJMMIGLJHEFILNKLMKJDHRSSSMJJSOMKSJQLIEHLSNSSHLMIKMNLJQLOOQGIGHIJGGINMSLJILIPFCD@?;:;<=>?BBEGLJMMLKJGIIONKMLLIKQHJIQFDCEEESSKLNRMNSKLMOJSGGSSKSIMKJORMMOKMMLQSSQSISJKIGGGOOLFCECDJLIIISROGIHHOIMMOLHRIKJISSJSKKKJGGHHHGGG>?@@AIEDEFHIFGJOSKMPKJHJNLRKSSKSSOHKILSJOIHHMLJSMDIMPMIGHJHIHKLKIIKJGFGFINRKHHF54444CCJGHILKGGGGJIKNLNSKOIKJJIKKSHKNLLSPJGKKJKKJOOGOHHIDGHFFDRNJLONSFF6333..,'&&&&,,.<BABBBDBCDDDJEGMECBA@@??@@>>==<99<=@BD@??@AC???CDDDDCDBCGKC?96667BA?;;;DB><;;;<>666666667?@DBGGGBBB@<?>?AKGHDEDD@>>;:=;9;50,,++888::988643,+)))))11;?@ACGFHGGGGJEE@BJHJIGJODC;;9@GFC>====>>>?ACHNKGFJECA>520/.-''(()**+.157777:<>A<<;<>C>>>=;;8874458882117>?A@>?BBCCA=>22,,,+,('('&))*??>>=>@@><<65323553321123CFGGFEHKKKNRHI>=<<=CDJCDBABEFBBB@89+))))+++<?CCDCEFEFFHD==<<<<CCCCCGDBBBCEHCD=<B@@CEFJHHDFIFCCA:701555566<?@FGEEECBABCDA@@@BAA@>=:99===<<;::8112224777778:;:<<<<@@??DGAAA?@@@BDDDEEGDBB=69A@BHFCD@?@AB@AA@AACCCBDDEDCCAA?@BCAB??<;96,(&&'(((
@104_45CNXP_1
AATCGCAATAATCGGGTTCATTGATATTCCTAGTATAGTAGATGCTATCACACATACAATCATACTCAATTCGATGGAATTGTTTGATCTTAAAGGGGATATTCTATAATTTCGCATGTGAGGGGTTATTTCTTGGTTTCGTCCAGTCATTAATAACTTGATTATTTTTAGATAATAGTAGATAGAAAGAACGCTCGTAAGGAGTCCTATTGAAACCAAGAAATATAGGCCTGCCTGCCATCCACACCAGAATAAATAGAGTTTTCCAAAAAAACCTGCTAGTGGAGGAAGACCTCCTAGGGATAAGAGACATAGAGCTAAAGAGAGAGCCAAAAAAGGATCTTTTGTGTATAATCCTGCATAATCTCGAATGTTATCAGTTCCGGTACGTAGACCAAATAATATAATGCAAGCAAAAGTTCCTAGATTCATGGCGATATAGAACAGCATATAAGTTATCATGCTCGCATATCCACCATTTGAGTCTCCAACAATTATTCCAATAATTACATATCCGATTTGACCTATGGACGAATATGCAAGCATACGTTTCATGCTTGTTTGAGTAATAGCAATGAGATTCCCGAATATCATGCTAAGAATAGCTAGGATTTCCAGAAGAAGAATTAGGCCAAAAAGCTAGCATA
+
JOSQSKHMLIOSPFGMKRSMMSQOSJQRLSSDDCCCLHGIMNILLSIKIIJINLJKKKPMJJSIOHJKGIRKKPKOGJMLPENLKPSJLI:444<BSLKSHGKJQJLLPSPSPSJJSPPMRKMMJKSOOLLNSPOGKQKNJSOSKNMMJPKLINSSRSSSKLSKMLNSSPLSMJHJJKHPLSMJHKIMKKPI65555556LGIHIMIIKLSSRSSKLMFMGSOMROOOSKOJSSSLHLPJSSQJS?>64.....0330222264918-.?DOSLJKSOKLSKSSSKSKKSSSSSKLJLINPJJJGLEMOOSMQ;:9:7KDGHDIIOJEGJCA==?@>?FIROSOSKNLLLRSSMSKSMISSPNSJRQPPMKOSNNMHJSIPJPLNJIJLLJJNNJJOSLSONOLSSNRJHJJGHHGGNQSHKPIJJKJJNOSMMJLHMLSOPNRJJNMQMQOMSSSNLKOSONRSMONOJSSNSMSMOSPSMLLKMMLSOPNMINKMQMSOSMJSKIJKPSNKLPLOSSKSSJSKKNIIFLJFLJKJMNQKJLKKSNMJKIMKNLPJJJKSKSPSLKJKHPJOMOQLJOHGJJGRIHJKNSJQSNKJJLQIJHIJLJHOHJKKILNLNJNKLIJJMKHINGNFFFGGNNKNMISMSQ
@105_45CNXP_1
ATGCTAGCTTTGGCCTAATTCTTCTTCTGATGATCGATTTAACCTCTGATCAAAAAGATATACCTTGGTTATATTTCATCTCTTCAACAAGTTTCGTAATGAGCATAACGGCCCTATTGTTCCGATGGAGAGAAGAACCTATGATTAGCTTTTCAGGAAATTTCCAAACGAACAATTTCAACGAAATCTTTCAATTTCTTATTTTACTATGTTCAACTCTCTGTATTCCTCTATCCGTAGAGTACATTGAATGTACAGAAATGGCTATAACAGAGTTTCTGTTATTCATATTAACAGCTACTCTAGGAGGAATGTTTTTATGTGGTGCTAACGATTTAATAACTATCTTTGTAGCTCTAGAATGTTTCAGTTTATGCTCCTACCTATTATCTGGATATACCAAGAAAGATATACGATCTAATGAGGCTACTATGAAATATTTACTCATGGGTGGGGCAAGCTCTTCTATTCTGGTTTATGGTTTCTCTTGGCTATATGGTTCATCCGGGGGAGAGATTGAGCTTCAAGAAATAGTGAATGGTCTTATCAATACACAAATGTATAACTCCCCAGGAATTTCAATTGCGCTTATATTCATCACTGTAGGAATTGGGTTCAAGCTTTCCCTAGCCCCTTTTCATCAATGGACTCCTGACGTATACGAAGGATCTCCCACTCCAGTCGTTGCTTTTCTTTCTGTTACTTCGAAAGTAGCTGCTTTAGCTTTAGCCACTCGAATTTTCGATATTCCTTTTTATTTCTTATCAAATGAATGGCATCTTCTTCTGGAAATCCTAGCTATTCTTAGCATGATATTCGGGAATCTCATTGCTATTACTCAAACAAGCATGAAACGTATGCTTGCATATTCGTCCATAGGTCAAATCGGATATGTAATTATTGGAATAATTGTTGGAGACTCAAATGGTGGATATGCGAGCATGATAACTTATATGCTGTTCTATATCGCCATGAATCTAGGAACTTTTGCTTGCATTATATTATTTCGTACTAGTACCGGAACTGATAACATTCGAGATTATGCAGGATTATACACAAAAGATCCTTTTTGGCTCTCTCTTTAGCTCTATGTCTCTTATCCCTAGGAGGTCTTCCTTCCACTAGCAGGTTTTTTTGAAAACTCTATTTATTCTGGTGTGGATGGCAGGCAGGCCTATATTTCTTGGTTTCAATAGGACTCCTTACGAGCGTTCTTTCTATCTACTATTATCTAAAAATAATCAAGTTATTAATGACTGGACGAAACCAAGAAATAACCCCTCACATGCGAAATTATAGATATCCCCTTTAAGATCAAACAATTCCATCGAATTGAGTATGATTGTATGTGTGATAGCATCTACTATTTTTTTTTTT
+
ILJLOJHD2..-GPLLMMMQIJSKIPKJJOHNNHKIIIFKEGIKKOKJOJRGOHLKPOMJIDEC@@?@@JKIQLSFDEEDKHHGHSLMMGG757/2222GBBBBCMSSLLRSOSSKRDEEFEDFFGSPSSSRNLMLIGKJLM:99::HSEC@?==AABILSSMOLSKSPCDECCFHKHDGFDDLLSSJMLD88<<<SJMSKLHKQFSSHMIFHIHONQROQSJIKLJISOOOQMMJSLKMMOJIKKJLKIISLHI@?@ADFD@@AA43333:33377888889EDHHFG@@@@@AKLSLHKIINACEDCC=9:::BA@A@BBEKSSIMPLIRDCCCDIMJLSJSLOOQSLSSSNIQJSLEMIHSRKSLSLHSSNQNSMKJILHJN@DDFG55277FIRHIEEAA@BFEFJSKKHHOLIGFEFSKIONOKSIFHABCDEHSHPFLL<9;667<>JJCECBBBCBDENSPKLLMRSJSMJSOKLQSMNLHGCEDFGG-----895432,,./::954222/...00/18:DHFEDLL>????KSJSRLMKJJLIGJHBCGFKRAAAAAECCEC<HKJHJOJKKIGKLOIEDCCG>??:9:::;IMH>A@?@A/,,+,JH@??>=>>/<?2<<<KL?BGHEBFIMIPSLKOPPJKL@DGDDFIFD@>>;;;;;;33388===BBA7655589;;@:CGGACJSMEDGHFHJMLKKJOJJSQPP@<<DED724=@?@FA:<<<AQI@@???===<>JJED@??CJKSMOOJIHJ77777JIHIGIHEDG><8636FHCDE;:::9:JCBHBCGGHHOIINLIJIILLOSSMHLNNSJMSJJLMOHJQFKIEGGJHJIPRLSJLRSJIFIEEFBB22222CKGJHLOIIGKGIKOJLNLQKQSSKJSMOJSSJKOJNSKFFGFHIIGGGOGJSIILSIJIJI;883/0BDFEFHEGJSMLLIH=;976*+*169:BCG>76811//056>@?MPLSKRHJHIHIHEDBAA@7)())(('&&&)*''*+6===?KSSLNSGDGGEDDDEFJFSLRLKJLJKIF9999><941//)))),22:@ADB;;=7DIJJNSMLSSMPSMKHGN86))*FNKQFE?777+))&'(::;:7888888985-./966666@AKKOSJOMNMJOJNIJIIHJNSSMSSOLJKLKQSIFFHDDGFKHBA@;::::>DCA</,*****==?EGGAHKHIOHMMJOPGHFF>>?JGK44447D@ACIHGHGKJIILKLNLGEIKJHIIGNJSLQFNNSEHECDHHJFCAB@CC9866654((()9399.7DIFHEFGEFGFFILEIEDCDDFCA?@?>;<<<<CBEDCFEDFECDD?><;1,)&$######""""
@106_45CNXP_1
ATGCTAGCTTTTTGGCCTAATTCTTCTTCTGATGATCGATTTAACCTCTGATCAAAAAGATATACCTTGGTTATATTTCATCTCTTCAACAAGTTTCGTAATGAGCATAACGGCCCTATTGTTCCGATGGAGAGAAGAACCTATGATTAGCTTTTCAGGAAATTTCCAAACGAACAATTTCAACGAAATCTTTCAATTTCTTATTTTACTATGTTCAACTCTCTGTATTCCTCTATCCGTAGAGTACATTGAATGTACAGAAATGGCTATAACAGAGTTTCTGTTATTCATATTAACAGCTACTCTAGGAGGAATGTTTTTATGTGGTGCTAACGATTTAATAACTATCTTTGTAGCTCTAGAATGTTTCAGTTTATGCTCCTACCTATTATCTGGATATACCAAGAAAGATATACGATCTAATGAGGCTACTATGAAATATTTACTCATGGGTGGGGCAAGCTCTTCTATTCTGGTTTATGGTTTCTCTTGGCTATATGGTTCATCCGGGGGAGAGATTGAGCTTCAAGAAATAGTGAATGGTCTTATCAATACACAAATGTATAACTCCCCAGGAATTTCAATTGCGCTTATATTCATCACTGTAGGAATTGGGTTCAAGCTTTCCCTAGCCCCTTTTCATCAATGGACTCCTGACGTATACGAAGGATCTCCCACTCCAGTCGTTGCTTTTCTTTCTGTTACTTCGAAAGTAGCTGCTTTAGCTTTAGCCACTCGAATTTTCGATATTCCTTTTTATTTCTTATCAAATGAATGGCATCTTCTTCTGGAAATCCTAGCTATTCTTAGCATGATATTCGGGAATCTCATTGCTATTACTCAAACAAGCATGAAACGTATGCTTGCATATTCGTCCATAGGTCAAATCGGATATGTAATTATTGGAATAATTGTTGGAGACTCAAATGGTGGATATGCGAGCATGATAACTTATATGCTGTTCTATATCGCCATGAATCTAGGAACTTTTGCTTGCATTATATTATTTGGTCTACGTACCGGAACTGATAACATTCGAGATTATGCAGGATTATACACAAAAGATCCTTTTTTGGCTCTCTCTTTAGCTCTATGTCTCTTATCCCTAGGAGGTCTTCCTCCACTAGCAGGTTTTTTTGGAAAACTCTATTTATTCTGGTGTGGATGGCAGGCAGGCCTATATTTCTTGGTTTCAATCGAACCTTCTACGAGCGTTCTTTCTATCTACTATTATCTAAAAATAATCAAGTTATTAATGACTGGACGAAACCAAGAAATAACCCCTCACATGCGAAATTATAGAATATCCCCTTTAAGATCAAACAATTCCATCGAATT
+
ILIMNSSKGA3112BEHHISSKQKOLNJGGHQMPSSIIHKGILSHISPSOSSMEEDELLMHLSJKOSLHGLJSSNJSSMHHNLKSSNNONHKKKSIPSPIKSMRSMLOKNSPNLMLSRMNSLNQJNSSMOLSKJPNSSSRLNNSOLLIJSCF5,)))799EKSIJLSGGOIGGJGLOKKSMLPMJSKJSGLDEDEHIKSSKMLNKMSNSNOIMMPHISSRKIJSHSMKSMIMA;FGFRQSIIIGFGKOJJGNJJISLQKMMJLSOSLSJOLIHHIKJMHJSLSKLHGSOKSSSLMHLNJKSRPLMLCIGMFEF@AABE88889GJRSIOIJHSJIGLKNSRLLLJMLLKSIKJKKLNKMSMIGFJISGMJIHKSJMMIJNPMMPMJRNSSPNQKKSKQNSLLOPLKSRSKNOLQKNDFKEGKHGKKSJNMQSMSKFEEEEFIEEA@C<;;AGILMKKILPIKSJJJSMSJJLFIGFFKJOIJOIPKISPJMPOSPQIISKKKOKMLHHBABDLKKHJLLJHKKFFEHCDCGKHIFFHHILGKKPJJNMMHHGJFFHFCDDADC5411/////0)6EMKSJSGKGLMSQJJMI<>FHJIJGHLSIJGLIEHGJOFFCB=HHFBE?=:(6:78;<??BBA?,)46****86700001EEMJHIIIIHJKIIMSHKFGE8FLHLJMSIHHIGSISKLNIJMNPKLNMGIJIHIJIOLIIGJGMIILJHMSIKHSIPKJKIEFEEDBJ3222200002DJKJNINJSSSISLHJSJFNFGGJLFGIJLLKJMMNLIRJIA@?4446:<DJIJFEFEFEKJNJKIKSLKPIJJLIGLNSGKQNJPLNSOJSJIILLOILOMPJSSSHFIB@>==988101019=AIIJKSSILHGGKIKMMGLJILLQLSOOSQMPSMKPH?>?>GGFGIKKKKJGGEEJGHPSHIJGGREEDDSJINNKOOISILINLIKHHE43322113B767:::??>GHEHHGIJNKGJKPLNSKHHIMOSMLIKLHHFHFIGJPPLMSHNSKKJJKLSIJSLMLLRLJINOQIQIQHHFEJSSSNJMFGMSSSGLHNHJKHGDI=2DGLLKJGHJSHPQSLJGLGE<<<?BLOFP>;;<;??FIHHHJG@@A<BBBBBDFGOLLQRLLKKKLORRKIJGNIKJLQISIKMLJKIOKIHLLKIJ:7;=<@BCC////+''''((-*''()>@AADDCGHD=<===EFFJHSJHGILFGEHMJSKFHGJLJJEEDEFEKMKOLROG9999:D>==>JGKIKFIHFEEHGKKJJSSSJJLIJIDA?>?>==@IHSK?CHGGGFFDDDCDFJIIHA@@@@J
@107_45CNXP_1
TACGATCGTTTTTGGCCTAATTCTTCTTCTGATGATCGATTTAACCTCTGATCAAAAAGATATACCTTGGTTATATTTCATCTCTTCAACAAGTTTCGTAATGAGCATAACGGCCCTATTGTTCCGATGGAGAGAAGAACCTATGATTAGCTTTTCAGGAAATTTCCAAACGAACAATTTCAACGAAATCTTTCAATTTCTTATTTTACTATGTTCAACTCTCTGTATTCCTCTATCCGTAGAGTACATTGAATGTACAGAAATGGCTATAACAGAGTTTCTGTTATTCATCTAACAGCTACTCTAGGAGGAATGTTTTTATGTGGTGCTAACGATTTAATAACTATCTTTGTAGCTCTAGAATGTTTCAGTTTATGCTCCTACCTATTATCTGGATATACCAAGAAAGATATACGATCTAATGAGGCTACTATGAAATATTTACTCATGGGTGGGGCAAGCTCTTCTATTCTGGTTTATGGTTTCTCTTGGCTATATGGTTCATCCGGGGGAGAGATTGAGCTTCAAGAAATAGTGAATGGTCTTATCAATACACAAATGTATAACTCCCCAGGAATTTCAATTGCGCTTATATTCATCACTGTAGGAATTGGGTTTAAGCTTTTCCCTAGCCCCTTTTCATCAATGGACTCCTGACGTATACGAAGGATCTCCCACTCCAGTCGTTGCTTTTCTTTCTGTTACTTCGAAAGTAGCTGCTTTAGCTTTAGCCACTCGAATTTTCAGATATTCCTTTTTATTTCTTATCAAATGAATGGCATCTTCTTCTGGAAATCCTAGCTATTCTTAGCATGATATTCGGGAATCTCATTGCTATTACTCAAACAAGCATGAAACGTATGCTTGCATATTCGTCCATAGGTCAAATCGGATATGTAATTATTGGAATAATTGTTGGAGACTCAAATGGTGGATATGCGAGCATGATAACTTATATGCTGTTCTATATCGCCATGAATCTAGGAACTTTTGCTTGCATTATATTATTTGGTCTACGTACCGGAACTGATAACATTCGAGATTATGCAGGATTATACACAAAAGATCCTTTTTTGGCTCTCTCTTTAGCTCTATGTCTCTTATCCCTAGGAGGTCTTCCTCCACTAGCAGGTTTTTTTGGAAAACTTTATTATTCT
+
FGEIILJINFNJPSNMLJJJKIKKOMKLSSLKLLIKQHKLJGHIHISKNJLKKMHIJMKJHKQJMLNSJHSNNIOIKOLISMJNLKSOHINOLSNOGLGIKSHPHOLSKKSIGMNJSLLLOSSSL?>>>@JLSMKJSSSJLMJKFIEIISG91+***>@ANIIJSIJEEEEGPHHRHIIOHOHHJHILJSKJPHJJJNPPSOKLSNSLPSKIOGIFEFQSSHKSMKMHNJMMMJRSMPNJOOMLQGHIGMEEHGFKLGIHKHKMKKHKJJEGFGGGJIJOOOLJLNGKIHJ,,,,,JKJNIHLNSISSSPMSKQOSKKSSOSOPJNOONSIKHIHIJJHKHHJSILKMLSRISKOLLKJMIHLIIQQKSKSOMSKISSJKLSLSHSLJMLKMQPJMJOKLGFDDFKSSSPKJKFGHHIKHLJSLLHMOLIJIHHIMJJJOOKRJNOKIMIKPSLLOKINSSINNIINMJJIEJIKLOMMKIGFGLHKJGHHJLIMKJHNMLIFECENDELKSSSJNHGE4444;:777>AHNIHHJHGIHKGIJJMHIEFDGDDGDEJLGJLIFFJJRDCA6.DHKIKOKSMNLNIIGHGFFFILHHJHHHHGIIGHEFHFKMHGFJGHIHFFKIG@OS>HHGLKLISPSHJHRKHPJJLKJKHJMIIJLLHNSSJMLPSMOPQNKKKKISLMJIHJHILPSNSSQRSQSNMNIOKJJMLSMMKISNNISSPICGJSSSLNLSNKGLIOJSKSKL/))))NSMJNIILMNISMSSRPOLJNOJMPOKMOSOILSSLJLMSLQLNSSLISNLJSKKKHJHAAMOJMPOMSJRMJJLJIRLSSJSNJSPMJKKNMIMKIIJMJLJGIKQSKNNIISNSJSLOKOPNJGINMHJKOMNOJSNPJJSNSNRQOLJSSSJSPSSSMQID=;;;;HSSQMGGIMIJQJIKHHILISKKJOIKLIOSNKSKSSQLMQSMKRRKOHHLKJMHGJFHKOJMIFFGHHFFIRMOJKMSNSSJJPJKKSLJLNOLSMNSKJQLHGLLOQNJISSPKSRJGINIJSLQNSOPJIPMILLSLLHHILKNSISJJSSJL;;;;HSIIIJJD@EGSKMJIHINMSOOOPRSAA(((KLMNSPKPOLRQGGG87778721-,,--.9:;;<9:+**+,++>AD
@108_45CNXP_1
AATCGCAATAATCGGGTTCATTGATATTCCTAGTATAGTAGATGCTATCACACATACAATCATACTCAATTCGATGGAATTGTTTGATCTTAAAGGGGATATTCTATAATTTCGCATGTGAGGGGTTATTTCTTGGTTTCGTCCAGTCATTAATAACTTGATTATTTTTAGATAATAGTAGATAGAAAGAACGCTCGTAAGGAGTCCTATTGAAACCAAGAAATATAGGCCTGCCTGCCATCCACACCAGAATAAATAGAGTTTTCCAAAAAAACCTGCTAGTGGAGGAAGACCTCCTAGGGATAAGAGACATAGAGCTAAAGAGAGAGCCAAAAAAGGATCTTTTGTGTATAATCCTGCATAATCTCGAATGTTATCAGTTCCGGTACGTAGACCAAATAATATAATGCAAGCAAAAGTTCCTAGATTCATGGCGATATAGAACAGCATATAAGTTATCATGCTCGCATATCCACCATTTGAGTCTCCAACAATTATTCCAATAATTACATATCCGATTTGACCTATGGACGAATATGCAAGCATACGTTTCATGCTTGTTTGAGTAATAGCAATGAGATTCCCGAATATCATGCTAAGAATAGCTAGGATTTCCAGAAGAAGATGCCATTCATTTGATAAGAAATAAAAAGGAATATCGAAAATTCGAGTGGCTAAAGCTAAAGCAGCTACTTTCGAAGTAACAGAAAGAAAAGCAACGACTGGAGTGGGAGATCCTTCGTATACGTCAGGAGTCCATTGATGAAAAGGGGCTAGGGAAAGCTTGAACCCAATTCCTACAGTGATGAATATAAGCGCAATTGAAATTCCTGGGGAGTTATACATTTGTGTATTGATAAGACCATTCACTATTTCTTGAAGCTCAATCTCTCCCCCGGATGAACCATATAGCCAAGAGAAACCATAAACCAGAATAGAAGAGCTTGCCCCACCCATGAGTAAATATTTCATAGTAGCCTCATTAGATCGTATATCTTTCTTGGTATATCCAGATAATAGGTAGGAGCATAAACTGAAACATTCTAGAGCTACAAAGATAGTTATTAAATCGTTAGCACCACATAAAAACATTCCTCCTA
+
FKIGFGGFOIKSKLIGKMISECDJLIKQOKSJHKIMJSHRIMHJIGLNISJJKJHJOJGIKKSHKHLKIGJISKSKKKJLLKSIQKLJISD44446HJIJFJLJSHHHMIMNKKLLLKLSLJMHKGJNKPLMSS33334<@@@BEGG<<<<<EKLIJHMJHMIMQLISSOHFGJLIFHHEFJHIHKLSILJLJIIIJHIGOQMMJSJPILIHGLJHJKPNNQSLPKNIIHKLOQLNJLLIKHHILHJLRHHKLIPSSJHEBAAABCF:79;>LKHFGJJFEGMLMMMILIJKQJKMOSHJIFFFFIEJKLHLS43334HHHKJHIGAABBCBAABSKSHHIIGKSSSLINJLNHLMIIFGFLGFIGNGGHFFJHLFHFIHGGECCCDEFFFDDDBBCEDJJJJJLIFGGDDCBACBCGJJGHHEB>>>?@IFFFA???@BBABBDEEGDDFKIGFEGEFFFEEEE@?>>?CDEFGEDEFDMLMEGCCCCCFFFFFIFHHGEDDCDFGGEECCCDDB@@ABFHGCBBBAB??>;;<<>GECDCBBBBCAA@@@BDCCCBCDDGIGIHDFEEESIJSKNPMJIJDI:33HISIIOLIHJHGJJNSIFKECCDEJGI>LFFIKPMKNILKGSHJSKJNMLMNOLSNMMRKGLGSOMD>722236@CDIHKGJIMFLMKILLSKSHGLJOSPQIIFECH623KSKLMINMISKHFDRMQNMNKQJMSSLKSLOSKLNJLIINOKMLOJMSSNSMKJNINNJHJJILMLPSNOOSSLSJPISNLSRRSHINHKMFNKSKHSRMPLNLJHLNSIONNKLKSIGHJFJMLKSKLSLLOLLLKLLLKIKSSKONKLISIMHFC@AAC@<<=JJRJHIGFGKIKOSSPSSFKMMQNHLILG;<0.-.:JKJJHIHLKMINONH?BIOPLSOLRHGA@?==RHSLNILNLSIMLSGAFHILGEFE@D:<<=<BBEKHHFDFJNOOGIHLJCCDIKIJSSMHJGCBBBA;00DEFOSOLHKSHIKJLLKLMONJMMKLJLKGJFFEDGLLJKKJKNLPKIHLJJHOJJHIIJOMBFI;:>::CDCCHHKOLOGHF=;GJPROSSGHKGFHK
@109_45CNXP_1
AATGCAAGGGAAGCCATCGATAAAATAGTGAACATTGTAAATATTTTTGGAATGGAGATAGCCATTCCACCCATTTCATCAAGATAAACAAGCCTAATTCTATCATAACTCGTTCCTGCCAAGAAAAAAAGTGCAGCGCCAATAAATCCATGAGAAATTATTTGTAAAATAGCTCCATTAAGTCCAGGATCCGTTATAGAACTAATACCTATAATTATAAAACCCATATGAGATACAGAAGAATAGGCTATTCTCTTTTTTAAATTACGTTGACCGAGAGATGTTAAAGCTGCATAAATTATTTGGATTGTACCGACTACCAACAACCAAGGAGAAAACATAGAATGAGCGTGGTAATAATTCCATATTGATTCGAACCAACCCATAGGCTCCCATTTTTAATAAGATTCCAGCGAGAAGCATACAGGTACTGTAATGTGCCTCACCGTGGGTGTCAGGTAACCAAGTATGTAAAGGTATAATCGGTAATTTGACGGCAAAAGCAATAAGAAATCCAATATAAAATAGTATTTCAAGTGTAACAGGATAGGATTTATTAGCTAAGAGTTCTAAATTTAATGTT
+
PMSPILNLOSNRLJPOSJQRRPORPSSLPOMLQQKMLSMIROSKMSSSQSIOSNPSKQSJLJOQSSLMOPKMMOICKKIKLSSLPJONSPLCEB@@AAKLKPMSLPSPPSOMKSIQPSMSNKPSGSHLSSOJNSSKLKJQOLSOSQOOLNSLLBOMSSJQSSSRRPKLSSQOKSLSSSMMSSLNPSKPOSNNOPQMSOHMSSJONSLKNSSSLNMSPSMA?>=>EFFFMC@FD@??BACSKOSPKSJOOQLSRSSIM@DBJSLHPSSEBBCCJIB--,-.1466GFHHRKJKKSNLSNSPPKGMSJKLNMJLMMLSOMKSPMRQJKSGIHJNNDBBGMPJKCA@AB<;:7--*)''235;98889=AHJHHGIJMNSOMLRMFEGGFLSNMKLMHIGRSSNSPLSSSSMMLSKKSNPKNSQSSNSNPLOSKSSKORSLSKNMNPQJLKKLJKKRSNSMRPLKSOKMPSOMSLSPPNLQKKSLNLSLSMHKJOMKJDDDDFPJSIIQNJGILLKKLKLJQLNKSNOKSOMLJHPOMSJNJLSOSLNSPKLLJPSLSMOSPMIKJLJHOJNLIMRPOSLQJJJMM
@110_45CNXP_1
GGCAATGCAAGGGAAGCCATCGATAAAATAGTGAACATTGTAAATATTTTTGGAATGGAGATAGCCATTCCACCCATTTCATCAAGATAAACAAGCCTAATTCTATCATAACTCGTTCCTGCCAAGAAAAAAAGTGCAGCGCCAATAAATCCATGAGAAATTATTTGTAAAATAGCTCCATTAAGTCCAGGATCCGTTATAGAACTAATACCTATAATTATAAAACCCATATGAGATACAGAAGAATAGGCTATTCTCTTTTTTAAATTACGTTGACCGAGAGATGTTAAAGCTGCATAAATTATTTGGATTGTACCGACTACCAACAACCAAGGAGAAAACATAGAATGAGCGTGGGGTAATAATTCCATATTGATTCGAACCAACCCATAGGCTCCCATTTTTAATAAGATTCCAGCGAGAAGCATACAGGTACTGTAATGTGCCTCACCGTGGGTGTCAGGTAACCAAGTATGTAAAGGTATAATCGGTAATTTGACGGCAAAAGCAATAAGAAATCCAATATAAAATAGTATTTCAAGTGTAACAGGATAGGATTTATTAGCTAAGAGTTCTAAATTTAATGTTGGTTCGTTCGAACCATATAAACTTATACCTAAAACTCCTATTAATAAAAAAATAGAACTTCCTGCCGTGTACAAAATAAATTTTGTAGCCGAATACAGACGTTTCTTTCCACCCCACATGGATAAAAGTAGATAAACGGGAATTAATTCTAATTCCCACATGATGAAAAAAAGTAGAAGATCCCGAGAAGAAAATAATCCTATTTGACCGCTGTACATTGCTAACATCAGGAAATGAAAAAATCGGGAATCCCGAGTAACTGGAAAAGCCGCTAAAGTGGCTAAAGTAGTAATAAATCCCGTCAGTAAAATAGTTCCTATAGAAAGTCCATCTATTCCCATTCTCCAGTAAAAATCAAAAAAATCGATCCATTTATAATCTTCGGACAGTTGAATTAATGGATCGTCCATTTAAAATTATAACAAAAAGCGTAGGTCGTTAGAAGAAGTTCTAAGATGCAAATGCATATAGTATACCATTTATTGACTTTATTTCCCCTATGCGGGAGAAATAACATTAATGAACCAGCAGATATTGGAAAAACAACAATTATTGTTAACCAAGGAAAATCATTCGTGGTAAAGACAAGATACACCAGGTCCAAAGAACGCGTACTCAAAAAAAATATATAAATAAAAAATTTTTAACTTTTTTGAGTACGAGTACTTGTCAATAAAAAAAATAAAATGTATTCCAAATTTATTCAAATGAGGTTTTCGGTAACGTATCAATAAGCTAGACCCATACTTCGA
+
MLNKSSKQQOKQROSSNSLSMKISIMJNRONSQSSNKMKMQMRJKNKRJSSPSSSNSNISKMPNORKSMSKMLSOMKMNSOSJNSRPSOSKSSSHNOLMOSKSSMSQSSSPSQKIOIPSMNSLSSKK<ALNSSKJNSJLINJNIKSQMPILLKILJDLSNSNKJROSLSOSMNMNMPNNNSSOPORNOPKMLROHONONNKKNLSPPPPOPKNKSRSSOOSLOKKSNNJIOOOSPMSPISEHCHHKHJJOQSKLKINNSC@OHSQNLKPNQSSKJLSKNLKMMHMOKSMPLNRROSMPLKSSMKSJLMSPKMKJJQHILHJLPLLOPLMSKQMKSRLSKNOKQQNLSLKJJIGHJHGHFEENHMLNJKLJMHSKKESKEFEGEA???@EBCGSKIHFDCBCC@SSOOMIJSLKOMSJHIIHGFIHHJGIIIKNGIHKHSOJJHGGHHFHHIIGFIFEFGJJIIIHHJSPJSIJIHJJHHIHLHFFFEEGDCFC?A@HDECBDECFEMLIHISLLSNSMNNLPLIOSLOPJMSKJHMISIJKIKJKKLKNLKKLLNINLIMPSSQLLQIJKKPLNNPOOIKMLEGHPJJ>><<<54577>AAGGEBB@@?<<>??CKJJHJLNQIRNNSMMLMMIKLLSSNSKIRLHJSSISQHIKJISKRFJDMKJIPSNKSQSKNPONMSSNSKJKPQJNJRNK,+7++FJLJOLNMHKJILJOLMJLMPLPIPRSPMOQNMNPJKLIJHF=>:/...DGGLRGGKSSOQHIJILNKPKHNGKKKSSLROSSQLJKIMIKNKLSLKNMIJLLKIILLISIIMNIJKIIJIKJ@@??4433255101>66656BBCHEFGKLPQLMMKMGGLLKNPJJMKLJJSPLIKIHKLJQHJKNKLIKIKHHIJMHGPGJJPIIIIMOMKKKSLLEFFFIHHLIMSKKKQRQPHRDHLIDACGKSSSJJOHIKINSKIJLMJHIIKGIHKRISHKHILIKLIOLJOHJKJISHABF(>>?KQHMJIMRFJOSOJJIGIEJIKLKMLKOMQOLKKLPOMQMKLSLJSNPLKSLM?<>>??@FDEGSKSKISHJKKHK@JD==<:<AACGMLIJSJKMJIKJKJDBSKJKILJJIKLHHIHKLIJLSOSLMJMLISKKJJKSKRLQJOOIJFJIKJKMMPLISKOJNJPJIOOOMKGLMLHKLKKKHMGFHHOJKIHGHGGKSJGGKOSSRKLIPJHSOKIJGLJJKJISSNLGGHHSLSKKHJIG>=<<<>>@>>IJGIFAD9KSSNSGHFJLJJIIFGGEFFHHNIHGFFGHGJJIEDFILMCCBCDIKGIGGHGFEEDDCDBCBCGFFGGGGEDE
@111_45CNXP_1
GCCTAATTCTTCTTCTGATGATCGATTTAACCTCTGATCAAAAAGATATACCTTGGTTATATTTCATCTCTTCAACAAGTTTCGTAATGAGCATAACGGCCCTATTGTTCCGATGGAGAGAAGAACCTATGATTAGCTTTTCAGGAAATTTCCAAACGAACAATTTCAACGAAATCTTTCAATTTCTTATTTTACTATGTTCAACTCTCTGTATTCCTCTATCCGTAGAGTACATTGAATGTACAGAAATGGCTATAACAGAGTTTCTGTTATTCATATTAACAGCTACTCTAGGAGGAATGTTTTTATGTGGTGCTAACGATTTAATAACTATCTTTGTAGCTCTAGAATGTTTCAGTTTATGCTCCTACCTATTATCTGGATATACCAAGAAAGATATACGATCTAATGAGGCTACTATGAAATATTTACTCATGGGTGGGGCAAGCTCTTCTATTCTGGTTTATGGTTTCTCTTGGCTATATGGTTCATCCGGGGGAGAGATTGAGCTTCAAGAAATAGTGAATGGTCTTATCAATACACAAATGTATAACTCCCAGGAATTTCAATTGCGCTTATATTCATCACTGTAGGAATTGGGTTCAAGCTTTCCCTAGCCCCTTTTCATCAATGGACTCCTGACGTATACGAAGGATCTCCCACTCCAGTCGTTGCTTTTCTTTCTGTTACTTCGAAAGTAGCTGCTTTAGCTTTAGCCACTCGAATTTTCGATATTCCTTTTTATTTCTTATCAAATGAATGGCATCTTCTTCTGGAAATCCTAGCTATTCTTAGCATGATATTCGGGAATCTCATTGCTATTACTCAAACAAGCATGAAACGTATGCTTGCATATTCGTCCATAGGTCAAATCGGATATGTAATTATTGGAATAATTGTTGGAGACTCAAATGGTGGATATGCGAGCATGATAACTTATATGCTGTTCTATATCGCCATGAATCTAGGAACTTTTGCTTGCATTATATTATTTGGTCTACGTACCGGAACTGATAACATTCGAGATTATGCAGGATTATACACAAAAGATCCTTTTTTGGCTCTCTCTTTAGCTCTATGTCTCTTATCCCTAGGAGGTCTTCCTCCACTAGCAGGTTTTTTTGGAAAACTCTATTTATTCTGGTGTGGATGGCAGGCAGGCCTATATTTCTTGGTTTCAATAGGACTCCTTACGAGCGTTCTTTCTATCTACTATTATCTAAAAATAATCAAGTTATTAATGACTGGACGAAACCAAGAAATAACCCCTCACATGCGAAATTATAGAATATCCCCTTTAAGATCAAACAATTCCATCGAATTGAGTATGATTGTATGTGTGATAGCATCTACTATACTAGGAATATCAATGAACCCGATTATTGCGATTA
+
FOIIHHHFIIMJJKHIIFHFGJGFGHHHJJGGJHHGGFGEEFGNOLHIJIKJSJPLMIIGHINKLJKMOKSIOIGIIHIIIIFEFFKLPKGKGFEDD6656?>=?BJOMKJSKLSMKJMLJSSLQKILSMIKLNSIJJ@ERKGGGLNKILNLJHFGDDIEGKHIHSOLMLGCIQHLSO:/0DFGONNJJHISPLJNMJLJ?=>>>GGJGIFGGDFHKJISJMHIONMIGIGHLKGMHHIJFIHLICN7QOKSIISLHIFJGHGKHLOROJJKIOIJKOINJEHLFJJIJLOHKKLSLIJOONMKOSSLNKSLKLMJHJHEGEJJJNJJMIJKJHMKSKINSJSLSLJINHGKPMNPMSSSSMPGKINJRIJMSNSKKM9NORIJIJMIIHFIMLOPKJIOKGEDEEJLHRNLMIIKIIKHGIJKJILLLNIKIJHPILKSMMIHGISJILJLLKLKRIMSPJIMLMGLLGIGJIJGGHGGFHIHHJHFHIHHGFEEEEILILSNQOKMNRMSLOMLKLOLHFGGGEGGHIKJIPKNKIIHGHHIIJSHKHGHIKHGFC)GGGJIILLKSHMIFEDCBBCDFHHHJGFFDECDCBBDDIBIFFGFFJECCCB?EH>CCCGICEFG>9FHHFEFFCDDCCEFFFCAAAA@BAABEGHJJLPSE?AHKSNSNOHIIIKIKKLNIJIJIKPMFKNNIJLSNJSKKHJB=>D<5:=;;:9DILJKKOISKJLIOLJJJLKJKOKFSSNQSKSNLKKLSIKINHIHJISSNNJISPNRJSSKOJSMSSSGOPIIMKPNSLJIJMNMKSLILIJSJNSKMSIOKKOKMLMPFG<<=@@HJKLJHGLLOLMSNRKNQONSQKIQNIRSNNKPMIJSIIGRLHMKONJSMJPIJSQSSGFQNSNMSSSIKJKSSSKOSKJLKMMJLISGIGIJIGJHKSIIKKPQSOOSOLMLKSJKOSLSKSIMLJGFFHJIQSGSKSOOJLSSMKSSPJKLJMOLSNKNLILKSMKOMLOGDAABFMMJSQSKSQNQSJSOSJONMOKSNSNSJOKIKPJLHHNPKLMINGNPKSSPKSSKSSOOJGB.BDGDHKJNHINSSMORMRSSHKKISMSKLKPSSSOLJQJNNOISSNSQLSNSJMLSMKSSLPSJNOSSMSJOLHJJJKLJMSLLKOINOSQROSKQSSLSMRLLSJPSSQKSRLRSKMGLEDJHJMKIMCCJLFGJLJHLMPLLPSSKSHHLOKSLKSLPRKSNOLQQPKMLMHNJLIHLRKIMIOSRONMKGMAAABCGJKSKMJOSIJMKMIKSKOLLNLOOSMSCKSGHJLLQKKLLFEEACLJJSHILNLHLHIJSKIEIFHIJSLPIMOJMJKKLKKIJLSOSLSNMLLJJLSIKNMLLJGGIKRSLI<94121
@112_45CNXP_1
CGTACGTAAACAACTCGAAGTATGGGTCTAGCTTATTGATACGTTACCGAAAACCTCATTTGAATAAATTTGGAATACATTTTATTTTTTTTATTGACAAGTACTCGTACTCAAAAAAGTTAAAAATTTTTTATTTATATATTTTTTTTGAGTACGCGTTCTTTGGACCTGGTGTATCTTGTCTTTACCACGAATGATTTTCCTTGGTTAACAATAATTGTTGTTTTTCCAATATCTGCTGGTTCATTAATGTTATTTCTCCCGCATAGGGGAAATAAAGTCAATAAATGGTATACTATATGCATTTGCATCTTAGAACTTCTTCTAACGACCTACGCTTTTTGTTATAATTTTAAAATGGACGATCCATTAATTCAACTGTCCGAAGATTATAAATGGATCGATTTTTTTGATTTTTACTGGAGAATGGGAATAGATGGACTTTCTATAGGAACTATTTTACTGACGGGATTTATTACTACTTTAGCCACTTTAGCGGCTTTTCCAGTTACTCGGGATTCCCGATTTTTTCATTTCCTGATGTTAGCAATGTACAGCGGTCAAATAGGATTATTTTCTTCTCGGGATCTTACTTTTTTTCATCGTGTGGGAATTAGAATTAATTCCCGTTTATCTACTTTTATCCATGTGGGGTGGAAAGAAACGTCTGTATTCGGCTACAAAATTTATTTTGTACACGGCAGGAAGTTCTATTTTTTTATTAATAGGAGTTTTAGGTATAAGTTTATATGGTTCGAACAACCAACATTAAATTTAGAACTCTTAGCTAATAAATCCTATCCTGTTACACTTGAAATACTATTTTATATTGGATTTCTTATTGCTTTTGCCGTCAAATTACCGATTATACCTTTACATACTTGGTTACCTGACACCCACGGTGAGGCACATTACAGTACCTGTATGCTTCTCGCTGGAATCTTATTAAAAATGGGAGCCTATGGGTTGGTTCGAATCAATATGGAATTATTACCCCACGCTCATTCTATGTTTTCTCCTTGGTTGTTGGTAGTCGGTACAATCCAAATAATTTATGCAGCTTTAACATCTCTCGGTCAACGTAATTTAAAAAAGAGAATAGCCTATTCTTCTGTATCTCATATGGGTTTTATAATTATAGGTATTAGTTCTATAACGGATCCTGGACTTAATGGAGCTATTTTACAAATAATTTCTCATGGATTTATT
+
JLIILLSHLKKGGJIEFKJHKIS:::::::::CFCDKKKIJKIJHISMJKLSLINODDEDDJILLMSLKSJNJINKLJNINMOMFFFMGSSLSONOMIISGGHIHEEEFEHHDGFHSSJHG>>KLJKHPPSLLRPQJPJGHF>@AIIKMIIGHGGAA?:844;502>BESHKSIMKPLKKJSLREMKSGGHHSSHSKLKSPSJSLKNQKLNSOQNNOJMJJFG=<<;>?FGEILIIIJHKJIHIIMLLKMPKOSMPKLINLMFHMFFEFEEEFJKGGFEBEEFEFHNSSMFFEFGHGGGGJHSGSGSPSHFBB><<=DGCHHJSMMHGFDDEDGIHFEEEILPHIIFEGHEHEJGGFJIEJIEDDFEIMKKNOQKJJOLKNSIJGIIGLSNLSNSOKSSMSJIHGKIISSSPJHGGSSSRIOKOSLLLJLSRKLJRILKBC-,,,,GJNEFEDFQLJLJSSLKOKSKLLGGMNNSPNPISOMJSNOPSSHFNJIKMHIFGKKSOIIGGJLIMJIFJLMLSKJSGLCCEQNMJHKIKLPMMOJOLMLOSQMKISNHHGJPLSLQSLSOSMLMISSHKKHIC::,*))*////''&**9>?B?@A8)))))5??BDINHLLJNJRKMCJKHHJK>CBB@<>@>AABBG99EDEGHJJNSGNSMMSSLSLNNLJKHLJMSLHJJGJIGJQLNSLSMSSKQNISSRKKKJQFOMLJLSKMNSSSNIEDDFGIILIIIKJKNHGHIHGHGSQRSSSJMSSLEFEC****55556665>=>@AA??;;=<4/./556BMMSSJLHJJKLNSNLNMSMSORJMQNKMSJJNNKSOSQSJQJSSSSKPLSSNFGF<GEGJISHLJMSPJSLSSOQSSLJOMSLONSMKPGIDEFEKNQMNQSFGHFESNSSKNSOLROMSSMONLLOSQKQSKSMPMJKHGINHQSKKSPOONPPQPSSSNKISJMSIQPMSSKSNMMONMKPSSMPIJQPRJJSSSMNSKQOMSKJOSKMKROKSSJJMOLOLSMQKLMNLSPKSLQJOSJSQPOLOLOSIKOLMSOSJJSNJOJSSJOKLSMSSMSSLRSSORLSMOKLIRJKMIMIJSSPMSMMLLQKJOSLHNSMKJSKKNSSSJMOOLSRSNPOMSMOMLJMILSSMSJSLJHFCDDDHKLOMRKSNKNJJHQHKNMSMMJLKMOSMSSNKMSKLNNKMSMQKLLJSOSNNQ
@113_45CNXP_1
ATGCTAGCTTTGGCCTAATTCTTCTTCTGATGATCGATTTAACCTCTGATCAAAAAGATATACCTTGGTTATATTTCATCTCTTCAACAAGTTTCGTAATGAGCATAACGGCCCTATTGTTCCGATGGAGAGAAGAACCTATGATTAGCTTTTCAGGAAATTTCCAAACGAACAATTTCAACGAAATCTTTCAATTTCTTATTTTACTATGTTCAACTCTCTGTATTCCTCTATCCGTAGAGTACATTGAATGTACAAGAAATGGCTATAACAGAGTTTCTGTTATTCATATTAACAGCTACTATTAGGAGGAATGTTTTTATGTGGTGCTAACGATTTAATAACTATCTTTGTAGCTCTAGAATGTTTCAGTTTCCTGCTCCTACCTATTATCTGGATATACCAAGAAAGATATACGATCTAATGAGGCTACTATGAAATATTTACTCATGGGTGGGGCAAGCTCTTCTATTCTGGTTTATGGTTTCTCTTGGCTATATGGTTCATCCGGGGGAGAGGATTGAGCTTCAAGAAATAGTGAATGGTCTTATCAATACACAAATGTATAACTCCCCAGGAATTTCAATTGCGCTTATATTCATCACTGTAGGAATTGGGTTCAAGCTTTCCCTAGCCCCTTTTCATCAATGGACTCCTGACGTATACGAAGGATCTCCCACTCCAGTCGTTGCTTTTCTTTCTGTTACTTCGAAAGTAGCTGCTTTAGCTTTAGCCACTCGAATTTTCGATATACCTTTTTTATTTCTTATCAAATGAATGGCATCTTCTTCTGGAAATCCTAGCTATTCTTAGCATGATATTCGGGAATCTCATTGCTATTACTCAAACAAGCATGAAACGTATGCTTGCATATTCGTCCATAGGTCAAATCGGATATGTAATTATTGGAATAATTGTTGGAGGAGACTCAAATGGTGGATATGCGAGCATGATAACTTATATGCTGTTCTATATCGCCATGAATCTAGGAACTTTTGCTTGCATTATATTATTTGGTCTACGTACCGGAACTGATAACATTCGAGATTATGCAGGATTATCCACAAAAGATCCTTTTTTGGCTCTCTCTTTAGCTCTATGTCTCTTATCCCTAGGAGGTCTTCCTCCACTAGCAGGTTTTTTTTGGAAAACTCTATTTATTCTGGTGTGGATGGCAGGCAGGCCTATATTTCTTGGTTTCAATAGGACTCCTTACGAGCGTTCTTTCTATCTACTATTATCTAAAAATAATCAAGTTATTAATGACTGGACGAAACCAAGAAATAACCCCTCACATGCGAAATTATAGAATATCCCCTTTAAGATCAAACAATTCCATCGAATTGAGTATGATTGTATGTGTGATAGCATCTACTATACTAGGAATATCAATGAACCCGATTATTGCGATTA
+
ISKIKIMG9441GSJLMJMJJIQKMKHFHMJIJSJQLSKIISMLKMKCDB@<?@@MJKBACFGDJH@?EOKMJKJJJKSBC@A=557MKSKKIHHLMKKMCCDDCIKPKMLSOPSLSM??=;;///..56>>>><=?FEFMMHKPIGGGA5++++;;<DHHDK<E@>A3>8888<==>9DDDAADCDEF43013CCKKJMSMQIPSMKKOKMIKHMNRKRNNMSSOSMRJLKKLSORINNSOPNLIJKJLLOKGHF?.**2EEFISJIQOMHLGHIKJMISLKHAA?>0/))))),**++'''&&&&'/;=KLGGGOKJSMMSJONPMROSLLI,,,,,DGFELJHKSIORPELGFFGGGHHHJIHMG411<=<=-+*('(--./33;<<>@ABFABBHLKCBAABEJSSJJMLKOLBB<<<EGFJHRGGFJJPJPA?@?AB:;;9@?<<=:::;:<:62?>>?>>@CGFGHKIILIHINIKDF++++,JNJJSSJJIJSHHGKJMNGFA>;>CB=<;8)+3,++)+(&&'+../-1--.<JKIKFHFGIKHNGGFIJIHHLOKPKKHJMJGGEC;IJOKJQMRNGNSNQ<<<<<MIJJGFFGGIOIN:88888ECCCCBBCCDCB=82393+++67=AB?73:;5566>?CBDHIJGIGDDDDFJ87777777733313CDFHFFFDGFGHQMSLKOIKIPMJIHHGIDDSSLRSLSGLIHJ?OKJLIHSEMMQOJSMKSNMPSKA?>872,,,,,655::GIKKOMLSKLINQKNKSHHQILGHGCAA==CEDJMSSONJIHHHHLLMM@@@>>77775744489KLSOPMKSQRSKSMKISFJJNIFFGIEIJPHJKLJIRJJPICBAA>>>77789@AFKKNJIGIKIGGHIMLKH@???@@ABBEJGINKKRFGED;40,->>>>DEJJPJQMKIONJOKJOMSLSMSSIOILRKORSNOMMJOSIMKOPSQHSKKPLSSOPNOLSSMKLJLPKJSLSJSRNSSSSNQSSMSSJHNSOHMHE;;?AANJRSNSMNSRJMMSPJJLI::0//''''&$$%(+<@DFIKKGSIBJIOJJGIIOIGHIGC:;KSSPJRLSKOMKKMJDJF8444HKKSJSSSRQLLSSSONMLKJFAA@NJSNIIJMRNMLKSKKJS22222KSJNRSSORPOQLSLJLQRSMKPSMJNSJSSLLLJPJJMSOJLKMRNMSQSOHFGGEJFDEHJCGFDDCCDCLKKMSOSDDDFJSLKSIJJHMNLNLNLKJILHLLOKDLEGELSKSEDDDCNCGKCE===LSISKJGIMMJJ?>=<88:<@D@?@@3;FIFECDEFDFEDEFHKNNJHHHHKGDEDDEHMFMJHKQKSKKNHGIEGEEFBA==98888EIKGMG;32222FDDEBDEG<::::;HJHE
@114_45CNXP_1
ATGCTAGCAACAACTCGAAGTATGGGTCTAGCTTATTGATACGTTACCGAAAACCTCATTTGAATAAATTTGGAATACATTTTATTTTTTTTTATTGACAAGTACTCGTACTCAAAAAAGTTAAAAATTTTTTATTTATATATTTTTTTTGAGTACGCGTTGCTTGGACCTGGTGTATCTTGTCTTTACCATGAATGATTTTCCTTGGTTAACAATAATTGTTGTTTTTCCAATATCTGCTGGTTCATTAATGTTATTTCTCCCGCATAGGGGAAATAAAGTCAATAAATGGTATACTATATGCATTTGCATCTTAGAACTTCTTCTAACGACCTACGCTTTTTGTTATAATTTTAAAATGGACGATCCATTAATTCAACTGTCCGAAGATTATAAATGGATCGATTTTTTTGATTTTTACTGGAGAATGGGAATAGATGGACTTTCTATAGGAACTATTTTATTGACGGGATTTATTACTACTTTAGCCACTTTAGCGGCTTTTCCAGTTACTCGGGATTCCCGATTTTTTCATTTCCTGATGTTAGCAATGTACAGCGGTCAAATAGGATTATTTTCTTCTCGGGATCTTCTACTTTTTTTCATCATGTGGGAATTAGAATTAATTTCCGTTTATCTACTTTTATCCATGTGGGGTGGAAAGAAACGTCTGTATTCGGCTACAAAATTTATTTTGTACACGGCAGGAAGTTCTATTTTTTTATTAATAGGAGTTTTAGGTATAAGTTTATATGGTTCGAACGAACCAACATTAAATTTAGAACTCTTAGCTAATAAATCCTATCCTGTTACACTTGAAATACTATTTTATATTGGATTTCTTATTGCTTTTGCCGTCAAATTACCGATTATACCTTTACATACTTGGTTACCTGACACCCACGGTGAGGCACATTACAGTACCTGTATGCTTCTCGCTGGAATCTTATTAAAAATGGGAGCCTATGGGTTGGTTCGAATCAATATGGAATTATTACCCCACGCTCATTCTATGTTTTCTCCTTGGTTGTTGGTAGTCGGTACAATCCAAATAATTTATGCAGCTTTAACATCTCTCGGTCAACGTAATTTAAAAAAGAGAATAGCCTATTCTTCTGTATCTCATATGGGTTTTATAATTATAGGTATTAGTTCTATAACGGATCCTGGACTTAATGGAGCTATTTTACAAATAATTTCTCATGGATTTATTGGCGCTGCACTTTTTTTCTTGGCAGGAACGAGTTATGATAGAATTAGGCTTGTTTATCTTGATGAAATGGGTGGAATGGCTATCTCCATTCCAAAAATATTTACAATGTTCACTATTTTATCGATGGCTTCCCTTGCATTGCCA
+
LLJHSSNKJONCDBCBGDDBFCD?>>>>>4336778DDLJHIKKQLOPMOSKQMNIGOIGLSSLNOKSNSOSJMJSISSKLNIFKRSE<SSSKLHHFFSHGJSKIKGHIGHB88;FFILFEDCDMSLKHPESSLSPLLLPNLMFLISSSPSQSSPLGLCDE>87777@DGFFQSKSLSSOJLOMONLKMIJL>=<620001:1EGFCDDKJSKJKSLMIILONKHCFSSMQFFHMI<::89<<=EGJIIGSSLQJJSKLKJLHGEFHPGIFFDSIJHFHEEDEGFLHNLJISMMPDCCDFFHISFSHIGILKNMSHGNKGIHHIJJIHFEJHHHLKSIHHIKLLPNJJLHIIJLOIGKOGIQJMBBBABISK@IJH@>=<;>>?GJFHGHFGIGGEEFDDDDC@?@>@GIGGEFEIKJKKFHFFGDCEEDJDDLD@@@@@AD>????HIHEDDBBBBA@@>:3&'++,DEECEICBCCAA9<6887(,-.DCECFBCDCDGEEIH543325000002345655222336:9JCBBA:55HHGSIKMKNMRMPKNKIKKIA@@=-,,,,=>>@HOJKSLLSF=;<AABBHNHMKSIHIFBJHKE;77KKJIOJHMGSJK<;;;=?;<==,)5))@@DSGGFDCLIHABBQHHIOSSSJNPHCCFKJSKOSJKSIKHKMGFIFGRSJHIKKJLJISHIHEEHFRE@=;9/////0000::SKSSSLOILMNSIJSKFHKSC??>>AABFONSNLSSRSSRKPJJQJJNRJ=<<<<<<=IQSOIINIHMNSMOLSKMSKJSKSSOSKSSSPSNJJHSMSNQLSRKSRJLSOMQSNNKLHGFFF;9999@@???AAGCKLJIMLSNPMJISSOMJOKKQHHIIFJLLSNSSLMMSPKMOOSS<;;;<LGIH55556JLSLPSKHIJKOSSPKKSMKRKJMJNJNJHFFHEEC@@@@ALEB?211120++++,?@EKJSNMOGIGHGPMLQSSMSSKSRKLHNLLE;HJOOORJOKSSLHILLHDPGGIKJILLNISMLJSOSFA@@?B)((()BELJHKKJMOSSNMHJSSSSLOKJKSSLIMNKLOSOSSJLLILLDEHJOOMHOHOKGLII?>>33@334CDEFOKLSRIMQSSSOKOOONKLJRPMSSOPLRLPMIDDCGIISJKKMKLIPLPNJONNPJOLGQIPKSKISHIRHJHJLSOLLOGKJHMSSLSSSSJDCDCDLPNOMHSSSRMRFFGGRGJMHHHJHJHSNKS<20001CDDEEIE@>934?DDDEHJJSHLIKGOPRHGMHGIFGLNPMRBBNHNFFIMNMFFHIILIHJHJJKKILKKQSD>IDEDECFIKIMMJEIMGLPKIGKK
@115_45CNXP_1
ATGCTAGCAACAACTCGAAGTATGGGTCTAGCTTATTGATACGTTACCGAAAACCTCATTTGAATAAATTTGGAATACATTTTATTTTTTTTATTGACAAGTACTCGTACTCAAAAAAGTTAAAAATTTTTTATTTATATATTTTTTTTGAGTACGCGTTCTTTGGACCTGGTGTATCTTGTCTTTACCATGAATGATTTTCCTTGGTTAACAATAATTGTTGTTTTTCCAATATCTGCTGGTTCATTAATGTTATTTCTCCCGCATAGGGGAAATAAAGTCAATAAATGGTATACTATATGCATTTGCATCTTAGAACTTCTTCTAACGACCTACGCTTTTTGTTATAATTTTAAAATGGACGATCCATTAATTCAACTGTCCGAAGATTATAAATGGATCGATTTTTTTGATTTTTACTGGAGAATGGGAATAGATGGACTTTCTATAGGAACTATTTTACTGACGGGATTTATTACTACTTTAGCCACTTTAGCGGCTTTTCCAGTTACTCGGGATTCCCGATTTTTTCATTTCCTGATGTTAGCAATGTACAGCGGTCAAATAGGATTATTTTCTTCTCGGGATCTTCTACTTTTTTTCATCATGTGGGAATTAGAATTAATTCCCGTTTATCTACTTTTATCCATGTGGGGTGGAAAGAAACGTCTGTATTCGGCTACAAAATTTATTTTGTACACGGCAGGAAGTTCTATTTTTTTATTAATAGGAGTTTTAGGTATAAGTTTATAT
+
NIJPSKLGISHJSSSLKGOIJOPIKOMOJSFB@BBDIHFKCAAABCHNGIHGIISMJGSSJSSKSJKSPSSSLILHKSMSLSNNKBFESSSSOJLIKSIGIHDEDEGFHHLFEJIJSOLLJGHHNNIFJLSSSOLONSOLJHHKCSSSSOKSKLKJHFGE;;A+((()GHHPNIIKSRMJSSNLJJOKQKSIJKPJGHLSSPPSKKLSJMRSPOHKJ;;;;<NMCFGLJOFGJLSIHNSKLIKJJMKKKNMOLLLONSOSJKOLSOL<;;;;FHLMJRGFEFBCEACC51////76666<ABHF9AK1EGIGKFEDEMIKMHJIJKIHFGILIHSSKIJSNSSOKLKKKPKKFPKLIMPGMKJGGGHISPNLKIHKJJLMIILMJMMKKKJMOJKSSNJOKMLHNIJSSSSKISA?LSHBAABFIPIHKJGGOFHHHFKIPJPPSHRMJNIKIKIIKNKSSD1////DDDCGPKMKOMMQJIFGJAJJMJSOSSJSIHHGESOSMJHH===<<DCFLNHLLJMHDE>JSMMNIDGJMJSIFOLHKJHGJIFHIGIEFGHHHPQINQKKHKLIKKNLLKSNMHAAAEFIFSMMMLKJNJSJR5+)*EKKKHGKGGFQE733343/--.--.*****C:999<HHEBHEKJFNSMGHHGJKOHKLKSLHOJKGJGGGHHIIKIGICDCCBEGIILISHOKHJIEA<67211257?BCCEHFSSSKGNEHFEDDCBCCFJIIFECDDDEFGGGSMJ
@116_45CNXP_1
AATCGCAATAATCGGGTTCATTGATATTCCTAGTATAGTAGATGCTATCACACATACAATCATACTCAATTCGATGGAATTGTTTGATCTTAAAGGGGATATTCTATAATTTCGCATGTGAGGGGTTATTTCTTGGTTTCGTCCAGTCATTAATAACTTGATTATTTTTAGATAATAGTAGATAGAAAGAACGCTCGTAAGGAGTCCTATTGAAACCAAGAAATATAGGCCTGCCTGCCATCCACACCAGAATAAATAGAGTTTTCCAAAAAAACCTGCTAGTGGAGGAAGACCTCCTAGGGATAAGAGACATAGAGCTAAAGAGAGAGCCAAAAAAGGATCTTTTGTGTATAATCCTGCATAATCTCGAATGTTATCAGTTCCGGTACGTAGACCAAATAATATAATGCAAGCAAAAGTTCCTAGATTCATGGCGATATAGAACAGCATATAAGTTATCATGCTCGCATATCCACCATTTGAGTCTCCAACAATTATTCCAATAATTACATATCCGATTTGACCTATGGACGAATATGCAAGCATACGTTTCATGCTTGTTTGAGTAATAGCAATGAGATTCCCGAATATCATGCTAAGAATAGCTAGGATTTCCAGAAGAAGATGCCATTCATTTGATAAGAAATAAAAAGGAATATCGAAAATTCGAGTGGCTAAAGCTAAAGCAGCTACTTTCGAAGTAACAGAAAGAAAAGCAACGACTGGAGTGGGAGATCCTTCGTATACGTCAGGAGTCCATTGATGAAAAGGGGCTAGGGAAAGCTTGAACCCAATTCCTACAGTGATGAATATAAGCGCAATTGAAATTCCTGGGGAGTTATACATTTGTGTATTGATAAGACCATTCACTATTTCTTGAAGCTCAATCTCTCCCCCGGATGAACCATATAGCCAAGAGAAACCATAAACCAGAATAGAAGAGCTTGCCCCACCCATGAGTAAATATTTCATAGTAGCCTCATTAGATCGTATATCTTTCTTGGTATATCCAGATAATAGGTAGGAGCATAAACTGAAACATTCTAGAGCTACAAAGATAGTTATTAAATCGTTAGCACCACATAAAAACATTCCTCCTAGAGTAGCTGTTAATATGAATAACAGAAACTCTGTTATAGCCATTTCTGTACATTCAA
+
MQJKSLSISKJHSLMMOMKHFHJKIMKNMMMLNSKKROOSRHRKSLOLMSKIJLKJLSKHSKSMIIOPNILHIGGGKLLSHSDSKLMFHH2***5GPOMJDSMKSKSLSNSOKLSNKLSSNKSNRLKMSKJSMKGJLMJKEDDELLIPLSLNISLMMSLNSKQLILLC<9::;JSS:::::@=9:?@AAGHLFEEDFEDDLLLKJSLKKNJIJSPNHIOLPMNJLSNGHD?S>===<FIGLKKHLJIGGFJINJKSSHLHHGHHNKHHFGLSSSMNKNNLMNKHIGGESMSLJNSKMOGRGKOOHSLKJOJMSMNQMPLOHLFSMGEGIFIFDBFSSSSPSNSLSSSPKOSSSOKGDFEFKPSQKRSMNRIMKSSKSLLSSNSHIHIISLPHIJMLKMSQPHKSRNKQKLHMIGLHMMPSSPSSMSJSOMLSSKQIIJIJKHMJMOSLMSSSOSIOMKSOONHKMJJKJKHIPPSIKSLKKRROHJJKMSJIIJINISNLISJLQLLQMMJMKSSKIKJIJOKMKOIIIJJIEIIIKOKMLHIOJLIOHNIONMNKSOJJNSSRLSPMPSSMLSLQECDA;;:A?;?CFEKEDFHGFHIGFIHHHFHGJIGNHSSQLJJMOLJIIIHHHMKSMNIKHGDEEFEIMIHINKMSMFSLLLGJECKQOSOKKLIJJIMSKNOJSKMSKKKMPJOHIHSLMQKNJOOSJKKMMQLKSLLSQNFKKPHLKOKOJLJNSSIPKKLJIGGFLJILLDDCDEHSJIJMHNSLGFHKLNISPSQPJLIKJMNSJIISLSSMINMMRJKKKOPILMHKNNSMLJJMHFIIJKJSMKKMJIJSACDDHOIIFGHMSJKKSOMSPPOMSSMNMKIKOSMMRJGISLPQSLKPSLSMSKLSSOMNDB?A@?PKRGNLIMKPLOKLKJ=@AQHIHMMSQKNMSOPMFPMLSJSPNKORKSJEJPLMIJMJMINHKKLKIKSNSSMSLLKKGQOIMSSKLSJHILGIHKKQLSLJSSLONNJLJMJILJMPOQKSRNJRSSRLMKPLSHLNGSQSKMHILJOHHKIFHHIHJJHLJJQKLMKKJJHJGFJJIJSJKKILIHIJLPONKIGIJKOJIIKHFFFNLSJKJSIIHKIJJILGIHMHGJMMLOJRLMNMMLMMNMJMKMILRJJLI
@117_45CNXP_1
TACAATCATTTTCGGCCTAATTATTATTCTTGTGGAAATCCTAGCTATTCTTAGCATGATATTCGGGAATCTCATTGCTATTACTCAAACAAGCATGAAACGTATGCTTGCATATTAGTCCATAGGTCAAATCGGATATGTAATTATTGGAATAATTGTTGGAGACTCAAATGGTGGATATGCGAGCATGATAACTTATATGCTGTTCTATATCGCCATGAATCTAGGAACTTTTGCTTGCATTATATTATTTGGTCTACGTACCGGAACTGATAACATTCGAGATTATGCAGGATTATACACAAAAGATCCTTTTTTGGCTCTCTCTTTAGCTCTATGTCTCTTATCCCTAGGAGGTCTTCCTCCACTAGCAGGTTTTTTTGGAAAACTCTATTTATTCTGGTGTGGATGGCAGGCAGGCCTATATTTCTTGGTTTCAATAGGACTCCTTACGAGCGTTCTTTCTATCTACTATTATCTAAAAATAATCAAGTTATTAATGACTGGACGAAACCAAGAAATAACCCCTCACATGCGAAATTATAGAATATCCCCTTTAAGATCAAACAATTCCATCGAATT
+
:32+++*****.1)))*<?===20.)**++,--233;>FB==(((()99--3,-1445CBBCD<;;;;IJLSJONLNLIHLJMJNKFMIJQHKJKSHKNMJHPHHJKSKPILQMIM)))))GLKSHKKJMKPGHHHJKKIIIKIMLLQMKSLQINSPMOSILSONIKKHSLJQKLIOECCDCEEDEFCCCCD>=<<=GHHGGIGHKPKLMG><10000BCJHSLSGLJKPHJJKQKNOILSHSMLJJJKLLKKNSHKLIIGFCD,(((CCEFEFKJSNLHIKILKSNSMNSHMJJLMKSKGIKFGILKMMHGJLPSSSMPJMNNOJJSI=59DKNSJJRNIOOSPLSSIOPGGJHJIJKGLIMKJKOLRLIIFEB60001>CDLORKSSL88899OIKQIIKKHHKLJJJILSLINSNNOQIIKSSSOSMMSKNLKIMMMGGHSIIILMIJGFKSJLGJOHINNLMOILLJLQKMHHFFKMISQLJPMJKQLINLIJMNIKFFGGIHHMFIIJSKSIKOSOHJIFLJLJKJOIJHIHGGHHRIHKHIJMHHHQHJLMJEGHGFHFGHHFGFIGIFGDDCCCE
@118_45CNXP_1
AATCGCAATAATCGGGTTCATTGATATTCCTAGTATAGTAGATGCTATCACACATACAATCATACTCAATTCGATGGAATTGTTTGATCTTAAAGGGGATATTCTATAATTTCGCATGTGAGGGGTTATTTCTTGGTTTCGTCCAGTCATTAATAACTTGATTATTTTTAGATAATAGTAGATAGAAAGAACGCTCGTAAGGAGTCCTATTGAAACCAAGAAATATAGGCCTGCCTGCCATCCACACCAGAATAAATAGAGTTTTCCAAAAAAACCTGCTAGTGGAGGAAGACCTCCTAGGGATAAGAGACATAGAGCTAAAGAGAGAGCCAAAAAAGGATCTTTTGTGTATAATCCTGCATAATCTCGAATGTTATCAGTTCCGGTACGTAGACCAAATAATATAATGCAAGCAAAAGTTCCTAGATTCATGGCGATATAGAACAGCATATAAGTTATGATTGCTGCATATCCACCATTTGAGTCTCCAACAATTATTCCAATAATTACATATCCGATTTGACCTATGGACGAATATGCAAGCATACGTTTCATGCTTGTTTGAGTAATGACAATGAGATTCCCGAATATCATGCTAAGAAATAGCTAGGATTTCCAGAAGAAGATGCCATTCATTTGATAAGAAATAAAAAGGAATATCGAAAATTCGAGTGGCTAAAGCTAAAGCAGCTACTTTCGAAGTAACAGAAAGAAAAGCAACGACTGGAGTGGGAGATCCTTCGTATACGTCAGGAGTCCATTGATGAAAAGGGGCTAGGGAAAGCTTGAACCCAATTTACTCCGTGATGAATATAAGCGCAATTGAAATTCCTGGGGAGTTATACATTTGTGTATTGATAAGACCATTCACTATTTCTTGAAGCTCAATCTCTCCCCCGGATGAACCATATAGCCAAGAGAAACCATAAACCAGAATAGAAGAGCTTGCCCCACCCATGAGTAAATATTTCATAGTAGCCTCATTAGATCGTATATCTTTCTTGGTATATCCAGATAATAGGTAGGAGCATAAACTGAAACATTCTAGAGCTACAAAGATAGTTATTAAATCGTTAGCACCACATAAAAACATTCCTCCTA
+
JOSJIGGFHHKMLRJKH?<<<<KOKLJQMIHNLNLJNKJKQJGHJIIKIQISJHJIIHHIMGSHGLGHHJMKNJLILSPMNHSKJKLNED7223EIONRJHJNJMJIJLNKSMSJKSSSKSJIHGFOHJHJ?>:88<>ECGGGILKSMSJSSSPOLSOMOOSLSKRJSSLLHKJJSIHIKSRJHGLJRJSPNOSHPLSKJNJLJNLOKGEFGEHMLJHKINSSLOSOPLLINHPMRKKHSJKMIHKOJKKIKGHSJROPSHCDDE8767@CSSSMISPQLMLKLPLGIIIMJMFEDDFLLOPLFGIFHHKHJHIJIIHIJIPOMLSHGHGFGFNJSNNSOMNSLSSJSKJIHGGKGIGGFGQJIKLJIMMILNSRKJIIIJKKNIGHGEJIEDCCDFJLHKKFIFEEECB@@@@AAACDFFFEGGFHHFFHHFF??>>>CBCCCA@A@@DEFB<<<<<<*))'&)))*7<<=?DBBFEFEHGIFDBBBCECDBABA@@@??@??A@A@????@AAA>>>??DCA@???>>>>=>??ACBBBBA@@@AA@@ABDECA??@@ADFDEA@@@A+++++-44442225589?AAA@?@?A>>>>>?BBBABA@@@ACED>H@9777:EAA@@AACDEEEGHEDDA@4***EC=<==FFCDCA@@@?@AADDHGCBB@@ABCCCBCCBDDDDDDCCCBDDE54444B@????A@BBDFFFFEDEEC@@@?AAAABBFBBAABAACBCCC@@@A@@?<;::;?>?<>EFEDDCCFBCFDC@A@@???AA??>=20//13.-.--)*)&%&&&)8<=>>>>=<<;;;<<?AACBBABACBA@?>???@?>=>>>?AACCA@@??>==<;;;;;=>@??>>>>??@A@CHBAAA@AA@ACCA@30//;===><;<<=??>>>??A@A@@@@@@?>>>==>>>>??>??>>=>>????>=>>==>==>>>=<;<<<=>???=<<;;<==>=>>>=;::988989<<<=>>AAB@>>=;<;;;;<;;<=<=<<<;:9999::::;=<<=>===>=<=;;;;;;;<<;:9999;<<;==<<;8555457778:;;;;<<=@>===<======
@119_45CNXP_1
ATGCTAGCAACAACTCGAAGTATCAGTATAGCTTATTGATACGTTACCGAAAACCTCATTTGAATAAATTTGGAATACATTTTATTTTTTTTATTAACAGTTTCTCGTACTCAAAAAAGTTAAAAATTTTTTATTTATATATTTTTTTTTGAGTACGCGTTTCTTGGACCTGGTGTATCTTGTCTTTACCATGAATGATTTTCCTTGGTTAACAATAATTGTTGTTTTTCCAATATCTGCTGGTTCATTAATGTTATTTCTCCCGCATAGGGGAAATAAAGTCAATAAATGGTATACTATATGCATTTGCATCTTAGAACTTCTTCTAACGACCTACGCTTTTTGTTATAATTTTAAAATGGACGATCCATTAATTCAACTGTCCGAAGATTATAAATCAATAATTTTTTGATTTTTACTGGAGAATGGGAATAGATGGACTTTCTATAGGAACTATTTTACTGACGGGATTTATTACTACTTTAGCCACTTTAGCGGCTTTTCCAGTTACTCGGGATTCCCGATTTTTTCATTTCCTGATGTTAGCAATGTACCAGCGGTCAAATAGGATTATTTTCTTCTCGGGATCTTCTACTTTTTTTCATCATGTGGGAATTAGAATTAATTCCCGTTTTCTGTCTTTTTATCCATGTGGGGTGGAAAGAAACGTCTGTATTCGGCTACAAAATTTATTTTGTACACGGCAGGAAGTTCTATTTTTTTATTAATAGGAGTTTTAGGTATAAGTTTATATGGTTCGAACGAACCAACATTAAATTTAGAACTCTTAGCTAATAAATCCTATCCTGTTACACTTGAAATACTATTTTATATTGGATTTCTTATTGCTTTTGCCGTCAAATTACCGATTATACCTTTACATACTTGGTTACCTGACACCCACGGTGAGGCACATTACAGTACCTGTATGCTTCTCGCTGGAATCTTATTAAAAATGGGAGCCTATGGGTTGGTTCGAATCAATATGGAATTATTACCCCACGCTCATTCTATGTTTTCTCCTTGGTTGTTGGTAGTCGGTACAATCCAAATAATTTATGCAGCTTTAACATCTCTTGGTCATCGTAATTTAAAAAAGAGAATAGCCTATTCTTCTGTATCTCATATGGGTTTTATAATTACGATGACCAAGAGATGTTAAAGCTGCATAAATTATTTGGATTGTACCGACTACCAACAACCAAGGAGAAAACATAGAATGAGCGTGGGGTAATAATTCCATATTGATTCGAACCAACCCATAGGCTCCCATTTTTAATAAGATTCCAGCAGAAGCATACAGGTACTGTAATGTGCCTCACCGTGGGTGTCAGGTAACCAAGTATGTAAAGGTATAATCGGTAATTTGACGGCAAAAGCAATAAGAAATCCAATATAAAATAGTATTTCAAGTGTAACAGGATAGGATTTATTAGCTAAGAGTTCTAAATTTAATGTTGGTTCGTTCAAACCATATAAACTTATACCTAAAACTCCTATTAATAAAAAAATACGAACTTTCCTCCCGTGTACAAAATAAATTTTGTAGCCGAATACAGACGTTTCCACCCCAGATGGATTGAGAATAAACGGGAATTAATTCTAATTCCCACATGATGAAAAAAAGTAGAAGATCCCGAGAAGAAAATAATCCTATTTGACCGCTGTACATTGCTAACATCAGGAAATGAAAAAATCGGGAATCCCGAGTAACTGGAAAAGCCGCTAAAGTGGCTAAAGTAGTAATAGATCCATCCAGTAAAATAGTTCCTATAGAAAGTCCATCTATTCCCATTCTCCAGTAAAAATCAAAAAAATCGATCCATTTATAATCTTCGGACAGTTGAATTAATCGATAGTCCATTTTAAAATTATAACAAAAAGCGTAGGTCGTTAGAAGAAGTTCTAAGATGCAATCCATATAGTATACCATTTATTAACTTTGTTCCCTATGCGGGAAATAACATTAATGAACCAGCAGATATTGGAAAAACAACAATTATTGTTAACCAAGGAAAATCATTCATGGTAAAGACAAGATACACCAGGTCCAAAGAACGCGTACTCAAAAAAAATATATAAATAAAAAATTTTTAACTTTTTTGAGTACGAGTACTTGTCAATAAAAAAAATAAAATGTATTCCAAATTTATTCAAATGAGGTTTTCGGTTAATATATCAATAAGCTAGACCCATACTTCGAGTTGTTGCTAGCATA
+
HQIISSMGHMNLJJSH>@@?>A)&&&&&&))*6778GFJNMIGFGFIQIJIKKOOLOJOKLJLILIJKGMMNLIJGKIIMIHSNOGSIILLE11,))*)(()))+))*55.../HSLSRHJHGOKLPHGDSSMSNSJJSICGF@<;;>B@65555874(''''+)&&,EEIKSSSJILKJLLSISNSGRQPJGNIJIBHNMSSSNKKSNSIJJGIPPPMKJRSNKOOSKPNJKKNLSNSLKKIOMSIJIROQSLNNRMSIKISKGINSIJJLILKMIHSKHKMLSLKNQMPKHJLMMJNSOJKKLLKLKJKSSKSEFGFGFJHIONOLKLJQGLMSQKJJMNKLKNJMGIHGJMJJIJSPGRKHFEGFJFSQKJSKMQGKQIRIIILLKJJKHF<:::*&&&&'''+585001=BFHEEGEFGIJGIHFGMJSKIJIJIJBABCBKKPEIIJJHIINHSOMLMLJGEDEEIISMSSKJHHGHHHJJSILIMKNNLPSLHGINSSQJIEECEDEDDIJPLKSSBEC@AJNNJGHILIKPGGHIGIFEE>>>=<::+(((17DBCCCCDDBEEHLIIJOKJSHOIGGDCDDEJIJHIDGCDPSSNIJIHHKJGJHHHIKKFEFEFMMLIDEC???<,&&&&&))*+,++,@88EEDDABBBCEGHHIMMONQHLOHHOHHIHNLSSKKIJMKNMGGFFJLLOOMMGCBEHHIHJLJMLQJLLSSSQMLKISIKJOJKLMLPSJLILKHHHNLKSKKSSKRNRSSGIIJHLSLRNPNJOKLSSNLHPNRSSLHGFEJHIMHJJSLSMNRSLKMSLIMSJPLILKRLMNMKPSIESKSSNSNOJLKNPGGKHGHEDEEHOIKHSOOHRSNPSJQNMLQOMISSLSOSNSKKFEJKOHOSNSKNSLSRSRSSPSOLSJJLLSQJSKNPOLQIIQMKLJNSMLLJGRMLMLOJSPMNISKKSSFHIRJLRHOMISLSSMSLRMKKKOKCFFEI9888:;99:9:CHGGIFISNQKPSJMIJGMMJMLSPSSPSKMPOSSKIOLSB@?@@D@BCA@?ABCJQOLMSSLJKSINLQNKSPPPPQLLNOQSSSJOJJISMNGFSHSSSEFGEOMSLSPMNNOSMIKSSNSNSROLOLLLSMPNSSSLPJQLJA>@>8<?=;:85//./10//,,,+++34FHGJKKSQHDBEKHJ??>;<@@=??@ACD@CCCED<<?@ABECHMGHFDAABDECD=>>=988977777@>?>?;1001-,,,,/6=<<=:;:;;>>?@@89?DCB:::::<;<=88/.-('''0//0023632223332334366554331-,+*)*///./4421111===?DA?===<<A@@ABCGFFEDA?ABBHDBBAADA>>==>??@?@EEDFLGEEEEDEGHCEFDBBBCDDCCBCDDEFDFFFEDDDDEFFDID><>>@@=>?EEDDCBAABC?@ABDB?<66:99;8++++,=<>>>>>>=<;;<>;<:;;;;=:99;<>>??=;;===9985)''((,,),.-.+'(5667799877777888730...00223551114443120..,+*)'&&&&&')01655559=@CBBLEEA@?944669=<<=799::>?;<;:::8774)(('''(&&&%'-.58=??>><;:877779BB?D@???@DDCCBAA5532366555<<?BB@<=<??>=<99:9?>;;:0+&%&&(,-55777775321../56666766667((((555((((*-01/---49<@BCBBA@??>@BEFDEEEGJDBAB??>2241122ABA<;=?@DEEE>;;:;??>==;<<<=DCDAAA?>??@@?===97744113112221/..-)))**+,.-)/779:78<>??BBEJED??=<:90///./0168;8640/-+('&&'02+++++,B>=;::;;=?@@@?><430/00/6769:66=;;640-,,,./036=>@DEDBCEHJHEB??BCCGBFFGKIF?>=:::;<BAAAA??@BGDC?<6200..//79:;<=AACDGB;4335669;;;;?@???@@AFGD<;;:;>>:777>JIHCC@ABABCEECCACCAA<9@@444379>=<0///./022246;?BCHBB@>?4/,9>?@=>CFGDCDDE<:777@BC?BA??@@?@B@@AADGB52+))('%$%&&))))****?ABBABBB@AAA@@@@@AAAA@?>=<=?@A
@120_45CNXP_1
ATGCTAGCAACAACTCGAAGTATGGGTTTTATAATTATAGGTATTAGTTCTATAACGGATCCTGGACTTAATGGAGCTATTTTACAAATAATTTCTCATGGATTTATTGGCGCTGCACTTTTTTTCTTGGCAGGAACGAGTTATGATAGAATTAGGCTTGTTTATCTTGATGAAAT
+
BJFFE<888IJGFGGGKILJSPIKEDDDGGEA>BBGGGKKLMJLNJJHNHHGIGHHHJMLJILLFGEFE8766EDEGGGJIGKSMONSMHFGHGHJSJHFEGEJB85556;FMLKHGFBABNKSSFFE<<JIPLKNLFEDEHLSSISE?>>>?EGIHHHIJNPIQFJC55GIIIJH
@121_45CNXP_1
AATCGCAATAATCGGGTTCATTGATATTCCTAGTATAGTAGATGCTATCACACATACGATCTCGATTCGATGAGAATGTTTGATCTTAAAGGGGATATTCTATAATTTCGCATGTGAGGGGTTATCTCTTGGTTTCGTCCAGTCATTAATAACTTGATTATTTTTAGATAATAGTAGATAGAAAGAACGCTCGTAAGGAGTCCTATTGAAACCAAGAAATATAGGCCTGCCTGCCATCCACACCAGAATAAATAGAGTTTTCCGAAAAAAACCTGCTAGTGGAGGAAGACCTCCTAGGGATAAGAGACATGAGCTAAAGAGAGAGCCAAAAAAGGATCTTTTGTGTATAATCCTGCATAATCTCGAATGTTATCAGTTCCGGTACGTAGACCAAATAATATAATGCAAGCAAAAGTTCCTAGATTCATGGCGATATAGAACAGCATATAAGTTATCATGCTCGCATATCCACCATTTGAGTCTCCAACAATTATTCCAATAATTACATATCCGATTTGACCTATGGACGAATATGCAAGCATACGTTTCATGCTTGTTTGAGTAATAGCAATGAGATTCCCGAATATCATGCTAAGAATAGCTAGGATTTCCAGAAGAAGATGCCATTCATTTGATAAGAAATAAAAAGGAATATCGAAAATTCGAGTGGCTAAAGCTAAAGCAGCTACTTCGAAGTAACAGAAAGAAAAGCAACGACTGGAGTGGGAGATCCTTCGTATACGTCAGGATCCATTGATGAAAAGGGGCTAGGGAAAGCTTGAACCCAATTCCTACAGTGATGAATATAAGCGCAATTGAAATTCCTGGGGAGTTATACATTTGTGTATTGATAAGACCATTCACTATTTCTTGAAGCTCAATCTCTCCCGGATGAACCATATAGCCAAGAGAAACCATAAACCAGAATAGAAGAGCTTGCCCCACCCATGAGTAAATATTTCATAGTAGCCTCATTAGATCGTATATCTTTCTTGGTATATCCAGATAATAGGTAGGAGCATAAACTGAAACATTCTAGAGCTACAAAGATAGTTATTAAATCGTTAGCACCACATAAAAACATTCCTCCTAGAGTAGCTGTTAATATGAATAACAGAAACTCTGTTATAGCCATTTCTGTACATTCAATGTACTCTACGGATAGAGGAATACAGAGAGTTGAACATAGTAAAATAAGAAATTGAAAGATTTCGTTGAAATTGTTCGTTTGGAAATTTCCTGAAAAGCTAATCATA
+
FJIJFIHEGIOLIJHLKNKLNPRMOSLJLMKNINJMJNLHHFIFJJIIA-,,,*++*'&&$%$$$(*+,***,)'',&&&,*+,,..,,.>CMJSOKJKCCBBCIIIKDBB????.*''(.5;89)((()<<<=?JHINFEFJHHSOMJSKJKMLPJPLKGJNLSMSJPONKSMNMIMSFFIIILILSKMOPJGGLSFKJGCCC622233MJISPSLLIIFEHHMSGRJSSP=@@@CJSLNOHJHJIHSJSQMOKEGIIGG@@))++.SSOKMOJMFFHIISIHKEKSKSQMBBBJMNQNNLKKNJKKJSGGEGKFHSNRKKKMJNILHEESSJIMSHRSSNOSHLJMLSJQKKJMPNKLKMMISJJIOSMMSLMIJLMOIISJIJLJJIIIJNLOKRQJQNKSJGHIHIGKNOLSMLLHKMLMMOKNKIGFFEFHJJKKIJJIJHKSKLKLSGILGSKILKJHHIJOSJKMJFIB=,,,,,FEFFSMGHGGISNLIHFGFFHHGGGFGGGFIFFFHLFGEDDEEEDB@@@ACGNLLSMKKMMIHJIJNMQJHIHJHOKKQJIKRNHJILKNKLNSNRJHQDEKINQDDECDGGKGJJFGDHHDBCBEJG?G@?DEFMKLRLSNMJPJNIIKJGHMGGSKKSSNNHMSGPJKJMNKHLNIKJOKKNKLMHNIIPKISSGHJKSLLKOHIGG99GSJMJSJH<;:5++GIIHSJKJHIIIJPKMISQJHGEHKHJMKHHGHDGDD@75/.*))&&*)*69AGFHJIMOCCCBCFELSIINIGFGGJIIJLKNSIJLIKJIJJGJIGIMHKHDEEDFIJIIILKNKPSFGDIFEHGGE65222334867@=99:50---3220*)*7:::989<<<>EHIGFJHLQMSEE>5?GLIGOHLJLMIPQOJIJJJMMSMOKOMHMJLLJDKNR733.5GDCCEEBDFFHHFICMCEEFEIOLNNPJMLOJLPJKJKJJGOKHGIGJJKIIHMIGJIQLSMJLNSJQSJKIJSMMKLJKJGISOJIKKJKKMODJISSMSNKSSLMJJHGOGIMGJJPSSKISPSOIJIDHIGILJJRKIISCCDPLJLHNCA?@?KRJHPHGHJKINHJLJKRIRJJIKMIHHHLKJNSKMHFHMSHHIKNSNSLQJHGFGGHILILMJRJPGEHLJJGHHJGINOGNLNLJGIRLIGJJJMGFEHFKJLNMNKIJKLIKMOKIGJMIFSHHIOMQLHPJFDDFFHMJNISPLKLHGKJPORIIIHHHEF(
@122_45CNXP_1
AATCGCAATAATCGGGTTCATTGATATTCCTAGTATAGTAGATGCTATCACACATACAATCATACTCAATTCGATGGAATTGTTTGATCTTAAAGGGGATATTCTATAATTTCGCATGTGAGGGGTTATTTCTTGGTTTCGTCCAGTCATTAATAACTTGATTATTTTTAGATAATAGTAGATAGAAAGAACGCTCGTAAGGAGTCCTATTGAAACCAAGAAATATAGGCCTGCCTGCCATCCACACCAGAATAAATAGAGTTTTCCAAAAAAACCTGCTAGTGGAGGAAGACCTCCTAGGGATAAGAGACATAGAGCTAAAGAGAGAGCCAAAAAAGGATCTTTTGTGTATAATCCTGCATAATCTCGAATGTTATCAGTTCCGGTACGTAGACCAAATAATATAATGCAAGCAAAAGTTCCTAGATTCATGGCGATATAGAACAGCATATAAGTTATCATGCTCGCATATCCACCATTTGAGTCTCCAACAATTATTCCAATAATTACATATCCGATTTGACCTATGGACGAATATGCAAGCATACGTTTCATGCTTGTTTGAGTAATAGCAATGAGATTCCCGAATATCATGCTAAGAATAGCTAGGATTTCCAGAAGAAGATGCCATTCATTTGATAAGAAATAAAAAGGAATATCGAAAATTCGAGTGGCTAAAGCTAAAGCAGCTACTTTCGAAGTAACAGAAAGAAAAGCAACGACTGGAGTGGGAGATCCTTCGTATACGTCAGGATCCATTGATGAAAAGGGGCTAGGGAAAGCTTGAACCCAATTCCTACAGTGATGAATATAAGCGCAATTGAAATTCCTGGGGAGTTATACATTTGTATTGATAAGACCATTCACTATTTCTTGAAGCTCAATCTCTCCCC
+
JLOLKKJKIGISJMNHPHNSIOJOSJKNLPJQNLLMKHJGIGFFHFKILLLIGKSJHMKLMOPGJIEGKOIHKNJKNNLILKFSJJLJIS7222FIMJOICIQJOLIKIKJSJONFHIOOKMKSMSMJKLLLSKNFFSJLLIHLGIHIHJKKSNHLOJOSKMNLKKLPSQSKSKHMLLLKJJJEGGFGHHIIHIHHIJIINHJJFGHHFFLIGILLIHKJJMMSLPMORJHJGJHNMOFA?>?@HJKHHFFGGFHPLIIIFEEFHPJFGGJSIIIHGFFHHIFEEFEMILJLNGKHHLHLPGHEFINLRMLJJJKKHGFHLIGPHEDCCDDDEANJIMEEDDIIIOJSFEGGFIIFIFECDDEKJIKHGFGEIJIHGHGGJGGECBABBCDDCDCCCGFKIJOFFFECCBAAAABCCILGHGCDBBCDDFHDDB?===>@GDEEFEFEEFFHJMHHGFFJIJGHJJFEEEFIIJJMIHKHKKNHFHKJGIKGIHGGIGJHEEIEIGJHHHGEEHEFEFDEIKMIKFHHFDEBAABBEHGHHHFFHGFFEGGGJHHGEGGHGSRJSECDFEGGGGFGGFKGHGHDCCBCHGGGFLGEHFHEGGEFFFGDGEDEGHFIEEJLKMSJHJIHMNJOJIPLKOJGHIIINKGGLGSKSFRJHHHGEEGGMMNIHHGGFGHJHJPMIHBKIMKPIKIJLHH?>>?@DFGIHIMOINLMOKMNNKOKIJHIKLNOSKHIIKEJFHIIJKIGEEFEFA=?;;666)'('(:?@EDFIHIGFFGGFECNSIHQHDDDDFHHKIHGIIKJFFHGEHGHEIGHHHIFCDBCFJMJPKPKSJQFGEEGECEDFFF?=<7))'*-.0;BCABBDBCDFDDCDDFGINNGFIFFIEFSMIJJMAC==
@123_45CNXP_1
AATCGCAATAATCGGGTTCATTGATATTCCTAGTATAGTAGATGCTATCACACATACAATCATACTCAATTCGATGGAATTGTTTGATCTTAAAGGGGATATTCTATAATTTCGCATGTGAGGGGTTATTTCTTGGTTTCGTCCAGTCATTAATAACTTGATTATTTTTAGATAATAGTAGATAGAAAGAACGCTCGTAAGGAGTCCTATTGAAACCAAGAAATATCAGCCCTGCCCTGCCATCCACACCAGAATAAATAGAGTTCCAAAAAAACCTGCTAGTGGAGGAAGACCTCCTAGGGATAAGAGACATAGAGCTAAAGAGAGAGCCAAAAAAGGATCTTTTGTGTATAATCCTGCATAATCTCGAATGTTATCAGTTCCGGTACGTAGACCAAATAATATAATGCAAGCAAAAGTTCCTAGATTCATGGCGATATAGAACAGCATATAAGTTATCATGCTCGCATATCCACCATTTGAGTCTCCAACAATTATTCCAATAATTACATATCCGATTTGACCTATGGACGAATATGCAAGCATACGTTTCATGCTTGTTTGAGTAATAGCAATGAGATTCCCGAATATCATGCTAAGAATAGCTAGGATTTCCAGAAGAAGATGCCATTCATTTGATAAGAAATAAAAAGGAATATCGAAAATTCGAGTGGCTAAAGCTAAAGCAGCTACTTTCGAAGTAACAGAAAGAAAAGCAACGACTGGAGTGGGAGATCCTTCGTATACGTCAGGAGTCCATTGATGAAAAGGGGCTAGGGAAAGCTTGAACCCAATTCCTACAGTGATGAATATAAGCGCAATTGAAATTCCTGGGGAGTTATACATTTGTGTATTGATAAGACCATTCACTATTTCTTGAAGCTCAATCTCTCCCCGGATGAACCATATAGCCAGAGAAAACCGTCGACCGAAATAGAAGAGCTTGCCCCACCCATGAGTAAATATTTCATAGTAGCCTCATTAGATCGTATATCTTTCTTGGTATATCCAGATAATAGGTAGGAGCATAAACTGAAACATTCTAGAGCTACAAAGATAGTTATTAAATCGTTAGCACCACATAAACATTTCCTCCTAGAGTAGCTGTTAATATGAATAACAGAAACTCTGTTATAGCCATTTCTGTACATTCAATGTACTCTACGGATAGAGGAATACAGAGAGTTGAACATAGTAAAATAAGAAATTGAAAGATTTCGTTGAAATTGTTCGTTTGGAAATTTCCTGAAAAGCTAATCATAGGTTCTTCTCTCCATCGGAACAATAGGGCCGTTATGCTCATTACGAAACTTGTTGAAGAGATGAAATATAACCAAGGTATATCTTTTTGATCAGAGGTTAAATCGATCATCAGAAGAAGAATTAGGCCAAAAATACGTACGA
+
AEFKFFCCCDEKEGGFFJMNLJOLKQMJJKNRKPOSRLSIPIILPSLKJJNJMJSILJQOKHLKKIJILJJF==<;;?KMLGNJSNQMHHDBBAGOJJOIBFD???@ASJLOMMKJOMSNKLKINIJHSNOSKI8888:-----6///0@A::;8755777;>532-*((*))())***(()39;=?BEGGJIIJKFHLFMNOMGOMPCAB@AIIG@>433((''(&&&'))''//1,-5779CDDKEED;::::732,,//+)))+,,3<SSSNLQKHKKISJSLRPSNQQSNS<<<FKNJGGHGILOLJMSFFBDEMFOIHKKSHHQJJFSNESLKSMSISNJOGNJSNKKOSSMSKLSLJMSNSSIHJPPMMIS@@?@AJKCCCBDDC@:::;@BSOLLSKJIMSGOKJJJILKLIGFGFHFDHHEGIGGGHFEEDC<-)(++,?;;<<;...7./778<<LJMKGLIJJIIHLLLMLLNIJIJGGOMKLMSJJKFIJKLMSOPHKGFHLLKIGKIKJILMHIHIHFHECBDDGHHGHJGHHSHKHIHHOMIJMJJHMOSSJHEEGEHKJKJJHJJIKNJFHCDGGGIGEDEFFDGBCDCCEDEAACIKEG=JGEEFEGHFHFFGGHPILSKH@::DDFBDCBA@@ABDDGHECBCB?=?@ACDC@????BFEEFEEEEFHFIKGDDDCDFEFJFGFDCCDDDFGAFFHMJJJJIEGEEFEGIIFLKSHFFDEEFGGGEEBBBBBDCBCCCACCB98;56ADCFFFGFIHDEGFDB@DLCBBA@@@AAABBEIGGDDDCDBCBC?>;::94333;>>>BEDDCCBCDFFC@A@A@AB@@???AACEGGECCCCB@??==>>>@@A@@@??ABCHGDFDCDDD@@@@@AB<30;7<@><<::;<<?@:::97-**+-2207--,''''()()/14567>?@>???>>?>>@;644449999:;<==>;87777899;=<;:87777777CDEEDDECGGEFFFFGDFDCBBAAAA@BCCBCBAABBCBBAAA=<=>>BBA??BBBGEDBAA?>???ACCDEDDCABAAAB@?>??AB99885+''510/''/../?AAA???AACCDDBBAB@AABADCBCBABEFFFEJE>>>>>EDECHHSBBAA@DEDCAAABACDCDEFDDB@<<<>?DEEBBBB??>>>?@@@@=<<<;=<<>?ACCBAAAB@?>=<<<>?@BACCEFEFFBAA@==>?@CDBBCDGECBAA@?????@?????>?@ABCBCCDDDCD@@A@@@@A=>===??EA@?@?CCBAA@@?><==>?CEFFEEDCCDCA>=<<<=>>=>>??@@@?<<<;;=>@AGGDA@@@@BEBBB@??>:::::@@@@@?A@BHEFECB@?===>==<<<;;:9999:
@124_45CNXP_1
ATGCTAGCTTTTTGGCCTAATTCTTCTTCTGATGATCGATTTAACCTCTGATCAAAAAGATATACCTTGGTTATATTTCATCTCTTCAACAAGTTTCGTAATGAGCATAACGGCCCTATTGTTCCGATGGAGAGAAGAACCTATGATTAGCTTTTCAGGAAATTTCCAAACGAACAATTTCAACGAAATCTTTCAATTTCTTATTTTACTATGTTCAACTCTCTGTATTCCTCTATCCGTAGAGTACATTGAATGTACAGAAATGGCTATAACAGAGTTTCTGTTATTCATATTAACAGCTACTCTAGGAGGAATGTTTTTATGTGGTGCTAACGATTTAATAACTATCTTTGTAGCTCTAGAATGTTTCAGTTTATGCTCCTACCTATTATCTGGATATACCAAGAAAGATATACGATCTAATGAGGCTACTATGAAATATTTACTCATGGGTGGGGCAAGCTCTTCTATTCTGGTTTATGGTTTCTCTTGGCTATATGGTTCATCCGGGGGAGAGATTGAGCTTCAAGAAATAGTGAATGGTCTTATCAATACACAAATGTATAACTCCCCAGGAATTTCAATTGCGCTTATATTCATCACTGTAGGAATTGGGTTTAAGCTTTCCCTAGCCCCTTTTCATCAATGGACTCCTGACGTATACGAAGGATCTCCCACTCCAGTC
+
LKHLKDB>@FDSLEFDEJMJLJIJSKIPNIHEINGL7777BC5EECCBB66655666HISLSKSIMIJSKKSRSSSNKIMSNJLLIFIHGHJMJAD>HKJKRDCCBCFFFGFNHSLNLSSOMSSMMNLHSSSSPORMSLKJJIH>??>=>//0/0/0558JSISNJKIHGJAECB77777;FC@@@@@FHFDB88?ACQIJSJSLOIMJLJKSSSSJOQMSMGGIJGFF>?@>8111A67ISSJLSSPKLLJKSHNLPJQ<8POOROOIMJMKLGHEHIKPKRNKRRSSOJMMJHHGLJSSLKLKIMKJSISSRMMONLSSOMKSJSOPSRPJSGGJSSNNSISISOKNSSSLPJJKJNKQOLSSNQSSOSOPSQSSSOOSSQNSSPFBABBCMIGHLKSKSNSOKNPSORHMSNNBLJGHKNISSJKPSIPKQKKEJGFSHLSLLSMKSISSSPSSSNMFJJHIO@=<=HHHHLQOOLNOMNHIH3222;,,,@KSKOMJHSMMNIFBB=GKNLMOONF8888;=<??MLLLSPSHMPKIOJISSJKKLSKLKSINQLQJKSSOMMKS@??A<DLKJIHKSOOSRMIKNKIKHJNILLRIHHGKKJQGHJLOMSIKLKLHGFA95+4525CDIM=<A?=9>HJHOPIILHEJKRIOGGGGIJSJIJKSSNGGCCA9=GGFGGOH
@125_45CNXP_1
AATCGCAATAATCGGGTTCATTGATATTCCTAGTATAGTAGATGCTATCACACATACAATCATACTCAATTCGATGGAATTGTTTGATCTAAAGGGGATATTCTATAATTTCGCATGTGAGGGGTTATTTCTTGGTTTCGTCCAGTCATTAATAACTTGATTATTTTTAGATAATAGTAGATAGAAAGAACGCTCGTAAGGAGTCCTATTGAAACCAAGAAATATAGGCCTGCCTGCCATCCACACCAGAATAAATAGAGTTTTCCAAAAAAACCTGCTAGTGGAGGAAGACCTCCTAGGGATAAGAGACATAGAGCTAAAGAGAGAGCCAAAAAAGGATCTTTTGTGTATAATCCTGCATAATCTCGAATGTTATCAGTTCCGGTACGTAGACCAAATAATATAATGCAAGCAAAAGTTCCTAGATTCATGGCGATATAGAACAGCATATAAGTTATCATGCTCGCATATCCACCATTTGAGTCTCCAACAATTATTCCAATAATTACATATCCGATTTGACCTATGGACGAATATGCAAGCATACGTTTCATGCTTGTTTGAGTAATAGCAATGAGATTCCCGAATATCATGCTAAGAATAGCTAGGATTTCCAGAAGAAGATGCCATTCATTTGATAAGAAATAAAAAGGAATATCGAAAATTCGAGTGGCTAAAGCTAAAGCAGCTACTTTCGAAGTAACAGAAAGAAAAGCAACGACTGGAGTGGGAGATCCTTCGTATACGTCAGGAGTCCATTGATGAAAAGGGGCTAGGGAAAGCTTGAACCCAATTCCTACAGTGATGAATATAAGCGCAATTGAAATTCCTGGGGAGTTATACATTTGTGTATTGATAAGACCATTCACTATTTCTTGAAGCTCAATCTCTCCCGGATGAACCATATAGCCAAGAGAAACCATAAACCAGAATAGAAGAGCTTGCCCCACCCATGAGTAAATATTTCATAGTAGCCTCATTAGATCGTATATCTTTCTTGGTATATCCAGATAATAGGTAGGAGCATAAACTGAAACATTCTAGAGCTACAAGATAGTTATTAAATCGTTAGCACCACATAAAAACATTCCTCCTAGAGTAGCTGTTAATATGAATAACAGAAACTCTGTTATAGCCATTTCTGTACATTCAATGTACTCTACGGATAGAGGAATACAGAGAGTTGAACATAGTAAAATAAGAAATTGAAAGATTTCGTTGAAATTGTTCGTTTGGAAATTTCCTGAAAAGCTAATCATA
+
CSSLLIJMSMNSKLKKKLMSPIKRSMQOMOPJQIMSKKMLHSJIGLKIKNKIKIKIKKLNLSKIGHKHIKLJSKHIIJHIJILIOJPH77331+=AHOSGGJLSMOKKHLQPSSSMKKNSSOLKJLKOSLMQOKIRMKJSSOMHJKKKPSOSMLMNJSKLKLJSJSLSOMJIPKNJSQOSMSIJSKNKSOSJIJLJGJIMIKJJKJSJKJJGJLJHHLSKLSMJKLSPNNKNGPSJOKSPIIHKKIJNNSSNLMSIILNHIJOQMQCBHGKSOLINOHLKJQLGGF>=<7762)))1EKDIHJDFEEGMOKFD?;;;;::>CCCCAADCCDFAHSJKGGHJLMSSKSJIKNQNIIJSIEKIIINHKIOJIJJSOIFKIHSJLJIGGGHGGEDEGEFHHJJKHHIGFGEDEDDDDEDIIHJNGFECCEFHHHIHFDFFEGFEFGEGJMJIMSPOKSKJNKJLJKJJOLJNNKRSMKPSJPLLLKKNMOJKOKNKJMNSSNSNNJOOSMOSLSMKLKLLILSLJLIMLKLNSLNJSILSLLJPSLOSNIMKKOLNKKKOMNPSLLSIPNSSLKKLIKMKSNLSLSNHGJKLLNOSKOKJKBLGHFFEG=<<:8894EFIIHKSINJIJIJKJLLFKMKMSHJNFILLKHGELLG>640//++---.KSJLJHHIHJNKPSPLIISJSJOHHHFIKLSPPMSLLIKJJRNRKJKMGSSSKOKHMQKJNOLNKLKLHGIJGSKLNIKSINIG<:::9=?==<?=////105:8B:DECAHGIILSIIJIJIIMJKJJINKMSSKKJNIMHJHHJJQLLJFEEFFHNMRSLJMNIM3334FKHHJHKLLKILNQKLIMMIGIFHEEECDHFIEC@=<9811211?CIGABBCBIFF.*)&.CCEHFJONILSHJGKF<CCKIHSGJIPISMLNJIMKJKILIINMNLLHJGMJKGHJHNJPKRMJSNSKMMQSJLMIJJJJIIMSNIJGKIGHJKKGLSJOLSKKMMNLLKLSKKLSHSSHNKJB?>;61111CDBC>??@@IIFEGFIJJIF@=43))2,++,@ABFHHFNFFDFEGHSOLKNKKLMSOSKOHKIRIKJISLJGLLJQNJLLSSNSSMJIKKNKJSPSSLSMJSSMLJOJMJLJSMSLGMLHIMHKIJIJHIHJLDI==<>?GFIHNOHLNIIKMJJJJLNJLIRIHNHSNB?KPJIKJHIRISMJILILKJLSKILNSNJSLKMMILJSRSJSKOOMKOOOQKPSNJKJMHNL
@126_45CNXP_1
ATGCTAGCTTTTTGGCCTAATTCTTCTTCTGGAAATCCTAGCTATTCTTAGCATGATATTCGGGAATCTCATTGCTATTACTCAAACAAGCATGAAACGTATGCTTGCATATTCGTCCATAGGTCAAATCGGATATGTAATTATTGGAATAATTGTTGGAGACTCAAATGGTGGATATGCGAGCATGATAACTTATATGCTGTTCTATATCGCCATGAATCTAGGAACTTTTGCTTGCATTATATTATTTGGTCTACGTACCGGAACTGATAACATTCGAGATTATGCAGGATTATACACAAAAGATCCTTTTTTTGGCTCTCTCTTTAGCTCTATGTCTCTTATCCCTAGGAGGTCTTCCTCCACTAGCAGGTTTTTTTGGAAAACTCTATTTATTCTGGTGTGGATGGCAGGCAGGCCTATATTTCTTGGTTTCAATAGGACTCCTTACGAGCGTTCTTTCTATCTACTATTATCTAAAAATAATCAAGTTATTAATGACTGGACGAAACCAAGAAATAACCCCTCACATGCGAAATTATAGAATATCCCCTTTAAGATCAAACAATTCCATCGAATTGAGTATGATTGTATGTGTGATAGCATCTACTATACTAGGAATATCAATGAACCCGATTATTGC
+
GIGIG@<<<400006AGGGIFQNOSNPSSSLJJSJSLIJJNJKILLLSSMHOKIKLSJSQKGKHQLLJJKHMSOIMRMNMLKHEFHIHHIIIJOGMLJFGFIGNLRJSEFBBBAAABB?@GOMGLILKSINPLLOMMIHHIHLJLOKSMSMJSJ@9:9:FCAGEEFGLJKIGHIKHHGHGEDCDD<<<<OSSOJNSGHHGFJKFB@@@AGIMIGFHDHMSOJFSIJHHLHSSQJRSKQILHJJHLIHGJKFEECDJOJMKLLGIMJKRKISMKKNKJFDNLSSRMJSHIHIMHJJKGKJKFEIIGHPMRSC@:8BJFIHIIOSSOS<5./8NSKIIIHJJRSOJJCIJI;;;JGGJHSJSLLQNFGIKKJOKFA?FHHLNKHGKRRMIA@@FKNLSNMMIJGMSGJGEFGHFLPSSKLPISKSMJMMLKKJNPJSLKJLHILKHFHHMOIHHIJGLJI===B?DMJNOKOOINJMHAD112SPSOMSLSJIHJOE>;<<=JJJHHIJDDDEEHLGPJJIJJSHKKJHNHIMPKMGFHFHMMKJFEEHLJFEEFEGHDKFEDFEHIFFBEG>=<;;@>>>?FJAA@@?BDDCFFEEFHHHFFFFEEFFFEEEDCCCCCCBCBBDFFHHDECBAA@AAACEFGFD
@127_45CNXP_1
AATCGCAATAATCGGGTTCATTGATATTCCTAGTATAGTAGATGCTATCACACATACAATCATACTCAATTCGATGGAATTGTTTGATCTAAAGGGGATATTCTATAATTTCGCATGTGAGGGGTTATTTCTTGGTTTCGTCCAGTCATTAATAACTTGATTATTTTTAGATAATAGTAGATAGAAAGAACGCTCGTAAGGAGTCCTATTGAAACCAAGAAATATAGGCCTGCCTGCCATCCACACCAGAATAAATAGAGTTTTCCAAAAAAACCTGCTAGTGGAGGAAGACCTCCTAGGGATAAGAGACATAGAGCTAAAGAGAGAGCCAAAAAGGATCTTTTGTGTATAATCCTGCATAATCTCGAATGTTATCAGTTCCGGTACGTAGACCAAATAATATAATGCAAGCAAAAGTTCCTAGATTCATGGCGATATAGAACAGCATATAAGTTATCATGCTCGCATATCCACCATTTGAGTCTCCAACAATTATTCCAATAATTACATATCCGATTTGACCTATGGACGAATATGCAAGCATACGTTTCATGCTTGTTTGAGTAATAGCAATGAGATTCCGAATATCATGCTAAGAATAGCTAGGATTTCCAGAAGAAGATGCCATTCATTTGATAAGAAATAAAAAGGAATATCGAAAATTCGAGTGGCTAAAGCTAAAGCAGCTACTTTCGAAGTAACAGAAAGAAAAGCAACGACTGGAGTGGGAGATCCTTCGTATACGTCAGGAGTCCATTGATG
+
JKIKE<;<<<GFFDEDEDHGHIIIHOKKJKSLGQIIIJSIIEFFFEIJHHLHIHKJJNJJIHHHHHKIFJIHMLJKOKIKIJJILSGHG<-..=EILNFFFIOSKRKIKKMLJIKKKSJKQMMKKJLKQIKKSJGEHHJKSLHHIILHPGMSJHGEFOOKLOJJIPSSPLKKNJLKHIHHOIEBFEEHMKJHHFJHIGJKHJIKJIKGGJLJQLNIGKHLLJOJILKHJGIJLJJHNLDI?@78KHHJHJJMJJJKHHIFEEFKJJFEHGGIIHISMKLHKHKKKGGHLJJNJNJIHHFMHIJGGGJIKLLKIHHFFJFFEC@=;;:>>=><FSRONPSLSNSLLIKHIJJLQKLSJKSLKLKPSLSNLQRSNJSIHAB?;==?GHHKMHHPKHIJMKPMMNSLKJJJEDCEEGIOPMILRSNMSOSLPJSKGFFEEHIJJLPJJKJMNKPLPONKSNSMOLLILGNIPSQINJRSLSPSNMQKJJHLJSSJJHJSNLJHHHMIKKPPJJJMKKKLKHOOMMJKLGJIHFEIGIESLSKLKNHKHMHKKKKMNJNJJJKMSKSIMKJJKMSILIKLNEFIB=,(***;/-,,67;:<>AC@=>?>>?FJGIAFFEGJLKPKJFFHGHNOLMKLSOLHGIEJMMJMNLPLLNMJHKJHFEFGIJJIGGIFGGJRJKGOMIHGHLLPHGEEDDDGGIHKHIHGHIFGDMJGNDKKKIKFEDFEGHHJHEGDGFFJGHILGEECBCEEFEEEBBB===89>755-
@128_45CNXP_1
TACGATCGTTTTTGGCCTAATTCTTCTTCTGATGATCGATTTAACCTCTGATCAAAAAGATATACCTTGGTTATATTTCATCTCTTCAACAAGTTTCGTAATGAGCATAACGGCCCTATTGTTCCGATGGAGAGAAGAACCTATGATTAGCTTTTCAGGAAATTTCCAAACGAACAATTTCAACGAAATCTTTCAATTTCTTATTTTACTATGTTCAACTCTCTGTATTCCTCTATCCGTAGAGTACATTGAATGTACAGAAATGGCTATAACAGAGTTTCTGTTATTCATATTAACAGCTACTCTAGGAGGAATGTTTTTATGTGGTGCTAACGATTTAATAACTATCTTTGTAGCTCTAGAATGTTTCAGTTTATGCTCCTACCTATTATCTGGATATACCAAGAAAGATATACGATCTAATGAGGCTACTATGAAATATTTACTCATGGGTGGGGCAAGCTCTTCTATTCTGGTTTATGGTTTCTCTTGGCTATATGGTTCATCCGGGGGAGAGATTGAGCTTCAAGAAATAGTGAATGGTCTTATCAATACACAAATGTATAACTCCCCAGGAATTTCAATTGCGCTTATATTCATCACTGTAGGAATTGGGTTCAAGCTTTCCCTAGCCCCTTTTCATCAATGGACTCCTGACGTATACGAAGGATCTCCCACTCCAGTCGTTTTTTCTTTCTGTTACTTCGAAAGTAGCTGCTTTAGCTTTAGCCACTCGAATTTTCGATATTCCTTTTTATTTCTTATCAAATGAATGGCATCTTCTTCTGGAAATCCTAGCTATTCTTAGCATGATATTCGGGAATCTCATTGCTATTACTCAAACAAGCATGAAACGTATGCTTGCATATTCGTCCATAGGTCAAATCGGATATGTAATTATTGGAATAATTGTT
+
HIMJKJGGHHGKSKIHHHJJGHHKIBDEBABIR))))))))5345QMPHKJSKELAHRMKQLHPSJKLJKGJJSJFBAABDJSMRORNSINJNIOIHGHFIPSJJGHRQSOLLMD>>>>?DDJGKMSLNPJMSJSSKKLLISMMKKIIJJJFIILFDCCCKHSONNSGFLHIPLNHHJIKLSSSJHIJIKINSISLSKKNLOOKKKROSMSNONJNSSSISLLMOSGGFCEC>3//1FKSIMMJLLMSIMMJSOKHLKILOSSJOMSIPSQLISMSLNKSNSLSNKOMLMMPHLIFL=88:876541128LMSLLNJPOSSRKSPNOIQQIMLIJOSLSNJKLMRSSKSNSOMPNMKNNSLJIISSJJOSOSSSSSNSSONMSSKKOLMNISKJKJLQLSSOKMLMSNPNMPSPPSJHIIKLNMNHIJOPSOSMSJNIPLRSJSNSJQISIGQOKINLPKSKSMLLKOMNLKJHRIPRNSOSPSKSSSQSMSNNPKKNIKDFLLFHGJHFCSOKLLMPQJOSLOSPLSIIHJGKHHKILKIJPSOLMSILMJSJIKNFEGFJOOKJJIJA??<7AGLKSNLSLPQLLRKJLKIFKIGSHSSLNJLPSIGLNHSOMSSSRH777774257)BABBA@?63/,2EIIHIJJKHJHKJJQMLJJKKIMMLJSSOSKHK:46>=;3220.-+&&&,-9AB>SMNIHIHNONOOLKSGSJJMPOJPFLNJSOGGJISORKQKKLSSSQQJHKPLNH>?SKMKHKNMSSMNJHILLRJMSJNLMSIJNGEEBCFFHQLSKJS===DADLJHS67NLKKMSRSNLFHJIKLMOJSGPKSNSSMNQONNISOKMSINQNIJSKIHGHJKIKILJHHGH3111244DEEGIQMMIJINNJHSOSMSQNNNQMNMNLLMPSKNO
@129_45CNXP_1
GGCAATGCAAGGGAAGCCATGGATTAAATAATAATTGTAAATATTTTTGGAATGGAGATAGCCATTCCACCCATTTCATCAAGATAAACAAGCCTAATTCTATCATAACTCGTTCCTGCCAAGAAAAAAAGTGCAGCGCCAATAAATCCATGAGAAATTATTTGTAAAATAGCTCCATTAAGTGCAGGATCCGTTATAGAACTAATACCTATAATTATAAAACCCATATGAGATACAGAAGAATAGGCTATTCTCTTTTTTAAATTACGTTGACCGAGAGATGTTAAAGCTGCATAAATTATTTGGATTGTACCGACTACCAACAACCAAGGAGAAAACATAGAATGAGCGTGGGGTAATAATTCCATATTGATTCGAACCAACCCATAGGCTCCCATTTTTAATAAGATTCCAGCGAGAAGCATACAGGTACTGTAATGTGCCTCACCGTGGGTGTCAGGTAACCAAGTATGTAAAGGTATAATCGGTAATTTGACGGCAAAAGCAATAAGAAATCCAATATAAAATAGTATTTCAAGTGTAACAGGATAGGATTTATTAGCTAAGAGTTCTAAATTTAATGTTGGTTCGTTCGAACCATATAAACTTATACCTAAAACTCCTATTAATAAAAAAATAGAACTTCCTGCCGTGTACAAAATAAATTTTGTAGCCGAATACGAACGTTCTTTCCCACCCCACATGGATAAAAGTAGATAAACGGGAATTAATTCTAATTCCCACATGATGAAAAAAAGTAGAAGATCCCGAGAAGAAAATAATCCTATTTGACCGCTGTACATTGCTAACATCAGGAAATGAAAAAATCGGGAATCCCGAGTAACTGGAAAAGCCGCTAAAGTGGCTAAAGTAGTAATAAATCCCGTCAGTAAAATAGTTCCTATAGAAAGTCCATCTATTCCCATTCTCCAGTAAAAATCAAAAAAATCGATCCATTTATAATCTTCGGACAGTTGAATTAATGGATCGTCCATTTTAAAATTATAACAAAAAGCGTAGGTCGTTAGAAGAAGTTCTAAGATGCAAATGCATATAGTATACCATTTATTGACTTTATTTCCCCTATGCGGGAGAAATAACATTAATGAACCAGCAGATATTGGAAAAACAACAATTATTGTTAACCAAGGAAAATCATTCATGGTAAAGACAAGATACACCAGGTCCAAAGAACGCGTACTCAAAAAAAATATATAAATAAAAAATTTTTAACTTTTTTGAGTACGAGTACTTGTCAATAAAAAAAATAAAATGTATTCCAAATTTATTCAAATGAGGTTTTCGGTAACGTATCAATAAGCTAGACCCATACTTCGAGTTGTTA
+
IKNLSSDDDEHLLSOLNJGS5443*&%%%$%%%&''(33<???>>?@HGDABASQIIFI@@A=::<;=;<IJHRKKLJSLFHLIIJKSRSLLNJKJJNKEECAGNLQMSLJHJSNIJGP9558AD?NKSOLMQLLKSSSLLMSKMSOSSSPSJJNSSSSSMMOQMMKRLS?@A@<;000///0-----//.-(*0++222229;?@MHHHHLGEE<556::>AIPSSOSIIOMMSSNKSSKQJSPSSKQNSSCCAAA@CCHIMFDHPKGJKFE;::;521,=>>E:879:932257EKELIHFHHSPSSNKNRMSSSLSLLJLSQSJNRMMIKBLQKQGMSMHLLSLQNKSSRKNSLORSIHSH/....FID<?C98888=9:69:<<?CGNF??>=<=IQNSSQQIPOPMKSKNSQKJMSKSNSPNJOKSLSLSNNSKNPFKNIKSISSSJIJNKJGDFFFKMJNQONJMQRSPSSLOJHLGJJMMIMNFKKSJSSISJKOMKNKDEFGHKIKNLPNHKISJKKSOSMSPJQNQQHKJINKQLHQSSPSKSMLSPLQSSPLSMPQNRMSIOSLISLSSJSPOLSGHHC>===>HHFIMSLLMPKSJJLIJMJSSNIISRKMNSLSJEFSSGLJGSSSHGGGHFSJKSHDE88976749<8.@??@FGHE@889OBCCCBC+&&&'36))43//923AFA>GHJFFEDEIONMSIEHGGJHICGGGQJNMLKLJFIHJMIPSMLCDCDDDCBAAMSSSPKJSJLLNDGA6B?@BCCFPHAGKSLNJJSMLKKIPJJJKKKSLSLLDKC>>331//1=AFEE?BEMJSJHDFGGPLLMMHHGIIKNOMKJKMQLMIMHHIINKQJIPPFE???@CCCDIKIMOBJLILKMMRGJCRSPMKLLNLSQNKSMRLMLQKKKNIGJKJONLPMOSS;;QFIHMPLH====BA>><=@AADDEDGDSKKNLKOGFHGNLSKIMOJSOOLJLKLMMKMIJFGIQJKLSOLPNKSOJJSLNOOOJLJIHSJLSSKJOMLPNNRJIPQSMNNMPMNNLKLMSLJOOSMSPMHHKOKLSNQOHILSKMFN8MJB7GHHLIQHFGJEEG88845547/))))):75/.-+*((**-DJMKNHKJHNILIHOMSMKPMMKKJJMMNLSMKOSQIMIMSMPKIKK<;;;;;;<MJJSMNLGJOIGFFFEFEHGEGHEGEHPSSSPIHGEFCE;CLLISSJKLSSJJHFFGRSKE?>==>66665643+++++++68:GJJIODHGPKIQHNKGJHIJJMJIMOIIHHLKIEBCBCGJDDFDEGHIHHHKFHHLPAC666BGJHIGGJHGDCECCGHHH
@130_45CNXP_1
ATGCTAGCTTTTTGGCCTAATTCTTCTTCTGGAAATCCTAGCTATTCTTAGCATGATATTCGGGAATCTCATTGCTATTACTCAAACAAGCATGAAACGTATGCTTGCATATTCGTCCATAGGTCAAATCGGATATGTAATTATTGGAATAATTGTTGGAGACTCAAATGGTGGATATGCGAGCATGATAACTTATATGCTGTTCTATATGACCATGAATCTAGGAACTTTTGCTTGCATTATATTATTTGGTCTACGTACGGAACTGATAACATTCGAGATTATGCAGGATTATACACAAAAGATCCTTTTTGGCTCTCTCTTTAGCTCTATGTCTCTTATCCCTAGGAGGTCTTCCTCCACTAGGCCAGTTTGGAAAACTCCATTTATTCTGGTGTGGATGACAGGCAGGCCTATATTTCTTGGTTTCAATAGGACTCCTTACGAGCGTTTCTTACTATCTACTATTATCTAAAAATAATCAAGTTATTAATGACTGGACAGAAACCAAGAAATAACCCCTCACATGCGAAATTATAGAATATCCCCTTTAAGATCAAACAATTCCATCAATT
+
GFGIHIECDEDHGGKFHILJLKLPKIJHAA;;;>JFFHC@@AABEFGKLIFKNOMRJS:::::EFIPOQFGGGEFIQKKIGGJGKIJLSHHLJISSMJKJHE322227BA777....056-----????EFEEEHGIGHEHOMIGEFA@B@B@@B?>99:=B<;<:;?CDE==CHGGGIGJEFHJIILKGHGH:8888HCBB@B?@AA=;,*)))-39;=<>>>=@@ABHSQO21112MHLIFDDC??CC?@@>?<=,+++(,,4CBBCCGEE@??33333FGJGJKIHGGGKIICC?>=>?EFKGB933;;;9=>>?CBCB=::3>@JDCHHGHHLMNNNQGJA?EEDFFFHEHCBBB@>535**'&'()('(.788>CBB?@@BB<332//44459////,'&&&(-/3568>>@CEEDABGAAAAC90//++&&&'''''''*......+'(1++01126732222NSKJFIGKKMMLSAAAA@@??BCEFDCCB:988/+**.-BBCEJGPKLIHLNEIGFGGHPILHHOIMF=:////0D?>>?=C<.0BHKHIJIF@?>>>FDD7****
@131_45CNXP_1
AATCGCAATAATCGGGTTCATTGATATTCCTAGTATAGTAGATGCTATCACACATACAATCATACTCAATTCGATGGAATTGTTTGATCTTAAAGGGGATATTCTATAATTTCGCATGTGAGGGGTTATTTCTTGGTTTCGTCCAGTCATTAATAACTTGATTATTTTTAGATAATAGTAGATAGAAAGAACGCTCGTAAGGAGTCCTATTGAAACCAAGAAATATAGGCCTGCCTGCCATCCACACCAGAATAAATAGAGTTTTCCAAAAAAACCTGCTAGTGGAGGAAGACCTCCTAGGGATAAGAGACATAGAGCTAAAGAGAGAGCCAAAAAAGGATCTTTTGTGTATAATCCTGCATAATCTCGAATGTTATCAGTTCCGGTACGTAGACCAAATAATATAATGCAAGCAAAAGTTCCTAGATTCATGGCGATATAGAACAGCATATAAGTTATCATGCTCGCATATCCACCATTTGAGTCTCCAACAATTATTCCAATAATTACATATCCGATTTGACCTATGGACGAATATGCAAGCATACGTTTCATGCTTGTTTGAGTAATAGCAATGAGATTCCCGAATATCATGCTAAGAATAGCTAGGATTTCCAGAAGAAGATGCCATTCATTTGATAAGAAATAAAAAAGGAATATCGAAAATTCGAGTGGCTAAAGCTAAAGCAGCTACTTTCGAAGTAACAGAAAGAAAAGCAACGACTGGAGTGGGAGATCCTTCGTATACGTCAGGAGTCCCATTGATGAAAAGGGGCTAGGGAAAGCTTGAACCCAATTCCTACAGTGATGAATATAAGCGCAATTGAAATTCCTGGGGAGTTATACATTTGTGTATTGATAAGACCATTCACTATTTCTTGAAGCTCAATCTCTCCCCCGATGAACCATATAGCCAAGAGAAACCATAAACCAGAATAGAAGAGCTTGCCCCACCCATGAGTAAATATTTCATAGTAGCCTCATTAGATCGTATATCTTTCTTGGTATATCCAGATAATAGGTAGGAGCATAAACTGAAACATTCTAGAGCTACAAAGATAGTTATTAAATCGTCAGCACCACATAAAAACATTCCTCCTAGAGTAGCTGTTAATATGAATAACAGAAACTCTGTTATAGCCATTTCTGTACATTCAATGTACTCTACGGATAGAGGAATACAGAGAGTTGAACATAGTAAAATAAGAAATTGAAAGATTTCGTTGAAATTGTTCGTTTGGAAATTTCCTGAAAAGCTAATCATAGGTTCTTCTCTCCATCGGAACAATAGGGCCGTTATGCTCATTACGAAACTTGTTGAAGAGATGAAATATAACCAAGGTATATCTTTTTGATCAGAGGTTAAATCGATCATCAGAAGAAGAATTAGGCCAAAAACGATCGTAA
+
KMJIKLGMRIMJSJIIFJSSJMJHIIIKJFGNLLKNSQSNSSLLOKJOJKIIJHMKJJJIKOOMNSNFDEEEHLHKIMKHOSGLQKOIHJ.++.,CGFLHGIPJLHHMNSLPSLJMOLMOJPMJKSOIHMJQSQQLSSNQJHHHPMSLIJSSJKKNSPMNLJJLPMIFEDCCGHQSKIOHJJHKNGSLMJNMKNQLJJKJIHPIMISSFEDECDIAEBBDHSRKPSSMOINSOSSLSJSMOOOSMKQKOMLSNKSMSNNLNKLQQSSEEFGASMOQQSSILNJISSQLKNSLSONOMJRSMPOSIJLJMNRNSKIRMSKLIKMPLPLJIIJHIJHSQONMJJJNSSMSMKISSSOPLSKSPLHIJSSKNKLJMSMNNSOKMMQNNNKLJIQLHHMNMNSMQOSJSMJLHNHLKHAGFILIIJKMLLSPNLONJPKHGKHJORSSOSSSNSNNNPSOPMISILSSOMLRJPIJQSSMSKMSSSNSJMNSSJSIIHSLKSILQLKLOSOKISJHJSMOKKKLSLLIIMMLHKQLFEEDGIKPIIHHLHNNKJKKSIHMHIJJMKPRMNJQLNOSGIKKNLKKKPHGFDDGGNLKFHHJHJJGGLMJIKHACGELHJFKHFGGGFHGFIGKSORKOSNLMMQIAHC@DA>..-++BCBIFFEEFFFJISMNMLJIIGKJJKSSMJIFIIKSLSLNJQNKMMJISSNLLLODKLRNKEDDBCJGOLKMKKMLKMONKKLKMILKHGFKEHGDEE@??>=A@><3-.:33446B=MKQKKOKSLJEEJNJINJLPSSGLLGSMMIKKIKRKQLIISOPJLKIHEFFGGKNJNEILSLIKFEEFHIKIJKNJKPOSNNSJNRLILMIKKIHGFLKIJKOKKQOMSSKSLGOF<;;<>DCC1/-182--)***+:<=?777777>=988::@?>>??EEJPJIIJSISKSQMMKNGKNSLMFIEMIKMSIHQJOHOSLRNOSHSHOIJLRKHHGGHJHJJMKSIMJLNSJQKIHNLLLSHIJGJLOJKSSQINSOHOLJMOOMKKKSSIPLRRSJSQQJHKIJMIKSJ@A@<:81-*(*).(((((78<<DD>>@KMOLSKMNRMRSPSNJOKKMKLSRQMNPSRJORMLROKLRPMLMSMMLOMMLPPJHLOSKSJJRLMIBBBBBOSIJOIJHGIGF66668AGGGJPGJLLLSSLPJLNLLPLJSSPNSSKHIKJMNOJJSNKISRKHLJNMILJIMFC@?@GLHILNMSQLLLLSINRONMJSKKQSPKQLSMSKJIJNEEGLSKIHLKNMMIKSSLKLMJINLLKKNOIEE@AEHKKSKKSLFSSSSSSMJJSSKSMSLKPOILLOJSSOLLJLSMMLIRKMJINKLKMIHRFIISLNKKPNRCCJIKRFJLKSSOJJNOSSLSJKILH
@132_45CNXP_1
TACGATCGAACAACTCGAAGTATGGGTCTAGCTTATTGATACGTTACCGAAAACCTCATTTGAATAAATTTGGAATACATTTTATTTTTTTTATTGACAAGTACTCGTACTCAAAAAAGTTAAAAATTTTTTATTTATATATTTTTTTTGAGTACGCGTTCTTTGGACCTGGTGTATCTTGTCTTTACCATGAATGATTTTCCTTGGTTAACAATAATTGTTGTTTTTCCAATATCTGCTGGTTCATTAATGTTATTTCTCCCGCATAGGGGAAATAAAGTCAATAAATGGTATACTATATGCATTTGCATCTTAGAACTTCTTCTAACGACCTACGCTTTTTGTTATAATTTTAAAATGGACGATCCATTAATTCAACTGTCCGAAGATTATAAATGGATCGATTTTTTTGATTTTTACTGGAGAATGGGAATAGATGGACTTTCTATAGGAACTATTTTACTGACGGGATTTATTACTACTTTAGCCACTTTAGCGGCTTTTCCAGTTACTCGGGATTCCCCGATTTTTTCATTTCCTGATGTTAGCAATGTACAGCGGTCAAATAGGATTATTTTCTTCTCGGGATCTTCTACTTTTTTTCATCATGTGGGAATTAGAATTAATTCCCGTTTATCTACTTTTATCCATGTGGGGTGGAAAGAAACGTCTGTATTCGGCTACAAAATTTATTTTGTACACGGCAGGAAGTTCTATTTTTTTATTAATAGGAGTTTTAGGTATAAGTTTATATGGTTCGAACGAACCAACATTAAATTTAGAACTCTTAGCTAATAAATCCTATCCTGTTACACTTGAAATACTATTTTATATTGGATTTCTTATTGCTTTTGCCGTCAAATTACCGATTATACCTTTACATACTTGGTTACCTGACACCCACGGTGAGGCACATTACAGTACCTGTATGCTTCTCGCTGGAATCTTATTAAAAATGGGAGCCTATGGGTTGGTTCGAATCAATATGGAATTATTACCCCACGCTCATTCTATGTTTTCTCCTTGGTTGTTGGTAGTCGGTACAATCCAAATAATTTATGCAGCTTTAACATCTCTCGGTCAACGTAATTTAAAAAAGAGAATAGCCTATTCTTCTGTATCTCATATGGGTTTTATAATTATAGGTATTAGTTCTATAACGGATCCTGGACTTAATGGAGCTATTTTACAAATAATTTCTCATGGATTTATTGGCGCTGCACTTTTTTGGCAGGAACGAGTTATGATAGAATTAGGCTTGTTTATCTTGATGAAATGGGTGGAATGGCTATCCCCATTCCAAAAATATTTACAATGTTCACTATTTTATCGATGGCTTCCCTTGCATTGCCA
+
KSIDEFFHLJISQKIKLOIKSPPNKNLMQGJIGIIMSJJMJBBAA@HKMOOPROSKHOJJLLMJOIIIIKFFEFEHJSSSQMM@>BHFLSSLLFGGHKFEEGFGJJHHMEAA@BIISSSSLEEFJNJJQRSSMSLNLMLLIMFKISSSSHEEEFJIGAA@??C2./HJKILSPNMMOSSNJSOSMNJJSJSLPRKRHMIHSNLSSHMNJMQOKGSIJNMFHSJEGA?=>FFJMKNMPMHKJKKHCBBBCJLSRLIJKKMSHSQHFHMHOSHIRSJKC@A@BAAACFPMGKPIHGSHIHHILMNKKIJJLMSPISLHIHHHMILMSGLFGEFGJOSRKHIHHPSOLJKHNIIJJNIGJJPMLIICCDCGGLSONKPHKNHHIKLFGJHGRORKMKLKSKIISIJIHFKOSSSNNSGNKOLIIIKGOPHGJOQSMSEFCDDIJ@>>>>SMGGHIIIHKIIIMNQKRLGHDCBBDGSNMNIJHHHGIHFIGFGHHHKHMGFEFGJISJSEDFIB@A@@AHKJKKCD,(,+,,5<A;777GILFEHIIIMKDFFEIJIHIEEDEFHIEDDCA@=:::779?@@EIGIHFCCDFEHJIMIE@D>OQILLILMMKPJHHIINIJGDEDEDEISRE?E<<.++=*((()5::99:DEFJHHFEFFHIHMSMJIKGOKPOMSLSPNPQOSSKJOOMQSSLSKSSPJMJNOLSSFLDCFCCC=;::=HFJSSISIEESJJIGFSKMKKLSJJHJLPPLOSSRHKNSKLKRRGEEGJK====@CCCJNSSKHSKJSMMILRKOSQSIIIGHHJKKMKISSLOLMSNQLLMNKQLQJKNSSONPSSMOKHKROSSPMNMMKMSSMSJSLHJNOQKJPKKKSQNHKJKSKLSSPMSHMKRSLKJLLSNOSKISSMSSNSMJMNMOJKSLLNLISGMKLNJPSNLSKQSMRSSNSRKJRSNPSSSLJOQRIINMSLPSIKJSJSPSOSONKJMMLJMSKPSLNSOPSOKMOSMNLNIRJLMNLQIJJJHMLSPOPSLMOKSSJMSNII>==<<<EHNNJNLPLONKIHHIJNSSPPNSSQSNSSOSSOOSLQSOKQSNNSRSPSKKJIRSLQMMGIHHJIKSMNJOSKOSOSNMRLLSSLOSRLJMSNOJLNJKMQMNOKRORQKQNRKSSMOSMNQMNSNNPMSKIMSSPISMSOJMSSPMQSNQSJKNIOMKKJPMSJNSQSLOPNJSLKOSPHDD@LNC333AEEEGHMLHIKMRNONMIHMSJLSNKQNLKSKSNMSNSMSGAGGIINIPJSHIHIMSKKSLSLLJHK=B--EINPISJFDGHLHJKJLQPJIMJPOLSJIFDGGJKNIJHHGHHHKLJJIJ
@133_45CNXP_1
AACAACTCGAAGTATGGGTCTAGCTTATTGATACGTTACCGAAAACCTCATTTGAATAAATTTGGAATACATTTTATTTTTTTTATTGACAAGTACTCGTACTCAAAAAAGTTAAAAATTTTTTATTTATATATTTTTTTTGAGTACGCGTTCTTTGGACCTGGTGTATCTTGTCTTTACCATGAATGATTTTCCTTGGTTAACAATAATTGTTGTTTTTCCAATATCTGCTGGTTCATTAATGTTATTTCTCCCGCATAGGGGAAATAAAGTCAATAAATGGTATACTATATGCATTTGCATCTTAGAACTTCTTCTAACGACCTACGCTTTTTGTTATAATTTTAAAATGGACGATCCATTAATTCAACTGTCCGAAGATTATAAATGGATCGATTTTTTTGATTTTTACTGGAGAATGGGAATAGATGGACTTTCTATAGGAACTATTTTACTGACGGGATTTATTACTACTTTAGCCACTTTAGCGGCTTTTCCAGTTACTCGGGATTCCCGAATTTTTCATTTCCTGATGTTAGCAATGTACAGCGGTCAAATAGGATTATTTTCTTCTCGGGATCTTCTACTTTTTTTCATCATGTGGGAATTAGAATTAATTCCCGTTTATCTACTTTTATCCATGTGGGGTGGAAAGAAACGTCTGTATTCGGCTACAAAATTTATTTTGTACACGGCAGGAAGTTCTATTTTTTTATTAATAGGAGTTTTAGGTATAAGTTTATATGGTTCGAACGAACCAACATTAAATTTAGAACTCTTAGCTAATAAATCCTATCCTGTTACACTTGAAATACTATTTTATATTGGATTTCTTATTGCTTTTGCCGTCAAATTACCGATTATACCTTTACATACTTGGTTACCTGACACCCACGGTGAGGCACATTACAGTACCTGTATGCTTCTCGCTGGAATCTTATTAAAAATGGGAGCCTATGGGTTGGTTCGAATCAATATGGAATTATTACCCCACGCTCATTCTATGTTTTCTCCTTGGTTGTTGGTAGTCGGTACAATCCAAATAATTTATGCAGCTTTAACATCTCTCGGTCAACGTAATTTAAAAAAGAGAATAGCCTATTCTTCTGTATCTCATATGGGTTTTATAATTATAGGTATTAGTTCTATAACGGATCCTGGACTTAATGGAGCTATTTTACAAATAATTTCTCATGGATTTATT
+
IIMLLJRJIMJPSNSSRKSOSJKICA@AMILJPSSNPMLSQSQOJSPSKFNSNOQLNNROLMOMHSMNKKJNJSLMICB@NISLPFIJHJIHGIGLJGGHJPNNHHLJSOSKSKFJJSKHGASPOJSRNSPKJSD<AISSSSLJSGIBCAAB87.,++.PJQNJOPIMISLOSSOMRSMPNPOOSSJNKJLLSQOJKLMNKSNJNPNOLGDEEDNJDFNMMSNNLNKLNPSPMJLQLQMMKLNNJIJSSQOSISSIKOKCDDG;E<;;;>FCFEGHMSPISLMKIIIKKISFKNKIJIMJSLSJQSIILIJIOJIMOLJJLHSNMHNILKRNJSLMQSMKJILKKRJHOMKJMJHFHGEIKNMMMSMLQSSJIILMIQPKNJPJFBDDEENJIGKGGDMKSSMLIIDSMSGCAAAEGKHJHIIJISKHIJGIKGHLNKSMSMMLILIKIGKKKNLKIIJMHHJIJLNGJIGEOJKRIKHIHLGKIIHOGFHHGHNOLH?>>=8773.,,'(.((,*,*'(3AFHBABHIKLGJHHKIHJJHIMNKHPGFG>>>>?DEC@???@SKMLPSLLLDD<<;;<CCDIFEEJGEBSSJKIIG@:999:HHIIILKKHGJKKQLJIEBAABEAC@A@ACKKKJIJMKJNJISSSKRRSNSNLSLKMSSOKSKLMKMJIKNSMKKJSSNNSJPMKSMIPN8877;<<<;<DBBCFEHLSSSLSSOKQIKLJILJKNNKMOMKSLKMLNRLJPPIRSOIMQPKJKJSRMSMSSNSMLSLNSSLLLSLSLKISJSSPIOJQMSLSOSSSKSMSNSSSKLSLKOKMNLLSSSOSNPNLSNNMLSSKKQLJLLSLKLMNKJJQKSROSSOKPSSLSPPONLMMLSJLQOMPNSNLSQRSSNOOQMSJLNOLPSSSSSOMSOPOSKKNKQMLSLILSOSJSNINIMMSMKOLSSLSNLSSLNNKPPHNPKKILSKPKQSHE?CCDFJSPSJISKSSQJOSNNSNILJSKPRJSNKNJLOQMI==<=988ILSJKKRSSOMSCDCBCSILLJJJIJPKKSKSNRKJKINJSSSNSSSRPQSKSSOOSQSJSFGJIIGCFMNKB7421,'%&'(15465658:??B65555DDDJOSSSJLSKSKKIJOSPMSSSNNSSOSOKOIJINMSOLOMPSSSRNSFGSSSLKPMMSLSLOLOIOLHJNQSLRJNLNKIKPOP
@134_45CNXP_1
ATGCTAGCTTTTTGGCCTAATTCTTCTTCTGATGATCGATTTAACCTCTGATCAAAAAGATATACCTTGGTTATATTTCATCTCTTCAACAAGTTTCGTAATGAGCATAACGGCCCTATTGTTCCGATGGAGAGAAGAACCTATGATTAGCTTTTTCAGGAAATTTCCAAACGAACAATTTCAACGAAATCTTTCAATTTCTTATTTTACTATGTTCAACTCTCTGTATTCCTCTATCCGTAGAGTACATTGAATGTACAGAAATGGCTATAACAGAGTTTCTGTTATTCATATTAACAGCTACTCTAGGAGGAATGTTTTTATGTGGTGCTAACGATTTAATAACTATCTTTGTAGCTCTAGAATGTTTCAGTTTATGCTCCTACCTATTATCTGGATATACCAAGAAAGATATACGATCTAATGAGGCTACTATGAAATATTTACTCATGGGTGGGGCAAGCTCTTCTATTCTGGTTTATGGTTTCTCTTGGCTATATGGTTCATCCGGGGGAGAGATTGAGCTTCAAGAAATAGTGAATGGTCTTATCAATACACAAATGTATAACTCCCCAGGAATTTCAATTGCGCTTATATTCATCACTGTAGGAATTGGGTTCAAGCTTTCCCTAGCCCCTTTTCATCAATGGACTCCTGACGTATACGAAGGATCTCCCACTCCAGTCGTTGCTTTTCTTTCTGTTACTTCGAAAGAAAAGCAACGACTGGAGTGGGAGATGTCGTATACGTGGCGGATCTGATGAAAAGGGGCTGACAGAACCCAATTCCTACAGTGATGAATATAAGCGCAGTAGCCCGGGGAGTTATACATTTGTGTATTGATAAGACCATTCACTATTTCTTGAAGCTCAATCTCTCCCCCGGATGAACCATATAGCCAAGAGAAACCATAAACCAAGATGCCCCACCCATGAGTAAATATTTCATAGTAGCCTCATTAGATCGTATATCTTCTTGGTATATCCAGATAATAGGTAGGAGCATAAACTGAAACATTCTACGAGACAAAGATAGTTATTAAATCGTTAGCACCACATAAAAACATTCCTCCTAGAGTAGCTGTTAATATGAATAACAGAAACTCTGTTATAGCCATTTCTGTACATTCAATGTACTCTACGGATAGTGGATCAGAGAACATCAGTGAATAATTGAAATTTCATTTGAAATTGTTCGTTTGGAAATTTCCTGAAAAGCTAATCATA
+
EHGFLJMMKJSKSEGFFKKFDDMSJKKGDDEPJIMNHHFGA4,,GJHIFHKHFFJFMLKJGJIOJSLPKGIJJLKPQRLOSOSNONKPKGHJKSJSJJNHIS-----DDKSKQNPSNLSLLMIHJKLMJSHIILJNLIRIQMKJSJLKLFG?2000005=>FLLNMLKGJJHKJHIJLSKKKNIIBCBBB::::9@DHSOGFHEDFIKJFCDDBDDBBEFHMJLNNOKSKLQJSICCAIIIGHJGHFHISKJKKSONKKLIKQILLHKGJJHKKJNOIILQKSOPNJFDFGFLHMIIJJKMRJLMQH;;;>EGGFDDC@;<<<<BIGKLIEEEDCFGFHJHRLLSNILSJLLFDFIISILOKLHJLJSKIGGKISMLOKGHQJOOLSOISJSHHKJMHNSNSRKGFFGHLLMSMSIFFDFEJKSHMKHHEEFHGFFHIIKSMHKLLCD666DLFKPIIGHEFFFFBB<997;;;<AIHSKRJIGEDDEFFJGIGGHIMGIKFGCFEEECCCCCEDCDHLJG=====D=<<CDJNGJGGEEDEEGGFFFGHIGGHEFGECFHGJHIFFEFFEDC<4EEGIHIPHIKIKHDBBABCFGIHKGHGGDFGF@@?@EDGHFFEFFIGJIED@<FH=>FCCGFFIHECCFG<=<<JGGOFHHJIFFHEEEEDFFMSMSSM??<45EGIJGHEBBE>>???JDDDC>AGHA===B??@AHHIKHLKJCCB????>>?CC>??:1/*(((''&'(,,,)(''(((((&'',,--.234332.+*(())*5578789::<<=BBBBDA??=;;6532)&%####$$$$%)*/;::9<>BCBBA:HB@@BBDGEFECBB@ADECA@A@>CC@CC=998886210011125.*))-;;>BBBB@=;;888888=BBDDIEKF@<;920+&%%%%%&&&%&*..7<==>>@@?>>==<=><<=9999996223>@?<111045479**923?@DFEDDCCCCDCEBABBCCFGFDCC@??<;989:77760/,)&&%%&'(),2334558:<==>A@>?=>ADC@@@?BCCDGJRGBB?<;:3211239;=??<;983346:65442030111333...5=::;:866778;;;;;>=>?>>>>>>=;9651.*'%$$##$$&&$$$$###%&'%%$$$%'&&&%%&&'&$$$#$$%&%'-..////..01157777789999:<=@?><;:::<=<8
@135_45CNXP_1
AATCGCAATAATCGGGTTCATTGATATTCCTAGTATAGTAGATGCTATCACACATACAATCATACTCAATTCGATGGAATTGTTTGATCTTAAAGGGGATATTCTATAATTTCGCATGTGAGGGGTTATTTCTTGGTTTCGTCCAGTCATTAATAACTTGATTATTTTTAGATAATAGTAGATAGAAAGAACGCTCGTAAGGAGTCCTATTGAAACCAAGAAATATAGGCCTGCCTGCCATCCACACCAGAATAAATAGAGTTTTCCAAAAAAACCTGCTAGTGGAGGAAGACCTCCTAGGGATAAGAGACATAGAGCTAAAGAGAGAGCCAAAAAAGGATCTTTTGTGTATAATCCTGCATAATCTCGAATGTTATCAGTTCCGGTACGTAGACCAAATAATATAATGCAAGCAAAAGTTCCTAGATTCATGGCGATATAGAACAGCATATAAGTTATCATGCTCGCATATCCACCATTTGAGTCTCCAACAATTATTCCAATAATTACATATCCGATTTGACCTATGGACGAATATGCAAGCATACGTTTCATGCTTGTTTGAGTAATAGCAATGAGATTCCCAATATCATGCTAAGAATAGCTAGGATTTCCAGAAGAAGAATTAGGCCAAAAAGCTAGCATA
+
@OGHJFFEFFJIJJSOKILMSNKLOOSOOSRMJMJILLJKMIFMIFKPKSMIIKKJQOHOIPMMMLIIJOMJJLKSRKKRIELPS@??>=0+*+.2BEHFGLKNIKLJJMKORPRJPMJMKKKORSKSKSPLSKJJKLSIKSKJQMSLPSKJNMOJSSNSPSSOOMPLKSKSMSIONJIIKKRRIKQQJLMSGGHHCC?=>>?FCBBBDABCCHIHKJLEMSQNNIMLHSKSIIMMBFKIILPPSMMORJKMPKPPKILSKKNJOMH<=HKSSSMJSMLSNPIOSPIHJILQNIS777IQJIIM?:788@JHNHIHIJEGFNKSOQLLSSNEGASIKISJJSSSSNKSKOIOJSMOLKJSNSSKOSONIOSLMSOQKNKJNLOSNLPMSFJF?=><<<<ENLSKOJHJKRHCBCBCBOKISLKHI87778<B<>==DEEGDHGHDFIJFSJKSSOSSJIJOMSKNJLRLKKIJJPPFIGFGFFDE?><==FJSHMJKKJSJJJNJKJLNKPJMOLNHH9899:SMKLLGGGFFFFGINLJLOKMHKJIKIHMLOMNKKIPHNSSLNLLJJLGKEGLHLMIGHD@,))))KLSIJGHHGAIKHJGIIGHHJKGH7:45GHMJKQIKHJHEBCDFEGMLPRKGJLHSH
@136_45CNXP_1
CGTACGTAAACGACTCGAAGTATGGGTCTAGCTTATTGATACGTTACCGAAAACCTCATTTGAATAAATTTGGGAGTACATTTTATTTTTTTTATTGACAAGTACTCGTACTCAAAAAAGTTAAAAATTTTTTATTTATATATTTTTTTTGAGTACGCGTTCTTTGGACCTGGTGTATCTTGTCTTTACCACGAATGATTTTCCTTGGTTAACAATAATTGTTGTTTTTCCAATATCTGCTGGTTCATTAATGTTATTTCTCCCGCATAGGGGAAATAAAGTCAATAAATGGTATACTATATGCATTTGCATCTTAGAACTTCTTCTAACGACCTACGCTTTTTGTTATAATTTTAAAATGGACGATCCATTAATTCAACTGTCCGAAGATTATAAATGGATCGATTTTTTTGATTTTTACTGGAGAATGGGAATAGATGGACTTTCTATAGGAACTATTTTACTGACGGGATTTATTACTACTTTAGCCACTTTAGCGGCTTTTCCAGTTACTCGGGATTCCCGATTTTTTCATTTCCTGATGTTAGCAATGTACAGCGGTCAAATAGGATTATTTTCTTCTCGGGATCTTCTACTTTTTTTCATCATGTGGGAATTAGAATTAATTCCCGTTTATCTACTTTTATCCATGTGGGGTGGAAAGAAACGTCTGTATTTCGGCTACAAAATTTATTTTGTACACGGCAGGAAGTTCTATTTTTTTATTAATAGGAGTTTTAGGTATAAGTTTATATGGTTCGAACGAACCAACATTAAATTTAGAACTCTTAGCTAATAAATCCTATCCTGTTACACTTGAAATACTATTTTATATTGGATTTCTTATTGCTTTTGCCGTCAAATTACCGATTATACCTTTACATACTTGGTTACCTGACACCCACGGTGAGGCACATTACAGTACCTGTATGCTTCTCGCTGGAATCTTATTAAAAATGGGAGCCTATGGGTTGGTTCGAATCAATATGGAATTATTACCCACGCTCATTCTATGTTTTCTCCTTGGTTGTTGGTAGTCGGTACAATCCAAATAATTTATGCAGCTTCAACATCTCCCGGTCAACGTAATTTAAAAAAGAGAATAGCCTATTCTTCTGTATCTCATATGGGTTTTATAATTATAGGTATTAGTTCTATAACGGATCCTGGACTTAATGGAGCTATTTTACAAATAATTTCTCATGGATTTATTGGCGCTGCACTTTTTTTCTTGGCAGGAACGAGTTATGATAGAATTAGGCTTGTTTATCTTGATGAAATGGGTGGAATGGCTATCTCCATTCCAAAAATATTTACAATGTTCACTATTTTATCGATGGCTTCCCTTGCATTGCCA
+
<;;;;=<0//,)''''89=====989:;<<;:>>>;<<<=GFOMLKGIILLJJOKQGD@ID....-41,,2*+./)(((()(''%),;??BDHFGH@@AAHEEDA=:::;::888=HSOLJKFDFJJIEFASSNSNPMSLPKRG?HISSSNHJQKJ65555BBF@=>BBPJJOHPKMNJSNSSKSNKMQSKSLSJJLPSSNQRSSKNSSNSQKJLPPJOSPKMMNLPKOSLGHJFHEEAD>=<<>>CDEHJJHOISPPIIIIFFFHJIGKSNGPKKFEFFA???@KKRSSSNHGIHIMKKFFHJBPIJHIBAAAB0../11455DHFILJFFIEFJKLHIIKMLOJLIHHIGICSOLKQLKSIHEEEFGHLISHLRLJIHHHMKIHRMOLSHOGJQSNLLLHHGEEGSISSSQIHDESLRLNHJGNLGHLIKLKSHGHGFHFECCDDKMJKJIJHGGEJINMOHLFGG>???EIHPLIKKHHGIILJHPHHHHJPOHFEFEGGKSSFGEIIHGEHHEGEFFIGKEEFDKJKKMFCAHHLJGGGIIHGEHGFFJLFFCB@?@AA<999BDBAAABEAB@<=611,****:;=<99998:8::<A@@B?@@AAAGEDIFDGIFFGHEKJGIDB@@ACEGEBBBEHJLMMGFFDDEFEBBBBCDFEDHLID@@>??A?@OKKMKHMKKKOSKKNNMIOSJKPPSQSSLHGHLHMSISONLNMSRSSSLOSNMSLKKNHJHJOSEKIJMMIJLKSMNJLOSKLKKLSPHHIGPKSLQSPSSLLSPSSSMNMNKMPSSSOQKMKKMMJNINNSPLMSLLNJNNOMSPSNSMPSSSKLSSJLQKKKMSLSSNDDDDDNLMKSSSSJKSSSQLSSKMJOKJKSOHSJBBEFD?>?=>FKGA@@?@BIGSNLRSJNPKONMMKKSOMRMOLKIKIKSLRMJKSLKPSQKKKLNSRPSMMQMLSKOKHKNJQOJSMSLIRSKKLMPKSKMLPOHLLQOSPEISHKL>:<:)=BGGLHSSSIILHHJJIKPKJPONIKNLMSSLKKKSHMMHLJKKKJGNJJSJIQKLPKIJKOKIINJSJIRLQMKSQSLJKSJJHIIKKLCHFLSMSKLNIPHLIGSJLNSKKOSMNMLRSLJRLOJHJGKSONKQLPKNONJSQNMSKIOPJLNKKKKJINOONSNMNKLOOKHQNSKLKIKQSKLONPPKKSSNSNJSSLIKGLMSKJSKNNKJKIHLIJLFANSS>7778JLGNRNLKJGHGJQLMNPLGIHKKMPSHOHSSSPSSJNJSOQKJLQNMJJJCSHHJJIJKJJKKJSSSPSJLNKSNB.....JHIGINHJIRGHHHJNLKGEHEHGJKJHGHNEDISIMSJG
@137_45CNXP_1
AATCGCAATAATCGGGTTCATTGATATTCCTAGTATAGTAGATGTAGGCTTATCACACATACAATCATACTCAATTCGATGGAATTGTTTGATCTTAAAGGGGATATTCTATAATTTCGCATGTGAGGGGTTATTTCTTGGTTTCGTCCAGTCATTAATAACTTGATTATTTTTAGATAATAGTAGATAGAAAGAACGCTCGTAAGGAGTCCTATTGAAACCAAGAAATATAGGCCTGCCTGCCATCCACACCAGAATAAATAGAGTTTTCCAAAAAAACCTGCTAGTGGAGGAAGACCTCCTAGGGATAAGAGACATAGAGCTAAAGAGAGAGCCAAAAAAGGATCTCTTGTGTATAATCCTGCATAATCTCGAATGTTATCAGTTCCGGTACGTAGACCAAATAATATAATGCAAGCAAAAGTTCCTAGATTCATGGCGATATAGAACAGCATATAAGTTATCATGCTCGCATATCCACCATTTGAGTCTCCAACAATTATTCCAATAATTACATATCCGATTTGACCTATGGACGAATATGCAAGCATACGTTTCATGCTTGTTTGAGTAATAGCAATGAGATTCCCGAATATCATGCTAAGAATAGCTAGGATTTCCAGAAGAAGATGCCATTCATTTGATAAGAAATAAAAAGGAATATCGAAAATTCGAGTGGCTAAAGCTAAAGCAGCTACTTTCGAAGTAACAGAAAGAAAAGCAACGACTGGAGTGGGAGATCCTTCGTATACGTCAGGAGTCCATTGATGAAAAGGGGCTAGGGAAAGCTTGAACCCAATTCCTACAGTGATGAATATAAGCGCAATTGAAATTCCTGGGGAGTTATACATT
+
IFJJNFJJLILILLJIJIIMOQJKSKOLSLSJNHLL>>?;:9832-,*((()))14<>@FMSIHHIFLKLHGGFHHKKRSHSIKPSGMGKIIKBGD@@BBESKNHEHNSOJKIJKNJKJSHIJILKIIHIKJKPORILLSLILSJKLIGLOKJIPNRSMSIHEHHGMSSSLONSPRPSLSQEDDACGGFFFELHHOMNHIIIFGELJJISSIIKIHLHIHGJKSJLLOJOSLLJSMMJLPSSLINJHIHMINIIHILHKSIKEINHGEHE?=*))*?FJHGHHJOKSJKKINHF?C:5555??ISSKIJIHGHKJNJJMLSIQKHISLOSKKLNLLGEOISSSMIJFD/....CIRKNQSOIIOGJKRLQISNSKOJSOQHHHIGFB;:::;GOHHHNJJGHMJLMOSMOJMIPJLJLLLJIMSISLIKJKHJINKGIJDDEDEIHILHHNIKJINMKSSSLHSIKNLHIJGJFNPHOKSRKKKMJNJJPMJHKILPRSHSIQJIKKHILJKIGGEEGFGFEEDGLMMKFIKHHFHFDDEFGSJHIJIKKQGHEGIHGKIHIGHJMJNKNIJGIGDGGDEFHHKOHIADDADEHNIKLGGDFGGGKHGGEGGGLQINNIDJGGLIKMPLJHGIGGIJMSJNSKMIIIKGLJIE?D>JRGRKJJIIHIHHMLJJHCFEFGHLJSLMHFEIHMPKHGGGHFHJKJIMJHJKKIJSMONONKSSLMKIIIJSLKHNNGJKJJFIIIHNIGIHHHQIMIHIIKIEGIFLGCCBB?D@IFHDFHGEKOGFJSIKIMHLIGHHFFGOKKIHHIHFGIMIKJIMIIJIEDDCEEOFSLLJLMMN@@AALJGIGFJGJIJ
@138_45CNXP_1
CGTACGTATTTTGGCCTAATTCTTCTTCTGATGATCGATTTAACCTCTGATCAAAAGAAAAGATATACCTTGGTTATATTTCATCTCTTCAACAAGTTTCGTAATGAGCATAACGGCCCTATTGTTCCGATGGAGAGAAGAACCTATGATTAGCTTTTCAGGAAATTTCCAAACGAACAATTTCAACGAAATCTTTCAATTTCTTATTTTACTATGTTCAACTCTCTGTATTCCTCTATCCGTAGAGTACATTGAATGTACAGAAATGGCTATAACAGAGTTTCTGTTATTCATATTAACAGCTACTCTAGGAGGAATGTTTTTATGTGAGTGTCCTGATTTAATAACTATCTTTGTAGCTCTAGAATGTTTCAGTTTATGCTCCTACCTATTATCTGGATATACCAAGAAAGATATACGATCTAATGAGGCTACTATGAAATATTTACTCATGGGTGGGGCAAGCTCTTCTATTCTGGTTTATGGTTTCTCTTGGCTATATGGTTCATCCGGGGGAGAGATTGAGCTTCAAGAAATAGTGAATGGTCTTATCAATACACAAATGTATAACTCCAGGAATTTCAATTGCGCTTATATTCATCACTGTAGGAATTGGGTTCAAGCTTTCCCTAGCCCCTTTTCATCAATGGACTCCTGACGTATACGAAGGATCTCCCACTCCAGTCGTTGCTTTTCTTTCTGTTACTTCGAAAGTAGCTGCTTTAGCTTTAGCCACTCGAATTTTCGATATTCCTTTTTATTTCTTATCAAATGAATGGCATCTTCTTCTGGAAATCCTAGCTATTCTTAGCATGATATTCGGGAATCTCATTGCTATTACTCAAACAAGCATGAAACGTATGCTTGCATATTCGTCCATAGGTCAAATCGGATATGTAATTATTGGAATAATTGTTGGAGACTCAAATGGTGGATATGCGAGCATGATAACTTATATGCTGTTCTATATCGCCATGAATCTAGGAACTTTTGCTTGCATTATATTATTTGGTCTACGTACCGGAACTGATAACATTCGAGATTATGCAGGATTATACACAAAAGATCCTTTTTTGGCTCTCTCTTTAGCTCTATGTCTCTTATCCCTAGGAGGTCTTCCTCCACTAGCAGGTTTTTTTGGAAAACTCTATTTATTCTGGTGTGGATGGCAGGCAGGCCTATATTTCTTGGTTTCAATAGGACTCCTTACGAGCGTTCTTTCTATCTACTATTATCTAAAAATAATCAAGTTATTAATGACTGGACGAAACCGAAGAAATAACCCCTCACATGCGAAATTATAGAATATCCCCTTTAAGATCAAACAATTCCATCGAATTGAGTATGATTGTATGTGTGATAGCATCTACTATACTAGGAATATCAATGAACCCGATTATTGCGATTA
+
...--22..../))**+6::=>?A@AB<<<>>++++)))).29::;660001*))*-545348:888::::DCDCBDDFIHAAEBECCDKEFHFGFEJH?FLHGS===<5644437;;*((((889:99886777;EEECCDBBDJJCDDCDDHBB?=:;=??FOIGLHF>>>>?JGHFMIJJFJHIECFEOKSG=67CDFG@@@?@HKIFECCDBE>779@@>?>DA@AABHFKHGGHHHAAC<854577B?66888@@@ACCGOHIIFDFFHGJGDEEDDD??HEECEEFFN433334GHHGIGKLPKGIJJFGGF=<50?FCA:8,))))*$###$$&*/03HNKKKJHHLGGGFFGHFJCCCCGHIHJKNOHFJNQHEEEEFGEGHHJJDD?@>>>HFINIKEE<::;:GGDEFA>>>>AFGGLICAAAACDEDDFEGHKSMIJKGHFFGJHHJHDEDEFFDCCDEJKC@?=>?BCHHHFGEEDEEKFGDFEDEFFFEHGHRNHHGIGFHGKPFDAAA>=?>>KHB@BJNSPLNSSMIISEEFDECDE>====ACA?;<9==,++**+)))/:GHLEGKJHHSMLNKKJFGLJJKLPMJGLHJIIIJAGSB977844220..//4E=@BBOK=AFEC?EHIGLHNRKJJHJHBABBBBGGJFINHGHC?@44477???IHJKLGIFGG86426<;BHKSF>>?MIIKJNKJJKKQLOJQSHJJHIGAESKHSJSLGIEHMJ333333333<HROJHIJJLSJOKSHOQMRSQQJKSISLPJLSJQMJKOSSSLJQLLPINSQPKSGHLQOSSSMSMLKLNKOKSMMJJKJKOKNNLKODAEKLKLKSJSNKMGOMKLJJKOSKNMQMJS99966777MNSMNSKKJHQOIKRPOLHSLOSONMMLPLGA@@@AKJMSLSOILPLOSNSLMLJIGJMPPGKNSMNSNNPLRSSONKLJLSRSLSMLJSMJLOSEGDC98889KISNISSSSSKMSKJKKIOJPJIPQLOQOPMSPHKMSCDJJPSLSNKSLPOMFEFFEMHJILOHILMSLONKQKIHKKSSSPLKJMLSSSROSPSHOKLKMHADIMLKJJJNJLOSSSNIM>=2239;?=;;;9:;AG>@M@????922227?EEJSMNNOLNSLKQKPSSOLE@@@SRMPNLMOJNNPJSSKSSPSOHFFEHNGELHHSQKJIONKNSNONJEEBCCEFSSFFFF?@@@ALJJKOIMOKJPHIIMKSNRSNQSMJJLPIONKJQSKJLON)((((B*)))*5GCHPIGIC=@AABCGHJSOMQPSHMKMSLSKMILHLMOFMSJIHJJSIOOIMRLJKIHNOJIJJIHHJJMSJLKIKIKJSPIMLJJOQNHKKSLMLMSKQLJOPOSKHJLGSKKIHHFEJLSMJIGJIHI
@139_45CNXP_1
GGCAATGCAAGGGAAGCCATCGATAAAATAGTGAACATTGTAAATATTTTTGGAATGGAGATAGCCATTCCACCCATTTCATCAAGATAAACAAGCCTAATTCTATCATAACTCGTTCCTGCCAAGAAAAAAAGTGCAGCGCCAATAAATCCATGAGAAATTATTTGTAAAATAGCTCCATTAAGTCCAGGATCCGTTATAGAACTAATACCTATAATTATAAAACCCATATGAGATACAGAAGAATAGGCTATTCTCTTTTTTAAATTACGTTGACCGAGAGATGTTAAAGCTGCATAAATTATTTGGATTGTACCGACTACCAACAACCAAGGAGAAAACATAGAATGAGCGTGGGGTAATAATTCCATATTGATTCGAACCAACCCATAGGCTCCCATTTTTAATAAGATTCCAGCGAGAAGCATACAGGTACTGTAATGTGCCTCACCGTGGGTGTCAGGTAACCAAGTATGTAAAGGTATAATCGGTAATTTGACGGCAAAAGCAATAAGAAATCCAATATAAAATAGTATTTCAAGTGTAACAGGATAGGATTTATTAGCTAAGAGTTCTAAATTTAATGTTGGTTCGTTCGAACCATATAAACTTATACCTAAAACTCCTATTAATAAAAAAATAGAACTTCCTGCCGTGTACAAAATAAATTTTGTAGCCGAATACAGACGTTTCTTTCCACCCCACATGGATAAAAGTAGATAAACGGGAATTAATTCTAATTCCCACATGATGAAAAAAAGTAGAAGATCCCGAGAAGAAAATAATCCTATTTGACCGCTGTACATTGCTAACATCAGGAAATGAAAAAATCGGGAATCCCGAGTAACTGGAAAAGCCGCTAAAGTGGCTAAAGTAGTAATAAATCCCGTCAGTAAAATAGTTCCTATAGAAAGTCCATCTATTCCCATTCTCCAGTAAAAATCAAAAAAATCGATCCATTTATAATCTTCGGACAGTTGAATTAATGGATCGTCCATTTTAAAATTATAACAAAAAGCGTAGGTCGTTAGAAGAAGTTCTAAGATGCAAATGCATATAGTATACCATTTATTGACTTTATTTCCCCTATGCGGGAGAAATAACATTAATGAA
+
MSSRSKSSRMMMNLSPMOSOSSINJQCSJQNNSKNMMLPQJISJPRNJMSSQSOSSOSMMQOOOJKSLSKSKSRROKQSPJOHSOKMJMPLSMKRSLSMSILSSJKSRKMNNKSKNJNKPSSOMSKNNQQMSLLJSPKOSJLSOJLKSLNNSKSPHFNSNSSLSNRPSKSSQJLQKLSSSNISOMOSSLRSLPRPRSJKNOHSKRIRMOIQKKSSNSLSOININGHHKKJJLCAAAEDA==>NOLSLMLOLLJKOMSLRDBFEILSMSSQOJJKPSSNSSKRSLSMNNSOOQSROSSKMMSSPSSQSQLSQNMNJSMMKSQJRJSKSJSORRSSSNJOMSLSNSJFFGJJNFNJKLNLOKISMMLBBAA@EFHM>===;>DCDFINKNJNKMSQSOESJJIKSSKSMNNSONSPMKSMMQSMLOSOSHSMISNSLOSOSJJJGJJK66---<DDDFJKQNIAKNIKLHHKGKPNNKSJSLSNMHIGKNJIJGGGGOONNMOJQJNKSNSNQSKIPRKRQLHLJISIPLSLLRQLJJKKHKKILKLIHHIIFIMKMOHJISOSMKPMJHKMPKLLNJMOJOMKLSILKQRJQOOOPKSMLSLPISLOMMLHLOKJMSMSHIFLLMLNSQONLMMFJMHSSKSHSRJJSLIHOJSJNSGIILJLPJSNJKKOSSNSJPHJPOSROSMQJRSSLDCABB?FEGKPMOLSN;;;;;OPJMSKPPINSLSSHJMILNSSNOJIGHIIOSSGHCCCDE98889BCCA>:::;>RA<:91:LKJQSSSSSMMSLQNKSNSOJSIKNMJSLNKKOLNSOMKISLJNLSSOSJDGHKISSSOHSPPSNSPSIRSJIDCEJHKPSMOJILHISMLSIQNSPSOOHSSSIKSRSSPNSMLHHILMJKSMOSPONNNLMOMMLNOJSPNISSLPSSMSIAHSLSKHLSQHHOSSMIFCMINSOSLQPRJMKSSMNKMMJOJIGCCEEINOOMSSIIEDE71.++)))**-<=<;>DEIHGEFFDGGHKMLG??>766544+))*323BIIJEECCCFSLPJSJNJSMJMOPMSLSJHJJKSNMSSPKKSSSSISSKKMNHKLLSKPJLHIJNSLIQSLSMHIAAA
@140_45CNXP_1
GGCAATGCAAGGGAAGCCATCGATAAAATAGTGAACATTGTAAATATTTTTGGAATGGAGATAGCCATTCCACCCATTTCATCAAGATAAACAAGCCTAATTCTATCATAACTCGTTCCTGCCAAGAAAAAAAGTGCAGCGCCAATAAATCCATGAGAAATTATTTGTAAAATAGCTCCATTAAGTCCAGGATCCGTTATAGAACTAATACCTATAATTATAAAACCCATATGAGATACAGAAGAATAGGCTATTCTCTTTTTTAAATTACGTTGACCGAGAGATGTTAAAGCTGCATAAATTATTTGGATTGTACCGACTACCAACAACCAAGGAGAAAACATAGAATGAGCGTGGGGTAATAATTCCATATTGATTCGAACCAACCCATAGGCTCCCATTTTTAATAAGATTCCAGCGAGAAGCATACAGGTACTGTAATGTGCCTCACCGTGGGTGTCAGGTAACCAAGTATGTAAAGGTATAATCGGTAATTTGACGGCAAAAGCAATAAGAAATCCAATATAAAATAGTATTTCAAGTGTAACAGGATAGGATTTATTAGCTAAGAGTTCTAAATTTAATGTTGGTTCGTTCGAACCATATAAACTTATACCTAAAACTCCTATTAATAAAAAAATAGAACTTCCTGCCGTGTACAAAATAAATTTTGTAGCCGAATACAGACGTTTCTTTCCACCCCACATGGATAAAAGTAGATAAACGGGAATTAATTCTAATTCCCACATGATAAAAAAAGTAGAAGATCCCGAGAAGAAAATAATCCTATTTGACCGCTGTACATTGCTAACATCAGGAAATGAAAAAATCGGGAATCCCGAGTAACTGGAAAAGCCGCTAAAGTGGCTAAAGTAGTAATAAATCCCGTCAGTAAAATAGTTCCTATAGAAAGTCCATCTATTCCCATTCTCCAGTAAAAATCAAAAAAATCGATCCATTTATAATCTTCGGACAGTTGAATTAATGGATCGTCCATTTTAAAATTATAACAAAAAGCGTAGGTCGTTAGAAGAAGTTCTAAGATGCAAATGCATATAGTATACCATTTATTGACTTTATTTCCCCTATGCGGGAGAAATAACATTAATGAACCAGCAGATATTGGAAAAACAACAATTATTGTTAACCAAGGAAAATCATTCATGGTAAAGACAAGATACACCAGGTCCAAAGAACGCGTACTCAAAAAAAATATATAAATAAAAAATTTTTAACTTTTTTGAGTACGAGTACTTGTCAATAAAAAAAATAAAATGTATTCCAAATTTATTCAAATGAGGTTTTCGGTAACGTATCAATAAGCTAGACCCATACTTCGAGTTGTTGCTAGCATA
+
NLSOMSJSLQLSQISOSKMSOSKNOSQQOQMSKSSPMNMSNMROSNNMOKSSSKMSOLKLSSMSJMJSSSSJSKPJSPMNSOMINSKLMPSJPKQNJKHLLSQSMMKSSROOSNDHKJNSJPSNSGSEDIKSMKKRSOSSMJQLPMLSOONMQSSSOSSOSQPLSSNSSSLRSPKJSOSKSJMOMSNSLMPOSMSQQOSSMKPSQHPRSQPMIORSSJNNNMKLNSOPOSOSNSQLORSLSSOSNSPMRQSSKKMNJKJHMIMPLSLQSSQPJOLNLQRKSOOHKOSPOPSPSPSNSSSSOSSOSPSSSSNSRSOOOJLMKSJJNJOMSPNLSJIRJKQJNKPSQMNNKNSSIKLMSIMMLLOQSKSMSOSLMONNJSPLSNLPSSSINKKISSOMJJKFHKKJKJKNLSPNQNNHEDJJJILOMSLSOKMLKSLLISOSMHPSLLOSPMSKQHNOISPJCAB@><72)''''''(0188GKGGIJIGKMKNGIIKLKJJFIFHOOSLLHIIG9666PKJIKLKLILHJHIHILIFMSIKLMJNPMJNLSKLNJLKKLJPNRSMQNSIKLMOILNPLPMKKQHIINQSBBBB88888NIMJKNRPSOIIJIJGEHKLKPKMKKSQKJLNOLLOKLLNHKLLPNMMHSMJPMJLJMKMIHMLHPSNLLISMSSNMKNMMJOMSRKJKJNJGHMGGJ<9:JKKLMLSJLKIJKILOKSJKKNORMPSSSKLSKMQKSSOLJHSOSNMIHFFFIE*))+IKKHHCEEPPNSOPLBKMLPNMQSNOSSLLPQJNIPOKLLKMIIQJJLLLMSSSLMMRJOJISMKLGEIQJSOSMMSOIMMLIMLNSONMMKSSILLSMJKGMIJNPMMSNMKLPLJSQMSRSQMPOIOIMNSNMJRHLNMJLKHPMNNMNQKNLKPKMPISKSLSSMSLMSKKSROMPSIRLPNSL@DOPQSSSMSFPKPKMSMSLKSLKJLJMGKNJSNMLSSPSOJSMLSSOKNPSJOLSQMQMMSORKOPJINOSRRSKNIOLSMISJJJMKNLKKSLLSLNSNIOOJMSKKKJSPMPOJMSNSRLLOSLLMLRNLJKOIOKMMSPOMSOKMJRSLKPSSNNRSSSMKSJJQNNMKSKKMILSQOOINPSSSLLNLLILSSMRSKKLOSSLNJKNLPQOFSQMJJHLSSRSOMHKLMLJLSKSJRSKPPRMFIGGIIIIHFJKJJD?BMPSSSMJKMMPJKMJLMIJJGEGHIGEEGHDSSSNSILISFDDGDGJQFDB?@=;9>ASSSOOFEJPPNLMNLJGHFKMLKLROJIMJLKFGFFGKNNHGGHIHKKLOHHKFGJKNKIFIGEFGHHKIKIGHKHKJINNKJJHIKSF
@141_45CNXP_1
AATCGCAATAATCGGGTTCATTGATATTTTTAGTATAGTAGATGCTATCACACATACAATCATACTCAATTCGATAAAATCTTGATCTTAAAGGGGATATCTTATAATTTCGCATGTGAGGGGTTATTTCTTGGTTTCGTCCAGTCATTAATAACTTGATTATTTTTAGATAATAGTAGATAGAAAGAACGCTCGTAAGGAGTCCTATTGAAACCAAGAAATATAGGCCTGCCTGCCATCCACACCAGAATAAATAGAGTTTTCCAAAAAAACCTGCTAGTGGAGGAAGACCTCCTAGGGATAAGAGACATAGAGCTAAAGAGAGAGCCAAAAAAGGATCTTTTGTGTATAATCCTGCATAATCTCGAATGTTATCAGTTCCGGTACGTAGACCAAATAATATAATGCAAGCAAAAGTTCCTAGATTCATGGCGATATAGAACAGCATATAAGTTATCATGCTCGCATATCCACCATTTGAGTCTCCAACAATTATTCCAATAATTACATATCCGATTTGACCTATGGACGAATATGCAAGCATACGTTTCATGCTTGTTTGAGTAATAGCAATGAGATTCCCGAATATCATGCTAAGAATAGCTAGGATTTCCAGAAGAAGATGCCATTCATTTGATAAGAAATAAAAAGGAATATCGAAAATTCGAGTGGCTAAAGCTAAAGCAGCTACTTTCGAAGTAACAGAAAGAAAAGCAACGACTGGAGTGGGAGATCCTTCGTATACGTCAGGAGTCCATTGATGAAAAGGGGCTAGGGAAAGCTTGAACCCAATTCCTACAGTGATGAATATAAGCGCAATTGAAATTCCTGGGGAGTTATACATTTGTGTATTGATAAGACCATTCACTATTTCTTGAAGCTCAATCTCTCCCCCGGATGAACCATATAGCCAAGAGAAACCATAAACCAGAATAGAAGAGCTTGCCCCACCCATGAGTAAATATTTCATAGTAGCCTCATTAGATCGTATATCTTTCTTGGTATATCCAGATAATAGGTAGGAGCATAAACTGAAACATTCTAGAGCTACAAAGATAGTTATTAAATCGTTAGCACCACATAAAAACATTCCTCCTAGAGTAGCTGTTAATATGAATAACAGAAACTCTGTTATAGCCATTTCTGTACATTCAATGTACTCTACGGATAGAGGAATACAGAGAGTTGAACATAGTAAAATAAGAAATTGAAAGATTTCGTTGAAATTGTTCGTTTGGAAATTTCCTGAAAAGCTAATCATA
+
HISKFKIHFKSLJJHGJIG@??@AC.--)(((+16@CFGEJKJHJHGHHINJJJHKSMMNLNKJIFEEGHI:888----1.//./<=;2--.=EE=A<87,,+++,67BGJIIKHJLLIGIPLONKSKP@>>>?GKOLIJHSJLSINLSLLKOSSSLNOQJJJJSPSMIMKKKLHHFHGIHHGLMOPKLSKHNKSPLNSMMKKGHSGG<:99:AB@DEFHJHLNJIISIILHLSKLPLJLSHIKLMGFLMKHMHLKLKJGIIIIH>=BBASSJRLJEIISILJSMOILKINISLOLHGKOIKGJORKLSOKMPOMLIHHSIMKKGEGDCAG?@IIPMIJBKMJKIRKNILIILJJSPKMOLNINJKLSOSMSNKHMSMMLLJFILGJMGGEGFIIMJLNQSHJKKHGFFFEDGKHNOLHJFGFFHGMGGSIFAAABBEEEEFEFGFFJJMLJMSLIFJIIIKFFDDEEIOKGHFFIGJHMLNGIJGIGJKHFKGGIGHGFDDGJHFHHFGGEHKDEFFINKHDECCDDDA@?@@DIHHFHEFEEEFEGFGJJNHFGGGGMMHHJGGGFIGGFHHIFFGIFHEDBCCEHKJHFFGEEHDEHLIHGE<<;;<<>>><99:::?<:;:;>>?ABDDDEDDBAA@@@@@CDFHMI=<<<>@<9999FFE?99889<<==>?@?>>>@?@@><<<;<=>=;::::A@@ABBBB?DEGGFA@@=9999;<<;;;<:;;;<<;<954555=87778<==<=<;<=>ACC?@=AECA=<:;;2115<@<ABBAAC@=<<<=@B>>>>>@@@@@?@AA@CBA>855569CEFFGGJDA?=<;;<==?@?A@AACFFDB@@AAAAAA@?=<<<??AB?>=>>BBCDBCB@>?>=>>=;876533313446<=<<>>>@?>>=>??AA@AD@??>>AECBB??AAA@@?<<=<<>>=<::;;;=>>?B??>@@DFFFGGECB??>=;::::<BBBAB966669C>>>?>CC@???>?A?==<<>??CB@>>><::99:=>BEBBAAACBEED?>><<<;;<<=@A???>=?>?>CDEEE965658;;99;;<?ABEFNFCCC>;<;;<?>?===<;>==>AACEC@@@?@CA@@@AD@B@A>??>>?><;;;=BEDA@?>>?@@BCC???==<;;8-,,,.::988::<?@?@>=<<<;<===BA====>EHHFCBBBCEBCBB@@@AA?88889BBCFCCB322225@@@BCFIC=<<;<AEF==<=?AAAA
@142_45CNXP_1
AATCGCAATAATCGGGTTCATTGATATTCCTAGTATAGTAGATGCTATCACACATACAATCATACTCAATTCGATGGAATTGTTTGATCTAAAGGGGATATTCTATAATTTCGCATGTGAGGGGTTATTTCTTGGTTTCGTCCAGTCATTAATAACTTGATTATTTTTAGATAATAGTAGATAGAAAGAACGCTCGTAAGGAGTCCTATTGAAACCAAGAAATATAGGCCTGCCTGCCATCCACACCAGAATAAATAGAGTTTTCCAAAAAAACCTGCTAGTGGAGGAAGACCTCCTAGGGATAAGAGACATAGAGCTAAAGAGAGAGCCAAAAAAGGATCTTTTGTGTATAATCCTGCATAATCTCGAATGTTATCAGTTCCGGTACGTAGACCAAATAATATAATGCAAGCAAAAGTTCCTAGATTCATGGCGATATAGAACAGCATATAAGTTATCATGCTCGCATATCCACCATTTGAGTCTCCAACAATTATTCCAATAATTACATATCCGATTTGACCTATGGACGAATATGCAAGCATACGTTTCATGCTTGTTTGAGTAATAGCAATGAGATTCCCGAATATCATGCTAAGAATAGCTAGGATTTCCAGAAGAAGATGCCATTCATTTGATAAGAAATAAAAAGGAATATCGAAAATTCGAGTGGCTAAAGCTAAAGCAGCTACTTTCGAAGTAACAGAAAGAAAAGCAACGACTGGAGTGGGAGATCCTTCGTATACGTCAGGAGTCCATTGATGAAAAGGGGCTGGGGAAAGCTTGAACCCAAATTCCTACAGTGATGAATATAAGCGCAATTGAAATTCCTGGGGAGTTATACATTTGTGTATTGATAAGACCATTCACTATTTCTTGAAGCTCAATCTCTCCCCCGGATGAACCATATAGCCAAGAGAAACCATAAACCAGAATAGAAGAGCTTGCCCCACCCATGAGTAAATATTTCATAGTAGCCTCATTAGATCGTATATCTTTCTTGGTATATCCAGATAATAGGTAGGAGCATAAACTGAAACATTCTAGAGCTACAAAGATAGTTATTAAATCGTTAGCACCACATAAAAACATTCCTCCTAGAGTAGCTGTTAATATGAAAAAAAAAAAAAAA
+
=EEGJIHHKFNSIHGECGFFHLHIMHFEFEIMMSSJLNOPNJGKLIKSKLKKIKPMNNSSMSKSPSEHHRILSIQHISKSSJSIMMEHFK)))>DJLRHLSSSJSSSJSRPOJORQSJPSJMSMSMMSKSOSSRMLSKNLSNSNKJMNSKKSSMSRMNSOSKLJGJKKJOMGLMQKMQMSSMILQPPLOMNISSMHSC>BCHIFGDC;;;;;<SMKSSSSSRSKSSPMKMIOSSOIQRHSJSHGFHFGIFNNILKPMNSKLNRKROGHGADSSSKJMJSLMONHQKIIMPLSSKKJMSSPMJKJMJJLMSLLMOESJQISROMLMKIJKH>===SNSNMSSSOSKMSOSJLPLSOSSKMNQMMSLSKNSSOKSQPKQSISKQSKISMMSKJIJHKJKMLSKOSSKNMHSIJJIISJMSKSLSK<<=LKKSNKLJSLONSNNPOLINIMSNLSJKSMLJKHJKKJGFEFHJKPJLSSONSLJSLSOMKJSJSOSIHJHJOILKLMLSHMOIMLLOSHKIOPONRIMJIIHKGGKIGKSKJNONSKJKHILSORSKLHSPQSSMMRJPLKJMJPKLKNQIRSKILNGHHGIOMSKHKKNLSLKNINSSIISKJSSISCCHQJJNSSIMKKMSKJSSLKKOSNJMNLMLFIIJPLBKJSLMIFFKOLSOLIMKSIHHJLRSMISJSKMMMMHIGGEILHIKONILJSNMKISKLOSPKSQOSMPSOKKJOJKMJPLILHSNSNLNLSPNSMKIJKPKJFGCLSJIRGMIJJKDOMSKDJJHLSNIDB87779?B232,/667CDECDECF<;;::D9666<=>FSJKOSOKOLMJHHHIJHNMKMKKOPSJJSOLMSOKNOJLPMHIHRJKHNPJIOPMSSRLSHMFC>>>JSMOLJA@@@SJSHIKLJPQNMSOMLNKSSSMKSPNMJLNMSOSSHOOHJIHILKMLJFEFJILIKMJSEDEDEOKKOOSKMNLMNPKKKJIHFFSKHJJPJFJLKOMJE9/0FBBNLSOLMOLINGJKGJNIOOJIJGJHMLLKGGFFIKHKHIKHGFGFGFHIGJGFFEGLIIHKKIJKIECCBACEEJHFIIHHIIKNIISIGGIHIKIGCA@??@ACDFHFB?>953+%$$#########
@143_45CNXP_1
GTAAACAACTCGAAGTATGGGTCTAGCTTATTGATACGTTACCGAAAACCTCATTTGAATAAATTTGGAATACATTTTATTTTTTTTTATTGACAAGTACTCGTACTCAAAAAAGTTAAAAATTTTTTATTTATATATTTTTTTTGAGTACGCGTTCTTTGGACCTGGTGTATCTTGTCTTTACCACGAATGATTTTCCTTGGTTAACAATAATTGTTGTTTTTCCAATATCTGCTGGTTCATTAATGTTATTTCTCCCGCATAGGGGAAATAAAGTCAATAAATGGTATACTATATGCATTTGCATCTTAGAACTTCTTCTAACGACCTACGCTTTTTGTTATAATTTTAAAATGGACGATCCATTAATTCAACTGTCCGAAGATTATAAATGGATCGATTTTTTTGATTTTTACTGGAGAATGGGAATAGATGGACTTTCTATAGGAACTATTTTACTGACGGGATTTATTACTACTTTAGCCACTTTAGCGGCTTTTCCAGTTACTCGGGATTCCCAGATTTTTCATTTCCTGATGTTAGCAATGTACAGCGGTCAAATAGGATTATTTTCTTCTGGGATCTTCTACTTTTTTTCATCATGTGGGAATTAGAATTAATTCCCGTTTATCTACTTTTATCCATGTGGGGTGGAAAGAAACGTCTGTATTCGGCTACAAAATTTATTTTGTACACGGCAGGAAGTTCTATTTTTTTATTAATAGGAGTTTTAGGTATAAGTTTATATGGTTCGAACGAACCAACATTAAATTTAGAACTCTTAGCTAATAAATCCTATCCTGTTACACTTGAAATACTATTTTATATTGGATTTCTTATTGCTTTTGCCGTCAAATTACCGATTATACCTTTACATACTTGGTTACCTGACACCCACGGTGAGGCACATTACAGTACCTGTATGCTTCTCGCTGGAATCTTATTAAAAATGGGAGCCTATGGGTTGGTTCGAATCAATATGGAATTATTACCCCACGCTCATTCTATGTTTTCTCCTTGGTTGTTGGTAGTCGGTACAATCCAAATAATTTATGCAGCTTTAACATCTCTCGGTCAACGTAATTTAAAAAAGAGAGAATAGCCTATTCTTCTGTATCTCATATGGGTTTTATAATTATAGGTATTAGTTCTATAACGGATCCTGGACTTAATGGAGCTATTTTACAAATAATTTCTCATGGATTTATTGGCGCTGCACTTTTTTTCTTGGCAGGAACGAGTTATGATAGAATTAGGCTTGTTTATCTTGATGAAATGGGTGGAATGGCTATCTCCATTCCAAAAATATTTACAATGTTCACTATTTTATCAAGATAAACAAGCCTAATTCTATCATAACTCGTTATTGCCGAGAAAATTGCAGCGCCAATAAATCCATGAGAAATTATTTGTAAAATAGCTCCATTAAGTCCAGAATCATTATAGAACTAATACCTATAATTATAAAACCCATATGAGATACAGAAGAATAGGCTATTCTCTTTTTTAAATTACGTTGACCAAGAGATGTTAAAGCTGCATAAATTATTTGGATTGTCCCGACTACCAACAACCAAGGAGAAAACATAGAATGAGCGTGGGGTAATAATTCCATATTGATTCGAACCAACCCATAGGCTCCCATTTTTAATAAGATTCCAGCGAGAAGCATCTACAGGGCTATTAATGTGCCTCACCGTGGGTGTCAGGTAACCAAGTATGTAAAGGTATAATCGGTAATTTGACGGCAAAAGCAATAAGAAATCCAATATAAAATAGTATTTGGGGGATAACAGGATAGGATTTATTAGCTAAGAGTTCTAAATTTAATGTTGGTTCGTTCAAATTTCATATAAACTTATACCTAAAACTCCTATTAATAAAAAAATAGAACTTTCCTGCCGTGTACAAAATAAATTTTGTAGCCGAATACAGACGTTTCTTTCACCCCACATGGATAAAAGTCAAGAGATAAACGGGAATTAATTCTAATTCCCACATGATGAAAAAGAAGTTGACCCCGAGAAAGAAAATAATCCTATTTGACCGCTGTACATTGCTAACATCAGGAAATGAAAAAATCGGGAATCCCGAGTAACTGTGGAAAAGCCGCTAAAGTGGCTAAAGTAGTAATAAATCCCGTCAGTAAAATAGTTCCTATAGAAAGTCCATCTATTGATCTACAGTAAAAATCAAAAAAATCGATGCATTTATAATCTTCGGACAGTTGAATTAATGGATCGTCCATTTTAAAATTATAACAAAAAGCGTAGGTCGTTAGAAGAAGTTCTAAGATCAAATGCATATAGTATACCATTTATTGACTTTATTTCCCCTATGCGGGAGAAATAAACCAGCAGTTGGAAAAACAACAATTATTGTTAACCAAGGAAAATCATTCTCTAAGATACACCAGGTCCAAAGAACGCGTACTCAAAAAAAATATATAAATAAAAAATTTTAACTTTTTTGAGTACGAGTTACTTGTCAATAAAAAAAATAAAATGTATTCCAAATTTATTCAAATGAGGTTTTCGGTAACGTATCAATAAGCTAGACCCATACTTCGAGTTGTTTACA
+
KJJIIMIIHIJHSKJMSMLMHHSOLS@E@=>?@HHLLJKLLIRLHKMJIRQIHHNOOSQIIKNKKSIJLLIJSNLFNSLSELHSSSSOLKLIHPJHGIIJJIKMMLREA?=@KLD@?>>LKPQJKMSSPRSQQSSLJHJLSSSSSKHPSLJIGHIGGKLKBMRSKLJSNJOMONQPNSGGEHGMSSOHLPQKHSKSSSSKSNJSNJLNLMSLNKHSKNMOILLPSSOMHMIKPRMLRQROJLSSKJPISMNSQLRKMJLLPNMJOSMINOPSIGKCCBCCSKOSKLSKMMIHSPKKISSOPHEBDECAED//BFHSINIIGHFNHGHIIIMSJJNMSSRSSSLJNKLSQMLMRSLJIJGDDDDMMMJLQSSIOMHHJHJNNPQJMSNNONQISSISMILLLIKNSSSIGECSMJF@>??BSNGGFHHILKGFFEFIHEDCEERJKIIKJLIIINASGF77777----CFE?9:777986782>DFAAABBFGFEDEDHHILK;:::DCC@>>8655444//--./OJFBBCEHFFEEEFIHFFGFEEGIGECCCBCDC..../<<<<EHHGI;8?6++''');??@>?@C@H=SIJKFED44443./084//--77788<DA56E78877GCCBCCHGJMIHF66EDCBAAABB>?>@BDDBA@?@>??>??>===?AAIIKKJLNCCCDDPONQL2221211111C@@ABDKKKSSOOMIGSLKNSPSQOSKJLLKQSJMIJRJSSLMFSISHFFF;7778LOJSMSSMQOKSSMSLSSJLIOISMLNOSKMSSJLSLPQRSKKLMQKOJMKKSNMPSMKOSOPSQSMIKKRSIGGFHSKMILRSPSLOIKSSPSSSKK99999EHFB@@ALBNPSRGIEABBLISSOKNSKSOKOJLSIJRKKSKOOLLOMSQILLJLSLMSKSSSSISPSNQLNSMMMJJMHISOLSMKJOOSSMJQSNILMQJFJJA*((((*BFGSGLMOQHMSMSSSJLJKQSNLNSSLQLRSSLJSNLKQSPPPSPQSMROI:88.-,++01236?FHKSKHJJNLSRPPPOSNLKNPSSNOMSKHKJNSSOPSKMJLI;:99?5355748;99BBCGHIPNKMJIPIJJNNMKSSJSSJSSNPSJJKNSMQSSOSNJJKINLLIJSDBDDSMSQKSSPNSSSLQONSHNSKMLSRSOSKHLMJJHLKOLSKOLNINSNSSLLNSSSSSSOQMOKSSSSMMSRJPLMLOPMMJMJSRLSSSMPSQSSLSSSSOISNRMSMLSPLJLLISSJMJINSSJIISFSLRLHNSEEKMRIJSSSIKEB?;?CGIPHNGGJMIHHLNGE21112133B@?@??=?@@@OJHFEEIHFFEE@>>=444101)'&%%&0'''''77569889412-23,,-BBCFFHHCCEFEFEHEGFEBBBB@::;9888553&&&&&&&&')57899;=?@EEGFDEDIFIGHHFGGEFHFFEF?@>>>=<8735786335?==><=<<87579<CBD;8=53/,,))())333245733334<<<<<=@@ABCD>>>><<9;<:9'''''++,1156<<<;;9::9989;;>===978899>@B@AABB@>BFGAA>>:;99???@@?=8+***+::559:;<<;;<EB714665667=>>==?A@@<<@=<<<??@>=85443421/1)))()487566569:;;::986787567765555877772/000?@@@AACEEDDCAACBCA@=<;::<=:998:::;;<>?>>BA??><==@@?@BA?>=;,++*+*'&&&(''''::;<=AC@B?53352128@DDAAA@?=>C?@?A??;;<=.,,,-,++('(()*/45;><=<;;=@@@?>>>>>==<<=>@?=844768777333//0,''('')''*++00102134326;>76555400877:BAACCEGB>==;5**,53124448541/0/.-('&&&%$%&(,,-566=?@?>??>><<<<7870000033/,,-/--''&'&%%$###""##$%&&''(++,,,/012455689899979::;>AAACB@??<;6;;>;853104776101007879943-*('&&&%%&*.1459:33333;=ABBBBCEEFHBBBAAAFFFDEGGEFB?=<;;;:;::::76666+****()))**++(((&''&&%%$$%(.3:;;:766778777<=?77777DAKCAAACCCCEIHFEFFEGIGGEEFDHFHGFDCC==@=3.9998201+(&$$$&*.00000/.-,.-((((+'((%&%%&&%&%$$$&78:889::88888=@@BCDFHJEIEIIJEEKCAEEDAA?;94210.--,,*''%%%$$$%%%$%+2355546779<@BGFGFECB???@?=:9822..--)(&%$%%%&&&)34669999664333338889@@A??=?GLF??<:;:9985;==DAA158>74./42>>;3200/0./0,+(();89862**97;@CDBB=;=CCBCCCDC?=;;8<<844.--2*9=?@BDGID;;::ADBABB?@?>65444.(''''''(122245667::;=:;?
@144_45CNXP_1
GTTTTTTTTTCTTCGTTCAGTTTTGGTCTGCTAAGGTTAAGACCATTGTGATGAACCCTGTTGTCAAGCACCTATGCTAGCTTTAGAGGCCTAATTCTTCTCTGATGATGGATTAACCTCTGATCAAAAAGATATCCTTGGTTATATTTCATCTCTTCAACAAGTTTCGTAATGAGCATAACGGCCCTATTGTTCCGATGGAGAGAAGAACCTATGATTAGCTTTTCAGGAAATTTCCAAACGAACAATTTCAACGAAATCTTTCAATTTCTTATTTTACTATGTTCAACTCTCTGTATTCCTCTATGCGTAGAGTACATTGAATGTACAGAAATGGCTATAACAGAGTTTCTGTTATTCATATTAACAGCTACTCTAGGAGGTGTTTTATGTGGTGCTAACGATTTAATAACTATCTTTGTAGCTCTAGAATGTTTCAGTTTATGCTCCTACCTATTATCTGGATATACCAAGAAAGATATACGATCTAATGAGGCTACTATGAAATATTTACTCATGGGTGGGGCAAGCTCTTCTATTCTGGTTTATGGTTTCTCTTGGCTATATGGTTCATCCGGGGGAGAGATTGAGCTTCAAGAAATAGTGAATGGTCTTATCAATACACAAATGTATAACTCCCCAGGAATTTCAATTGCGCTTATATTCTATTTCATCACTGTAGGAATTGGGTTCAAGCTTTCCCTAGCCCCTTTTCATCAATGGACTCCTGACGTATACGAAGGATCTCCCACTCCAGTCGTTGCTTTTCTTTCTGTTACTTCGAAAGTAGCTGCTTTAGCTTTAGCCACTCGAATTTTCGATATTCCTTTTTATTTCTTATCAAATGAATGGCATCTTCTTCTGGAAATCCTAGCTATTCTTAGCATGATATTCGGGAATCTCATTGCTATTACTCAAACAAGCATGAAACGTATGCTTGCATATTCGTCCATAGGTCAAATCGGATATGTAATTATTGGAATAATTGTTGGAGACTCAAATGGTGGATATGCGAGCATGATAACTTATATGCTGTTCTATATCGCCATGAATCTAGGAACTTTTGCTTGCATTATATTATTTGGTCTACGTACCGGAACTGATAACATTCGAGATTATGCAGGATTATACACAAAAGATCCTTTTTTGGCTCTCTCTTTAGCTCTATGTCTCTTATCCCTAGGAGGTCTTCCTCCACTGGCGGGTTTTTTTCAAAACTCTATTTATTCTGGTGTGGATGGCAGGCAGGCCTATATTTCTTGGTTTCAATAGGACTCCTTACGAGCGTTCTTTCTATCTACTATTATCTAAAAATAATCAAGTTATTAATGACTGGACGAAACCAAGAAATAACCCCTCACATGCGAAATTATAGAATATCCCCTTTAAGATCAAACAATTCCATCGAATTGAGTATGATTGTATGTGTGATAGCATCTACTATACTAGGAATATCAATGAACCCGATTATTGCGATTA
+
&'))&&%&%#"$%%%%&&&('()*()(&'&&&./389<:9:;;<;<?++**+0011121--,''%$$%%&''&&&*++/./.,,'&&$(%&(-/./**+**('&(,///../.0/19;=AB>>?ABDEFINGBBA))))/00>GGFFIA99956657=>@BACB@AF6DFEJSGPGFGIJNK????EDB>><<<?@8775228;@AA@AECBEMLHIEIHOLHKSKB@@?@GKJNKDEBCCA>>>>><<;?2000,,,,8;><=214348CDJCBCHISIJEEDCCA;;::++**22--,+,+*127+++++?BEEEHEGEBCCQFGDEDDC?DDCDHFDDDDEEIFGGHHGJG::99;222,+----CDCCBAA87+*)(&&$$%'(*+1:<AGEHHGFGF?>???GJRJHJJFI???A<@ECGEFGGEHFKKIHHAB@AAJKKJEFEHGHSIHIJHJKJIHJLKFI@?>;;?IGJGHHGHFIFGGFHHFFKJKIHICCBBD*))))>66666ILIKAA@A;;6=<?:;;:::???CEEBCDEDFGNJFDDFGHFCB:789CGSHHF?@@6443434:<PSKLIOSNFHGEEECBAB9:93?665::::JHPIPSSNSSLNIKMKOJJKPIHLIHF6666-69JFKJKSPKSSLO@@@@?H640,,+,,1++=?@JGIGDGDEPHKJHFHJQKJJMKGB8?B;=FHGRLEHM@8KIIKNIJKHKLMKHJOMGSJIIIIKOLIKKSNGN;77JIJLMLIHHFDILPNSA<=>7RJSRHFJJHHMSSOJJGOKLJJSMMRKKJFESMSAAAA>=967@A?AAAABFABBGJLOFGILNSMKSOKIIOSSJSHPOJISLSIIPDDILOHSLPAF888999<0/,((??A@FIGIEB??BDJOMSOKJH::SLSNMLLKEFGJLPOKLKMKSLSQPKMCCDB?>((((4((588GGJJNKHIHGIFGHJJKHOJMJLKSMSLLNSSPRSPMOJKHSLNJLKJLSGJSKLHIJMNPSFFEEEPNJRSNNIJQSNJJKMNSLPOSNJKDGGIFSLQKSEISSJGKMJHNNMLJSPJMLKNIKJMJKKMPLSNQJJHROKJHHKONNSKKLLKRSKSRROLOSQMPSGFHHIJKSIQKLFLSOKMKJSEHBA@CBLSKKOIIINL=9:AIILHHGGSLSSPNQDSIG::;AEIMCJJLHMIKA?C)((((''),.,2556777>GB>666@CHMKMQILMSSJKSJHOLLLPMSSLLSMMRKSNLJRLSPLSPSSSSKIJIPHKMSMSRIKHGHLJDOIGSOISOQKNPHKFFEF>=>HSSNJIHMSKKIJNSSNLJGKJMLJLFGHGGMISHPJGG@?3395245589;EFEFEOOKLKPHJGLNEEC;7I=67HHGHFIKGFHGKMIHGLKGGHHMJIHHFIIKMQMIKOLGKHHSKJGKNJHIHJSJJFFGIILHKKIHNIK?????EDEFEGJMHGJGIL8
@145_45CNXP_1
TACGATGACTTTGGCCTAATTCTTCTTCTGATGATCGATTTAACCTCTGATCAAAAAGATATACCTTGGTTATATTTCATCTCTTCAACAAGTTTCGTAATGAGCATAACGGCCCTATTGTTCCGATGGAGAGAAGAACCTATGATTAGCTTTTCAGGAAATTTCCAAACGAACAATTTCAACGAAATCTTTCAATTTCTTATTTTACTATGTTCAACTCTCTGTATTCCTCTATCCGTAGAGTACATTGAATGTACAGAAATGGCTATAACAGAGTTTCTGTTATTCATATTAACAGCTACTCTAGGAGGAATGTTTTTATGTGGTGCTAACGATTTAATAACTATCTTTGTAGCTCTAGAATGTTTCAGTTTATGCTCCTACCTATTATCTGGATATACCAAGAAAGATATACGATCTAATGAGGCTACTATGAAATATTTACTCATGGGTGGGGCAAGCTCTTCTATTCTGGTTTATGGTTTCTCTTGGCTATATGGTTCATCCGGGGAGAGAGTATGTCAGCTTCAAGAAATAGTGAATGGTCTTATCAATACACAAATGTATAACTCCCCAGGAATTTCAATTGCGCTTATATTCATCACTGTAGGAATTGGGTTCAAGCTTTCCCTAGCCCCTTTTCATCAATGGACTCCTGACGTATACGAAGGATCTCCCACTCCAGTCGTTGCTTTTCTTTCTGTTACTTCGAAAGTAGCTGCTTTAGCTTTAGCCACTCGAATTTTCGATATTCCTTTTTATTTCTTATCAAATGAATGGCATCTTCTTCTGGAAATCCTAGCTATTCTTAGCATGATATTCGGGAATCTCATTGCTATTACTCAAACAAGCATGAAACGTATGCTTGCATATTCGTCCATAGGTCAAATCGGATATGTAATTATTGGAATAATTGTTGGAGACTCAAATGGTGGATATGCGAGCATGATAACTTATATGCTGTTCTATATCGCCATGAATCTAGGAACTTTTGCTTGCATTATATTATTTGGTCTACGTACCGGAACTGATAACATTCGAGATTATGCAGGATTATACACAAAAGATCCTTTTTTGGCTCTCTCTTTAGCTCTATGTCTCTTATCCCTAGGAGGTCTTCCTCCACTAGCAGGTTTTTTTGGAAAACTCTATTTATTCTGGTGTGGATGGCAGGCAGGCCTATATTTCTTGGTTTCAATAGGACTCCTTACGAGCGTTCTTTCTATCTACTATTATCTAAAAATAATCAAGTTATTAATGACTGGACGAAACCAAGAAATAACCCCTCACATGCGAAATTATAGAATATCCCCTTTAAGATCAAACAATTCCATCGAATTGAGTATGATTGTATGTGTGATAGCATCTACTATACTAGGAATATCAATGAACCCGATTATTGCGATTA
+
HDE;;;75555547DMJGFFIJIPJOSNKMMKJLGHJHQHOKSPIIJHLLMKFFGHMHFABCJHIPQIOSHKIMMLKLLLIJJONLQHGHLINOJLHLKJKLNHQJJKKSGE?FAA?????BBA:;B@ABDNJHGHJMJMSLJIMIHJHJD>8656EBFSJKIRI@88LHIPIMIJNJLSLOKIHMHPFFGA9.//IMMSSLNLSNLSJNJJKRRSLMKPKJNHLPIRMJRRJPLOLLSJLSJHJKHSSGIHKKHJIHIHKISJLKLNIKMNINIMSISMIOQSFHEIPSJCCCBDHHRIISEJKJKHKINMKLQJJ<SSQHHSKSLLJJIJEDDFFFJMKKLLFJJKSKNMKMLQJKGGCCDFCDJE77BCDKOSLGNJNSJLIMKLPOIGHGJLSPHLMONKHMMSPRNHKIEBBBCCIIIIHHJGGHMHIIGHIJKNKLJNJIFHGGKJLIOMKMILFIFGHC763103:>CCKGHGEDIFSKPLECBBCFIGHJKEFKHHNIFB>:=<0//-,--,,+++,,,2..1@CEGKHFEFFGGDGED?@?@@;;;;KHHJJJIKMIIKLJIBBBB:IFKHJLLDGFCDDCBDCDEJIHIJOIIFGHGFFDBCCGGKKHIGKHQISJDC=ED5AAAIGFE?=92=IIGEGGFFDEIHGHIHFGGGGGGGGGHLLPSJJKFFPHKJRNHFFKJKQIOPKOJKGORSLHHJOHIFHJJGHHDIFISNIIKHHOMJIQKIGJEEHIGKSNQEFGGKSJLKKKLMOGKMLSNPLIHJOGIGKMIHIIGGHLJIFGGEEHOMHMHJHEIHGQKJLMIGJHLHIISSNMKHGIJLLJJKIKIMHLLJJLKJIMMLHJIGJIJJKSKJIGLJJHNIRIOHGHKNFGIFILIJSLLGLOIIGIGKMISILPHNJKPJSMMSPJIKLRNISSJQMHLLSIIFDDEDFFEDDCDCEGIHJKOMOJPLOJSHQGHMHJJQKNLMIIEEGBJMSKNGSMJKFHIJSOSKSMLPLKKHJIJMHKMMRJNMKHLQINF@AJGHLJNLSKSMSNKKIHPNKJKMKHSLJJLIIJJJIGGPLIKLJREHLSPSLSSPHFGFC=<;.3EFFGHHIJGHLHJILGEHDBIGMGIIGNSROLLHLJSF@AA95111215==CEFSJILHFGGFJLIMKNKQHGIJHIJHISLNFKLJIHGFHIFKNSKKKIKIIJSHHF@@@?AMKMMLIC::::;DD????>CHIJKHKKLJMJQKJMJIPSJRSKLSNKQQQRNSMJGCCFEEEF>=>==GFLGJHHIIHFFFFEFFGHFFHEGEGKQLNNNIJGHHDCDCAJD46JKISKSJHGKGGHHGHFEEEEHHJCDCBCFGFIHJFGHKOIIMIKHJIJKIMJHEFEEEFGHHNHNLLKPLIHGDCCBCFGLIJC@?@@C
@146_45CNXP_1
ATGCTAGCTTTTTGGCCTAATTCTTCTTCTGATGATCGATTTAACCTCTGATCAAAAAGATATACCTGGGTTATATTTGATCTATTTTCGAACAAGTTTCGTAATGAGCATAACGGCCCTATATTTCAATGGAGAGGAGCCTGATTAGCTTTTCAGGAAATTTCCAAACGAACAATTTCAACGAAATCTTTCAATTTCTTATTTTGCTATCTTAACTCTCTGTATTCCTCTATCCGTAGAGTAGATTGAAATATACAGAAAATGGCTATAACAGAGTTTATGTTATTCATATTAACAGCTACTCTAGGAGGAATGTTTTTATGTGGTGCTAACAATTTAATAACTATCTTTGTAGCTCTAGAATGTTTCAGTTTATGCTCCTACCTATTATCTGGATATACCAAGAAAGATATACGATCTAATGAGGCTACTATGAAATATTTACTCATGGGTGGGGCAAGCTTGTTCTCTTCTGGTTTATGGTTTCTCTTGGCTATATGGTTCATCCGGGGGAGAGATTGAGCTTCAAGAAATAGTGAATGGTCTTATCAATACACAAATGTATAACTCCCCAGGAATTTCAATTGCGCTTATATTCATCACTGTAGGAATTGGGTTCAAGCTTTCCCTAGCCCCTTTTCATCAATGGACTCCTGACGTATACGAAGGATCTCCCACTCCAGTCGTTGCTTTTCTTTCTGTTACTTCGAAAGTAGCTGCTTTAGCTTTAGCCACTCGAATTTTCGATATTCCTTTTTATTTCTTATCAAATGAATGGCATCTTCTTCTGGAAATCCTAGCTATTCTTAGCATGATATTCGGGAATCTCATTGCTATTACTCAAACAAGCATGAAACGTATGCTTGCATATTCGTCCATAGGTCGAATCGGATATGTAATTATTGGAATAATTGTTGGAGACTCAAATGGTGGATATGCGAGCATGATAACTTATATGCTGTTCTATATCGCCATGAATCTAGGAACTTTTGCTTGCATTATATTATTTGGTCTACGTACCGGAACTGATAACATTCGAGATTATGCCAGGATTATACACAAAAGATCCTTTTTTGGCTCTCTCTTTAGCTCTATGTCTCTTATCCCTAGGAGGTCTTCCTCCACTAGCAGGTTTTTTTGGAAAACTCTATTTATTCTGGTGTGGATGGCAGGCAGGCCTATATTTCTTCGTTTTTCAATAGGACTCCTTACGAGCGTTCTTTCTATCTACTATTATCTAAAAATAATCAAGTTATTAATGACTGGACGAAACCAAGAAATAACCCCTCACATGCGAAATTATAGAATATCCCCTTTTAAGATCAAACAATTCCATCGAATTGAGTATGATTGTATGTGTGATAGCATCTACTATACTAGGAATATCAATGAACCCGATTATTGCGATTG
+
FKFHIIGJMJHOPGKHKHJGGKJPMJHKDCJGHIHLHIHHIMFHKJHKHEBB?==>>FKD<;;3322----/...7888:;9:----+-+++-.5::974333453332..---,.///1,,&&''&&'''(&%%$$#$#$%'))+****)((')+,.//035.-)))),1332400/)(((&'(((()(('**+-27::88986.....)((%%%&,7574433478@ABABAF<<<2111.+(((*,,+(((&&'*(),40566;<=988844233)'&%%%*+*---11234:EEJHHGFHHGLIFFGHIIFAAHGLHMOJNIKQGGIGJ)(((+CDIHGSMJJRKKQIJQJIJIJLHHQJJOSOSKMSNPPSNLPIMHIJIHLSKLKFEDEDINSSJIIKHQLOOJMKJIIFHJHHIMJLIJDEEEFFFJFIIMOISNMLMJSISGIKLLHGIIHGHA@=;:61119<;;?FEHNLMIJKJJMIIILMRHMKPHHC>>:610-++,-BKJIJHGDDEFKHISNMINJSNLGDBACDFEIGIIGIISIHNJKKKHKPQHJGHHIJFDGFPEFJJKJJO@>?55555<;::<<==>??ALJLMO2223EGI88889FA@>;9960=A6??@GIBB;9877:?EGPKFJEFHFHIGECCCCCEDEGIHHGDF>>>5CMHIJJSGELHDBBABIDEA@=@CHC;:<<9;AGEFILIFHIJLJNGHILHHCEOSNQSOPOSPNIC?@>>?DGGINIJSIEHGFLKSOJIJLPKIJFHIPMNSIOJLSHGHISJLSKLGJESMSISIECD<<JSIMMHJSJSJSOJLKJMKLJJIIJKPKDC?*)*))+-->?FIGNHGDEEDEJKSOIHIIJHKKSNNOJJSKLH43333SOIEECEDGJHKOSPLQSLQQOSSLMLSLNGLILIIHKISJIIGQGHIMKHIJIOOSKILPSRMSMKNSSIQOSEEFEEFEKSNJKPLNSLSLLHJJSLOSSNSNSPMOIMKIJIHJLMOINSSSSQOSKSKIHGKIJEMS=<<76610033444544.)));>CDDCCDECGMHKNSJLGIKLLSSSPMRMRMJIP?8:FJKSLIJJIOLSLSSLSGHA@ACDGFHSLOISPPJJQFFFHD<:<??@ADCFEHPQSKKJHHIIHJLEEEEFOLHJLJHFLFIIIFJKIFHA@7752*++(()**,**,,,''''(0000.*('(''&&)'').),0?@HHILMJKKMILHHHPLMNIJLJLKIIHSSJKOHJHRDEEC9665.8;;=<;<741106.1../DGGEDFHGGKGOGABBJJLECC:4653+4?>8777@A???@@GIIHHFGIIJSEFGGIKJIHKHJLQSLPIHJIIKIIJNNIMSNNJPHJNIKJIJLKKKKJFHGEEFGFFE612223(
@147_45CNXP_1
ATGCTAGCAACAACTCGAAGTATGGGTCTAGCTTATTGATACGTTACCGAAAACCTCATTTGAATAAATTTGGAATACATTTTATTTTTTTTATTGACAAGTACTCGTACTCAAAAAAGTTAAAAATTTTTTATTTATATATTTTTTTTGAGTACGCGTTCTTTGGACCTGGTGTATCTTGTCTTTACCATGAATGATTTTCCTTGGTTAACAATAATTGTTGTTTTTCCAATATCTGCTGGTTCATTAATGTTATTTCTCCCGCATAGGGGAAATAAAGTCAATAAATGGTATACTATATGCATTTGCATCTTAGAACTTCTTCTAACGACCTACGCTTTTTGTTATAATTTTAAAATGGACGATCCATTAATTCAACTGTCCGAAGATTATAAATGGATCGATTTTTTTGATTTTTACTGGAGAATGGGAATAGATGGACTTTCTATAGGAACTATTTTACTGACGGGATTTATTACTACTTTAGCCACTTTAGCGGCTTTTCCAGTTACTCGGGATTCCCGATTTTTTCATTTCCTGATGTTAGCAATGTACAGCGGTCAAATAGGATTATTTTCTTCTCGGGATCTTCTACTTTTTTTCATCATGTGGGAATTAGAATTAATTCCCGTTTATCTACTTTTATCCATGTGGGGTGGAAAGAAACGTCTGTATTCGGCTACAAAATTTATTTTGTACACGGCAAATTATATTTTTTTATTAATAGGAGTTTTAGGTATAAGTTTATATGGTTCGAACGAACCAACATTAAATTTAGAACTCTTAGCTAATAAATCCTATCCTGTTACACTTGAAATACTATTTTATATTGGATTTCTTATTGCTTTTGCCGTCAAATTACCGATTATACCTTTACATACTTGGTTACCTGACACCCACGGTGAGGCACATTACAGTACCTGTATGCTTCTCGCTGGAATCTTATTAAAAATGGGAGCCTATGGGTTGGTTCGAATCAATATGGAATTATTACCCCACGCTCATTCTATGTTTTCTCCTTGGTTGTTGGTAGTCGGTACAATCCAAATAATTTATGCAGCTTCAACATCTCCCGGTCAACGTAATTTAAAAAAGAGAATAGCCTATTCTTCTGTATCTCATATGGGTTTTATAATTATAGGTATTAGTTCTATAACGGATCCTGGACTTAATGGAGCTATTTTACAAATAATTTCTCATGGATTTATTGGCGCTGCACTTTTTTTCTTGGCAGGAACGAGTTATGATAGAATTAGGCTTGTTTATCTTGATGAAAT
+
JJSLKKLMKNSLSLSKJIIJONSJIMMSLNSSNDCDC@CSLKIHJJNL<;;;<EEE98880+++-8;=EIKJHJKKLSMJKHRILDILKSI?<<<>BEHGHPMIHMHHIMIHHGLMSSGMA67SSPSSIKSSPSJOKKQLHF<D@MKSSJSPOLOHJHFJIGIJ>ORLJHJJSQHSSMSNNSOOSSMSNOSNKMMRIMPJPRSNMMLONLQLJSMMJKLLMONSKMNKSNJJMSLLSSONOSSOIJIIIILRILSKLLMKDLH>@JOBBBDKLSOHNHIKHGKLRJPOSMLHKKJKKINNPOOJSOKOSSOPSKCCIGEEFFISSJHGHJHRKMNMLHKJGLSKLJJIKRKJSLJLJOSIMKJHJGGHJJSKSKQHSLNOKQLOIJILJLNSQEIGEHPSJKMQMFKKSIB8778EJF<::::BGKHGISSPLSLIIFJNLIKKSOOLJSOLPSSNKHNSSOSSJNIILHGIMSNKNLLIKH>AD9BKIIMKMMSSIGJHISOOKH877798872244FHIIMDDGFFDHSNIFHINQLLKLJSKKIKKIKLRSHJGDEEDEFEFIHSJFGIMSOQOSKRFGFHGHFGEJNLLOKBB=QSKKLHGGJNKNMQLSOILNIIIHHMMNP66B79FGGE?B>?=DD=9EJOKILSMMNQOOLHSJEJLMKNJROSKOLSNSKMSNSJHKSPSNLLNHJLSMPJJ733-))))))*+-89BGIIHINQSSJKIIIGIMSSNQSSQMQPKORKSSKOSLICBBBAFHJILKJNMNQOSSSSMSONSPMJONKOSQNSNOSJPMSISRSOLSOMLLRSMSQNSPNMSNSLP@=SQFEEDFKLNDEE@77777FFKHMPSLKMH52D22GPPKJSIHJISHSLJSSSIJLSKMLSMOSSSSOSRNSKONQOMLSMSNNLMSSSJOHMNNMIOOMHOPQSSSSSOJPSLQOOLNLJQSSPRIFDFE?(((((FISKMOSMOKPOQSAAAACHOQJKSKSSSNSLSSSRPKNPQSSJQLKJNQSOSOSOPQRLLSPIKNMNOIFGGGJS=====NKKISSMMRQNKPKISSSMSSSSSQSOSIKSJNSPKQMMKKESEEEFSKNKISOSIIGFHGEGA@DABDJMMNJPMJOLMIPSSMSSSMOMJMJNQSNKSSOKKK=====SMJKSONSSNPSKPIKSMMPOPINHSNSLSOSSQOMSKHOLJJIHOKSHLMSJPQSSJLSIIJSFIIMMSMSGGFIILLLQOSJOKMMSLSKNNLSJSKLSQIIKORKJKJSLLSMIMSNKI
@148_45CNXP_1
AATCGCAATAATCGGGTTCATTGATATTCCTGGTATAGTAGATGCTATCACACATACAATCATACTCAATTCGATGGAATTGTTTGATCTTAAAGGGGATATTCTATAATTTCGCATGTGAGGGGTTATTTCTTGGTTTCGTCCAGTCATTAATAACTTGATTATTTTTAGATAATAGTAGATAGAAAGAACACTAGTAAGGAGTCCTATTGAAACCAAGAAATATAGGCCTGCCTGCCATCCACACCAGAATAAATAGAGTTTTCCAAAAAAACCTGCTAGTGGAGGAAGACCTCCTAGGGATAAGAGACATAGAGCTAAAGAGAGAGCCAAAAAAGGATCTTTTGTGTATAATCCTGCATAATCTCGAATGTTATCAGTTCCGGTACGTAGACCAAATAATATAATGCAAGCAAAAGTTCCTAGATTCATGGCGATATAGAACAGCATATAAGTTATCATGCTCGCATATCCACCATTTGAGTCTCCAACAATTATTCCAATAATTACATATCCGATTTGACCTATGGACGAATATGCAAGCATACGTTTCATGCTTGTTTGAGTAATAGCAATGAGATTCCCGAATATCATGCTAAGAATAGCTAGGATTTCCAGAAGAAGAATTAGGCCAAAAAGCTAGCATA
+
HEFCAC@@CFIIOIHMIKNJIIHIHHJSQSKOLSMOJJHKGEFGGFJKLJOKQHGJLMLIIJSHJIGLISKGSHKJJJOPMDGNSKHMLJ8333DGLNJOMGMKSSJKIIMKRNIIKKSJSJMNMSSSSMNKPSLJHGKECCCCHHIKNSJIPLMKQLSMOSLOSHIHGFHKOHHF2111115;;=?BA=BH87762237JIJSKJKIJOIFDEE@)(()9>@<>;<<<??@AABMHPSJNKIKMJMJPKNOPPJLLMNLIIDBLGRDBFJGJIGJKNILSINPNNRHJIKNJSOFDGPOJOLLLQSNPSSLP?====JDHIBQJRGDDEDFD=GONNGNSMKNSLONPLQKSKSLIOIHOSLLSLPHHFHJISKJFAA@AADFEFJLJMFC===>EMIIQSJKKIFHGHHHKHISJNKNNJMSMHJGILLJMJIGEEFJEGHGFHMHJSKQKKLMLQKOJLSSJMJKHKHSLSKSPSQPNNKOJLJHKSMOJJJHJIIKHFFGIJSLHHJHJMJSHHJISOJIHGGFGHHGEDEEGHJMGGIFFFIIHFMHIIIILJIIPLMQJILKJNHJSHIKE@?<<:44444BCCKCBAAAAB@=>??><<=>==?OLMEPHHFJGKLHHGGB?>>??BDAHNNHGGDCCID
@149_45CNXP_1
GGCAATGCAAGGGAAGCCATCGATAAAATAGTGAACATTGTAAATATTTTTGGAATGGAGATAGCCATTCCACCCATTTCATCAAGATAAACAAGCCTAATTCTATCATAACTCGTTCCTGCCAAGAAAAAAAGTGCAGCGCCAATAAATCCATGAGAAATTATTTGTAAAATAGCTCCATTAAGTCCAGGATCCGTTATAGAACTAATACCTATAATTATAAAACCCATATGAGATACAGAAGAATAGGCTATTCTCTTTTTTAAATTACGTTGACCGAGAGATGTTAAAGCTGCATAAATTATTTGGATTGTACCGACTACCAACAACCAAGGAGAAAACATAGAATGAGCGTGGGGTAATAATTCCATATTGATTCGAACCAACCCATAGGCTCCCATTTTTAATAAGATTCCAGCGAGAAGCATACAGGTACTGTAATGTGCCTCACCGTGGGTGTCAGGTAACCAAGTATGTAAAGGTATAATCGGTAATTTGACGGCAAAAGCAATAAGAAATCCAATATAAAATAGTATTTCAAGTGTAACAGGATAGGATTTATTAGCTAAGAGTTCTAAATTTAATGTTGGTTCGTTCGAACCATATAAACTTATACCTAAAACTCCTATTAATAAAAAAATAGAACTTCCTGCCGTGTACAAAATAAATTTTGTAGCCGAATACAGACGTTTCTTTCCACCCCACATGGATAAAAGTAGATAAACGGGAATTAATTCTAATTCCCACATGATGAAAAAAAGTAGAAGATCCCGAGAAGAAAATAATCCTATTTGACCGCTGTACATTGCTAACATCAGGAAATGAAAAAATCGGGAATCCCGAGTAACTGGAAAAGCCGCTAAAGTGGCTAAAGTAGTAATAAATCCCGTCAGTAAAATAGTTCCTATAGAAAGTCCATCTATTCCCATTCTCCAGTAAAAATCAAAAAAATCGATCCATTTATAATCTTCGGACAGTTGAATTAATGGATCGTCCATTTTAAAATTATAACAAAAAGCGTAGGTCGTTAGAAGAAGTTCTAAGATGCAAATGCATATAGTATACCATTTATTGACTTTTTTCCCTATGCGGGAGAAATAACGTTAATTAAACAGCAGATATTGGAAAAACAACAATTATTGTTAACCAAGGAAAATCATTCATGGTAAAGACAAGATACACCAGGTCCAAAGAACGCGTACTCAAAAAAAATATATAAATAAAAAATTTTTAACTTTTTTGAGTACGAGTACTTGTCAATAAAAAAAATAAAATGTATTCCAAATTTATTCAAATGAGGTTTTCGGTAACGTATCAATAAGCTAGACCCATACTTCGAGTTGTTCGATCGTAAGAAA
+
@PPJKSHLIRSKJLISNPMMLSLSPNSNKKLKAABAAIKEEINMNLKNOLMMPSKPLPOSPMONSSSSQSNJMHSJISMLSSNMPKSPOKNSPQOSPKLNILMKLSKSJSSLNQGSSMOSPSMNJDEA???JSLFJJJRSRQLPMMQSSOPSPSSNNSQSMSMSSSOMSSOSSQPSSMMSNRSLOSLSNPSLSPSSSMLKOJQSSSQKSJSSSSRSSSJNSNKSMMQSLOSRPSNKMKPEDEIMSNOKMSNSMSJQNOSHJHHNLLKQSOLSSLNPSSLSGRSNPJJSMSOSMSSIJOJJNKKGDFEEISKLSLJMJLLQHNKLNNSSMLLQLMLSRIJJSPSSKKNOPMKSNMSMPNKMKMMNSNISPJLNMSMMSLNLKSLPKNSSHNNJSSSSSHJ@CIIGGFGJSNIMJIEFHLLOIHLSSSPSNSNKPNOKMLJOMMNMLSOJMKKOMNJSSJOKPLNNSOSSKSSMPSKQNLSQOMPKPKIN=====PMLNNSSPKMJNNNNMFSJLSKMSLSNJLJKLOJNSSMKIJI,,,,,SLSJJIHHJOKMNIJLKLLSNPNOSJOPSSJCKOJNMJISMSIKJKSPKILIKKJKJHIJGILKSMSPPISIOISSJIHIIIONJQKSJOOLJIDMGJKJSJJKNHKPIIOKSKLIJKMJBEMNJHLOSMSSPSJMJJMQMSPSJNOSPHNSSSSHCFEDMNJHLMKMSKSLLPLMSKMSSKMIKLIHKSSQSHLJNOISSSRNSJPLLKJSKGFGHSSOOSMKMPJKSKNIFIRSLRSNLLSLRMSMSMLQMJISG=<<<=LNHJIHJSPMSJLJNGQIIPSCAAA<:5556@BEJSPKOHKKIKGHSIEEBFFCCBDEEHPSMLJLSSKSNQMKHFHMS@?@?9;;:<8+***399:;;;=BDLMHJIISKH<;;;;SROJQJJJKSNSMSNKSSJNJNMSNEFFISSSSKJINSSLJKJSNLSSNPMKPMKSKIJPJSMKNLISNIQSMJLNSEAB<:8;<DSSQPMMHKJIJSPLQPSRFKKHHN==LGCCDOKJNSMOIMRJOJJGHLKKMNIINJILIKJIJSSSSRFEC>,)$$''()(*-***+,/0200/'&%$$$#$&(&&&((('%%%%&()(),3?KOLLGLFIHJLLJJSMLKIOLOLSLRLSPJSSKQMHGGGHJIJLSHHHFFHJGJLKIIKIKGFEEDDEDFDEFHFGDECKHSSSOGIHDFEKHHIGLJIJHMMKMILFNJPMSPSILKP>>>=>;;;;;IJDDA?@DHHKIKE@;IIKGIHHFGLHJIJIIMLIEIKGHJDCBBFHJHJJGJGBC@@@CCGFHLQICBCJGGGGEEFGEGHGFIJLK.--,.--(&&$$$
@150_45CNXP_1
AATCGCAATAATCGGGTTCATTGATATTCCTAGTATAGTAGATGCTATCACACATACAATCATACTCAATTCGATGGAATTGTTTGATCTTAAAGGGGATATTCTATAATTTCGCATGTGAGGGGTTATTTCTTGGTTTCGTCCAGTCATTAATAACTTGATTATTTTTAGATAATAGTAGATAGAAAGAACGCTCGTAAGGAGTCCTATTGAAACCAGATACTAGGCCTGCCTGCCATCCACACCAGAATAAATAGAGTTTTCCAAAAAAACCTGCTAGTGGAGGAAGACCTCCTAGGGATAAGAGAGCATGAGCTAAAGAGAGAGCCAAAAAAGGATCTTTTGTGTATAATCCTGCATAATCTCGAATGTTATCAGTTCCGGTACGTAGACCAAATAATATAATGCAAGCAAAA
+
;?<;>>??B>>>:9999>JLMOLIKJGEEGFGHHII8774334:;ACCFGHFJINMJMHMHIIEEEDDGIJJKISJJLKKLGSEE>><<<4---5EIFGGEGIFKHIHLLSN??>>@KOJKSKIJRSPLSLILJBBCDGGGGHJSQNJJJKGLRLSKSLPMNNKKHHBA@DDD???===<=>;:9<==>@JGKSLD4445HHJQDCDCIHKGHOIMK?>??EDGECFIIILJSSNJSHSOKSSISHA<<;<@FMCIJKHBAA@<>77@@JSSMSSLSSJLLKLMSHHGA@>=<7786340133330---+++)***-1987:;;99::;A>BISPSILMKNKOHBFKLRKLSJSJKFFGOPSSQI@??>@FSKCB:9988777:;BFDECFFFEFMRLSSPMRKMSSSJHGSIIKO
@151_45CNXP_1
AATCGCAATAATCGGGTTCATTGATATTCCTAGTATAGTAGATGCTATCACACATACAATCATACTCAATTCGATGGAATTGTTTGATCTTAAAGGGGATATTCTATAATTTCGCATGTGAGGGGTTATTTCTTGGTTTCGTCCAGTCATTAATAACTTGATTATTTTTAGATAATAGTAGATAGAAAGAACGCTCGTAAGGAGTCCTATTGAAACCAAGAAATATAGGCCTGCCTGCCATCCACACCAGAATAAATAGAGTTTTCCAAAAAAACCTGCTAGTGGAGGAAGACCTCCTAGGATCAGACATAGAGCTAAAGAGAGAGCCAAAAAAGGATCTTTTGTGTATAATCCTGCATAATCTCGAATGTTATCAGTTCCGGTACGTAGACCAAATAATATAATGCAAGCAAAAGTTCCTAGATTCATGGCGATATAGAACAGCATATAAGTTATCATGCTCGCATATCCACCATTTGAGTCTCCAACAATTATTCCAATAATTACATATCCGATTTGACCTATGGACGAATATGCAAGCATACGTTTCATGCTTGTTTGAGTAATAGCAATGAGATTCCCGAATATCATGCTAAGAATAGCTAGGATTTCCAGAAGAAGATGCCATTCATTTGATAAGAAATAAAAAGGAATATCGAAAATTCGAGTGGCTAAAGCTAAAGCAGCTACTTTCGAAGTAACAGAAAGAAAAGCAACGACTGGAGTGGGAGATCCTTCGTATACGTCAGGAGTCCATTGATGAAAAGGGGCTAGGGAAAGCTTGAACCCAATTCCTACAGTGATGAATATAAGCGCAATTGAAATTCCTGGGGAGTTATACATTTGTGTATTGATAAGACCATTCACTATTTCTTGAAGCTCAATCTCTCCCCCGGATGAACCATATAGCCAAGAGAAACCATAAACCAGAATAGAAGAGCTTGCCCCCACCCATGAGTAAATATTTCATAGTAGCCTCATTAGATCGTATATCTTTCTTGGTATATCCAGATAATAGGTAGGAGCATAAACTGAAACATTCTAGAGCTACAAAGATAGTTATTAAATCGTTAGCACCACATAAAAACATTCCTCCTAGAGTAGCTGTTAATATGAATAACAGAAACTCTGTTATAGCCATTTCTGTACATTCAATGTACTCTACGGATAGAGGAATACAGAGAGTTGAACATAGTAAAATAAGAAATTGAAAGATTTCGTTGAAATTGTTCGTTTGGAAATTTCCTGAAAAGCTAATCATAGGTTCTTCTCTCCATCGGAACAATAGGGCCGTTATGCTCATTACGAAACTTGTTGAAGAGATGAGATATAACCAAGGTATATCTTTTTGATCAGAGGTTAAATCGATCATCAGAAGAAGAATTAGGCCAAAAATACGTACGA
+
KSMNLJJJQLNMPKJMGHMKLMROJOLOMNIMLSKHSSSROKIONJLLKMMILNQLOIPMKLLIJJEJLMSKJISJLSLIPAHFIFGFKH5...BJNSPNNSKMKKJLJNJKOMKKKRLNKKPPMQNPLSSSSSLPLSSKSJKSKNLLKLKHRSNNPROSSSLMNMPSSSLQPORRNJLLILSIPJOOKHJRONSLMLPKNNSSKKQPMKNFCHJGHININSMISOJSMLNPKOSKJKMMSLSMOJJKOLPMJJIKKNKQHIKKPJLAAGHSSSOMMLJJKNNNNLILHFFEB>9532+**&(((''(,C:999;K?EIFKPSGHHKFHGFOSSNMKSLOPSPLKLKNQMLINNKKKLSJSMONSRMRLMQNLNJIGKLJKHOPMRIIFHGF@:<=<EGFNMJIHHIGFDDEGIOOKJNHHMHHGIINKKJEEEFFFHJGJHJHIIJISLPKJHHHIIKIGIFDDDDGIHGJMIHHKJLRINGLKHFKJIHFGHMKMIIMPMHJFHJKOSJMMLJKJOSSJJOJSKKOKHGHHLSSINKKMLSNKLOSPKSSKKLSPMOSOSNSJKRMOJKOOIKMMSNOIMIMQMSSIGGHEGCDGIBCB@DFCCDHSLOGHGHHNHKSSIJNJLIKKNNRLPMJKJJKLJKLKKKLLMISSJLOIGGOILSNJOONMKSIJJLSMLSHKROSONLICACA/,,@KLSKILLGKQSMSMISSSSINMKRIKLSPQSSPOSMLLMKECBCBIGOONLJIMRLKSSKKKPKOHELMJJFJLOSDMJHGNLLSGSJGLSSPHISLLKJKSPLSLSOJSMOPMMSLPHJKINLSJSKKRLOJAAAANKPJ>?<<<<<FHSSMRJQLJKH9556FHPJLLLHHJJKRSLKMSMJLHFJGIHMRDC9777BMKGSIKGJJNKMIIMSFHMMSSKQLSLMRNJJMSSJQHGICGHMGJF@=DHGKGHFJDJOHJSKSPHSLKKIORJMOLGSJKLJSLKHHHHLNHGIGIIMOIMJJKMKJNSLSINJKHRLLIRSJSSMNKLSGJK==<==IHIHD??<889GFHIIIHHHHNJOPLKNLJJOKIFHJGIHKNJINHIHJISLNHKJKQQOMRJIGHGGIKIJJIMLJGJLMKJILGFFGGFIKHFLJKNILGLHLNLLNJIHIFIKGIHJGHIFKKJGQHLFF00/00;?CDEJDEEIHJIFHKJFFFFFFHJLLLJNMOGGJBEKINIIIPFDDDDINKSLJIJGFFFGJJJMLSSLKKFGFEHNNHHGIJMJSHKISKHILKMJKGJIHGIGJHJHHGHHNIJGEDEEHIIGIJHHHDCBCCJLPHHNPNIKNIGIHFFGIGHHJMKNHFGFFEDJGGJFLMKGJGJIIGEEGFFMHEBABBBIEDEFGIIMIHIFHGE>DCEGHMMQKDCBBABC
@152_45CNXP_1
GGCAATGCAAGGGAAGCCATCGATAAAATAGTGAACATTGTAAATATTTTTGGAATGGAGATAGCCATTCCACCCATTTCATCAAGATAAACAAGCCTAATTCTATCATAACTCGTTCCTGCCAAGAAAAAAAGTGCAGCGCCAATAAATCCATGAGAAATTATTTGTAAAATAGCTCCATTAAGTCCAGGATCCGTTATAGAACTAATACCTATAATTATAAAACCCATATGAGATACAGAAGAATAGGCTATTCTCTTTTTTAAATTACGTTGACCGAGAGATGTTAAAGCTGCATAAATTATTTGGATTGTACCGACTACCAACAACCAAGGAGAAAACATAGAATGAGCGTGGGGTAATAATTTCATATTCATTCCAACCAACCCATAGGCTCCCATTTTTAATAAGATTCCAGCGAGAAGCATACAGGTACTGTAATGTGCCTCACCGTGGGTGTCAGGTAACCAAGTATGTAAAGGTATAATCGGTAATTTGACGGCAAAAGCAATAAGAAATCCAATATAAAATAGTATTTCAAGTGTAACAGGATAGGATTTATTAGCTAAGAGTTCTAAATTTAATGTTGGTTCGTTCGAACCATCTCAACTTTATACCTAAAACTCCTATTAATAAAAAAATAGAACTTCCTGCCGTGTACAAAATAAATTTTGTAGCCGAATACAGACGTTTCTTTCCACCCCACATGGATAAAAGTAGATAAACGGGAATTAATTCTAATTCCCACATGATGAAAAAAAGTAGAAGATCCCGAGAAGAAAATAATCCTATTTGACCGCTGTACATTGCTAACATCAGGAAATGAAAAAATCGGGAATCCCGAGTAACTGGAAAAGCCGCTAAAGTGGCTAAAGTAGTAATAAATCCCGTCAGTAAAATAGTTCTGTCGAAAGTCCATCTATTCCCATTCTCCAGTAAAAATCAAAAAAATCGATCCATTTATAATCTTCGGACAGTTGAATTAATGGATCGTCCATTTTAAAATTATAACAAAAGCGTAGGTCGTTAGAAGAAGTTCTAAGATGCAAATGCATATAGTATACCATTTATTGACTTTATTTCCCCTATGCGGGAGAAATAACATTAATGAACCAGCAGATATTGGAAAAACAACAATTATTGTTAACCAAGGAAAATCATTCATGGTAAAGACAAGATACACCAGGTCCAAAGAACGCGTACTCAAAAAAAATATATAAATAAAAAATTTTTAACTTTTTTGAGTACGAGTACTTGTCAATAAAAAAAATAAAATGTATTCCAAATTTATTCAAATGAGGTTTTCGGTAACGTATCAATAAGCTAGACCCATACTTCGAGTTGTTGCTAGCATA
+
OSNMNSJSKPKLRMJSK>GMKLNIGORQRMOOSQPSPKSOPKSSOMSLOLMMPKORNQSMPNJQHNSPKSOHPJPRSSKFJILLLSNNLONSOPROOSOJINSOLSMSSMNNSKKMRQSMSLLKNJKILKSSSPSSNMKJNISQKOKPNRPSSSKQNSSPSSHSRSSLKSSSSSISLSLIOOPRLKSLQSNSOSQPMSOILJLPKSSJLSKNIMSSSSSOSKJKSSRHSKLJMMPNMOQJSLLSNKSKSOOJMISLNIH511022ALHISLLLMSJSKSLKONQSPKSMNRSQRNOSPOISSPILIFGHMQSNSKNMRJJOMILLLNSSSKRSSOSSLNJSLPRKGHJSKSJSKQQQLOSSNMF89;'&&&&(((''*+(((()<CDBDDEGMSQM@LECCQISLSKSLEJFD??@;;GEILLSRSRLSRPKPSMNLSSRPSRSLOSKMIKSRSKONKPSNMSLSRKPMSSNSLMLSSSMNPONHILMIHGIIISQOMSQIKNKNKKSSMJSJSSNSMJLNPJOJKHKSMMNHKHFIIKMPMNHHIIJGSKJMJKJOSOOMLSPMKMOLKSQONOSSKNMOLKJKLSMKIIHFFFGE:999:>=,+$$$%%'()/22489:@HFGHFJGJHLGGJIKKSSSLHFEFEGJIGHFEB@@AACKDGAIGKMJKJSLLKHEDDDEFEGHNSHFFEIMGOG;57?@GJSIQIS<;;;;GIGEIDGGEDKJGGGIJKIKSJJLHHEGFNIGKHFGJJKSA?@@ASSJOECDEIJIHCGC?JGIKSJLSNFMLPIIKIKJSJOIIFFHIFGHIIRNKHLSQGJGFGGFGSIFDCEJKKIGECEGLKKLKGIIGHHEEDDDJNLLIMFGGGGLIIFHHHCHJOFDDCCIKLSNSJJIHGGJKLCCDDC:8980.*****-.;;92/1--,,.**3-0;<HJSGFLMLNIJIFFDFISSPSOMHIHJMOJKLLKONNOLLLKLIHISIKLJPLPKHLMJRJHGHFGF=:::::>CB*)(((((04240//.---,,,*0;EFJHHEEFFGFDJSJIKHIMILHMMMKIRKHIJMGKHMPOSSJLKIMJKQSNMSPQKJLSLQSLNKLILSILPKLISSHHGHLIHGGIHLKINLKKSSSNRLMIJSISMSQMNQJOOQMFIFJJMJKJJHINHKGHJLLIJRHHFIGHHIIJLHOJIFGDEGGHGHCBAAABCGECDFOSSOJFGJIHFIJHHSLIKLLLKLPGGDEEQKSKOHFGE?><<<??D:::::B@B@>BBEHKACDJSHIHHKFFEEFMNQJKSCCCDCLKFFDEKNGGEDDEKIGHHHFFEGHHFGEDEFCCCDCEEFDCDCCFKNJMJFGEGIIH
@153_45CNXP_1
GTAGTAATAAATCCCGTCAGTAAAATAGTTCCTATAGAAAGTCCATCTATTCCCATTCTCCAGTAAAAATCAAAAAAATCGATCCATTTATAATCTTCGGACAGTTGAATTAATGGATCGTCCATTTTAAAATTATAACAAAAAGCGTAGGTCGTTAGAAGAAGTTCTAAGATGCAAATGCATATAGTATACCATTTATTGACTTTATTTCCCCTATGCGGGAGAAATAACATTAATGAACCAGCAGATATTGGAAAAACAACAATTATTGTTAACCAAGGAAAATCATTCATGGTAAAGACAAGATACACCAGGTCCAAAGAACGCGTACTCAAAAAAAATATATAAATAAAAAATTTTTAACTTTTTTGAGTACGAGTACTTGTCAATAAAAAAATAAAATGTATTCCAAATTTATTCAAATGAGGTTTTCGGTAACGTATCAATAAGCTAGACCCATACTTCGAGTTG
+
BLIILGJJKQSILNKKLKSNJOSJSPQRSKSKJSKJMLMNONNSLSJSSLJSGQFSLIIEA11@BBCJGIA999ERSSOOIIGJPLOLSOSMKLJSQSNMSSKMPKKHGHIMSSKLONSGJKLJCDDA>IPJSPKLMPKHJLBBBBC9*****;>=<>CCEFIC@@@@EFGSSPLLJMMIKKQJOKKSJONSSRNLQPSNNRMJQKIHMSHSSRDKSJNLIILFDDDDFEINSSJJSHHIJIKSHHNNGKINSKGSQSSLNIIHJOMKSKLSJKKLNNGJOKNPKJMKKPKJJJIGHILKJJNIHLJHSHGIKIGKKJIIIKHMHFGEHFFIKGHLHFSKIHHFGFHHLOHIHLSKIIIMSKHGEIDNSSNQNSSMA@@@AEDFDDDDCA@?:=BGMIIHKJOJHKRIKIIJISIJFMF@?SKGIFIHFHSSQFFHGGHMNKGIEEEDFFGGGHHHHIHFHGFEB@?>>>>
@154_45CNXP_1
AATCGCAATAATCGGGTTCATTGATATTCCTAGTATAGTAGATGCTATCACACATACAATCATACTCAATTCGATGGAATTGTTTGATCTTAAAGGGGATATTCTATAATTTCGCATGTGAGGGGTTATTTCTTGGTTTCGTCCAGTCATTAATAACTTGATTATTTTTAGATAATAGTAGATAGAAAGAACACTAGTAAGGAGTCCTATTGAAACCAAGAAATATAGGCCTGCCTGCCATCCACACCAGAATAAATAGAGTTTTCCAAAAAAACCTGCTAGTGGAGGAAGACCTCCTAGGGATAAGAGACATAGAGCTAAAGAGAGAGCCAAAAAAGGATCTTTTGTGTATAATCCTGCATAATCTCGAATGTTATCAGTTCCGGTACGTAGACCAAATAATATAATGCAAGCAAAAGTTCCTAGATTCATGGCGATATAGAACAGCATATAAGTTATCATGCTCGCATATCCACCATTTGAGTCTCCAACAATTATTCCAATAATTACATATCCGATTTGACCTATGGACGAATATGCAAGCATACGTTTCATGCTTGTTTGAGTAATAGCAATGAGATTCCCGAATATCATGCTAAGAATAGCTAGGATTTCCAGAAGAAGATGCCATTCATTTGATAAGAAATAAAAAGGAATATCGAAAATTCGAGTGGCTAAAGCTAAAGCAGCTACTTTCGAAGTAACAGAAAGAAAAGCAACGACTGGAGTGGGAGATCCTTCGTATACGTCAGGAGTCCATTGATGAAAAGGGGCTAGGGAAAGCTTAAACCCAATTCCTACAGTGATGAATATAAGCGCAATTGAAATTCCTGGGGAGTTATACATTTGTGTATTGATAAGACCATTCACTATTTCTTGAAGCTCAATCTCTCCCCCGGATGAACCATATAGCCAAGAGAAACCATAAACCAGAATAGAAGAGCTTGCCCCACCCATGAGTAAATATTTCATAGTAGCCTCATTAGATCGTATATCTTTCTTGGTATATCCAGATAATAGGTAGGAGCATAAACTGAAACATTCTAGAGCTACAAAGATAGTTATTAAATCGTTAGCACCACATAAAAACATTCCTCCTAGAGTAGCTGTTAATATGAATAACAGAAACTCTGTTATAGCCATTTCTGTACATTCAATGTACTCTACGGATAGAGGAATACAGAGAGTTGAACATAGTAAAATAAGAAATTGAAAGATTTCGTTGAAATTGTTCGTTTGGAAATTTCCTGAAAAGCTAATCATA
+
GNHJIJGFJGKINKJMIJMQMSOOLQSKMPSLISOPNSMLNIJHJIKQHHMJKNNMHOLILOJJGKIKISSJLSPMNNOSNFGLMNKMGLE@?AEEKJLNFIOMQKKJMHLSKMNMMLJLNPJSMPLNSKNMMMSLKOKNJLJHLKIJKOIKJLJKNPOMPSLSRHKJI=666558877210135:;>BJKI=;;;;;:<ODHEFIOHHMLGFQMIJKNMSLMJMLQISNLSKLKRKNNKSJOKPPJJKIKLNHJKKJKSFGEFFHL==CDQSSNHKNHKIOIHB@@FJJDEFFEGFFGIFDCC?4///@>AB=;::;F;A>8AABDEEFGFFHHSSLLKOIKJJNRSRLKKJSJIKMMKIIJHSJJKKSLONMSHLMSIOLMSKHKILHKHIHHGGIKKLRIMSNONNSRNJSNKLKOSQNLNKJJLMMLSMJGEEEEHIHOHHGSLHHOMKOSKLLSISINGGMPKIMLPLNIMKNIOKNIHHMGJHSMGJGKJISHJGGFGLLHJHHIEGFJFDDDEFJJGKGHGIEED@@BCDGHJHGLHJJHEHEGFMIIGFHHFGNIJJGHFFKIKOGFPHGHFFEEBB@AADFJHIIHHIDBACEFJKKINKPKKJSHPGIKNLSKSMHISHMSKLKSKPJILGIGKKLJJMDLOSPMRPKMGEEHISKMKLSNHHHLLRNOHJGHHIKIIKMHGGEHQKIMJMIHKHHIKKNNJHDKPSMGHHKIJOJJQMLRJKNKOJLSD8778AIHGJNJSILNRHEABOGFGFALLLLGIPIJAFHGGIIKMMGGHGGGLHNJQJJMLOIHFHGKHIMIMMMJIGFFEEHJIMNKKJJKLHFSNNJKJMNJLJJKKSSNIKSSLJJJMPQJKHSKPJHFGIJKNMSKSSSORSKIKLKSPE?>@>>FRGGIIIIJMKSOMMHJSIPSMKNSJIHIRMNLLOLJMIMPOSIHJGMB@AEF;:::3/-/5569OGKHJHHLOGFIGHHKPHGHIFGJJHHFGJLSLKMSMSIJJSJSKRLKIIIGKSIJSLSOSEHEDFHJLRKIFGKMNJFHFEFEHIHHGEJHJHJLHHLGIKJHMDHEBBAABEDCCDDDFFEGIHGBJD????FHHFFDDCEEGEFEIHGIHEGFEGMGFEFHHGFGJDEEDEGHDDDFFGGIGEFDCDDDFFDDEEGEHHGKEFEC=>;=>BDEDDDCCCCBDD@AKIGEEBBCCEILHOKHIHIHFHJHIHFHIDBBBBFKHHD.---.3479DDEGEGIFCA@@BEHGBBABCDECC
@155_45CNXP_1
GGCAATGCAAGGGAAAGTCATCAATAAAATAGTGAACATTGTAAATATTTTTGGAATGGAGATAGCCATTCCACCCATTTCATCAAGATAAACAAGCCTAATTCTATCATAACTC
+
DGGIDC>8760.-,-*''''((****)(((('''(*;AFE@>=>>?CCCCBB@A=>>FEDDEDCBBBDDGDBBA@B@BDB?@C??>>@BBBCABCBA;:/-**)('(''''(-12
@156_45CNXP_1
AATCGCAATAATCGGGTTCATGCTAAGATAGAGCCTTGTCACCCGCAGGATTGATATGGGGTGTTTTCGATTTCAGATTACCGATGATTCACGACGCTTATGACGAAGAAAAAAGCACATAAACCTGGTTCAGCGACCATCGCGCTTAACAAGCGCGCCCGTCACGAATACTTTATCGAAGAAGAATTAGGCCAAAAAGCTAGCATA
+
IOGJJHJLPKKNLIOSSSSNSQQDIGEFDEEMKLKRSMOKKLJSSSLOIMJSMOMMIIIKSRQMSKPEDDDCG>@AAAJGFKEKILKRHHSISSSHKHJGHAKKKGKGGKKSSSQOMSMLKOJSSJSLIQRRSSJSKMNOSHOLLRSRLLPNKNMKNKNKJMSILJKLSNNKHLLJSHHEGEADSNJISNILKLMILKMPQMMSSMM
@157_45CNXP_1
GGCAATGCAAGGGAAGCCATCGATAAAATAGTGAACATTGTAAATATTTTTGGAATGGAGATAGCCATTCCACCCATTTCATCAAGATAAACAAGCCTAATTCTATCATAACTCGTTCCTGCCAAGAAAAAAAGTGCAGCGCCAATAAATCCATGAGAAATTATTTGTAAAATAGCTCCATTAAGTCCAGGATCCGTTATAGAACTAATACCTATAATTATAAAACCCATATGAGATACAGAAGAATAGGCTATTCTCTTTTTTAAATTACGTTGACCGAGAGATGTTAAAGCTGCATAAATTATTTGGATTGTACCGACTACCAACAACCAAGGAGAAAACATAGAATGAGCGTGGGGTAATAATTCCATATTGATTAGAACCAACCGTTTGGTATTTTATA
+
NLKKRKPMSSSSMSQKSSSSOKMQOSLJNMPSKQKQSSSSSSMMSQKKLKSOOLOKRJLNNQNSMSLPOMSSIQLMSMOLSNKLJOMGEFIOSSSSSSMMSSOSLKOJMPNNSMMQPPSSSQRMSKJLFDFKKFFHGMIOSQNSSOLOMPMJOJKNKMSNKLHJKSNSIHSSSMSSO?;9:GHC??BG<;=>>BCJRJLHKNHOOJPNQLSJLRSQMMKLMSQKRMPOSRLSOLSSLNJKOQSSSSRLSNIKHSNGE;B=??@KIIMOOLNHJSNKHH><<==FLLSHECBC>>=75577AALAJJK@?>??IHDDCCBONLPLKLLMMJSSJSLLPKSJISJLOOQRJHRKQHPNSSLQJSMHG@>11112RSJCB;+('')+***3..-+''''(-,-*/0
@158_45CNXP_1
ATGCTAGCAACAACTCGAAGTATGGGTCTAGCTTATTGATACGTTACCGAAAACCTCATTTGAATAAATTTGGAATACATTTTATTTTTTTTATTGACAAGTACTCGTACTCAAAAAAGTTAAAAATTTTTTATTTATATATTTTTTTTGAGTACGCGTTCTTTTGGACCTGGTGTATCTTGTCTTTACCATGAATGATTTTCCTTGGTTAACAATAATTGTTGTTTTTCCAATATCTGCTGGTTCATTAATGTTATTTCTCCCGCATAGGGGAAATAAAGTCAATAAATGGTATACTATATGCATTTGCATCTTAGAACTTCTTCTAACGACCTACGCTTTTTGTTATAATTTTAAAATGGACGATCCATTAATTCAACTGTCCGAAGATTATAAATGGATCGATTTTTTTGATTTTTACTGGAGAATGGGAATCGATGGACTTTCTATAGGAACTATTTTACTGACGGGATTTATTACTACTTTAGCCACTTTAGCGGCTTTTCCCATTACTCGGGATTCCCGATTTTTTCATTTCCTGATGTTAGCAATGTACAGCGGTCAAATAGGATTATTTTCTTCTCGGGATCTTCTACTTTTTTTTCCATCATGTGGGAATTAGAATTAATTCCCGTTTTATCTACTTTTATCCATGTGGGGTGGAAAGAAACGTCTGTATTCGGCTACAAAATTTATTTTGTACACGGCAGGAAGTTCTATTTTTTTATTAATAGGAGTTTTAGGTATAAGTTTATATGGTTCGAACGAACCAACATTAAATTTAGAACTCTTAGCTAATAAATCCTATCCTGTTACACTTGAAATACTATTTTATATTGGATTTCTTATTGCTTTTGCCGTCAAATTACCGATTATACCTTTACATACTTGGTTACCTGACACCCGCGGTGAGGCACATTACAGTACCTGTATGCTTCTCGCTGGAATCTTATAAAAATGGGAGCCTATGGGTTGGTTGGAATTCGATATAGAAAATATACCCACGCTCATTCTATGTTTTCTCCTTGGTTGTTGGTAGTCGGTACAATCCAAATAATTTATGCAGCTTTAACATCTCTCGGTCAACGTAATTTAAAAAAGAGAATAGCCTATTCTTCTGTATCTCATATGGGTTTTATAATTATAGGTATTAGTTCTATAACGGATCCTGGACTTAATGGAGCTATTTTACAAATAATTTCTCATGGATTTATTGGCGCTGCACTTTTTTTCTTGGCAGGAACGAGTTATGATAGAATTAGGCTTGTTTATCTTGATGAAATGGGTGGAATGGCTATCTCCATTCCAAAAATATTTACAATGTTCACTATTTTATCGATGGCTTCCCTGGTTTTCCCA
+
JGIJNGGIGGH6555(''''((((*)***)+,2445IIIJNHHGGEHKCDCDDOONJGHJSJKSSMSMLSSNSLJJLILSHSLECHKDSSSIQIJDDPSKLIJSRFFEFKKLSGNOSLSLKJLMRSOJHSSSRSSKNQSRGGKHDILSSQJOSHPIIBBC65532-45EISQIPSPPOMPPQSPSSMMKPISQKNSNMLMSQMSSSFEMIEFE<<<<FGNLOSHJSQSKSOSSPJLNOSSSSSSOSSSPLIMSLSGFSIGF9999<A@;<<<>HF@?76659666;<HKIIGHHHILKINKIKMSDJF9???@LSKGSNPRSLLKJHKJLMSSSSLORSMKRSNKPOMSOSKLMSENSQSPILNJMNJMSSSHCCBCFFEFFHLNKMSIONNPSNSSILSJLJJSSLSPSSQKSKMSSOSHGFHFFEF?88888<*))))55ACDDCIFHF?@BJNILIQNKJ>=(().334GMECCB?<;5556=5=ABIMGFECB@<<<<?FA31*'%%$%&%%'++.0)))'*..04;GECBCFHHSGSMIIJJIJIFLJHGIHJNGEF=--------/699:JGHJFAA>====GFGEBB?=;;:@@HHEC6***>??>?@@ADGGD@@?==;=<=88;6635568+)(((--/.0=G78KIFIQLKSKLHGFJOSSSPSRSQKSSBCCBBRHLLKNNSOSSPIMKIKLJQHB:5422222222222NJJSSNHSJJRKSMJSMEIQLIHHFJGKKRSSLPKOGEEG<55554666645532321226<=?????@BBEDDEGGJISJNJSSSHSSMSPSHJFGIGIRKSIRSSJ>>>>?HLJIEGEFFIGIM@:999;;643465556KKHQOJSMONISKJIJM55556S=;==89DDESLJLSHHNNSJLNSSSHSOSPSLLMHHMSPNKKSSSSSSIIIHJNGFHFDEEC>===:000FFGCEDIJQIJKJ@@@@A?998)((()/&&&(),(&&&&&'''&&)*&/-.../342226675998;GGSKIMMOJKNJKKISIKLMMPNJSPHA@AABSMHLOHLISSSNJIG@@?;900,,*+0@BGIEFKFHMKGGGHESSPSNJPHOMOLIGSSSMPKKNOLGEDC>?@?=?>?EEEEFFKHMSQPSKJNJJSHJLNSJIJSKOOSSJLJA=>>?>-,,)*,,-,,,2<=@CABBGJJKKJIIJLGGIJSKGDDCBBFHCCCDBGFEFMLLLNHH55::;?8888;>>A>?44420--./33399GEGDB87..,)*676777<AACFEGEGFJEDDEABC?55FBBCCC;;;;55522@HGHIHIMIOMM?<GFI=<<<:::::861,()*00/-..-
@159_45CNXP_1
TACGATCGAACAACTCGAAGTATGGGTCTAGCTTATTGATACGTTACCGAAAACCTCATTTGAATAAATTTGGAATACATTTTATTTTTTTTATTGACAAGTACTCGTACTCAAAAAAGTTAAAAATTTTTTATTTATATATTTTTTTTGAGTACGCGTTCTTTGGACCTGGTGTATCTTGTCTTTACCATGAATGATTTTCCTTGGTTAACAATAATTGTTGTTTTTCCAATATCTGCTGGTTCATTAATGTTATTTCTCCCGCATAGGGGAAATAAAGTCAATAAATGGTATACTATATGCATTTGCATCTTAGAACTTCTTCTAACGACCTACGCTTTTTGTTATAATTTTAAAATGGACGATCCATTAATTCAACTGTCCGAAGATTATAAATGGATCGATTTTTTTGATTTTTACTGGAGAATGGGAATAGATGGACTTTCTATAGGAACTATTATTGACGGGATTTATTACTACTTTAGCCACTTTAGCGGCTTTTCCAGTTACTCGGGATTCCCGATTTTTTCATTTCCTGATGTTAGCAATGTACAGCGGTCAAATAGGATCATTTTCTTCTCGGGATCTTCTACTTTTTTTCATCATGTGGGAATTAGAATTAATTCCCGTTTATCTACTTTTATCCATGTGGGGTGGAAAGAAACGTCTGTATTCGGCTACAAAATTTATTTTGTACACGGCAGGAAGTTCTATTTTTTTATTAATAGGAGTTTTAGGTATAAGTTTATATGGTTCGAACGAACCAACATTAAATTTAGAACTCTTAGCTAATAAATCCTATCCTGTTACACTTGAAATACTATTTTATATTGGATTTCTTATTGCTTTTGCCGTCAAATTACCCATTATACCTTTACATACTTGGTTACCTGACACCCACGGTGAGGCACATTACAGTACCTGTATGCTTCTCGCTGGAATCTTATTAAAAATGGGAGCCTATGGGTTGGTTCGAATCAATATGGAATTATTACCCCACGCTCATTCTATGTTTTCTCCTTGGTTGTTGGTAGTCGGTACAATCCAAATAATTTATGCAGCTTCAACATCTCTCGGTCAACGTAATTTAAAAAAGAGAATAGCCTATTCTTCTGTATCTCATATGGGTTTTATAATTATAGGTATTAGTTCTATAACGGATCCTGGACTTAATGGAGCTATTTTACAAATAATTTCTCATGGATTTATTGGCGCTGCACTTTTTTTCTTGGCAGGAACGAGTTATGATAGAATTAGGCTTGTTTATCTTGATGAAAT
+
HIMHFHFISLMJKSLJLJPMNLSICCBCBCBBDFFEPMNLNSNMJJKIGNMPMMOSONSMSNNJJISLOKPNILLKLSOHMGHEFDIHSSSSMMLLKJOIHGHOPPJLILIQSLJJSSJIEFEEJMJOGISSSOKMKJOJKSCM@CFE@864445ADDFD@?A?:<@OLJPQLLNNPSQLLLNSKRILPLPHLGJIJJJOLPSLSJNSSLRORGRMSSJNJNMIIISSSOMNIRMKSRKLSSKNLNLOJSSISSQSLLMSJSSIMIPJNQKGLSJJNQIHLIMMJIKNFMSOKIMHHNJJOQPISIMJNOKJRKEDSLLJNOKMKRLNIGIIKSSOKLLKPSSKSJIHKNOMSSILJJIC:633338?MKRMLLKKHHLMGHJRKINGJJJMHISLLIGLJKSIHEKJKSP;;:9;KKLKMILIKHLFJKJKJLGFEGEGJGEEFEHCA/...4451++))+++,==>>FIKKOSMMGIFFHB33LKJSSKJFEDCBBECCLKSGGJHJFFEB@CCKHLGE9EC@HOQRLBFHNHNJJFOHHKIHGGFFHHFEDCDEFHIJJGHEBEFIHLHHNJA??9978899MJJNMLMJIEFJRSJNKHIIQKKJIIKNHHFHHHJHHGHQHJFDDFGIKDCCCDMSJNJHPELNMJONRLMSNOOPMMNJMIJSSSMQSLSJJKOKKLLJINQJ;;;;;JKSMSOJJCEIJISSMSLJJMSOSSSQNNKKMJKSKMLKMIKJJLLMMS:7777MKHMIKGHIGIPJLSMSISIMMKNJSSNSGFLGHA999778>2210///-/**/0<=@BC<;AFEDCCHNMMMNIMMSONSPHMNSIHLLNQSPSOFIJGMJFHC---,.------+'',,ABIIJKSHLLIJJSSONMRSPQNOSSLJNSKSKLJORMOSPLSLSIMLSPKJKMSNJIMSKSHNFJHIKSOMKMLNNSSMPNSMOJPJPNSLSISKISPJLQMSOSSSSKMHPSSSLMMQSLLSPKSKQJSMSSJQIMMMIKGGDE=;>=>ASLNSSOKOLPSNQS43333SMSSMOKOJKKLRILLSMHLKISJMKKSOPMOMSSSSOMSRPKSJKSPSHMMMSLNSJOJHHSGMIJOLLSSMKSNLONNMKSSSPJLLKSSRSKKJMJLSLIINSSNMSMLIPSNSLNJKOLSR::::::9::EOLIJIISOMSOOINRJGGFIHJSMRLHSMLQSROSNMSKJLIJIOHJKKSSSSMMJISJHJKLSJIRKJMOLSLPHFGHGFIJHHHGIJSMSNSRMOQMLKKR
@160_45CNXP_1
TACGATCGAACAACTCGAAGTATGGGTCTAGCTTATTGATACGTTACCGAAAACCTCATTTGAATAAATTTGGAATACATTTTATTTTTTTTATTGACAAGTACTCGTACTCAAAAAAGTTAAAAATTTTTTATTTATATATTTTTTTTGAGTACGCGTTCTTTGGACCTGGTGTATCTTGTCTTTACCACGAATGATTTTCCTTGGTTAACAATAATTGTTGTTTTTCCAATATCTGCTGGTTCATTAATGTTATTTCTCCCGCATAGGGGAAATAAAGTCAATAAATGGTATACTATATGCATTTGCATCTTCTAGAACTTCTTCTAACGACCTACGCTTTTTGTTATAATTTTAAAATGGACGATCCATTAATTCAACTGTCCGAAGATTATAAATGGATCGATTTTTTTGATTTTTACTGGAGAATGGGAATAGATGGACTTTCTATAGGAACTATTTTACTGACGGGATTTATTACTACTTTAGCCACTTTAGCGGCTTTTCCAGTTACTCGGGATTCCCGATTTTTTCATTTCCTGATGTTAGCAATGTACAGCGGTCAAATAGGATTATTTTCTTCTCGGGATCTTCTACTTTTTTCATCATGTGGGAATTAGAATTAATTCCCGTTTATCTTTTATCCATGTGGGGTGGAAAGAAACGTCTGTATTCGGCTACAAAATTTATTTTGTACACGGCAGGAAGTTCTATTTTTTTATTAATAGGAGTTTTAGGTATAAGTTTATATGGTTCGAACGAACCAACATTAAATTTAGAACTCTTAGCTAATAAATCCTATCCTGTTACACTTGAAATACTATTTTATATTGGATTTCTTACTGCTTTTGCCGTCAAATCACCGATTATACCTTTACATACTTGGTTACCTGACACCCACGGTGAGGCACATTACAGTACCTGTATGCTTCTCGCTGGAATTATTGTATTAATGGGCTCCTATGGGTTGGTTCGAATCAATATGGAATTATTACCCCACGCTCATTCTATGTTTTCTCCTTGGTTGTTGGTAGTCGGTACAATCCAAATAATTTATGCAGCTTCAACATCTCCCGGTCAACGTAATTTAAAAAAGAGAATAGCCTATTCTTCTGTATCTCATATGGGTTTTATAATTATAGGTATTAGTTCTATAACGGATCCTGGACTTAATGGAGCTATTTTACAAATAATTTCTCATGGATTTATTGGCGCTGCACTTTTTTTCTTGGCAGGAACGAGTTATGATAGAATTAGGCTTGTTTATCTTGATGAAAT
+
(*-((((;>EFCBCD?:;::=CHA@ABAAA@ADFFFHIMHIMKQI;<NKSSSSSPSMLMMS76667MJHMSQKMQHJSSKSSQIKDFGOSSSLMNLLNIGKFFHIJGLKLIIGJOJSSMJHEGHLJKIJSSSLSQRMKKMMNFBDFSSSNSRKLQISKJGKKOQDNRSNNLISMLRSLSSKKPSSSMSJIMHPJSLHJHSQLOSSKKSSSKSLJSLSJMIRPSOCQNSKNJMIMSMLMLOQSKK44444QLMMMKSQSMMLMHJHQPHPOLPJONSHJSIKIFQSKKROOFHGIOLPSHNLLKONMOKIHKHH>0****DBBBABSLMKKJKIIHHLSNLEEFJLOKLLMJIQHH@?@@AOHLIHBAAACJMSSNLSIKRNJHJLKRJIJOKJSSDEGGLNPMMBAAABFMIIGIFFRLSH>>==EHSMIIKKOLHSIIJKHSHHJJIJKSKJHHGGHGGJSNNSJKKKGFFEFJSMSSIHJIGFFIGKKLMGISNILLHHHGLLJJ>88EMIHHGJHKGJNNSIGGLDMKSSMGGIFBEG::9::>FGFIISKKGFDECEFEFGIJJEFDEEFHLKNSOII<<GEDDCFHJIHGGC??<OSJFGEJOLQJIMHJLILSHIJIPIIHI?@:453*()&%%%-+-6BCCDEHEFDDDDEFJIMSNGFPLJPKLSMLJQNNQMJIQKOKLJQRNOPJQNOSKMGHHHHLNOSNSPSKNMSSSIGI@???????SESSPJKKHKKMKMSNJIQHNISPNIKLLHISLMLSKSNSSSSHJPHSINIJLLJSMSQLLJNSNSRSSLKOSLMQMLSQSPLPSSLKKGSKQLNOLQQSRSKSHSLDB@.(((((**,.40++GJSSSOJSKLOOSKIJLIJFSMJJNSQKSMKPPNOSSORSMMQSSSOMSNLJNOIOHKG;/*((((('''**+-./-.(()-%$$$%(''(%%$$$%%%$&&%%%$#$%&'(2-++++DDDDE64444KHKHIIJHGKKGISSNKMKLMPOLMPJMJSKLNCSJLJMSSSSONJQMJLOKINIHFFEGFNIMMKNMLNSJLSSSILSSOOOSSOJOPNNOLOHMMSSRHISHJPDA?>@?DJQNLJKJKKJKSJPSSMNLPRSOLLJJPJLJJLOKSRNLLPKNJCFFD>>1)(())))))?BEIILLQLKKJKIHLJSJNJHGJIJJSKOQEEFCDG@B:99::KIMSJSSPNNLJSSOSLMOSSHIKNSS657++DMKSIOJFFHGGHLKSJJNKIIHFSHGSMMRSSNJPLIJJOJLLLO
@161_45CNXP_1
AATCGCAATAATCGGGTTCATAGCAGAACTGAACAAACCCACGCTTGCAGGTCGGGGAACCAGTGTTTTTGCCACTCCACTTCCTGGTGGCAGGGTCAAAGAAATTCTCACCCCAGAGCCTCTCCATCATCTTAGATTCAACAACACCGAACTTGGAAGCATACATCTTGGCGAAGTTGGTCAGTGTAAACGCCCATCCATGGAGACCAGCAGAAAACGCCACAGTTCCCTTCTCTGGGTAAACCTGAACATCACCAAGGAGAGGATCCTCGTATGTAGCCATGATGACATTAGCGTTCTCAATAACCCTCGAGAAAGTCTGGTAAGCCTCCTCACCATCAACCTGAAGCTCAAGGAAACACCTGTCCATCTTGTTGACAGTCAAGACAGGTCGAATCCTCTCACCAAGAGCCTGACGTAGAACAGTCTCAGTCTGAACACACACACCCTCAATGCAGTCGACCACCACAAGAGCACCATCAGTAATACGGAGAGCAGCAGTAACCTCAGAAGAAGAATTAGGCCAAAAAGCTAGCATA
+
FFHIIJHJGIJSHKNGLNJONIHPIMHSPSQJIHGIHFGHHGHJLJLSJSLSFIINLLSGDFFDFIKGJJGJJHJJMSOSLPKJLKKLLSJMMSSS76666ASPHPLMSPMMJJKKNHS@A???HELJIQJJLJGFFFIIKHGIJHKIFFGJGHJGLKOSKSIKIKGHC<<<998866///77778;AOJFGEFEC@@@=?A=<=A<96333466=D?<<;;;EFFIEDC9/(('/1BCFIIKHGEHJKPKGLDFDBBFIIJKKKHOMONJNNGHIKGISHKQJMNQIOSKSJIGHMHMLRSILLQKQHIIHGOPNQKLHNMIHLNILKHHKRNJMIQKRSJOKHJJHJLLINHSSIIJKJFLNLKNIMOPMNQLKPMJSLIKSFB@<;;;=<2++**8=77689?KIKNSKISQJKNLFFHRHIJLIOMONLSKMMKSIGHGFNQLLMJSSLHLMJIJJGHIKJSKKSSNOSSSSSNSMJFEECBAAAGECDFGEPIGILPHHKKMI>>>KHKSLPLIKKGEHGHE@LSPILIGIHJI
@162_45CNXP_1
TTAAATCGCAATAATAGGATCATTGATATTCCTAGTATAGTAGATGCTATCACACATACAATCATACTCAATTCGATGGAATTGTTTGATCTTAAAGGGGATATTCTATAATTTCGCATGTGAGGGGTTATTTCTTGGTTTCGTCCAGTCATTAATAACTTGATTATTTTTAGATAATAGTAGATAGAAAGAACGCTCGTAAGGAGTCCTATTGAAACCAAGAAATATAGGCCTGCCTGCCATCCACACCAGAATAAATAGAGTTTTCCAAAAAAACCTGCTAGTGGAGGAAGACCTCCTAGGGATAAGAGACATAGAGCTAAAGAGAGAGCCAAAAAAGGATCTTTTGTGTATAATCCTGCATAATCTCGAATGTTATCAGTTCCGGTACGTAGACCAAATAATATAATGCAAGCAAAAGTTCCTAGATTCATGGCGATATAGAACAGCATATAAGTTATCATGCTCGCATATCCACCATTTGAGTCTCCAACAATTATTCCAATAATTACATATCCGATTTGACCTATGGACGAATATGCAAGCATACGTTTCATGCTTGTTTGAGTAATAGCAATGAGATTCCCGAATATCATGCTAAGAATAGCTAGGATTTCCAGAAGAAGATGCCATTCATTTGATAAGAAATAAAAAGGAATATCGAAAATTCGAGTGGCTGAAGCTAAAGCAGCTACTTTCGAAGTAACAGAAAGAAAAGCAACGACTGGAGTGGGAATCCTTCGTATACGTCAGGAGTCCATTCGATGAAAAGGGGCTAGGGAAAGCTTGAACCCAATTCCTACAGTGATGAATATAAGCGCAATTGAAATTCCTGGGGAGTTATAGATTTGTGTATTGATAAGACCATTCACTATTTCTTGAAGCTCAATCTCTCCCCCGGATGAACCATATAGCCAAGAGAAACCATAAACCAGAATAGAAGAGCTTGCCCCACCCATGAGTAAATATTTCATAGTAGCCTCATTAGATCGTATATCTTTCTTGGTATATCCAGATAATAGGTAGGAGCATAAACTGAAACATTCTAGAGCTACAAAGATAGTTATTAAATCGTTAGCACCACATAAAAACATTCCTCCTAGAGTAGCTGTTAATATGAATAACAGAAACTCTGTTATAGCCATTTCTGTACATTCAATGTACTCTACGGATAGAGGAATACAGAGAGTTGAACATAGTAAAATAAGAAATTGAAAGATTTCGTTGAAATTGTTCGTTTGGAAATTTCCTGAAAAGCTAATCATAGGTTCTTCTCTCCATCGGAACAATAGGGCCGTTATGCTCATTACGAAACTTGTTGAAGAGATGAAATATAACCAAGGTATATCTTTTTGATCAGAGGTTGAATCGATCATCAGAAGAAGAATTAGGCCAAAAATACGTACGA
+
'&%&(('*+))+(((&%%$%%%&)**-,,.++,0--+-(''(()(()*78688888GHSMQMNQJKLGHJHKSJBAAACSPSMSLLMNIMEE.*)*-0EHGIESMFJGKJJJMSJNPPRPJPMSLROKJNKNNOSLMMKJKKRSKLMOMMPLSKSMQLKJSOSSJPSOLSSLMLRSSLSJKKKLQGDEGIHSPHJRNNFIFJMKSIQNNJLPQSORPKLJJRNSNMSMOKSKMSLPJRKSSISKNEFLIHJFIRSOPSSOSLKNIGHMMHFGFSSLSRQSNSJDFDPQIJKPSJSJJNKJNQQKKJJJJLSNILSKMLLNMJSKSOMKEEEEE4333BCC=?HFHJEG@HFHHSKJNIKLSIMSNMJNNONRNLKSSLSLMLNQEFGEEHSSSBAAABEHSSSNIQOLHMMIIKJIFNJSMLNMNSOHKNJLSIKMJHFGGFSIIMIPNSLOOSNMQMNIIJISMSOHLMMIMMNLKJILKILMRJKLGIJLSOLSSODDDDDDIJIOJKKKJIHLJJ:::98:::;GJFKJKFDDDFIQMMJOKILGSIHGHJLKSQNIIIIMNLJLFKLN?>>>>?CAABAA@DC>?EFFJJHKLJHHEFIA;;=KFGIHFFCI2E?>CDEGIEDFEFFIGKHLJJKQIEFFHNNSSK>>>GFHEEEFEC@ABBGJHFEDDDEIJMLJJJLMNMSSLKGKJIJIIECBINKPHHJSPMOMKJISQNQNJLSNKIA864455631111GB>==<?=>====840/...-00*)***7;=AGJGMOSKNOGGSMKMHHCEIHQKNLLMSOQNSKROQNKKMMSRKSLOJLLILSKESISMNJISMNSKKKKSNKPMLSLNOSSSMSMSNILRLNOLIQSOJPSQMPRHSPLGJSSMKGLOIGSSEB::99IJKJSSNLSSNK???LA@GIGJILILSJLKNSPKQSSSG>>?HHFJJICCDKLNSNNMSFKIJISSNSSIEDCCCPSLKQLONKSPOJKJLHKIHLNNSJIGHJNQSSLSOSOLSQLPQLMOSSPONSPSLLIJLKLGMJLSLSNMKLNMNSRKSJRJMJRPKLLNIOLRSRIJIJHHGINPLLLSRSSSKSNSSQSSSNSRJKSNMMPISQJLSLSSNSKMKJMMKPKSLQNSPMQNJMMQNOILORIOSSMLISLKLLLJMISKODEBBBJHNILOQNNORNNJMJLNKRMPNKHKGKIJHPKLLLLOJPLCDNILMKOLPDHIKIJPIQIJR@;::>=JHIPSNLJLFEHKSRNMLMLOINSIMOPLPSNMORJIN==KKFLPSMJMLSSSMOLLISRPJSJNHEKPKJKSRSSSMECCDILJNJIIJMKNOJSNSRPLNKIHLOHJJILOKHIJJOIKHHGHKIHIGGJGJKPJSOFFFIGGEJHDCBDEEGGIOLJJIIIHHG
@163_45CNXP_1
GGCAATGCAAGGGAAGCCATCGATAAAATAGTGAACATCTGTAAATATTTTTGGAATGGAGATAGCCATTCCACCCATTTCATCAAGATAAACAAGCCTAATTCTATCATAACTCGTTCCTGCCAAGAAAAAAAGTGCAGCGCCAATAAATCCATGAGAAATTATTTGTAAAATAGCTCCATTAAGTCCAGGATCCGTTATAGAACTAATACCTATAATTATAAAACCCATATGAGATACAGAAGAATAGGCTATTCTCTTTTTTAAATTACGTTGACCGAGAGATGTTAAAGCTGCATAAATTATTTGGATTGTACCGACTACCAACAACCAAGGAGAAAACATAGAATGAGCGTGGGGTAATAATTCCATATTGATTCGAACCAACCCATAGGCTCCCATTTTTAATAAGATTCCAGCGAGAAGCATACAGGTACTGTAATGTGCCTCACCGTGGGTGTCAGGTAACCAAGTATGTAAAGGTATAATCGGTAATTTGACGGCAAAAGCAATAAGAAATCCAATATAAAATAGTATTTCAAGTGTAACAGGATAGGATTTATTAGCTAAGAGTTCTAAATTTAATGTTGGTTCGTTCGAACCATATAAACTTATACCTAAAACTCCTATTAATAAAAAAATAGAACTTCCTGCCGTGTACAAAATAAATTTTGTAGCCGAATACAGACGTTTCTTTCCACCCCACATGGATAAAAGTAGATAAACGGGAATTAATTCTAATTCCCACATGATGAAAAAAAGTAGAAGATCCCGAGAAGAAAATAATCCTATTTGACCGCTGTACATTGCTAACATCAGGAAATGAAAAAATCGGGAATCCCGAGTAACTGGAAAAGCCGCTAAAGTGGCTAAAGTAGTAATAAATCCCGTCAGTAAAATAGTTCCTATAGAAAGTCCATCTATTCCCATTCTCCAGTAAAAATCAAAAAAATCGATCCATTTATAATCTTCGGACAGTTGAATTAATGGATCGTCCATTTTAAAATTATAACAAAAAGCGTAGGTCGTTAGAAGAAGTTCTAAGATGCAAATGCATATAGTATACCATTTATTGACTTTATTTCCCCTATGCGGGAGAAATAACATTAATGAACCAGCAGATATTGGAAAAACAACAATTATTGTTAACCAAGGAAAATCATTCATGGTAAAGACAAGATACACCAGGTCCAAAGAACGCGTACTCAAAAAAAATATATAAATAAAAAATTTTTAACTTTTTTGAGTACAGTACTTGTCAATAAAAAAAATAAAATGTATTCCAAATTTATTCAAATGAGGTTTTCGGTAACGTATCAATAAGCTAGACCCATACTTCGA
+
BKKHKMHJSQGSSMKNLILIC???>===;****'&&()&%%%&))ILNJLSLLLJLSOKKLLSQMLKMNKSSLJSOJSRSNHSDEECGLSOQSQNMOHJMJMSSSSSRKSKSNONSLSSOKSSPPOD@>:96CCBDEHKHPJSLMSNSOPRPRPSSJKMPSNLGIIF@?;;;@@@@@A@CBAIJGBD=<3..,,..--.56;::::;???@KRISSSSJNJOKMQONMNNSOSNSLQSNLRNMROSSMSNSNLSSPLNQLIHHHOKMMLPMOSSMOPQSMKKMNPSSISNOKMONSSSOROSMNIHSRLMKSSSMOJSLKSSSKOKMNNSQMKSLKKKQLOSKMSOLSQHNSSSSNLSSQMSJSMOSSSSNSSPSKLSJSIPSSLKNHSMOJNNSQNKKLNIEASSPQRMSPSOSJJNMKPMQRNMOOSOSPSMLSSLKSSSSSKKMMKLKONOJNNNOPMSJSSSSMNPKOOINSOSMMPSMLKKJMIKJNJISSMRMSSNKQSROSPS.....><==:AFFHHSINKOKJISHHFDFEESIMLIJNLHIMSSKIKKMQSNSSRSSJLNSSNSOSSQSSMSSNNSPOSNJMMJNSSQLHNGGKSJPSJKMKSMJJHRSJNNMMOJSSRMSMJSFFCESSRPLDBB@????FGSHGHGHFHFGILMJHJKSSSSNGFKLQQONSJSKIMHSNSFGD*(4()FKFDJLNHNGOBRLOPHJKJQJJRJIMMMO?????KMSDDFEHISGQJLLJQHIGHLSSSSJGHHJMMSSHHEGKJLKSNSNJLSRJNNJJNSLLMPHJIJIKIIIIMLSJSOJHGHHIKSMSGDFF=<<<=EGEEGJNNSQNJJJLSKHHFKSKKKBCBDKOMOMIIQSKCDDDBEC=>>>IKHGFFGKEEGGDHMGIMLQLKOPKKFEEEHLRIRISSPKSLLLKNLKIMOKMJIFHGSLSIGCHJSSOMSSSSLSRMNNJKMLMOJSLLJKMKSIMJNSSSLOONNHIPMPPSPFMSJNMPMSSSLIKMLSJJSQOLSIIJJMGJHIKQNIQPPKSSSLSSNLMMSKOLKRLIIKNKIPMSHLJKKMLLPKMORNOJBA83344:<>?FGKFGEDEDDA@@?A@8788<ACCHGGIKGSKSOMJKOQSNRKSHJGJIKSSQRSSKSMQSISSNOSPMGSRPJIPIOJKKHKHMGFFEFFGGB>?=;:=9:;<GGIDHGGEGGGHFHJPSJKIFEEEFFIGFGKNLKGIILIHLIFGISOM?:9853*(((++++,>:85456;KJJJODDSSIJEGEFFEFEHGIMHIINJHLGGDDCBCHJJEDBDEGGKFIEFFFFHGHFCBBBCEFFHHHIIFE
@164_45CNXP_1
AATCGCAATAATCGGGTTCATTGATATTCCTAGTATAGTAGATGCTATCACACATACAATCATACTCAATTCGATGGAATTGTTTGATCTTAAAGGGGATATTCTATAATTTCGCATGTGAGGGGTTATTTCTTGGTTTCGTCCAGTCATTAATAACTTGATTATTTTTAGATAATAGTAGATAGAAAGAACGCTCGTAAGGAGTCCTATTGAAACCAAGAAATATAGGCCTGCCTGCCATCCACACCAGAATAAATAGAGTTTTCCAAAAAAACCTGCTAGTGGAGGAAGACCTCCTAGGGATAAGAGACATAGAGCTAAAGAGAGAGCCAAAAAAGGATCTTTTGTGTATAATCCTGCATAATCTCGAATGTTATCAGTTCCGGTACGTAGACCAAATAATATAATGCAAGCAAAAGTTCCTAGATTCATGGCGATATAGAACAGCATATAAGTTATCATGCTCGCATATCCACCATTTGAGTCTCCAACAATTATTCCAATAATTACATATCCGATTGACCTATGGACGAATATGCAAGCATACGTTTCATGCTTGTTTGAGTAATAGCAATGAGATTCCCGAATATCATGCTAAGAATAGCTAGGATTTCCAGAAGAAGATGCCATTCATTTGATAAGAAATAAAAAGGAATATCGAAAATTCGAGTGGCTAAAGCTAAAGCAGCTACTTTCGAAGTAACAGAAAGAAAAGCAACGACTGGAGTGGGAGATCCTTCGTATACGTCAGGAGTCCAGTTGATGAAAAGGGGCTAGGGAAAGCTTGAACCCAATTCCTACAGTGATGAATATAAGCGCAATTGAAATTCCTGGGGAGTTATACATTTGTGTATTGATAAGACCATTCACTATTTCTTGAAGCTCAATCTCTCCCGGATGAACCATATAGCCAAGAGAAACCATAAACCAGAATAGAAGAGCTTGCCCCACCCATGAGTAAATATTTCATAGTAGCCTCATTAGATCGTATATCTTTCTTGGTATATCCAGATAATAGGTAGGAGCATAAACTGAAACATTCTAGAGCTACAAAGATAGTTATTAAATCGTTAGCACCACATAAAAACATTCCTCCTAGAGTAGCTGTTAATATGAATAACAGAAACTCTGTTATAGCCATTTCTGTACATTCAATGTACTCTACGGATAGAGGAATACAGAGAGTTGAACATAGTAAAATAAGAAATTGAAAGATTTCGTTGAAATTGTTCGTTTGGAAATTTCCTGAAAAGCTAATCATAGGTTCTTCTCTCCATCGGAACAATAGGGCCGTTATGCTCATTACGAAACTTGTTGAAGAGATGAAATATAACCAAGGTATATCTTTTTGATCAGAGGTTAAATCGATCATCAGAAGAAGAATTAGGCCAAAAAGTTAGCATA
+
LLIMORIJLJPMJIILQRMQSOMMSOJLLQSKMSLLLIMJIGKNLIRLMONJSLLMLKISORPGB@@?@KOLJPSIQHOJJFKLOGFF>>7334?BLGEHGHLEEEDEJHJJNNOLILMLLSKJLNSSLMLSSLBAAACLKKLSJHHHGSOISMSSSJSNMQLNSOSSSOINHNNNFEECFDE?=:;::>AGFHKMSSJSMNJLNLOKRSNNMJNOIGIINOLNKJLNROKMORKPRLSMHLLIMNINKJPLIMHMLLOIJMMPKMS;;??QSSKMJJSEJIOSIPOMLSSPLKLSQOKISMSPJNSSJKSMSSINIHHFEMHLIJHFGGA<44;77;58;9;;=<:@BHKSRMKLLKMHKJINHIIJJHNHJPL?>11.+*(((()*///01123AGPNQPLKKLSMIIIKIIKJLLLSPQSOIGFFFHNKIIECBBBDLMLKIOOQMSNJIHQILLOJIJGHSJHHJSMIKMLSSOSSOIJLNKJKPNNQMQJKQSISKJRIMSSEHKMQB=LKHPS>22JERJJKHIIFHFGFQA@>>>@ADEFGDDEMNSLNJIIJSMGGFGMGHFHFEEEIGFE@@<==<<LJMNHHKJIGMDDDEGEBEF@@@CGFICIFEEFIPQIIHHKJLLSSNSIOHGNA;<<?SSMSKKLPISHNKNGGEEGLKOIIHFFGFIIONPLLKKJIJJJGEEDDIJD@BIJHFGJILJJFPJJMSONJSIMMOPJHMISJLHLOSHNIOKLJKJMMJMLKA<877782.))**++258=?CASOLLSIISDBIHB?@+**+49=-+++-ADCDCECFGKLSMJKIJMJFEGIIKLGDMLGLJMQJKSKOKFGAA42...-+,&$%*)++,04446889DABEEFJHKISRFGJIPFDEDEGJLF762(*??AIHMIMSJINKNSGGHSQPSLIMSIGMNMLPIKLLKKLSQSQILSKBFLICCCCBGGMMLGLSSSSOSKOSLQSNLPQLNKINLJMOKOKGGHGGJHLQLJQKLMMLSJSCDKHKHIIJMMGSKLMHKPPLONFBBEEDGF@10002;CEHFDEEHNSKSSOLSPJSNJHNHLJJLSHPNOJRMMISSSGSMGFOKGDDDGHHGKKKKSMMMLHQFGFDAAA716:6..../:???GJPILJILPKSSOQIMJLLJMISMKIRJMOOJGGHMHIIONSKJMJMLIIIMIHLKKJIGFHKIRSJNHRMKHIKOSKNINLSSGFFHILSIRISK?7778HIKSSSIPNHHGIMROPJJFLMLMSIGFFHILIDF?<::68IFDDDEEIIKKHGFFEFEBCD@????GIEEGGGJMSKNQLSLOJLINQIIRHKNKMSNSJJKKKHGJNP>:LSIJIJGNHGEEGFHHFFEDDDFGFFECEDGOMJLLGHJHGE==5:6610002=A@
@165_45CNXP_1
ATGCTAGCAACAACTCGAAGTATGGGTCTAGCTTATTGATACGTTACCGAAAACCTCATTTGAATAAATTTGGAATACATTTTATTTTTTTTATTGACAAGTACTCGTACTCAAAAAAGTTAAAAATTTTTTATTTATATATTTTTTTTGAGTACGCGTTCTTTGGACCTGGTGTATCTTGTCTTTACCACGAATGATTTTCCTTGGTTAACAATAATTGTTGTTTTTCCAATATCTGCTGGTTCATTAATGTTATTTCTCCCGCATAGGGGAAATAAAGTCAATAAATGGTATACTATATGCATTTGCATCTTAGAACTTCTTCTAACGACCTACGCTTTTTGTTATAATTTTAAAATGGACGATCCATTAATTCAACTGTCCGAAGATTATAAATGGATCGATTTTTTTGATTTTTACTGGAGAATGGGAATAGATGGACTTTCTATAGGAACTATTTTACTGACGGGATTTATTACTACTTTAGCCACTTTAGCGGCTTTTCCAGTTACTCGGGATTCCCGATTTTTTCATTTCCTGATGTTAGCAATGTACAGCGGTCAAATAGGATTATTTTCTTCTCGGGATCTTCTACTTTTTTTCATCATGTGGGAATTAGAATTAATTCCCGTTTATCTACTTTTATCCATGTGGGGTGGAAAGAAACGTCTGTATTCGGCTACAAAACTTATTTTGTACACGGCAGGAAGTTCTATTTTTTTATTAATAGGAGTTTTAGGTATAAGTTTATATGGTTCGAACGAACCAACATTAAATTTAGAACTCTTAGCTAATAAATCCTATCCTGTTACACTTGAAATACTATTTTATATTGGATTTCTTATTGCTTTTGCCGTCAAATTACCGATTATACCTTTACATACTTGGTTACCTGACACCCACGGTGAGGCACATTACAGTACCTGTATGCTTCTCGCTGGAATCTTATTAAAAATGGGAGCCTATGGGTTGGTTCGAATCAATATGGAATTATTACCCCACGCTCATTCTATGTTTTCTCCTTGGTTGTTGGTAGTCGGTACAATCCAAATAATTTATGCAGCTTTAACATCTCTCGGTCAACGTAATTTAAAAAAGAGAATAGCCTATTCTTCTGTATCTCATATGGGTTTTATAATTATAGGTATTAGTTCTATAACGGATCCTGGACTTAATGGAGCTATTTTACAAATAATTTCTCATGGATTTATTGGCGCTGCACTTTTTTTCTTGGCAGGAACGAGTTATGATAGAATTAGGCTTGTTTATCTTGATGAAATGGGTGGAATGGCTATCTCCATTCCAAAAATATTTACAATGTTCACTATTTTATCGATGGCTTCCCTTGCATTGCCA
+
SGSMMLLMPKOIHKHIPFJHKOKLJSSMKOSMHDGIMIMMQJHGHHFHQKSQMIHC444<>JMSIILNJMIGHIGGSJOSMRSLSDHQSSSSMINIIMHGHHGHGEHJIIOHJHQLSOJGHDDMLJIEPLSSKMSORMOMKIDGCIKLK:1/.--,,,,-&&(,+->@IJLSIOIMIJILMSISIKHKKLHSSNLPHQNQSSSKOOSSOSOHOMROQJGIISKSQSKNSSKKSJLMKSSSLRIK?=>>>OJMSPPONSLSOHLJMJMISHIJLJRMHJGGFDIGSLNMMJKPISONSMJIKNLMLKPSHIGMRQJJHKKSNJJPJQKNJOKJIHLIKQIIKSSJIIHJJJJISSMJPNHEGHB@@AAHISF?@<<1//-,*'%%''((@FGGHHFGGKPIIG@@@@BDLKNB?=;@HIF88878=@BA@MHMMFGHILGGHJFKKGHJFJLHGJJLGKKSSQGEDDDDEDBCJMIDGEGIIHGKGBCGGGFGILGIH=====HA443326000+++.)*2**,.5868?>MDBABDHRKGHLJLSOGJKGHNGKHEFFGGIFCBBBCLHJIIJSKSQMSMPIHGDDDFCMJJGIIDF<JMKKB@@AGHIKHJBAG@?+***+1233>6473942/7323348>DAHFJFGGFSSLSJOLIRKMPSOLQOPNMONSJMNHPMOSLSJSOLLN>>>>>NSRLJNKLJJJFPOIQMSPSMSJSSSQPIHJHJPNSKLOLNQSNPNSKSOSJSKQMMKCGJC<>==5****BNJNKQJJLKKRGHHGLJJKMSSSLMNLMSLJKJKNLNSSOSOMMMLPLSSSSSMLNLMKSSPLNSSKSKSSSSMSSPPMSMSMPMSMLSJLIJONQRSLPSSPSSPLONKSJLMLHJKKOQOOOKSNIONIKIIOSRLMMIOQSSSSSNLKILIPLJSJSPLLKLSNNKPLSRSOSQPSQNSKMSLOLPIJSPJJNRSSRSINOMNLSMKJOJKHHKOSPIDFGC9.3=>DC6EPIHHKISNNKKKSHHIDHLIJNSJSPSLKPLSKSSHSJPSSJMNMORQOPKNHPNSMQSNHSPSKMNQSSSOOO?@ASMSPSKNLKSLNSNSLSSQQQHLKLOJIRINISSMSKKSNSOSMSOQSOSISRMSQSIPSOMMOLJLLSPOMKMMSJPLJMJSPSMSSKOKNONJSJJJGJNJISKPLNLMSSSPNJKQOPMMKJKHKSSSLSKMNSJOLPKLFHIJPSOMSKLRIJJSSMKIGHJMPSSKSMHGEFGLSOMNMJJNRLORLJNIIKHMSMPLNMSONKJOKHIIIISPLIMKOMGHJLONPHHCAABBNHNJHHKHGHLJHSMIDDDFEHMFHIIGEGHBGGDDDC
@166_45CNXP_1
ATGCTAGCAACAACTCGAAGTATGGGTCTAGCTTATTGATACGTTACCGAAAACCTCATTTGAATAAATTTGGAATACATTTTATTTTTTTTATTGACAAGTACTCGTACTCAAAAAAGTTAAAAATTTTTTATTTATATATTTTTTTTGAGTACGCGTTCTTTGGACCTGGTGTATCTTGTCTTTACCACGAATGATTTTCCTTGGTTAACAATAATTGTTGTTTTTCCAATATCTGCTGGTTCATTAATGTTATTTCTCCCGCATAGGGGAAATAAAGTCAATAAATGGTATACTATATGCATTTGCATCTTAGAACTTCTTCTAACGACCTACGCTTTTTGTTATAATTTTAAAATGGACGATCCATTAATTCAACTGTCCGAAGATTATAAATGGATCGATTTTTTTGATTTTTACTGGAGAATGGGAATAGATGGACTTTCTATAGGAACTATTTTACTGACGGGATTTATTACTACTTTAGCCACTTTAGCGGCTTTTCCAGTTACTCGGGATTCCCGATTTTTTCATTTCCTGATGTTAGCAATGTACAGCGGTCAAATAGGATTATTTTCTTCTCGGGATCTTCTACTTTTTTTCATCATGTGGGAATTTAGAATTAATTCCCGTTTATCTACTTTTATCCATGTGGGGTGGAAAGAAACGTCTGTATTCGGCTACAAAATTTATTTTGTACACGGCAGGAAGTTCTATTTTTTTATTAATAGGAGTTTTAGGTATAAGTTTATATGGTTCGAACGAACCAACATTAAATTTAGAACTCTTAGCTAATAAATCCTATCCTGTTACACTTGAAATACTATTTTATATTGGATTTCTTATTGCTTTTGCCGTCAAATTACCGATTATACCTTTACATACTTGGTTACCTGACACCCACGGTGAGGCACATTACAGTACCTGTATGCTTCTCGCTGGAATCTTATTAAAAATGGGAGCCTATGGGTTGGTTCGAATCAATATGGAATTATTACCCCACGCTCATTCTATGTTTTCTCCTTGGTTGTTGGTAGTCGGTACAATCCAAATAATTTATGCAGCTTTAACATCTCTCGGTCAACGTAATTTAAAAAAGAGAATAGCCTATTCTTCTGTATCTCATATGGGTTTTATAATTATAGGTATTAGTTCTATAACGGATCCTGGACTTAATGGAGCTATTTTACAAATAATTTCTCATGGATTTATTGGCGCTGCACTTTTTTTCTTGGCAGGAACGAGTTATGATAAATTAGGCTTGTTTATCTTGATGAAATGGGTGGAATGGCTATCTCCATTCCAAAAATATTTACAATGTTCACTATTTTATCGATGGCTTCCCTTGCATTGCCA
+
LJOSLMHIJNHJMJNKKHMISSSA@@@A@@@@GNDGNLIRJKJJSIKOISISNNLHKSMRKMMJIKMKSOOIJLLSPSKISNSMHMKNSSSSLKIINNKLJHJKGHQKJFFFDFMSSLLQMEEKSJJHEGSSSSISKSKJFFALBIJJLLSJNKLKMEDE;;>>:?BDNSLSSMJOOMSOSONSJSJSSSSIMIMLKMMLSOGIKMHJMKNIKJKLJJILSJSSIKSSKSLGLKHSNSIKLKLJSMMMSSPSSSSSNJQSMMNLSLSIHLJLPRKJIJNMHLIIKKSKGOSSSNKJJHKJHJMMQIMKKRSNLNJLHKFFJGHKJLJIMHLJKJSJPOMQKSSMSIMKNJRJSQMJSSKOJHIHGGGKROSRMSOMEGILPSKSHHJISNKMMLJQSKMQHLLLHISSSSSFEECDLNNGHGGMIKHFHKJJJIIIFGHQIILKIIKRJMLMIJQPLSSSNNMSJIHGGGFHKQMSQSPIKJHJJOIKKKJNKQSOJOIKKLKKMMGLKJA??=>>HJIEFFC??;:<<<JIDEEIKKIGGKLKOMJJMHJKFJFFEEEGFHJLHKIIIHIFFIHISJQQEGE>=>>DGKKAA11000224;:;<<;;;:4531311,')-.-./3A>//601DC>GEEDEFGIKKMGFLMNILMNQKSKIOJNSSOSLLJJNQLSSKKIHKLSLIIGHMOECCCEGSJKGG;778855557;;;;==RSSSSQJSKJMKJKJFSHHSLSKKHLHLLKLSKNSSSSOSSOSMQHKHINSKJ776555:;@@@BB?><<<<=>HFHLGGHIKHLFMSMJNJJOQSLNSSSMRQSSLQMMPLNSJJKNSSLOPLSQHEGHFISLSPSQJSMJSKKMROSSMRPMQKSNSBSKNJNKIIKILSSRSNPOJSOSJLHHNNLSNSMPKOLSILOIMLKNMPLSKKPSOSMS87776:;<<;<;:::::;HJLISNOOHLPJJJQLMSRSRKPKMMJSJKLSKKMNNNIPONSORSSSLORMNRPLMIOKLSLMQNRKJLSPKSSSLMSMSSNSNNMSJMSSNKFSJJHNJJSSMSOLNSKQSMPPSOSNLOSKMJONSOKKSGILHMOONMSSMKOHQKLMHJSOMQSOSNSQIPKSSSKLPIOSSSSNSOLSIJLOPISMSOSQSMKSSSPSMSNLKMLMPOOSLMMNMSSSRHHMLLJKSSNSSSSILKMISQPPOINMILPLSSSOKJLKILLOKIKKLKSQMKSKPKIDKLHH?===;0/,*)*&&&&001455558MILLRSJNIIIKSSKLKKJPIMIILKMJSPHIHLKMJJ;;:998425636679:9:8766544<?;ACBBDDGIHHJILHGGIHSHIJII
@167_45CNXP_1
TACGATCGTTTTTGGCCTAATTCTTCTTCTGATGATCGATTTAACCTCTGATCAAAAAGATATACCTTGGTTATATTTCATCTCTTCAACAAGTTTCGTAATGAGCATAACGGCCCTATTGTTCCGATGGAGAGAAGAACCTATGATTAGCTTTTCAGGAAATTTCCAAACGAACAATTTCAACGAAATCTTTCAATTTCTTATTTTACTATGTTCAACTCTCTGTATTCCTCTATCCGTAGAGTACATTGAATGTACAGAAATGGCTATAACAGAGTTTCTGTTATTCATATTAACAGCTACTCTAGGAGGAATGTTTTTATGTGGTGCTAACGATTTAATAACTATCTTTGTAGCTCTAGAATGTTTCAGTTTATGCTCCTACCTATTATCTGGATATACCAAGAAAGATATACGATCTAATGAGGCTACTATGAAATATTTACTCATGGGTGGGGCAAGCTCTTCTATTCTGGTTTATGGTTTCTCTTGGCTATATGGTTCATCCGGGGGAGAGATTGAGCTTCAAGAAATAGTGAATGGTCTTATCAATACACAAATGTATAACTCCCCAGGAATTTCAATTGCGCTTATATTCATCACTGTAGGAATTGGGTTCAAGCTTTCCCTAGCCCCTTTTCATCAATGGACTCCTGACGTATACGAAGGAGTGCGGTTCGTTTGAGAAATTCCTACCTCTCTATCTATCTCTGAGATGTTTGGATTTTTCAAAACATCTCGAGATAGATGAGAGGTAGGAATTTCTCAAACAAACCGCTTCCTTCGTATACGTCAGGAGTCCATTGATGAAAAGGGGCTAGGGAAAGCTTGAACCCAATTCCTACAGTGATGAATATAAGCGCAATTGAAATTCCTGGGGAGTTATACATTTGTGTATTGATAAGACCATTCACTATTTCTTGAAGCTCAATCTCTCCCCCGGATGAACCATATAGCCAAGAGAAACCATAAACCAGAATAGAAGAGCTTGCCCCACCCATGAGTAAATATTTCATAGTAGCCTCGATTAGATCGTATATCTTTCTTGGTATATCCAGATAATAGGTAGGAGCATAAACTGAAACATTCTAGAGCTACAAAGATAGTTATTAAATCGTTAGCACCACATAAAAACATTCCTCCTAGAGTAGCTGCTAATATGAATAACAGAAACTCTGTTATAGCCATTTCTGTACATTCAATGTACTCTACGGATAGAGGAATACAGAGAGTTGAACATAGTAAAATAAGAAATTGAAAGATTTCGTTGAAATTGTTCGTTTGGAAATTTCCTGAAAAGCTAATCATA
+
KJSHJSQKKRLSMSJKISPQJSNOSPSOQOSJMKMKLJEEHKHISKJSHFEDGJFHKMKSSJSMSQRSLKKSMLNMJSSLKEDDEELKHSIGHKJIEEEEES;;;;;BHOSOORJSKSJLIKSILJJJKSSISMKSMMSJIHKSQNKOJFS:77733445EKPLKMJJHMJGQJKLHSILKMKSJDIKSJIFE<<GIPSRJSLNMJQNKSNLISOJSMPJOMNJLSRKOJLSRMSSSLMKILJSSJMKINILPPIKJJIIQSMNPOKKJIKORNPJMGJIIKLSOSILLOOLNKKJIHGJGQIKLNJNLIOOOMLSHIFSOLKKMOMLOSKBA?;89433359HHJLMJSOSJSSSRQOSSSMLKMNNLLHPILKNNKLRSSLLLNMJQISKSJMLQSSP@@???KSJNLISKSNHKISILIJLHLJRPJLSQSJCBCBALLJLKJOIHLJJMIOJKII76669666DCEJNOJOMKLNSKSJSSPFGDCCQSLMLMLSLJLPLPJPILIISROMKKIJFKSPSJJFDNGJLNOLSSJMLKSNSKQSPSIJKRJPOMIIKRSMSSSKJNDDDB>ELPKNLOJSKKKSKISKKFJJSPMSJSNSIKSJLNRSSJSSSKMSKMIH@E?8GMEJPSKHHPJJIELKHJJGKLLKISLKKLPIHJJKLEKQSLHNNGGI@GGD?>??=??DSSMLSHSRSKLIMJMHOIHIJKSLJIMKIOMMSPLHGHKQKKJ8787:..--,)(()-..00)***78633221137784/-.(....110(('((,-233459542222026799:<631/03337BACCC<>??;GA><<::9:<=@54445CDDEFFFDCBBCCFDEEFFEDEBBBA?@@?<E?>?>==<9:22236LFHIIIGGBBCCCGI>ECDD==;:58<=;<>@8::89???>7432234401,***,@B@BA?>=<<<<<;;:9433./==@<874/()268975688::;:986642/-.011;00000=>:@44445@@CC@BCB@:0,,,.5688/....9?CCGEJIEGGJGHHIJEFFEGNHIGFDGHJLGGFDAA?<<>ADHFGLKDDDEGJGEBBBDDCDFDEDDGFGGEIE?;;:1111129876233?@??>?>>?=>;6443545576++++,GECDFGGGFDCCDCECBAABDCCD@>?@@BC;;::<ACEDCBCA@@@@@@@@?>?=?:766DDHH5+++,:?CDB@AABBA?<:9888985557::;<??@@@@@A>55555>?>><87+**++3:>=@?@?>633<>A==:95556699
@168_45CNXP_1
GGCAATGCAAGGGAAGCCATCGATAAAATAGTGAACATTGTAAATATTTTTGGAATGGAGATAGCCATTCCACCCATTTCATCAAGATAAACAAGCCTAATTCTATCATAACTCGTTCCTGCCAAGAAAAAAAGTGCAGCGCCAATAAATCCATGAGAAATTATTTGTAAAATAGCTCCATTAAGTCCAGGATCCGTTATAGAACTAATACCTATAATTATAAAACCCATATGAGATACAGAAGAATAGGCTATTCTCTTTTTTAAATTACGTTGACCGAGAGATGTTAAAGCTGCATAAATTATTTGGATTGTACCGACTACCAACAACCAAGGAGAAAACATAGAATGAGCGTGGGGTAATAATTCCATATTGATTCGAACCAACCCATAGGCTCCCATTTTTAATAAGATTCCAGCGAGAAGCATACAGGTACTGTAATGTGCCTCACCGTGGGTGTCAGGTAACCAAGTATGTAAAGGTATAATCGGTAATTTGACGGCAAAAGCAATAAGAAATCCAATATAAAATAGTATTTCAAGTGTAACAGGATAGGATTTATTAGCTAAGAGTTCTAAATTTAATGTTGGTTCGTTCGAACCATATAAACTTATACCTAAAACTCCTATTAATAAAAAAATAGAACTTCCTGCCGTGTACAAAATAAATTTTGTAGCCGAATACAGACGTTTCTTTCCACCCCACATGGATAAAAGTAGATAAACGGGAATTAATTCTAATTCCCACATGATGAAAAAAAGTAGAAGATCCCGAGAAGAAAATAATCCTATTTGACCGCTGTACATTGCTAACATCAGGAAATGAAAAAATCGGGAATCCCGAGTAACTGGAAAAGCCGCTAAAGTGGCTAAAGTAGTAATAAATCCCGTCAGTAAAATAGTTCCTATAGAAAGTCCATCTATTCCCATTCTCCAGTAAAAATCAAAAAAATCGATCCATTTATAATCTTCGGACAGTTGAATTAATGGATCGTCCATTTTAAAATTATAACAAAAAGCGTAGGTCGTTAGAAGAAGTTCTAAGATGCAAATGCATATAGTATACCATTTATTGACTTTATTTCCCCTATGCGGGAGAAATAACATTAATGAACCAGCAGATATTGGAAAAACAACAATTATTGTTAACCAAGGAAAATCATTCGTGGTAAAGACAAGATACACCAGGTCCAAAGAACGCGTACTCAAAAAAAATATATAAATAAAAAATTTTTAACTTTTTTGAGTACGAGTACTTGTCAATAAAAAAAATAAAATGTATTCCAAATTTATTCAAAATGAGGTTTTCGGTAACGTATCAATAAGCTAGACCCATACTTTGAGTTGTTGCTAGCATA
+
LOSPLMMSRLMNQNSNPKJSG=====KE@HIGFGJKMSMNMQLOSMMIKSSKJLJSQSKSKSLRJJKSMLSSSJORSSQHGSISSSLSKSJKMSOKIQMJJLIOSSMPLSRNMMIJPOSMNQOOKQSHGSMSOPMKSOOSSPQKKLKJMSLSNSLSMLSLNPMOPSPSONSLSSSSSNPKLOOKNSNMCFLLLKSJLOPONKSSLJNILLOPMOSOSLOSSHSMSNMNLSSSSKSSSSOONOSSJMSKOSOJPSMSLSSKGKHSNMSSKNSNSNKMSMLRQMOSMSKLPNSSNLSSJSKSNMKGHFEEIHMSSLJKKSJKHHMIJFID?@@LHIRSHJJHHE21//./,*+++.;899;IJMLHLHJHIJF<::::;KOLLLSKJOSLIJPHSSSSFJKFDISA@??@MLSIRNMKPNSJJNSLKSLSSSONOSSSOISSSSRMLKNJSSMSNJNSRKKIMKQSQKPSNNNNLLKLMKOOMNKMKIPKMMMLLKSMSKJIJRPHRSQSSIIQKPQLSKMNLRJMPJQKOMNLKHFFLSOQJHLIJGJGHHGHGFJMLKKNOSSMKKMKPMOJHJINKLMSLKILSLMLIGILIBCCB;<<<=:;;;;GGFFFFEFKGFEFHKHHJHFKJIMSPNSJNPSIKQKNMPKMOSSNQSKMMGQMIJKJJMIJIKSSOSJJKMPMNHKLPKRSNSJQFDEE@CJIJKMSSKMIIJSLMSSMOJQOPMSPSSSSSKSOQLMNSSLOLMGMNKILJHSKEDE=MSSSKRGJIKNLJCDL5CDEFNMLSOMNLSHPQILLSLKMKKSSKOSJHLIHISKSK;;;;;<<<MMHFEEHKIKLSJGJMKJSLROSQJKLSHHGNRLMIKHMHIJSSSJSSQSQLOILISISSRKLSKSKIKIGSHEIPOSMSSCKKKLJKHGDQNOKLQKMLKNH@?G@@MJSRSOPKIIOSSSNIILSSSSPLMJGJSJMKLMLJKIKOSKIKRHJSPIQSKJSMKSNNSKJJHJICCNKJJLSRQOIMLMJGIFKSOKLKHEFFGJGJHNKSKSLNSPKILNJRKIRROJJKKNSLHSLOISHSJQPPLQSLSSSPKSIGJHB=3)+''-EHJKJNIMHGISMJSJJSSJRHJJILIHSKJKSJJIKSMSQNMKIKIQLSNMJSPLNLSKFLIHHMKPRMSLLJSSJMLPHKJSKEEGFDH>>>>ALHHEDGGKNOKJJFGFFLGFHILSSSMMLKKJHFIHEEHGKKLGLJSQOJJOMNSSA?>><>5433389<=@FFEIE>HGSSSMSDDFKIHIHNNNIIHHNJIJIKECEI,,DBB@ABDGCCBBBIEEEEDEEEEFFDECCBDCCBDCFI?E)))))KIIKIIISHJHHF
@169_45CNXP_1
AATCGCAATAATAGGGTTCATTGATATTCCTAGTATAGTAGATGCTATCACACATACAATCATACTCAATTCGATGGAATTGTTTGATCTTAAAGGGGATATTCTATAATTTCGCATGTGAGGGGTTATTTCTTGGTTTCGTCCAGTCATTAATAACTTGATTATTTTTAGATAATAGTAGATAGAAAGAACGCTCGTAAGGAGTCCTATTGAAACCAAGAAATATAGGCCTGCCTGCCATCCACACCAGAATAAATAAGTTTTCCAAAAAAACCTGCTAGTCGGAGGAAGACCTCCTAGGGATAAGAGACATAGAGCTAAAGAGAGAGCCAAAAAAGGATCTTTTGTGTATAATCCTGCATAATCTCGAATGTTATCAGTTCCGGTACGTAGACCAAATAATATAATGCAAGCAAAAGTTCCTAGATTCATGGCGATATAGAACAGCATATAAGTTATCATGCTCGCATATCCACCATTTGAGTCTCCAACAATTATTCCAATAATTACATATCCGATTTGACCTATGGACGAATATGCAAGCATACGTTTCATGCTTGTTTGAGTAATAGCAATGAGATTCCCGAATATCATGCTAAGAATAGCTAGGATTTCCAGAAGAAGATGCCATTCATTTGATAAGAAATAAAAAGGAATATCGAAAATTCGAGTGGCTAAAGCTAAAGCAGCTACTTTCGAAGTAACAGAAAGAAAAGCAACGACTGGAGTGGGAGATCCTTCGTATACGTCAGGAGTCCATTGATGAAAAGGGGCTAGGGAAAGCTTGAACCCAATTCCTACAGTGATGAATATAAGCGCAATTGAAATTCCTGGGGAGTTATACATTTGTGTATTGATAAGACCATTCACTATTTCTTGAAGCTCAATCTCTCCCCCGGATGAACCATATAGCCAAGAGAAACCATAAACCAGAATAGAAGAGCTTGCCCCACCCATGAGTAAATATTTCATAGTAGCCTCATTAGATCGTATATCTTTCTTGGTATATCCAGATAATAGGTAGGAGCATAAACTGAAACATTCTAGAGCTACAAAGATAGTTATTAAATCGTTAGCACCACATAAAAACATTCCTCCTAGAGTAGCTGTTAATATGAATAACAGAAACTCTGTTATAGCCATTTCTGTACATTCAATGTACTCTACGGATAGAGGAATACAGAGAGTTGAACATAGTAAAATAAGAAATTGAAAGATTTCGTTGAAATTGTTCGTTTGGAAATTTCCTGAAAAGCTAATCATAGGTTCTTCTCTCCATCGGAACAATAGGGCCGTTATGCTCATTACGAAACTTGTTGAAGAGATGAAATATAACCAAGGTATATCTTTTTGATCAGAGGTTAAATCGATCATCAGAAGAAGAATTAGGCCAAAAAGCTAGA
+
JHJKGGJJL@@@(((((FCBAAALQLKOHGH+++*(()/12335?EEEEEGFHDD:86670....///156322338@CJSFJGG>==86.**+4@EEKDAEJ))))*FKKIGGDEEGF999:BCAIEFFIHI5.....0//./3455?GKMISJKHHLNLSKGGH9HB-****+LGLHFHHJBDDEFGGEE-,,,+,,+,+**(&&&(++46CGEHGGIIDC?@A>>?EINSHIJOJP:::::L77778>5110100**))...25456:5556931---244334;<7::001777CELMGGCGBCEIIIJGHDEDE85B1HMHCCCCCA@?HLOSKOMJSMSSLLQOLSQLNMMSJLMMJQNKSNMHNSKKL==B=<;<<IIGI??>>=@@@BCINKMSHKGEDEDGMNHKHHLJSLND?>))))1----...0234.....BCDCPJKMPKKORHIJLNMNMSHIMLISPLISJMKOHGKSLNSMKJSCCCDCBBABCHPISPGJLGIFFGJFGGIJKKLLHHHLHOHDEFGGSLSJIKKIHNIHKJK<::::;PIECCBCKHDDEBBCBCEIIHIHA65:67DCCD755666EEDDDDFJIF<>>AJGHEE=9999<KIFGFFLJSJQMKJNHEIEEGIKSOJIDSSJNHIIHGECCCEIKJJJFFGFFHIHIKHGGHGIKSSGLLJGFJ>6:JJQLGID??==:54FRKSLMQMIJNHKNLMJMKHJJGGGGJIFISJLHPJJABACBHFJIBEMIJKIMKFLKHLLOMKIJGGPSNPMLBAIHIKRIJLJOS=<;;;JSNSSJNMJGHHEEDEDJJGHSQMMSSMKGHGHJKKKOJMLJJSMSQMMSMKRSF<;99:99<AFHFECEJEHSBBBB:9989;:?>=88,,++/IKJQPPPSIILJIHJJIOIKMSPMSLHHJJEEFDEHE>;;:?FDCDC8899989AB:A;;;;;HPSMNOSKNSMIFFEECCCEEGHIGIFCCCDGKGIILGQNLHLIIGHIFFGEEIIKJLHIKEEDCBBFDFIGGGJPHRJHIFEFDDCCBDEFIFFFEGGJJGHHJLMOFBBAAABA@ABCCFEELSOMJMHFDEDDEECCAAAA@BBBDFGNHHEEDFEEGDCEFFDFEECEDDDECBA@BCFHKFIHEHFGBBCCADB<;53334??@,++++32334431233<<A@BCBECDEFKHJSKJHFHGIHGEILHGGFFC?>?>?SHLJEDEB??@ABCCDHDHLFFBBCFJLSFDCCCIJGEDCCCEFFDD?=;=++DB@@@A==>=>AB@=>>>>CDEHFEGGGDCCDCPIJJHHEGEJKDBBAADCBGSFEIHHIGEDDCEGHHG@KQKIFFHGEC@@@ADHI@===>AEHGFHHGFKIGGEFGB@??@AEHLJFCC@@
@170_45CNXP_1
TATACTATATGCATTTGCATCTTAGAACTTCTTCTAACGACCTACGCTTTTTGTTATAATTTTAAAATGGACGATCCATTAATTCAACTGTCCGAAGATTATAAATGGATCGATTTTTTTGATTTTTACTGGAGAATGGGAATAGATGGACTTTCTATAGGAACTATTTTACTGACGGGATTTATTACTACTTTAGCCACTTTAGCGGCTTTTCCAGTTACTCGGGATTCCCGATTTTTTCATTTCCTGATGTTAGCAATGTACAGCGGTCAAATAGGATTATTTTCTTCTCGGGATCTTCTACTTTTTTTCATCATGTGGGAATTCGAATTTAATTTCCGTTTATCTACTTTTATCCATGTGGGGTGGAAAGAAACGTCTGTATTCGGCTACAAAATTTATTTTGTACACGGCAGGAAGTTCTATTTTTTTATTAATAGGAGTTTTAGGTATAAGTTTATATGGTTCGAACGAACCAACATTAAATTTAGAACTCTTAGCTAATAAATCCTATCCTGTTACACTTGAAATACTATTTTATATTGGATTTCTTGTATTGCCGTCAAATTACCGATTATACCTTTACATACTTGGTTACCTGACACCCACGGTGAGGCACATTACAGTACCTGTATGCTTCTCGCTGGAATCTTATTAAAAATGGGAGCCTATGGGTTGGTTCGAATCAATATGGAATTATTACCCCACGCTCATTCTATGTTTTCTCCTTGGTTGTTGGTAGTCGGTACAATCCAAATAATTTATGCAGCTTTAACATCTCTCGGTCAACGTAATTTAAAAAAGAGAATAGCCTATTCTTCTGTATCTCATATGGGTTTTATAATTATAGGTATTAGTTCTATAACGGATCCTGGACTTAATGGAGCTATTTTACAAATAATTTCTCATGGATTTATTGGCGCTGCACTTTTTTTCTTGGCAGGAGACAGTTATGATAGAATTAGGCTTGTTTATCTTGATGAAATGGGTGGAATGGCTATCTCCATTCCAAAAATATTTACAATGTTCACTATTTTATCGATGGCTCCCCTTGCATTGCCA
+
KKKGEFDFGKNSSSMIJSIONPNIKKLJJHKJJSPKJKPHLJSMLKQJPRSLMOOJPKIKLSSJRJQLGKIJGEHGSGRMMLOPJJHLLJLKNIMKLLRJINJKMLNNKOIDDB?@EGLJLICB@SSJA???@HNJMIJLGJGLHJJIIGDDBEEINSKMJJJHFHHJLSMSKKKHGFFFJLMOSNJSSPDDEEDJJOSNNHNJHMGHFBFGFFEEHKPKQIPPKQIJKKSSHJJEHJSOMJSGSMONLOKJIJQJJLMOKJLSOIJHEF;:99:88888KOKKSSJISEEEIHHFIJIMNNOSSMKLSSSLLNKNMKJKMQMSLOSLQKIJKLFIG:8?77HGILGHILEJSLJOMSQHKNOSLJKFECDH@IJIGLNIHJSJLJNSIIIMNJLKIQSJIQMSQLHHJHSHDB9=:99:997799:=>MMIKGGCDIHROKKOIJMKFGGFGEC100/)*89DFFKPKIKFEFHFOCBCBBCBDMKLHFFSJLGKGIGHFHMNQJOSSNNSSMJPQHKH>>GIFHJNSSSLSSO???85MJJJDAA>>>;;:&&*+,,.?@A?AGMKLIHNKNSSPSMLIRILILLJLQPSNNLHIGHMDFGDEFHFGMIISJSSLKQSMKRLKKLHHJHPNKMIKQLFGEGDEBCFDGGIEB953124888BBDEFEFHGFMKKSKILSNLOQKMNJNLPKHSQGOFISJOSSLMSRGIPJKSLJSNHSJSSHSGLLSORSSKQJNJJJSSOPLLHKKQNQRJRNMSLSPSLSHMKMLJLOSOOOSQJPSEEDJFKSLMSJJJLJKRPJNKSSIHLIJIJJKGKOSKSSRSSSMIHGFHOOJSOKSPLMSSOLSSPOJKSKMLSSSSNLSLSJMLISKKSMMPJMNOSMSNMJIGJJGSSLNSIKQQMMIISNSOOJNJHQKLKSMJNIOSJBBBC>A?=HSLDC?77888520*)'&()077:@=;;<>?EIHHMPHIQSLSISKLSJJOSKJNQMLIHFILINMIHMHLMPFHHFJEHFIFGEGLIFIFGEDFHDFFFGNEGFAD/....340))),,823@CCECDD
@171_45CNXP_1
GGCAATGCAAGGGAAGCCATCGATAAAATAGTGAACATTGTAAATATTTTTGGAATGGAGATAGCCATTCCACCCATTTCATCAAGATAAACAAGCCTAATTCTATCATAACTCGTTCCTGCCAAGAAAAAAAGTGCAGCGCCAATAAATCCATGAGAAATTATTTGTAAAATAGCTCCATTAAGTCCAGGATCCGTTATAGAACTAATACCTATAATTATAAAACCCATATGAGATACAGAAGAATAGGCTATTCTCTTTTTTAAATTACGTTGACCGAGAGATGTTAAAGCTGCATAAATTATTTGGATTGTACCGACTACCAACAACCAAGGAGAAAACATAGAATGAGCGTGGGGTAATAATTCCATATTGATTCGAACCAACCCATAGGCTCCCATTTTTAATAAGATTCCAGCGAGAAGCATACAGGTACTGTAATGTGCCTCACCGTGGGTGTCAGGTAACCAAGTATGTAAAGGTATAATCGGTAATTTGACGGCAAAAGCAATAAGAAATCCAATATAAAATAGTATTTCAAGTGTAACAGGATAGGATTTATTAGCTAAGAGTTCTAAATTTAATGTTGGTTCGTTCGAACCATATAAACTTATACCTAAAACTCCTATTAATAAAAAAATAGAACTTCCTGCCGTGTACAAAATAAATTTTGTAGCCGAATACAGACGTTTCTTTCCACCCCACATGGATAAAAGTAGATAAACGGGAATTAATTCTAATTCCCACATGATGAAAAAAAGTAGAAGATCCCGAGAAGAAAATAATCCTATTTGACCGCTGTACATTGCTAACATCAGGAAATGAAAAAATCGGGAATCCCGAGTAACTGGAAAAGCCGCTAAAGTGGCTAAAGTAGTGAGATAAATCCCGTCAGTAAAATAGTTCCTATAGAAAGTCCATCTATTCCCATTCTCCAGTAAAAATCAAAAAAATCGATCCATTTATAATCTTCGGACAGTTGAATTAATGGATCGTCCATTTTAAAATTATAACAAAAAGCGTAGGTCGTTAGAAGAAGTTCTAAGATGCAAATGCATATAGTATACCATTTATTGACTTTATTTCCCCTATGCGGGAGAAATAACATTAATGAACCAGCAGATATTGGAAAAACAACAATTATTGTTAACCAAGGAAAATCATTCGTGGTAAAGACAAGATACACCAGGTCCAAAGAACGCGTACTCAAAAAAAATATATAAATAAAAAATTTTTAACTTTTTTGAGTACGAGTACTTGTCAATAAAAAAAATAAAATGTATTCCAAATTTATTCAAATGAGGTTTTCGGTAACGTATCAATAAGCTAGACCCATACTTCGAGTTGTTGTTTTTCCAATATCTGCTGGTTCATTAATGTTATTTCTCCCGCATAGGGGAAATAAAAATGAGATAAAATGGTATACTATATGCATTTGCATCTTAGAACTTCTTGACGATCCTTTTTGTTATAATTTAAAATGGACGATCCATTAATTCAACTGTCCGAAGATTATAAAGAAAAAAA
+
RMSKLOGJHIMISQSNSHEHFGEGIKKPROMKQLSSLMQISKSPSSOMNSSMOMLMSSNLMLKLJJLSISNNKSSORSEBCCCNLSPNMQRJSILPMMSRSPNOORNMLQSSQMRRNNSLIPSLI@D;:;CEOEBBACOLMLLLQHMSQSOODI==<>DSRNHSSNOLJNOLOMSLONPJLLLMPNEIEGGMNQSSNOJNJGFHGOKKLOOHKISNQLOSNJMIKNJSLLPJNIHDE@<878CBCSIQKRSRSSSQORF=7><KIJOOMLSPOKLMJLKLQJRLSOSPMMKOSMRSSSSSQSSSLLKQSLMJLPMSIKRKQMSSOSSSMMISPSSGMNSSSJPKSGDCJEEFFGSSLMSNKNRN>//---12////0:421111BAAACFGIHGAA----.@EHIDDB41222213:;KILJLQLQISQKOLNSIMSNSKSSSSPKJGDHGSPQSSOKRKNMPSSPSKSSNSKPNKLSSSONMGFEFGQJMHMESKSLSJFJHLSNJKLJKSMHDFGSHGHGHIJJLORSNKGJGLKOPQSQIMHIIHISKJJOIHKNLJSSNLQSSQKJJLSIMMOSNSSQSSNQNOLOSJOJKKLHKMIIKIPKNSMSKLIFHJKHHHKHKLJONMIINLKHSJISSILLHHIDDFFEFEDDCCDDDHGGIJOJJNKSSSLOJJIISSMSMKJSOMJIQNPSKJFHJSKLHMJJIJLIIIQSSNSGKMLJKMSOMPKMSKSLGLCCBDEIFFGBACB=;844644OIJIHFHILJKRPHKFEIMKPKJSSHRKLIKKKIMJINJLJLOJHKMSMMSSMSKPKSJSNIKLHKHCDCBCCBCISJLQJOOSOSSISIJOSQQROKOMNSMSFGNPRQLJG11100-,,'''&&&&*******?>>?@HHNSLNIMKMLNNLJLKKLSHNOSOJJKMHGMEKJLLK@:95554545323;<NSJRISMHQKQNONSSNHKSMMLOMQNHKPLJSMQSSJOKSKLKLSISIHKG:9<<=SPHIKNPFSGLNLSNSLJJSDBBC@@ACBDJKHHHHHMLPMJIRJJSLKNHJKSLJKHMHNIPSQJSPNMOKSSA@@4....5569DDDDIKJOLOILQKQMKNNFFFDHMKNPKOOSJJQKNMMSSSSKHCBBDBBBDIGEGLKQKSJILLNSOKRNSKSLKNKSOSQJNILJLKSJNKNLKOKSFFIEPNMIINIHKIHHHIESSSOJGHGGFFJPFIOJSMMGJEEJGFEC:FCC0....57777;?ABBC8+**)''(<>CGGCAHNISMHNFCAAABCKIGLEGHKMIRIHFHLKQRSJHHMQRLJSJJOLHKLSRKIIKIQNPONSL22222GHOSFBD<868FGGEGHEFCDDIFIIGGJOMLSISJDJSMMSKIIEGND:889=BDA?+(%%)****,,-.33+@BCCDEBBCCBEFHIJLGHHEGSMA779=<<=441'''''(&%%%&1+++***+/../),-.0.-,('''&%%%&(*-..15668:877755100//-*(%$##$$$$
@172_45CNXP_1
AATCGCAATAATCGGGTTCATTGATATTCCTAGTATAGTAGATGCTATCACACATACAATCATACTCAATTCGATGGAATTGTTTGATCTAAAGGGGATATTCTATAATTTCGCATGTGAGGGGTTATTTCTTGGTTTCGTCCAGTCATTAATAACTTGATTATTTTTAGATAATAGTAGATAGAAAGAACGCTCGTAAGGATCCTATTGAAACCAAGAAATATAGGCCTTTTTACCTGCCCATCCACACCAGAATCAATCAAACTGCAAAAAAACCTGCTAGTGGAGGAAGACCTCCTAGGGATAAGAGACATAGAGCTAAAGAGAGAGCCGAAAAAAGGATCTTTTGTGTATAATCCTGCATAATCTCGAATGTTATCAGTTCCGGTACGTAGACCAAATAATATAATGCAAGCAAAAGTTCCTAGATTCATGGCGATATAGAACAGCATATAAGTTTCTGCTCGCATATCCACCATTTGAGTCTCCAACAATTATTCCAATAATTACATATCCGATTTGACCTATGGACGAATATGCAAGCATACGTTTCATGCTTGTTTGAGTAATAGCAATGAGATTCCCGAATATCATGCTAAGAATAGCTAGGATTTCCAGAAGAAGATGCCATTCATTTGATAAGAAATAAAAAGGAATATCGAAAATTCGAGTGGCTAAAGCTAAAGCAGCTACTTTCGAAGTAACAGAAAGAAAAGCAACGACTGGAGTGGGAGATCCTTCGTATACGTCAGGAGTCCATTGATGAAAAGGGGCTAGGGAAAGCTTGAACCCAATTCCTACAGTGATGAATATAAGCGCAATTGAAATTCCTGGGGAGTTATACATTTGTGTATTGATAAGACCATTCACTATTTCTTGAAGCTCAATCTCTCCCCCGGATGAACCATATAGCCAAGAGAAACCATAAACCAGAATAGAAGAGCTTGCCCCACCCATGAGTAAATATTTCATAGTAGCCTCATTAGATCGTATATCTTTCTTGGTATATCCAGATAATAGGTAGGAGCATAAACTGAAACATTCTAGAGCTACAAAGATAGTTATTAAATCGTTAGCACCACATAAAAACATTCCTCCTAGAGTAGCTGTTAATATGAATAACAGAAACTCTGTTATAGCCATTTCTGTACATTCAATGTACTCTACGGATAGAGGAATACAGAGAGTTGAACATAGTAAAATAAGAAATTGAAAGATTTCGTTGAAATTGTTCGTTTGGAAATTTCCTGAAAAGCTAATCATAGGTTCTTCTCTCCATCGGAACAATAGGGCCGTTATGCTCATTACGAAACTTGTTGAAGAGATGAAATATAACCAAGGTATATCTTTTTGATCAGAGGTTAAATCGATCATCAGAAGAAGAATTAGGCCAAAAATACGTACGA
+
7DGHHHEFFJPKSISJNMOMMJIPSNSSLOHNOSMSQPSKSJJGGFIKKPPJMPKSSOSNLHNKMJFGIGLISKSNORLOJRMKJHMFDD0)0(HLGMKIGMKJIKIGGIJHGHCEFOJJSMSKJK221+()544555A===FEHGIIJLNIKOJKSQNRJSIHFFFBDEGMIKJ988737/./99:?EGG544322/./02----0////4:0<;87532('''&''())(''(()**591*+A@;;@?>>=>CC+)((&%%##$$$$%*<KSJIHFKKILIIKMJLJJSSSNMKGFFHGLGILSEBBCOSSPMJHJMLIJNNSPOFFEDC+***,9C@77753222,3>BAGFSJKSKJKKLGLLIHH?>???BB6510012?@CDGAAABBNJLIINKRNSSSRNKSIGHSLHHGFIDCBABFDOEJHGISGHHFHGHKDGHEHMIGCCAB61-,,,*))*37778<@@@@77IININSIJGGIGMLNSSHQLILKHE<700545766743897:@@BHINLHHHJKIIFFEJHNJLLKSHPRLECDEFLLSLNJSKHKSJIGIFHJGJKIHSHJJGIGC@>::KJPH877777OIIHSJHHILMONKJOKBH::FEHISSMGIISSRNPISLMMJGIJKNSONLJINSRLLMOKJSJOMKMLNKNFIGGGILLSJKIF<<<JJECDCCGNGGFHHKISFGIEGKKB?@IQLDLMLMPOSNISQIMIJIKJMIINPMLHKJOKGGFGFMILOPJLHHSMPNJHGLPNSJSSNPMKHGKJKOIGDEGJLKJKSKRHKLJINJKIIHHISJNMIHFDDCELHKIILKMMRJHGINJHGFEHJD5444-751288888@=9:<DEGHIJHILJIPKNOIEDBAA>=>@@BJG9:6666:IIIJHIJMGIHAAAA@AHGSKSKJSLJJMMOKFDGDGE<DDCCEDEEEFKIKIHIHHJIHHGGMMJKLGMKNMPGJIPNJSJNMKGJISLMIIIJKMGJGFKMHKLGHHQKLJOHHJJHHLJJILQMHMIKJHJIPHGSSOMSMIJJNIRJIJIIGIJJIHJLKNKLSMPLFFEB@ABBHHJGHGJSKJSJGKHKGCCFHIJFFEEDFJGIIIIHIGKHKHHGLGFGEFIHLSHIJJJGJHIFHSKQSIOKJGHFGHGIFFGFIGIFGDFFIHNHIHKPHHJHHGDDDDFEGEGEFDCCDGKGDI?CCCHGNHGGGGEEFGJDCDDBHIHIFGA<:::;AFGHJSSJIKFEFGKLSFEEDFFFLHGGGEEDEDDFFCECFFEBCDEJILHJIHGB@@@@BEEEDEEGFDEEDEKKIGFHHFIFGECCAABBDDDCDEEEFDA@??@BCDFFSIHDDDCA@?>>><<==>==<<>?@ABDDEDGB???>?=<;<:<>?LMIAAAA?>>
@173_45CNXP_1
AATCGCAATAATCGGGTTCATTGATATTCCTAGTATAGTAGATGCTATCACACATACAATCATACTCAATTCGATGGAATTGTTTGATCTTAAAGGGGATATTCTATAATTTCGCATGTGAGGGGTTATTTCTTGGTTTCGTCCAGTCATTAATAACTTGATTATTTTTAGATAATAGTAGATAGAAAGAACGCTCGTAAGGAGTCCTATTGAAACCAAGAAATATAGGCCTGCCTGCCATCCACACCAGAATAAATAGAGTTTTCCAAAAAAACCTGCTAGTGGAGGAAGACCTCCTAGGGATAAGAGACATAGAGCTAAAGAGAGAGCCAAAAAAGGATCTTTTGTGTATAATCCTGCATAATCTCGAATGTTATCAGTTCCGGTACGTAGACCAAATAATATAATGCAAGCAAAAGTTCCTAGATTCATGGCGATATAGAACAGCATATAAGTTATCATGCTCGCATATCCACCATTTGAGTCTCCAACAATTATTCCAATAATTACATATCCGATTTGACCTATGGACGAATATGCAAGCATACGTTTCATGCTTGTTTGAGTAATAGCAATGAGATTCCCGAATATCATGCTAAGAATAGCTAGGATTTCCAGAAGAAGATGCCATTCATTTGATAAGAAATAAAAAGGAATATCGAAAATTCGAGTGGCTAAAGCTAAAGCAGCTACTTTCGAAGTAACAGAAAGAAAAGCAACGACTGGAGTGGGAGATCCTTCGTATACGTCAGGAGTCCATTGATGAAAAGGGGCTAGGGAAAGCTTGAACCCAATTCCTACAGTGATGAATATAAGCGCAATTGAAATTCCTGGGGAGTTATACATTTGTGTATTGATAAGACCATTCACTATTTCTTGAAGCTCAATCTCTCCCCCGGATGAACCATATAGCCAAGAGAAACCATAAACCAGAATAGAAGAGCTTGCCCCACCCATGAGTAAATATTTCATAGTAGCCTCATTAGATCGTATATCTTTCTTGGTATATCCAGATAATAGGTAGGAGCATAAACTGAAACATTCTAGAGCTACAAAGATAGTTATTAAATCGTTAGCACCACATAAAAACATTCCTCCTAGAGTAGCTGTTAATATGAATAACAGAAACTCTGTTATAGCCATTTCTGTACATTCAATGTACTCTACGGATAGAGGAATACAGAGAGTTGAACATAGTAAAATAAGAAATTGAAAGATTTCGTTGAAATTGTTCGTTTGGAAATTTCCTGAAAAGCTAATCATAGGTTCTTCTCTCCCATCGGAACAATAGGGCCGTTATGCTCATTACGAAACTTGTTGAAGAGATGAAATATAACCAAGGTATATCTTTTTGATCAGAGGTTAAATCGATCATCAGAAGAAGAATTAGGCCAAAAAGCTAGCATA
+
HNJJSPILNGGG87777?<;;;;LFF==<<>DGJHFIIGISIHHJIKKLHSHMGJSKHSJHLGJJIGJIIMHHKIIKNIHQCGJJIJFIL<767FKJHJIESMJHHHHHIKMJJJPKSMLKIIKKQLPSSMNSOMJKMJKHJHOHGINHSHILIKSISIHDFDA>.-****+;<=HFDEDEHFJGKHJHKHSJSHJ;<<<@FMJ<<<<FEEEGLPLILLIJKNMLNRNJJNMKNKSIKJIIISOSQKILMJLSKSNIJLLHGLQSPSHFLSOSSOKNLISMLMLOPSMMNNMNJHLKLHSKNLLSQSSLMSMKLLIKOJIKSNNNKKHHIFECEGSLMQSHSSJSSJLKIHLLPSHKGIFKILSJPSRSSJSJJJKNJNLSNJOMIMLPMRHHKMHISOKKOKOSISSKSQKLPHOINSIKLKIHIFLJHKMINGFEFGMGHFFDEGHKSOILRSSMKKOPMKIQHJFLLJSIRLHPKLJQMLSNPJMIILKKHIFFFGFGGFKJHJGIHGMISLGFGHFKKKHJFIFFDGC999:CDDGGEGKQIGHHGHHJLGHGGKJJLSRIPLJHKILHHIHIHHGGHHGIFHFHKGHHHIJFB:878;:977444<FFECEGDGJFHGGCDDDEGSLSHIHHJGFEEEEGHEHHHMOKIHPIKLIIFKKIMSQSQJHHMHNKLSOLOGKKSSPLKIKIHLKGKILMOJIIIKIQORJRLKSLKOKLMIHMLLOMOLPLKIQLOLSOOSJNSPMGNLPJLJIFH?@GIFG::::>GSPMMLPILMFSSKKK??>>@DIGJJJJNONOKHOIHJMKMJKSNLLHNGGJOSKLSLLRPLJJGKHPLKKKIKJKHSPSSKJQQSSQSIHMKHJHLPLJSHJNIOIPSNSRSQLMJMJLIMJGA>?>>KPKGSFFJIIMSLLGHJNSSSKSMILJHIJMQJJHNKHMOJMIJQJSK?CGPGGEHHEMDDED@::;HHEICDGHIHIIOLIFDGJKJLHJGMIKJLIKIJHJMMLJSLOKLOJJIGKSKSLKKGLIJMNHJGJGFFGGLHIJOIJOKPLLSLLMJJHIILIJSNLMJNPMNMHGJGMHJQMIILSJHLSSSMMMJLKNSLRQSKSHSMLMOLPINRSQRNLPSSLHKJJIJIKJSFFDJ@><;>JSNMLMJJIJHJJHQHPIIIIIIHJIKLKNJPLSMSNJOJJJJIHNLPLKKHEHHHGMLSNMSOJLILIHMIHLLKRKSIILKNOSOMKHNGJLRHKNRKKGSSNNHISOMPNMSNKIQIMSKIJSPLD=;A=A612HISHJLHLPMNSISMKKJJKLHPKKJKQKGGSJSKNLMSSRLMSSJSKJIJMLNLSLMJMKLSLHKGMNQLSSLSKNLJKISKKKSNKHFHEGGJJJKLKGHHLNPSJGIGIFIIHMNISLHHIKHH
@174_45CNXP_1
ATGCTAGCTTTTGGCCTAATTCTTCTTCTGATGATCGATTTAACCTCTGATCAAAAAGATATACCTTGGTTATATTTCATCTCTTCAACAAGTTTCGTAATGAGCATAACGGCCCTATTGTTCCGATGGAGAGAAGAACCTATGATTAGCTTTAGGAAATTTCCAAACGAACAATTTCAACGAAATCTTTCAATTTCTTATTTTACTATGTTCAACTCTCTGTATTCCTCTATCCGTAGAGTACATTGAATGTACAGAAATGGCTATAACAGAGTTTCTGTTATTCATATTAACAGCTACTCTAGGAGGAATGTTTTTATGTGGTGCTAACGATTTAATAACTATCTTTGTAGCTCTAGAATGTTTCAGTTTATGCTCCTACCTATTATCTGGATATACCAAGAAAGATATACGATCTAATGAGGCTACTATGAAATATTTACTCATGGGTGGGGCAAGCTCTTCTATTCTGGTTTATGGTTTCTCTTGGCTATATGGTTCATCCGGGGGAGAGATTGAGCTTCAAGAAATAGTGAATGGTCTTATCAATACACAAATGTATAACTCCCCAGGAATTTCAATTGCGCTTATATTCATCACTGTAGGAATTGGGTTCAAGCTTTCCCTAGCCCCTTTTCATCAATGGACTCCTGACGTATACGAAGGATCTCCCACTCCAGTCGTTGCTTTTCTTTCTGTTACTTCGAAAGTAGCTGCTTTAGCTTTAGCCACTCGAATTTTCGATATTCCTTTTTATTTCTTATCAAATGAATGGCATCTTCTTCTGGAAATCCTAGCTATTCTTAGCATGATATTCGGGAATCTCATTGCTATTACTCAAACAAGCATGAAACGTATGCTTGCATATTCGTCCATAGGTCAAATCGGATATGTAATTATTGGAATAATTGTTGGAGACTCAAATGGTGGATATGCGAGCATGATAACTTATATGCTGTTCTATATCGCCATGAATCTAGGAACTTTTGCTTGCATTATATTATTTGGTCTACGTACCGGAACTGATAACATTCGAGATTATGCAGGATTATACACAAAAGATCCTTTTTTGGCTCTCTCTTTAGCTCTATGTCTCTTATCCCTAGGAGGTCTTCCTCCACTAGCAGGTTTTTTTGGAAAACTCTATTTATTCTGGTGTGGATGGCAGGCAGGCCTATATTTCTTGGTTTCAATAGGACTCCTTACGAGCGTTCTTTCTATCTACTATTATCTAAAAATAATCAAGTTATTAATGACTGGACGAAACCAAGAAATAACCCCTCACATGCGAAATTATAGAATATCCCCTTTAAGATCAAACAATTCCATCGAATTGAGTATGATTGTATGTGTGATAGCATCTACTATACTAGGAATATCAATGAACCCGATTATTGCGATTA
+
IORMHMOLHIGFBHNJHMSSKLKKSSOPSNHKKKSSSNSLSJSKSLMKKIOLJJIMMPJQMSLNJMSMKSPKMPSJROJNMJKMJSKSJMMRNSLKNNSQMJJQKPSMMSLPJSMKSLJNKPKJIJKLQSOSSSRGJOPOIMPLKSRKJB/+*()**PKMPSNLKINLIRLNSKJLPKLIIIDFGFFH-*((*--FIGSROKNQKSMHKJGIIHSOKSRSSRQLKRSMSMLNKNSFGSSSKGHIGKIJSKNKKJKIHLIKMJPINJKJMIIGFFIIQMJQJONFEBAB------ELSSIKSKJIILJFECACBFILNSLSIPNLILLHGFGJGHOSJIKKKKILMKSPSJLPSLLKSPIFGGIKKSSSKSKSKQMLKSNOKRISKLP545AAABIMJMSNRJLLFJJRKNMPHFIJIHJKPONMLOJJJLLHB=@ADLOPPJLKKPSJSLJOKSQGJSJKILPROIMJSRSRKLQSSSKSQQPNPQKPJNPJHJMJGILKLNNMLFCKGHIHIHGGGHSDCCDDDOJNPLHJSIFHHFEHMHNIJJJJHIJHIHGJJIOIOMLPMRNSOIAKKJOIPQSLLHIKCBBBCIJINIPIIJHGHHG?>=>??B54445787787;815::;<=DGABGHA@EECEHHHGGGFGGEGHFCBBBBBBCGHFJIGIJKJFKKIIKHGDCCBCHFIGIQLSSSSSSSKOMOLLNOOMSKJLJJHLIODFEELSLISJSKIMLGHJKSSMINJMLSLLKGLMSSOMSNSSNIQPHLHJLSNKQPGHJROMLSMPKGJSSMPONMMMLIMIJMF<=IOLMJLLSOMLSKNKJSQMSSSLJMJSLOLOLKMLJLJLRIMFJLSKLKPISMPJRIKIKOROMKLKOJKSLLLKOLJKJJINMNLLHJLPMOMLMSNLIKSKLLRLFNPLJRJHKIJPOLJJRQISJLGMJPNLMOIIKIJMLSMSLILLPMMSPLKSHGGDEFDHQQMSJSKKHHLISNMQNLLLSMSKGJIHKIISLJHKIQSLPOJLKMKKOOMIJNPNONSMRJMJNINISSKLIKKOKGMGNHIIKOSOOMJHSSSNMGDHDQMLOMSGB@ADPSNKNMJHKMSOPHISS@>>>HOINHSKLSMSKIMHKSQJKKKKOHSSSQJJSJMILSSNPSSSJNJSMMMMSONSLIHLEKLFGHMINRSSQSJROKSLSSPMSPHKJSMJNOSJJKNMJIJJINHISPLGSMSKKSJNSSLKPMNDCDOSRKLILOSQPKJNOJIJMMNNKRLIFEDDDGIGJJQJSMRJHMPINJMOMJSLKLJSMNINLJKMSOISF??JA<?KIIGGMHHGJJJPSOKIKJIGGGIEHIHHMPKMJKIKIOSMILLOJLHLSRPSOJSLSSJMMJJOMOLRNOHHHGGKGJSLOOMIJMSLH
@175_45CNXP_1
TACAATCGAACAACTGGGAGTTCTCGGTATAGCTTATTGATACGTTACCGAAAACCTCATTTGAATAAATTTGGAATACATTTTTATTTTTTTTATTGACAAGTACTCGTACTCAAAAAAGTTAAAAATTTTTTATTTATATATTTTTTTTGAGTACGCGTTCTTTGGACCTGGTGTATCTTGTCTTTACCATGAATGATTTTCCTTGGTTAACAATAATTGTTGCTTTTCCAATATCTGCTGGTTCATTAATGTTATTTCTCCCGCATAGGGGAAATAAAGTCAATAAATGGTATACTATATGCATTTGCATCTTCAACTTTCTTCTAACGACCTACGCTTTTTGTTATAATTTTAAAATGGACGATCCATTAATTCAACTGTCCGAAGATTATAAATGGATCGATTTTTTTGATTTTTACTGGAGAATGGGAATAGATGGACTTTCTATAGGAACTATTTTACTGACGGGATTTATTACTACTTTAGCCACTTTAGCGGCTTTTCCAGTTACTCGGGATTCCCAGATTTTTCATTTCCTGATGTTAGCAATGTACAGCGGTCAAATAGGATTATTTTCTTCTCGGGATCTTCTACTTTTTTTCATCATGTGGGAATTAGAATTAATTCCCGTTTATCTACTTTTATCCATGTGGGGTGGAAAGAAACGTCTGTATTCGGCTACAAAATTTATTTTGTACACGGCAGGAAGTTCTATTTTTTTATTAATAGGAGTTTTAGGTATAAGTTTATATGGTTCGAACGAACCAACATTAAATTTAGAACTCTTAGCTAATAAATCCTATCCTGTTACACTTGAAATACTATTTTATATTGGATTTCTTATTGCTTTTGCCGTCAAATTACCGATTATACCTTTACATACTTGGTTACCTGACACCCACGGTGAGGCACATTACAGTACCTGTATGCTTCTCGCTGGAATCTTATTAAAAATGGGAGCCTATGGGTTGGTTCGAATCAATATGGAATTATTACCCCACGCTCATTCTATGTTTTCTCCTTGGTTGTTGGTAGTCGGTACAATCCAAATAATTTATGCAGCTTTAACATCTCTCGGTCAACGTAATTTAAAAAAGAGAATAGCCTATTCTTCTGTATCTCATATGGGTTTTATAATTATAGGTATTAGTTCTATAACGGATCCTGGACTTAATGGAGCTATTTTACAAATAATTTCTCATGGATTTATTGGCGCTGCACTTTTTTTCTTGGCAGGAACGAGTTATGATAGAATTAGGCTTGTTTATCTTGATGAAATGGGTGGAATGGCTATCTCCATTCCAAAAATATTTACAATGTTCACTATTTTATCGATGGCTTCCCTTGCATTGCCA
+
D=<,++*'((*,034255557777,('''(,,,-.56==>@:9865456<=COSJKJIGHKIGFHIEGJGE865522.------:777;@CDFIEFF@@HFFDFECCCCEEGKEA>::@@975,,8EKCA?BSSLSKLMOMOJSH?>BMJL----/466666;;<;(<==EPKIIJMKLHJIILJHSIHKSKNKSMSKFSJSSSGNPHFHIFIN<;;:;>=3..,)())55;BFGBB@CA@>00000++,=?PIMPMIIKJSKQEEFFFBEDDEFHFDEJGGIFEGIEFGBIFEDEFDDDEDGCG?=?>3C<;765(())*,/*+200389AABADJGDCDBFPSHKJHGGJEHGGGHJJHGFEBAAABFEGKEEGG755557:9;;==;ACDCEGJKGHIHHEAA@?BASSGCC@@>JKKHFEDCCCCDDECCGEDCFDDDIECFHGLNKFBFEFDE;:;833++**,AB@AIJKC?>877648A>56>>;;<==CDJFGHFENLJA9:EF@99888@@BC@?9,+,,.;=@@B@BFELIJNGKNLKIILLIKJNJIJMQLSK766657778@?@BD<8=;5632222655655455<:<GGKGHEFEFEE334?;;::>BDGHIKIHCHF?CA<))'&%%&'(1/9;:78:=;>=::;64543<BEBFF33333CDFHFIMJIJIFILNSISMJKNSSSOI>2((6999:BBBDDJLNOSSSLKILJSKHNIJJHJNLRHJGFHIGLISIINIILIOQJGLIHGHJJGIGFJJCCGKLPJGIHJJHILJIOKIHLJIOGLHHHMJKJJHFDCDHKIKHIKIJKGIIIKJFSNLKJSIIOLMJMKLOKHFLPSISIFHFHIJKOKHGIKGKGNNIILQOGIMKHJIHGGIIHHHLHISISIIHIHLHIIHEHGFHGJJIILJGIKSNSMSLKNOMJPSMLLLSLSKPSOLIJHHHQOJH?LHFDEFGJIISKJJSSSSQQKKLFQPPKLFKIE;9258?CGCFHJKMOSKJGEEFEILKEG=BCDKILNKLOKSKMLKKHEJIKJIHC<:9<BMKSIMLJRKOOSMPSLMLMPKPJI@@ASKMSLHJJLSCLC:@DLFC@DEDEEHSHIJIJLIPKSMSKSNKQSLMJLKHMKLJOQMSQJOSHSKNONJHGKNKNKLMKHKHMKNISRLMLINMKPKLMIGGJLKHSOJOSSLLKMSPOSMKNLIJSISNSONNGILKLNNKNKHHNSSLNSEDEFGBLMSKMOJJISFEF:7==CEGSIJRKILKKJJINMIJOHNMMJKHKMKGLJIGIHHHGKSMONJMIH5588JJ@:8824FIKIHJGHMHHJLIJKSEFEFFKLNSJMHEIKIIHHGGHF
@176_45CNXP_1
CGTACGTATTTTTGGCCTAATTCTTCTTCTGATGATCGATTTAACCTCTGATCAAAAAGATATACCTTGGTTATATTTCATCTCTTCAACAAGTTTCGTAATGAGCATAACGGCCCTATTGTTCCGATGGAGAGAAGAACCTATGATTAGCTTTTCAGGAAATTTCCAAACGAACAATTTCAACGAAATCTTTCAATTTCTTATTTTACTATGTTCAACTCTCTGTATTCCTCTATCCGTAGAGTACATTGAATGTACAGAAATGGCTATAACAGAGTTTCTGTTATTCATATTAACAGCTACTCTGTTATAGCCATTTCTGTACATTCAAGATATTGTACGGGATAGAAGGAATCAGAGAGTTGAACATAGATCAAATTGAAAGATTTCGTTGAAATTGTTCGTTTGGAAATTTCCTGAAAAGCTAATCATCAGTTCTCTCTCCATCGGAACAATAGGGCCGTTATGCTCATTACGAAACTTGTTGAAGAGATGAAATATAACCAAGGTATATCTTTTTGATCAGAGGTTAAATCGATCATCAGAAGAAGAATTAGCCAAAAATACGTACGA
+
MHOOSIHEGOSPSIKJHKMOLNKQLSJLRJPIJPINJJRKJLJMHKPJOKMJSLSOOSNLNQLNSQONMLQLQIMQSSJSKJKNSJLRMKKIKQJRKLRLOSLKJJJISKHDA:<ECC@@A?@BAGKIJQSSNNIJJIPSNSLSJMMIJLKJOSMHEDEFLISIKKJEGHHGGHKSJJFQNLIMLLGJSHKMJKKHOIONSMSHSJSOISMGHNE==EDDJSSQORHDBHNSPKKJLKLIHLKOMHJJJIIHIJGHJNGAAAOPNHHIGLGKGHHHIGOJKOJKLE888788*****JHGJGGFGHIHFEEDDCCBEFHIFHFGE>::,)'&&%&'(&&&((31,-.,''&&-34//00465551//..-)'''%%%&&.23699999:66666<A@@AB@>0....2565867:0<22>??>>=<656**)'&'''*./01::8876310'&&&&'.//0:;<<::654322323234>BDDCCECDJMIHECA@AABDBAA?>CEDB=9776***+;>=<=;9:;AA@A;:98*)))*16221/./-,+('$$##$%%'045556676521
@177_45CNXP_1
AATCGCAATAATCGGGTTCATTGATATTCCTGGTATAGTAGATGCTATCACACATACAATCATACTCAATTCGATGGAATTGTTTGATCTTAAAGGGGATATTCTATAATTTCGCATGTGAGGGGTTATTTCTTGGTTTCGTCCAGTCATTAATAACTTGATTATTTTTAGATAATAGTAGATAGAAAGAACGCTCGTAAGGAGTCCTATTGAAACCAAGAAATATAGGCCTGCCTGCCATCCACACCAGAATAAATAGAGTTTTCCAAAAAAACCTGCTAGTGGAGGAAGACCTCCTAGGGATAAGAGACATAGAGCTAAAGAGAGAGCCAAAAAAGGATCTTTTGTGTATAATCCTGCATAATCTCGAATGTTATCAGTTCCGGTACGTAGACCAAATAATATAATGCAAGCAAAAGTTCCTAGATTCATGGCGATATAGAACAGCATATAAGTTATCATGCTCGCATATCCACCATTTGAGTCTCCAACAATTATTCCAATAATTACATATCCGATTTGACCTATGGACGAATATGCAAGCATACGTTTCATGCTTGTTTGAGTAATAGCAATGAGATTCCCGAATATCATGCTAAGAATAGCTAGGATTTCCAGAAGAAGATGCCATTCATTTGATAAGAAATAAAAAGGAATATCGAAAATTCGAGTGGCTAAAGCTAAAGCAGCTACTTTCGAAGTAACAGAAAGAAAAGCAACGACTGGAGTGGGAGATCCTTCGTATACGTCAGGAGTCCATTGATGAAAAGGGGCTAGGGAAAGCTTGAACCCAATTCCTACAGTGATGAATATAAGCGCAATTGAAATTCCTGGGGAGTTATACATTTGTGTATTGATAAGACCATTCACTATTTCTTGAAGCTCAATCTCTCCCCCGGATGAACCATATAGCCAAGAGAAACCATAAACCAGAATAGAAGAGCTTGCCCCACCCATGAGTAAATATTTCATAGTAGCCTCATTAGATCGTATATCTTTCTTGGTATATCCAGATAATAGGTAGGAGCATAAACTGAAACATTCTAGAGCTACAAAGATAGTTATTAAATCGTTAGCACCACATAAAAACATTCCTCCTAGAGTAGCTGTTAATATGAATAACAGAAACTCTGTTATAGCCATTTCTGTACATTCAATGTACTCTACGGATAGAGGAATACAGAGAGTTGAACATAGTAAAATAAGAAATTGAAAGATTTCGTTGAAATTGTTCGTTTGGAAATTTCCTGAAAAGCTAATCATAGGTTCTTCTCTCCATCGGAACAATAGGGCCGTTATGCTAATTACGAAACTTGTTGAAGAGATGAAATATAACCAAGGTATATCTTTTTGATCAGAGGTTAAATCGATCATCAGAAGAAGAATTAGGCCAAAAAGCTAGCATA
+
IIOJKMIKOLJSMIGHHMIMPKKISKKSSMSHLPSJILIKHIEFHFIIJKKKHLIJNHHGHFJGFFHHIINKIJHKSSPSLLFNJMGGFG?334ISNHIHFHOHJHIJHHLQKMJRNNSLNILMKJKIHMLLJS::::<GIHHHGEHHJKLLLIKKLHLILKKIHMLLK?00000@2/?@DBB=<<==GIIGIKIGOIPSMDECDAAA@ACFFJKKHFKIINIHNOGHFHHKPJIJHHNJIIKHSFDEEDGHIHISGCBAACGHMDE66<>GNKKJHIEGC9:4201346=>A@@?@@BIBGGIFIJIIHHGGGEDCGIGMINH::BBAB@@?AFGDEBELDGGGLEFFEDEEFLGFEDDEDEEIEFDAAAADIJBA43*)+./0025;;<:88899=HJIGFEEDCCCBBA???@@GIFFDBBBBCDEEFEC?><==>@A@@@AACBCCDFHGGEGFFIHMFFB@?@AADFFCCBBACDEHEDCABACBEDEEEFEFGDAAABDDGGGECCDDDA????@FDBA@??<:;989;;@DAA@A@@AA@@?@>>>>>ABBDDCEFECA@@?@BCBBCDCAA@AA9;>6?EGHSKKJGGHKGEFFGCDDB>>>?AJIIILOMLONIKIFFKFHJHIISHKLJIGIGPJLJHCHFSMEGHMHJFFFOKJSSSSKJJKPOIEDE@<31112DDFDCABCDEHKJQLPHHFKHINOPLSLJOLPLLJKMIIJOKMLJKKIIKGIKIHHJDEFHDFDAFGEISISFFJEEG::::;=CGIFC?AFE5E:9::8//46?FDGHHHGJLHIISHJMFFHHFG755432011;BHKKNNKJS===?IIJHEGFFGIKLMSMIKIMNHFDB>?AFGLILHHIHIGGCFHKIOSSHKHJKCCDD<?3111CNSJSNJHHIIDEDEIKJGCGHIFBDSHIB;45BE@IKGIMMKLLJKFGDHLNHGCC7JFJOGIIOSRLJSJCE>====?@?EGEHFEEFGEDDEFIHEHG?JJHHGFSKEEGDGGJLJICDCCBKGLIJIHGHHHB44445AE?3399:GEHGIGFKIHGHIIOSKKKHMGEBDCBDEFFFHGFHISJKKKGIHGGHHHJGGICBCCDFDEFIHHHGDEEFFKKHGGGFGGGGEFEEEGHFCEFFJKJGFEDCDDDFFECECCDCCC@=====C>E>FGDEFDDCBB@AABCEFBB<22288:?GDEDGFGHIF=HEGAA@==>?ACFGGLLGE;55595<AAEDKNFDBBBCGLIBBACED>====>=6,,,,-<:B;;A>=>>?CFDDDDBB?>>>>CEGE97777888879BCA@A@@AGEA@@?ADDCHIFFEDDDB@@@@ACCDDFJKFGECCBCB@@AABED><<<<?IBBCBBFEGEAA@AA>===>ACFKIBBA@AABB
@178_45CNXP_1
AATCGCAATAATCGGGTTCATTGATATTCCTAGTATAGTAGATGCTATCACACATACAATCATACTCAATTCGATGGAATTGTTTGATCTCAAAGGGGATATTCTATAATTTCGCATGTGAGGGGTTATTTCTTGGTTTCGTCCAGTCATTAATAACTTGATTATTTTTAGATAATAGTAGATAGAAAGAACGCTCGTAAGGAGTCCTATTGAAACCAAGAAATATAGGCCTGCCTCATCCACACCAGAATAAATAGAGTTTTCCAAAAAAACCTGCTAGTGGAGGAAGACCTCCTAGGGATAAGAGACATAGAGCTAAAGAGAGAGCCAAAAAAGGATCTTTTGTGTATAATCCTGCATAATCTCGAATGTTATCAGTTCCGGTACGTAGACCAAATAATATAATGCAAGCAAAAGTTCCTAGATTCATGGCGATATAGAACAGCATATAAGTTATCATGCTCGCATATCCACCATTTGAGTCTCCAACAATTATTCCAATAATTACATATCCGATTTGACCTATGGACGAATATGCAAGCATACGTTTCATGCTTGTTTGAGTAATAGCAATGAGATTCCCGAATATCATGCTAAGAATAGCTAGGATTTCCAGAAGAAGATGCCATTCATTTGATAAGAAATAAAAAGGAATATCGAAAATTCGAGTGGCTAAAGCTAAAGCAGCTACTTTCGAAGTAACAGAAAGAAAAGCAACGACTGGAGTGGGAGATCCTTCGTATACGTCAGGAGTCCATTGATGAAAAGGGGCTAGGGAAAGCTTGAACCCAATTCCTACAGTGATGAATATAAGCGCAATTGAAATTCCTGGGGAGTTATACATTTGTGTATTGATAAGACCATTCACTATTTCTTGAAGCTCAATCTCTCCCCGGATGAACCATATAGCCAAGAGAAACCATAAACCAGAATAGAAGAGCTTGCCCCACCCATGAGTAAATATTTCATAGTAGCCTCATTAGATCGTATATCTTTCTTGGTATATCCAGATAATAGGTTGGCATAAACTGAAACATTCTAGAGCTACAAAGATAGTTATTAAATCGTTAGCACCACATAAAAACATTCCTCCTAGAGTAGCTGTTAATATGAATAACAGAAACTCTGTTATAGCCATTTCTGTACATTCAATGTACTCTACGGATAGAGGAATACAGAGAGTTGAACATAGTAAAATAAGAAATTGAAAGATTTCGTTGAAATTGTTCGTTTGGAAATTTCCTGAAAAGCTAATCATAGGTTCTTCTCTCCATCGGAACAATAGGGCCGTTATGCTCATTACGAAACTTGTTGAAGAGATGAAATATAACCAAGGTATATCTTTTTGATCAGAGGTTAAATCGATCATCAGAAGAAGAATTAGGCCAAAAAGCTAGCATA
+
GNSSOJRHJJIPHGKHHPLJSSPSSKOKKJPSOSMMKKLIPIJKPKJRKKQKLKSMPNSSMMNQNHJGFJJSSNSJKKOKSCINLKAOHG44444CPJLNFSSJSLSNKJNILLNPLNSSPISSSLSSLSLSSD<;;<>?CCFIJMSORKNISPSOSSLNJROPSJKKK++++JPJCCBAABA?@@CDJSMNEDDEDFFJGOMOHIJGOHJQQLIGFDCEIKGDHJ@?>??B=::6****<>NLMHNKMIJOJSQLGIIDDBBAC=6AHSSRJOLSLSNLJORSJLJPIFAAAAJGHMSMMNDCCCCCCNS<;::;CCDHISJKHGFJGSLSKNMJKNSFSSSSLMJSJPSLSMQSPSRJJSOJHNPNRQOQNOILJMPLBBBBKIGGGGOLLKLSPMSRJOSSPJSFKJLJQIKNSSMLKSLJKLSSIKSSJLQRKPLIHQSOMSSSOJKSRLMNSMSLNSOSSSSONPSSMSSMPSQNMRSSMKMMOJKSRQJNPOLSSKPSJPLMLSRSOJJMQMSSSQKKOSJLSSSLLPOSMSSPLLOSSNIGNB>>??BLKLPSSKIKK@AA@@@@ADGFIISFGSJKIPSNKLSSSNSOGBBBCCNSNMKQJSFSNKLKIKGIMNSLSJIISSOJSSSMSJJNKMMLLIDEHJIJMKSJKQLSQIRSJQLSNSMSSSQSSSNRSMSKLMOSMIJJOOGGIMRSJSSSHLSRJIMPSHSQSHDDDDCKLSSPMHQILQKJPSREDCBBBBEEGHHHKGF>++GGGPJGRSMLJLMKSILMGHKIKHEEDEGSMJPLKHKMOQJPNKQKLJGIHMKLKLSKIHJOMLJJMJNOKKHNIKNNIKPOISKJSKLSSORLQSKMJLMSJPSSOSLSLMSSQMLOQGOJMKHFIGHSOI@>;6.;HLNLJSOSMKGIJJSSOIKLOKSSKMSMSSKNNKSKSSHNNSOSSOSKIGOQNLSLCIIKIHJPJILMKSMJSHKHMJSSKSHNISGLQGEEEFCDBA>;,----LSSMSKSKPGJLLKMIND4200/022599888<=IHG?>AAAORNGMJSSLJMIOMQONSKMMSDFCCDEEDH>53245:<NPJPLMLILGJRSIMOHHPJSOLJNHIRLIHMKKJKKIHHGIGGFGJJJILNIGEGHIIQMSQJLNQLJJJHDDDCBFBF7754777;<=GSIQMJPGGGIGMPQKKMKHFIMSPIMSKOSPKKRKKGGFGGC,+++,BGJMKGH?<;;=GFGOPMJPPSSMLMJQRNJJGCDDGQJJMLLKJKKJA?=@9:HHIIIGIMNONMJILIPIJLKSNHLKIRIGIHIHLLLQSMJKOJIGGFGHHMJMHIIJHIHFEEDEECB1*DBBDGDHIGFEDFEFFFEGFFDEEEFEGIHJNIFHGHFDBCCCEELKKJIEDFEEE
@179_45CNXP_1
AATCGCAATAATCGGGTTCATTGATATTCCTAGTATAGTAGATGCTATCACACATACAATCATACTCAATTCGATGGAATTGTTTGATCTTAAAGGGGATATTCTATAATTTCGCATGTGAGGGGTTATTTCTTGGTTTCGTCCAGTCATTAATAACTTGATTATTTTTAGATAATAGTAGATAGAAAGAACGCTCGTAAGGAGTCCTATTGAAACCAAGAAATATTCTAGGCCTGCCTGCCATCCACACCAGAATAAATAGAGTTTTCCAAAAAAACCTGCTAAGTGGAGGAAGACCTCCTAGGGATAAGAGACATAGAGCTAAAGAGAGAGCCAAAAAAGGATCTTTTGTGTATAATCCTGCATAATCTCGAATGTTATCAGTTCCGGTACGTAGACCAAATAATATAATGCAAGCAAAAGTTCCTAGATTCATGGCGATATAGAACAGCATATAAGTTATCATGCTCGCATATCCACCATTTGAGTCTCCAACAATTATTCCAATAATTACATATCCGATTTGACCTATGGACGAA
+
HIIHMSLIMKLSKMHJIGHJJSQSOLPQKQMMKLIJISSPMIJIJLSSKJKIJNLNOIQIMNOIHHSKHSJLLQNJSLSJRSJIJHGMFHB777FHOSNJQILKJKHKIJSSRKLKKNSMQSMRLSOJIOLPSSSLMNSLLSJIKONSOJPKLKMLKHNIHJLQSSKSSOSNKPSNKKKSKMNHHLLNOIKMIHGA7778GMSLSJKIJMPGBDDDCDGHD<;887+(((():CHGINPSIQJKKSJSNOKKOKKLMKMKMNLJIIHSLS6556QIJKGSD>;5-&&&***CEGSLIJKGIHLJSNLMFSSSOSOMSKIHGGMMILGSMJJHIHGIGNRSSPSNLJSRSOSKKJSSLNLRLSSKMSKNKRJQSPSMSSNMKKJHFFKIHHSHIDJBBACCDJJMLOJKSPJGJNHJHGNRNLMJSNSLIILIMKLPLKHIGIFKJJJILSKJLSNSNSOSKKJMHILISLMIJIHLSJQHIIDFFEDCABA99999DCCCCDEEJGIEMIFGHFIFGJHHHFJGIMGLGJFGFEEDAAB
@180_45CNXP_1
ATGCTAGCTTTTTGGCCTAATTCTTCTTCTTCCACGGGACTCTCTCTGAATCGGTGATTTTCGATCTTCCTAGGGTTTCGATCTGAAACCTTGCGATCTACTTGAAAGAGAGATTCAGAAATTTCCAAGTAATAATAATGTTTGCGCCTGCGACTCAACCGCAACAGCAACATGAGCAGAAGAAGCAATCAGAGACTGTTTCATCTGCTGAAGAAGATGCTTTGAAGTGGAACACCGATTGCGTTTACTTTCTCGCTTCTCCTTTAACCTGCAAGAAGGGACCTGAATGCGAGTATCGCCACAGTGAGTATGTGCGTATGAACCCGATTATTGCGATTA
+
HLKIGICBCIEEG33337HMSJKNJQISSKSSRSJNNNJHHFHGIDBCCCMPSMSLKHILSNQQLJISLLMMHHMIOPKJHFFKMLSSPSQSSSLOSLNJMISIJLNNSKKJHIHKJHJJLSISLSIIJONMSISSSSKIKSLGCDFJLJSKHIKHLLPJKKIGHILSSNOKSJJOLKNRSOSQSPNLNNLMLIQJMHHSL<<=....<GJHOSPMMKMJLMLJJSNSQLJNPMOJGHGIKMBGIL5CCCDFHORSLLSSKSSLQGOSINKISKSNMLIIKMSOISKLKHSKFJGEGHIGJGHHOLLIOIJIRNJQJLKDCBBCIFEGLJIHFDBBA?9
@181_45CNXP_1
GGCAATGCAAGGGAAGCCATCGATAAAATAGTGAACATTGTAAATATTTTTGGAATGGAGATAGCCATTCCACCCATTTCATCAAGATAAACAAGCCTAATTCTATCATAACTCGTTCCTGCCAAGAAAAAAAGTGCAGCGCCAATAAATCCATGAGAAATTATTTGTAAAATAGCTCCATTAAGTCCAGGATCCGTTATAGAACTAATACCTATAATTATAAACCCATATGAGATACAGAAGAATAGGCTATTCTCTTTTTTAAATTACGTTGACCGAGAGATGTTAAAGCTGCATAAATTATTTGGATTGTACCGACTACCAACAACCAAGGAGAAAACATAGAATGAGCGTGGGGTAATAATTCCATATTGATTGAACCAACCCATAGGCTCCCATTTTTAATAAGATTCCAGCGAGAAGCATACAGGTACTGTAATGTGCCTCACCGTGGGTGTCAGGTAACCAAGTATGTAAAGGTATAATCGGTAATTTGACGGCAAAAGCAATAAGAAATCCAATATAAAATAGTATTTCAAGTGTAACAGGATAGGATTTATTAGCTAAGAGTTCTAAATTTAATGTTGGTTCGTTCGAACCATATAAACTTATACCTAAAACTCCTATTAATAAAAAAATAGAACTTCCTGCCGTGTACAAAATAAATTTTGTAGCCGAATACAGACGTTTCTTTACCACCCCACATGGATAAAAGTAGATAAACGGGAATTAATTCTAATTTCCACATGATGAAAAAAAGTAGAAGATCCCGAGAAGAAAATAATCCTATTTGACCGCTGTACATTGCTAACATCAGGAAATGAAAGAATCGGAATCCCGAGTAACTGGAAAAGCCGCTAAAGTGGCTAAAGTAGTAATAAATCCCGTCAGTAAAATAGTTCCTATAGAAAGTCCATCTATTCCATTCTCCAGTAAAAATCAAAAAAATCGATCCATTTATAATTTTCGGACAGTTGAATTAATGGATCGTCCATTTTAAAATTATAACAAAAAGCGTAGGTCGTTAGAAGAAGTTCTAAGATGCAAATGCATATAGTATACCATTTATTGACTTTATTTCCCCTATGCGGGAGAAATAACATTTTTAATAAACCAGCAGATATTGGAAAAACAACAATTATTGTTAACCAAGGAAAATCATTCGTGGTAAAGACAAGATACACCAGGTCCAAAGAACGCGTACTCAAAAAAAATATATAAATAAAAAAATTTTTAACTTTTTTGAGTACGAGTATTCTAAATAAAAAAAAATAAAATGTATTCCAAATTTATTCAAATGAGGTTTTCGGTAACGTATCAATAAGCTAGACCCATACTTCGAGTTGTTCGATCGTAA
+
MSSRPSOSSMKHOQSLOKSN?,,,,,==FA@@AABKPSSLOHOJJLHLHJLPHMLMLSNNPSONNSSLSKMDGHJDDFG@0/..******8+<FFECDCDCLHLGKHCDCBCC:8873422:/**,?77<BJJJJLMLKLHIHNHQMOOOLSSNH55555SKPQPSRSKSKMMIHNGDD66;;;<;<=<HJJSKNHKJIGLNMMLHJKHGOKSKK<<<;:;2020=DCDKJOJIIJGEJGED>>?>>@HKG>CA0////,,,11AGGKOMKLKIFHFHJHILKLSLKLSSLSJLIMKIGHJMLGMJGKMHPNGEDD@DHLIMQLOIKHSHHD9563//2><<<=>ABGEGGFHKHCBBCBINLMII==>>>HFDBB=1---.*+,,:56@CC@D77666=DFF/........-0./3269<@AECDCFDFEHKLHHHIPJKJJONKNJLOIMGQISLJIJFHJKLSKLLIFGHGIHGGGIHIKOGSIPLQFEFEFIRSEDDEFHHIE42221111FEGIIGHJFCDEHGJIFFGFHKIJLHHEGGDDD=<=<>AAHKNMKSMIIA778FFJHGIHEEEFG@@@<==::=?;9:::8888<543337-)++)+-22//78>GSHIJIGJHGIFCGCJHFEB<?=88999CBCDCCCCCFFHIJI@A@AJMOJMFABC65556=3+**++,1-/21('((*<=1,AFFAA?@9:9@8A@@@@@EJFGHMFHIF864*(((().,)7()<=>BBCE@EINKF@?555564.--+))/./24;@?@<<<978*)))'(***++*****0-**,222@BCDFINOHKB8@@555456600335521113555566EKSQSGGDDFJLSKJRKSKSLJJSIHKHLSHIIFMKNLKKGJJMJSOMHJILKSIKGHHKJOFJJFF99888<><:633475:FDB@B@@==?@BLIJIIDDGDFFEEDAICB>76656=>?FJKKHIIIIHGE8888888766344.,39:CC@?BEEFEMIKLIFHCCEI@?>?<8<8//DFDDBFGGHIOKJIJMNMPSSKKKISJIIFJHQJSKSSPKIKNQJSSSJKLLGJIILLIQSKJDBC20/,,*()**+511103999:;;<=>AABIJNNLPGED@??@?===?@CBDSIISKSJRKILJNJJGHHOGGGJLIJJNLISIGJPJNLKJIHFGGGGKLGGGGFGGIHIFJSSSSMLOKF;;;9<AB==<>=;9?CCBCGFGIJD:64200//034,,))'''&',.0:?ADEGEDGSMIKHH>;98:;:;C>??=<>?<<BBCBFIJG??>@CLJEECC:::644320000018=90////=>>?IQSEC:544444
@182_45CNXP_1
AATCGCAATAATCGGGTTCATTGATATTCCTAGTATAGTAGATGCTATCACACATACAATCATACTCAATTCGATGGAATTGTTTGATCTAAAGGGGATATTCTATAATTTCGCATGTGAGGGGTTATTTCTTGGTTTCGTCCAGTCATTAATAACTTGATTATTTTTAGATAATAGTAGATAGAAAGAACGCTCGTAAGGAGTCCTATTGAAACCAAGAAATATAGGCCTGCCTGCCATCCACACCAGAATAAATAGAGTTTTCCAAAAAAACCTGCTAGTGGAGGAAGACCTCCTAGGGATAAGAGACATAGAGCTAAAGAGAGAGCCAAAAAAGGATCTTTTGTGTATAATCCTGCATAATCTCGAATGTTATCAGTTCCGGTACGTAGACCAAATAATATAATGCAGAGCCAAGTTCCTAGATTCATGGCGATATAGAACAGCATATAAGTTATCATGCTCGCATATCCACCATTTGAGTCTCCAACAATTATTCCAATAATTACATATCCGATTTGACCTATGGACGAATATGCAAGCATACGTTTCATGCTTGTTTGAGTAATAGCAATGAGATTCCCGAATATCATGCTAAGAATAGCTAGGATTTCCAGAAGAAGATGCCATTCATTTGATGAGAAATAAAAAGGAATATCGAAAATTCGAGTGGCTGAAGCTGGAGCAGAACTATTTTCGAAGTAACAGAAAGAAAAGCAACGACTGGAGTTGGGAGAGTCAGAGTCGAAAAGAGGATTCCTCACTTCTTTCTCTCATTCAAAACCGTGCATGAGACTTTCATCTCGCACGGCTCCTAAGTGATAAAAGTAAAGAAGAACTCATCTTCTTTTCTTTTTTGATTACTTTCCTCGCGTATGTATAAGATCGAATCCTTTCTATTTCTAAAACGGATTACTAATCCTTAACTTTTCGAGGAATCCTTCATCAGTGGTTGTGAATGACTGATTTTTCTCAATCTTTTCGACCTTGGTTCCGTAGGAGCACGTCCGAAAGATTGAGAAATGGAGGCTCCATCTAATTAATACCGTTCTCAATAGCCATGAGATTATCATCTTAGGGTGATCCTTTTGTCGACGGATGCTCCTATTACACTCGTAGTCTCTGAAGGATGAGAACCAACTATGTAGCATCTACATCGAGAATTCAAGTCTTTCTTGTATACGTCATTAGTCCGATCCTTTGCAGGAACTACCCGTAATAACAAAGCTTCAAAATGGATCCGTTTATCATAAAGAGATTCGTT
+
RIPKOKHNIIORKIIJNJJLSPLJJPMNMKLLQKKILKKHLLIJRSLSKNHAA@A21112IIMIKHKBAAABKPNJIIJNPNNJSFFE><333BJJLKNJSSIJMLGIJLQKJHIJJIMMKSJLSNMLKLSSMOHMMIKEEFLKIJNNKLJLSKSIOIKSPKLKEIFABCDEFEK*******)*0003=AA6666699:EKKLOLMSGGGFHPIJKHSJSSMSJSNOHKOKOSISLLNIHSSSHKGJHLHIIJKPJIFHID64A5555BACJMLPLJJGA@@?:;;===::8884442++*'(;BCCDGGJKNOSKSKFQOOSLJJIFFNGSOKSSSKKSJJLIKHIKLISJSSNPNJGMIKLSMSLMLHLJISKIIMGIIJJHHJKJMOHKKMJFHJHMKNOIH>./:3+'''(''/1;::==?@GGHKOEDEDEIFLIPMHKJPSNGIJNOOSQPNNHNIIJJHHJILJSKLGHSJPSSMKILKIHKLSSIKKJSMHHGJIKJIKKOIKLIIHFGIPSORKMGGGOIGDCDDCHSNHJIHHHHNGHIJHPSHIKJLIMSINSIHFFGHIFEFGGGJJHGHDB?@EGHKHKHKKHIFHHJSSLMSJIFKIRM@ECBSLLLSHJ;;;SHMMSMLOJPSQDDEFKKSJHHSLSOMIHFFC?=>>BCA/(&&%&'****),,/(&&(('&%&%%%%%%,.6<?@SKMSIKMSNNILMJEPKHJ-----;;;;1,,,CGJMJKLJJJLKGQMMLHSDB==>EECBSSSKNJJPKHMJBAA:7778:EJSPRSJLLLSHIOKSHMSMKLINLSSKLSMMMNLKKHMOJONSMM@FJIHMJKJIIQKSILGHIO?2.5)(>==1112ADEFGDJSPNORLKJNIIPKOSILLKOIOMQSKLMLIMSSMNNKLJIOPKMSLIIISJJPSMKSJLKSN?<<<<MKPLLMQKMKJKLIIHMINSJLNHIFFGGGBDFDEF6666IIMLOJKOLLLJM=<===>1100116CCCDGFHHKJMLKKMF@>>>=>;,*''''''%&'78888*(('&(''()))))777778HGHHIIHEGGIJILI;;>>IIQLPLMMILJSIMGSJNMSSSOMOJKPMLOOSSJPOJHPOKPSOMOKPSKSSMIOJLMSMSNSLIIHKJPQIMSSMISLPMOLOJHNESLSJHKJJISNIPKOHKHIIPKKMJMLSKIEEIDHIKINNJIFGDEBIJGH??>553/..)&%&'/.9999775,))*;;<=BEFINLLJHIIHL
@183_45CNXP_1
CGTACGTATTTTTGGCCTAATTCTTCTTCTGATGATCGATTTAACCTCTGATCAAAAAGATATACCTTGGTTATATTTCATCTCTTCAACAAGTTTCGTAATGAGCATAACGGCCCTATTGTTCCGATGGAGAGAAGAACCTATGATTAGCTTTTCAGGAAATTTCCAAACGAACAATTTCAACAAATGTTTCAATTTCTTATTTTACTATGTTCAACTCTCTGTATTCCTCTATCCGTAGAGTACATTGAATGTACAGAAATGGCTATAACAGAGTTCTGTTATTCATATTAACAGCTACTCTAGGAGGAATGTTTTTATGTGGTGCTAACGATTTAATAACTATCTTTGTAGCTCTAGAATGTTTCAGTTTATGCTCCTACCTATTATCTGGATATACCAAGAAAGATATACGATCTAATGAGGCTACTATGAAATATTTACTCATGGGTGGGGCAAGCTCTTCTATTCTGGTTTATGGTTTCTCTTGGCTATATGGTTCATCCGGGGGAGAGATTGAGCTTCAAGAAATAGTGAATGGTCTTATCAATACACAAATGTATAACTCCCCAGGAATTTCAATTGCGCTTATATTCATCACTGTAGGAATTGGGTTCAAGCTTTCCCTTAGCCCCTTCATCAATGGACTCCTGACGTATACGAAGGATCTCCCACTCCAGTCGTTGCTTTTCTTTCTGTTACTTCGAAAGTAGCTGCTTTAGCTTTAGCCACTCGAATTTTCGATATTCCTTTTTATTTCTTATCA
+
JKLKQKIABSFLJNJQMJKJNKJSSQSNLSSSMQNNOSSOSLIOLLSKLMMMIA=6GINLOONLNKJSRIMJKSNLRSLLOJILJNOINOJJHKPKHMKNMKSJHSKSOMLNFSJSNNKNNSKHF<99:EEEJNGLJJNLMOSNISJIPKSDCB<6==>@KSKQROMJLNIIJIHKGEBC?==<)((*)((*)2>>?EABGHHSHILMMLIIRLKDEEDKKPH???HJISSRKLSKMLSSECCCDJIJJEDDEDFDEFEEDB@?>CADF??;5/++,+''+'''(*:;>+*****IOSMHSKLI,****KHGHGMKLPPNKLOJKSKLOKGFHDHIKISKLPSKSSNLKJMILJMLSSMJNJSJJSSSHLIMIRSMSSKLKKLSSSLKIJPSJSISLSKQQHQKSSONSSOSQPGJGGHFPJINSKNQMIOMIOPLISNMNLMLSQNPJOLJOSSOLIFG;<;;;DQKKJKMRSNOLMPMNHNOIJLSLNSNSMSRMKQOIISJJF;;ISPMJSLSLLLNHLPLJQIGKROMKISSNIMSLOJPIJKJMJSPILSLSKSOKLSMJIG///3/CFQHBBBAASPLKONICCBBCNNSJSLKLINSMMKHLGSJLIIEDC@?==62//1*5++,JS@1--.?DMLSIKMOSMKJJILJLKIINJSLHLOJKLJJGBCJOJIPMJJLIHDLHILLIRKKSQSNGILKHJQKKONGFGKISKSOKJMJOEACSHHSSJKGNHIMLEFEDGHSKGII>SJIKMLPKLJHGH
@184_45CNXP_1
GGCAATGCAAGGGAAGATTTCATCGATAAAATAGTGAACATTGTAAATATTTTTTGGAATGGAGATAGCCATTCCCACCATTTCATCAAGATAAACAAGCCTAATTCTATCATAACTCGTTCCTGCCAAGAAAAAAAGTGCAGCGCCAATAAATCCATGAGAAATTATTTGTAAAATAGCTCCATTAAGTCCAGGATCCGTTATAGAACTAATACCTATAATTATGAAACAGATATGGATGCAGCAGAAAAATAGGCTATTCTCTTTTAAAATTACGTTGACCGAGAGATGTTAAAGCTGCATAAATTATTTGGATTGTACCGACTACCAACAACAGGAGAAAACATAATGAGCGTGGGGTAATAATTCCATATTGATTCGAACCAACCCATTAACTACCGTTGATCAGATTCCAGCGAGAAGCATACAGGTACTGTAATGTGCCTCACCGTGGGTGTCAGGTAACCAAGTATGTAAAGGTATAATCGGTAATTTGACGGCAAAAGCAATAAGAAATCCAATATAAAATAGTATCTCAAGTGTAACAGGATAGGATTTATTAGCTAAGAGTTCTAAATTTAATGTTGGGTTCGTTCGGAACCGTATAAATTTATACCTAAAACTCCTGTTATTAATAAAAAAATAGAACTTCCTGCCGTGTACAAAATAAATTTTGTAGCCGAATACAGACGTTTATTTCCACCCCACATGGATAAAAGTAGATAAACGGGAATTAATTCTAATTTCCACATAATAGAAAAAATTTCAAAGATCCCGAGAAGAAAATAATCCTATTTGACCGCTGTACATTGCTAACATTAGGAAATGAAAAAATCGGGAATCCCGAGTGACTGGAAAAGCCGCTAAAGTGGCTAAAGTAGTAATAAATCCCGTCAGTAAAATAGTTCCTATAGAAAGTCCATCAACAAAAAAA
+
@GGCBD?>>=<=500/---,-/02677779;==<<<=>GG>><77778IDE@8?DBAABCBB:99:3222123,,/+-;7761+.5..-,--//<=@GGJHIFHIIIJHEHGHJIHG86666:;:;@@A@B><<SSMKFFDCCDCDEFFHJMLHGFFF;;:;;BEBBAABABAAAFGHIG@;645E;:9968899CDB@?@@@D;:9:99<??DDDDDGGJHKEC--)((*+)((**//2,+'''(&&&%+(((((()-..)('''*,&'(**-++)(*'(888999;=FDFDA@EEGG>::;:=<::<;;;8888867.-,,+,-,+,,,5211'%%&&&.//'/1+)&'6788<=EFFEFHHIG=<<<=I?>=7445999;<???>>>=>+*)))((($%%%%****((**+++5998::AABC>?>?@GSKIONLHHJSJLJJD@@???>C?9:?=<<=>>?BF96666;2.++,2FLCCCCB<<<<<AFDD:::99:99?==B(((&&&&&.()A====>90///++++*'&&&&023?>=;547;<?;;;=<@>>??>@CBA<A>=:9999;:9?<AA?@A.)(&&).//,+*((*6--++())'&***3331**+113017.+)&&'+,3?@@CFC@?4++*(((''+-0044.+***//64AHIIKQOJLIFEGDEFDCD4334+++++66667??AFEAGEE?>=>;@<?<;)))))01<EEEGHKGCABBAA2222/0;0021++*****+,.5.+)&&&'(+/,,.01<BDEGGLSKKLJSGHFCB88889A@A?;<==DIGGI55534.&%&%'),,,->655559965571//+''(++++(,,@HMIGEDEDEHLPLHF9>*((''''''(((*/.27768;:;==CCCBDBBAAA@>><:99:8:88670)'%$######
@185_45CNXP_1
CGTACGTATTTTTGGCCTAATTCTTCTTCTGATGATCGATTTAACCTCTGATCAAAAAGATATACCTTGGTTATATTTCATCTCTTCAACAAGTTTCGTAATGAGCATAACGGCCCTATTGTTCCGATGGAGAGAAGAACCTATGATTAGCTTTTCAGGAAATTTCCAAACGAACAATTTCAACGAAATCTTTCAATTTCTTATTTTACTATGTTCAACTCTCTGTATTCCTCTATCCGTAGAGTACATTGAATGTACAGAAATGGCTATAACAGAGTTTCTGTTATTCATATTAACAGCTACTCTAGGAGGAATGTTTTTATGTGGTGCTAACGATTTAATAACTATCTTTGTAGCTCTAGAATGTTTCAGTTTATGCTCCTACCTATTATCTGGATATACCAAGAAAGATATACGATCTAATGAGGCTACTATGAAATATTTACTCATGGGTGGGGCAAGCTCTTCTATTCTGGTTTATGGTTTCTCTTGGCTATATGGTTCATCCGGGGGAGAGATTGAGCTTCAAGAAATAGTGAATGGTCTTATCAATACACAAATGTATAACTCCCCAGGAATTTCAATTGCGCTTATATTCATCACTGTAGGAATTGGGTTCAAGCTTTCCCTAGCCCCTTTTCATCAATGGACTCCTGACGTATACGAAGGATCTCCCACTCCAGTCGTTGCTTTTCTTTCTGTTACTTCGAAAGTAGCTGCTTTAGCTTTAGCCACTCGAATTTTCGATATTCCTTTTTATTTCTTATCAAATGAATGGCATCTTCTTCTGGAAATCCTAGCTATTCTTAGCATGATATTCGGGAATCTCATTGCTATTACTCAAACAAGCATGAAACGTATGCTTCTATTCGTCCATAGGTCAAATCGGATATGTAATTATTGGAATAATTGTT
+
KSOOQIKJKSSPSBBCCMNSMPLSMNOROJRRRSJLSKSSMLPJSRMLLSMKLMHQSJPNINSLKNSJSSLQMSMSSMIJIKLOJ>?>>>QROJMKDGJGOJLRLILJSJJISJL;;;<<MSSPOLHMJLIBJQRQQSSSLSSJLISQJRK>@@85EGGGIIKLK=SGEOHSLJGNGSJMHEDCA;AB?77899ABFGMRJKOLKKKMJFILLJIAAIHNOSQKSKJLHJQLPIIIISFE7667BBHLIPLMSLFNIJKKIKQLJSJMLKIHIJIILKKMOKMF@99GCDDA@@@@@IISKIJPNJLMHIGHJKLIMLLSSSNSSSMKNSMKMHFEFGGLKPLQKNSNOSLSPMNQSNMLNILGHOISSSOOQOJIRKQKJMPSLSSHLLJMISEEFHLMJLHHKJOMMJPHSSG?88666;;>FGIEIKKEDCDCFLGDJSBHHCECDFIPMLNIINIOPLKIJIKMGOHLJJMJJKSSSSNPLKJSLLHFHFHGHFJHJGGGDGGGBEEFKNKKJLLQMSOSROLSNLMKMILSKHHJHKKILKIMJINHSLJKKHJSPJJQPHGCE;;;;7;AACHKNLKJPNSMSHQJJJIJIIHKQIKKISQIKLISSMSLORSGGHFGC@=A<4EHHFD@?EC>9COMGGHLHGHJHOKOLJJGIHGIIIGHIGHGH>>=:>FGEEOJKIJOHNCLLJMABBBSSSSKQJOKIOIKMSFHFMJLLMKGIGKJHDGGLLJPKLMHILMSSHHIFLLLOGG@LJJJRNIMPKSNOOHGKHMNQKJJHNLJE?>9;HSLSPONMSIILMINSJILKINNKKISSJJIFIFDJNJQIGHMIGPPIJLHIJIGKMLNGIMFAPHFLHKD>/.-)%$$%&+,133;<DGHKKFFMOLNGGJKKIKJGKKKINSSMLHLLIHJKS
@186_45CNXP_1
ATGCTAGCTTTTTCGCCGCCTAATTCTTCTTCTGGAAATCCTAGCTATTCTTTAGCATGATATTCGGGAATCTCATTGCTATTACTCAAACAAGCATGAAACGTATGCTTGCATATTCGTCCATAGGTCAAATCGGATATGTAATTATTGGAATAATTGTTGGAGACTCAAATGGTGGATATGCGAGCATGATAACTTATATGCTGTTCTATATCGCCATGAATCTAGGAACTTTTGCTTGCATTATATTATTTGGTCTACGTACCGGAACTGATAACATTCGAGATTATGCAGGATTATACACAAAAGATCCTTTTTTGGCTCTCTCTTTTAGCTCTATGTCTCTTATCCCTAGGAGGTCTTCCTCCACTAGCAGGTTTTTTTGGAAAACTCCATTTATTCTGGTGTGGATGGCAGGCAGGCCTATATTTCTTGGTTTCAATAGGACTCCTTACAAGCATCTTCTATCTACTATTATCTAAAAATAATCAAGTTATTAATGACTGGACGAAACCAAGAAATAACCCCTCACATGCGAAATTATAGAATATCCCCTTTAAGATCAAACAATTCCATCGAATTGAGTATGATTGTATGTGTGATAGCATCTACTATACCAGGAATATCAATGAACCCGATTATTGCGATTA
+
HLJRKKMJC<5B@*)))))))@CAGHEE@AA>>AEKSSKMSNDBCB<?@8774139:;;;;86666?@>?PJLIJNIKGIFGJB??85555AIDDCGOSQJNHNA85444456522220101153335:KQMLLQKNNLSSKMPJPKSNLJSKMKPKLLLJKGJPNKMHJINRLQSKLPJOIOKMSKQOSLSKMOKJNNSQSMJSOOSQSNJNONSIMJNJSLKMSLOSORCCCDOSMOSMJJSPRSMILOOSMGJSSPMNKNNSKMLKOSSPSOHSSLSONKLLMSSJOSMMSHSJSKSKJMQGGJSLSOJKJSMSSSNLNSJKIG@?=<82HJNJPSSSKLONSSNIMQK@FEFHKPSDCAAADJLIIJSLKJQSMNQLIPSLONILOJNSMKMJQOMKMSMLMMLOSOIIHGIPSOONSOKJMHJMOHDJOED>;<9884.---./2211.-((''('&'(&&;>?DB@?;4000,----GKPLSSMSKSSOJMPJJNGJFKJKPIEHEFGIDKHJMSMMSQPSSKMSJSSSSQHLQSNRSLJRIISKKKGEHKJ?CSSHFFIGHIEIJGHGQHMGLIHKOGEEFGMMSOOOLMMSLMNSJSJPJSMMOHJLFJFHLHQPSLQQMNIIHKKLIKJLLKSSOLJHGGH
@187_45CNXP_1
AATCGCAATAATCGGGTTCATTGATATTCCTAGTATAGTAGATGCTATCACACATACAATCATACTCAATTCGATGGAATTGTTTGATCTTAAAGGGGATATTCTATAATTTCGCATGTGAGGGGTTATTTCTTGGTTTCGTCCAGTCATTAATAACTTGATTATTTTTAGATAATAGTAGATAGAAAGAACGCTCGTAAGGAGTCCTATTGAAACCAAGAAATATAGGCCTGCCTGCCATCCACACCAGAATAAATAGAGTTTTCCAAAAAAACCTGCTAGTGGAGGAAGACCTCCTAGGGATAAGAGACATAGAGCTAAAGAGAGAGCCAAAAAAGGATCTTTTGTGTATAATCCTGCATAATCTCGAATGTTATCAGTTCCGGTACGTAGACCAAATAATATAATGCAAGCAAAAGTTCCTAGATTCATGGCGATATAGAACAGCATATAAGTTATCATGCTCGCATATCCACCATTTGAGTCTCCAACAATTATTCCAATAATTACATATCCGATTTGACCTATGGACGAATATGCAAGCATACGTTTCATGCTTGTTTGAGTAATAGCAATGAGATTCCGAATATCATGCTAAGAATAGCTAGGATTTCCAGAAGAAGATGCCATTCATTTGATAAGAAATAAAAAGGAATATCGAAAATTCGAGTGGCTAAAGCTAAAGCAGCTACTTTCGAAGTAACAGAAAGAAAAGCAACGACTGGAGTGGGAGATCCTTCGTATACGTCAGGAGTCCATTGATGAAAAGGGGCTAGGGAAAGCTTGAACCCAATTCCTACAGTGATGAATATAAGCGCAATTGAAATTCCTGGGGAGTTATACATTTGTGTATTGATAAGACCATTCACTATTTCTTGAAGCTCAATCTCTCCCCCGGATGAACCATATAGCCAAGAGAAACCATAAACCAGAATAGAAGAGCTTGCCCCACCCATGAGTAAATATTTCATAGTAGCCTCATTAGATCGTATATCTTTCTTGGTATATCCAGATAATAGGTAGGAGCATAAACTGAAACATTCTAGAGCTACAAAGATAGTTATTAAATCGTTAGCACCACATAAAAACATTCCTCCTAGAGTAGCTGTTAATATGAATAACAGAAACTCTGTTATAGCCATTTCTGTACATTCAATGTACTCTACGGATAGAGGAATACAGAGAGTTGAACATAGTAAAATAAGAAATTGAAAGATTTCGTTGAAATTGTTCGTTTGGAAATTTCCTGAAAAGCTAATCATAGGTTCTTCTCTCCATCGGAACAATAGGGCCGTTATGCTCATTACGAAACTTGTTGAAGAGATGAAATATAACCAAGGTATATCTTTTTGATCAGAGGTTAAATCGATCATCAGAAGAAGAATTAGGCCAAAAATACGTACGA
+
IJRJSHLHLKSNKGMJIMMSLKQOLMSJMOLPMNISLQIFLSGIKHKLLJMSQKJMLJLIMLSLHJGIKLNIMLLLSKMOLLHNQNIIGH6++,EKMSNRNSSGHKJHLLSKOSSMISKIPOOINOJOSSPLKF<<<;>?HGHGLMKKHMLOMSKPOOJNOSNSSQSSLIJSRJRQJLKSJSHKILSMGJJLLHIHGFHKOSKIOPJLISHHEKJINRMOJQKPMRNSSLLPSSSSKKRJSLLNNSOJNJJSOJLKQNSKLGIFI78*+;;@SSSSLMISSMRPLLJMMKKLOMIOOJSMSKNIIKGLGJQKHHHHIMIFHJKNISJLQLIIQNLSSQOOSPLMLSLSPLJPILKJNIQJPSLPMMJLKHIQKNSKMSHPJSSKPHSKLLNKJSKHGJSLJPSNSMJNQLSGEFGGGNPISSKIKLSHSKOSKPPIJJIOSJSNONRROSLPSOOKNOJMJSJJJKMLRHMIOSSSSNNSLQKSLLISIRSRLOJJIJISISLJMRKKNOJPOIOHSJLJNPOKJLKILSJJGHHMILMSKKLPMISOSMLNNLSPKKSPSSSSOSRKLSSLJMSSLKSJHKGS**GJMSHFDEIGCF@BLMLOMPPKSLKJRKOKOHMISNSPQOOSSMSKOHNMHSR@?<;>FFELPLMNJSJJKJHKGKHIKSKSSIKHPILKOOQSLHGMOKSSSIPJSB4,.LKJHHIOJGKGKMNLSSMNOKJKIJINPLKHMIJPSJSHSLMOJIIHLLJSKJSJOOLME;:ECACA?EHLHJIONKDKJLNPJKSIMGINSGKIJOKKONPNLOMJSINIGHPKMIKMKHJKLNFHKOLJKNMSKHJOLJSMNSL:9999<:55DEHPNNSLKSKOJMMHIKHINPKRMJMJKKLPKKJGJGE==9898BFHJOLQRNSLSKSJJSLISMOQQNMLM43333JFEEFDDGJISSOMSKENKRKNIHFMHHKIJIJHKMJHLJSJJJJJSSF888JKOLPIHIIHJKINSJJSPHPKSSOPMRLJPSNKSKLLSKKJKOKQSPOKIIJLSMSLSSJLKPPNNNJSNJKKKOJSLSSSNSHKJMFGHGHIJJKIIKHLMLMSOSSJNNSMLSSNSLMJHSMSQSMNRPLPJKSKSNMHGFOSKPILJMNMJOKMJLKSKLLSNIJSJLRSINPKQSOSRMNOKMIPIKHNKSISKQORSOMSKKNORPGIIJHSLLKGIJNNMSKINKKLLKSLCLKEFSSQLOHKKIJJOMNJMSSONMLKIJNSLPEGFFEMJHLKMLNOKNJKMGFGCDJQJHIILKSLKSSJOGKLJNOJQNKMNJGEGJKJKSPISSSISRJJKJSIHSPHKIQORSJIGHGFG<;51/./9@HSIKFFGGMIJHGFEIDFGGGFHJLGIIOJIGEFCDEDHGKSKKFDBBAAA
@188_45CNXP_1
AATCGCAATAATCGGGTTCATTGATATTCCTAGTATAGTAGATGCTATCACACATACAATCATACTCAATTCGATGGAATTGTTTGATCTAAAGGGGATATTCTATAATTTCGCATGTGAGGGGTTATTTCTTGGTTTCGTCCAGTCATTAATAACTTGATTATTTTTAGATAATAGTAGATAGAAAGAACGCTCGTAAGGAGTCCTATTGAAACCAAGAAATATAGGCCTGCCTGCCATCCACACCAGAATAAATAGAGTTTTCCAAAAAAACCTGCTAGTGGAGGAAGACCTCCTAGGGATAAGAGACATAGAGCTAAAGAGAGAGCCAAAAAAGGATCTTTTGTGTATAATCCTGCATAATCTCGAATGTTATCAGTTCCGGTACGTAGACCAAATAATATAATGCAAGCAAAAGTTCCTAGATTCATGGCGATATAGAACAGCATATAAGTTATCATGCTCGCATATCCACCATTTGAGTCTCCAACAATTATTCCAATAATTACATATCCGATTTGACCTATGGACGAA
+
[truncated: 11,998,806 more chars]
