# Supplementary material for: Rapid and Cost‐Effective Digital Quantification of RNA Editing and Maturation in Organelle Transcripts by Oxford Nanopore Target‐Indexed‐PCR (TIP) Sequencing
Source: Plant Direct. 2025 Oct 20;9(10):e70111. doi: 10.1002/pld3.70111 (PMC12537063; doi:10.1002/pld3.70111)
Supplement: Supplementary file 1 — Appendix S1: Raw FASTQ files generated from TIP sequencing of iCRISPRi lines. [file PLD3-9-e70111-s002.zip › Appendix S1/45CNXP_3_12-1.fastq]

@0_45CNXP_3
CTTGTAGCAACAACTCGAAGTATGGGTCTAGCTTATTGATACGTTACCGAAAACCTCATTTGAATAAATTTGGAATACATTTTATTTTTTTTATTGACAAGTACTCGTACTCAAAAAAGTTAAAAATTTTTTATTTATATATTTTTTTTGAGTACAAGTACTATAGAAATAAAAAAAATAAAATGTATTCCAAATTTATTCAAATGAGGTTTTCGGGTAACGTATCAATAAGCTAGACCCATACTTCGAGTTGTTGCTAGCATA
+
'''&&'))((((2:;::;??SGH99999><;:9878ECCCCH>=<:;?=<==?HHMEEDHPJJILIHLLKMLIHGFHGQIHKOKQDLKSPIFDDFHHHFFFFFFEEEGEEEFEGSKSOFFIBAIJJHGGSJNPKKHFKINFGGEGIKIMFEDDE?****.3/'$$%&&&&.6378<@ABCCEIEDB???86111;<<=>>;44433<<;;;=?5/.-))((&%%%&(***++++**++,,(),0222468;@BDB@@?>>=>AC
@1_45CNXP_3
TACGATCGTTTTTGGCCTAATTCTTCTTCTGATGATCGATTTAACCTCTGATCAAAAAGATATACCTTGGTTATATTTCATCTCTTCAACAAGTTTCGTAATGAGCATAACGGCCCTATTGTTCCGATGGAGAGAAGAACCTATGATTAGCTTTTCAGGAAATTTCCAAACGAACAATTTCAACGAAATCTTTCAATTTCTTATTTTACTATGTTCAACTCTCTGTATTCCTCTATCCGTAGAGTACATTGAATGTACAGAAATGGCTATAACAGAGTTTCTGTTATTCATATTAACAGCTACTCTAGGAGGAATACAGAGAGTTGAACATAGTAAAATAAGAAATTGAAAGATTTCGTTGAAATTGTTCGTTTGGAAATTTCCTGAAAAGCTAATCATAGGTTCTTCTCTCCATCGGAACAATAGTGTTGAAGAGATGAAATATAACCAAGGTATATCTTTTTGATCAGAGGTTAAATCGATCATCAGAAGAAGAATTAGGCCAAAAACGATCAGTAA
+
HIDIGHFGHIGMNKLKISKJMNJLLKMMQHKLPMSIMIHGJKKKJJJOKJJMHGKIKIKHHMJKNOJLHFHFEFGFKLOLSIQKJKJPLHMIIQGIHDFDDGEFFGGHFJJFFFIGS:22222BA?<<<?@@JIHLJLLRLSLKJJJNOIGC67:98;;BPJMPOJLHGGHFGFEGGNDNLIGHEEJJKJSIJIJILHNISSIFA;=((''+,,,))7<=CIHHIGGIGIPOJNJHFGIJJHNIJIJGHIIHSOIJSNA===NKJFGIGMBBB@744353/0555558BCCCDDCDEJKGHIJFFGDEGHKJIMSC@))))3::733>BBEDA>??@@>=75678774334175556699>AHJFHGCA=99:?AEGFFFGICEA@EIFEDBA=<9:997999940*&***()(*666997521*('&')-068<@ABAAEFDEDB?@CBDFCBB?@@>>??DECCFEGGECAAB76667899:=@AEIPHHBEGFGHICFFECCA@EFC5440.+*+0
@2_45CNXP_3
ATGCTAGCTTTTTGGCCTAATTCTTCTTCTGATGATCGATTTAACCTCTGATCAAAAAGATATACCTTGGTTATATTTCATCTCTTCAACAAGTTTCGTAATGAGCATAACGGCCCTATTGTTCCGATGGAGAGAAGAACCTATGATTAGCTTTTCAGGAAATTTCCAAACGAACAATTTCAACGAAATCTTTCAATTTCTTATTTTACTATGTTCAACTCTCTGTATTCCTCTATCCGTAGAGTACATTGAACGTACAGAAATGGCTATAACAGAGTTTCTGTTATTCATATTAACAGCTACTCTAGGAGGAATGTTTTTATGTGGTGCTAACGATTTAATAACTATCTTTGTAGCTCTAGAATGTTTCAGTTTATGCTCCTACCTATTATCTGGATATACCAAGAAAGATATACGATCTAATGAGGCTACTATGAAATATTTACTCATGGGTGGGGCAAGCTCTTCTATTCTGGTTTATGGTTTCTCTTGGCTATATGGTTCATCCGGGGGAGAGATTGAGCTTCAAGAAATAGTGAATGGTCTTATCAATACACAAATGTATAACTCCCCAGGAATTTCAATTGCGCTTATATTCATCACTGTAGGAATTGGGTTCAAGCTTTCCCTAGCCCCTTTCATCAATGGACTCCTGACGTATACGAAGGATCTCCCACTCCAGTCGTTGCTTTTCTTTCTGTTACTTCGAAAGTAGCTGCTTTAGCTTTAGCCACTCGAATTTTCGATATTCCTTTTTATTTCTTATCAAATGAATGGCATCTTCTTCTGGAAATCCTAGCTATTCTTTAGCATGATATTCGGGAATCTCATTGCTATTACTCAAACAAGCATGAAACGTATGCTTGCATATTCGTCCATAGGTCAAATCGGATATGTAATTATTGGAATAATTGTTGGAGACTCAAATGGTGGATATGCGAGCATGATAACTTATATGCTGTTCTATATCGCCATGAATCTAGGAACTTTTGCTTGCATTATATTATTTGGTCTACGTACCGGAACTGATAACATTCGAGATTATGCAGGATTATACACAAAAGATCCTAGATTCATGGCGATATAGAACAGCATATAAGTTATCATGCTCGCATATACCACCATTTGAGTCTCCAACAATTATTCCAATAATTACATATCCGATTTGACCTATGGACGAATATGCAAGCATACGTTTCATGCTTGTTTGAGTAATAGCAATGAGATTCCCGAATATCATGCTAAGAATAGCTAGGATTTCCAGAAGAAGATGCCATTCATTTGATAAGAAATAAAAAGGAATATCAAAAGTCGAGTGGCTAAACTACAAAGCAGCTACTTTCGAAGTAACAGAAAGAAAAGCAACGACTGGAGTGGGAGATCCTTCGTATACGTCAGGAGTCCATTGATGAAAAGGGGCTAGGGAAAGCTTGAACCCAATTCCTACAGTGATGAATATAAGCGCAATTGAAATTCCTGGGGAGTTATACATTTGTGTATTGATAAGACCATTCACTATTTCTTGAAGCTCAATCTCTCCGGATGAACCATAAACCAGAATAGAAGAGCTCCCACCCATGAGTAAATATTTCATAGTAGCCTCATTAGATGATTCTATATCTTTCTTGGTATATCCAGATAATTTTGATAAACTGAAACATTCTAGAGCTACAAAGATAGTTATTAAATCGTTAGCACCACATAAAAACATTCCTCCTAGAGTAGCTGCTAATATGAATAACAGAAACTCTGTTATAGCCATTTCTGTACATTCAATGTACTCTACGGATAGAGGAATACAGAGAGTTGAACATAGTAAAATAAGAAATTGAAAGATTTCGTTGAAATTGTTCGTTTGGAAATTTCCTGAAAAGCTAATCATAGGTTCTTCTCTCCATCGGAACAATAGGGCCGTTATGCTCATTAGAAAACTTGTTGAAGAAATAAATATAACCAAGGTATATCTTTTTGATCAGAGGTTAAATCAATATTAGGCCAAAAAGCTAGCATA
+
HFFJIPPIIHIJKMHHJPOJSMKLSLSNOSSLOPSMOHFIFIJSLOKKSLLOKJIGNMMPSLRLSMISSJJMMSLSSSPISSSSMPOPSLKOKMSSKLSPOSKLKMPIRIOOSSRMROKISKSLJIMOJNIMMNKOKMLRSSKNJJSSNKSJ;CLHIHJINGHHNOSKKJRGIGIJHNKNNPSNJFOSSNMSSJNKOSMRNSMQKLLISSRGISMMMSMOLNMQSLIJLSSLRSLNLOQSJNLKKLMKSJIH@,++++<ABEDHIIHIGMJJJGGGGGKISSSPPSSQNKSOKNMKJJLOIKMKRLGJIJJEGA@:888@SKJNSOLMSGKIJFGIHIOMOJJJIFIOJRMMNSNLKSJLPGNGJKQNJPSLOSSLJSSQLSOMPMLLSSMSQJJSOQSONJKKNLMSSLMSMKLICBCBBEHSSJJNNHMIKMMGJOLJKINNNLKHJOKOSPIMIJGI<<<<;;<ILJJIJJIIMMNPIIIIIJIOJRHEHKKOGLRIIMIKJGHGFGHKNILSRSOSMINLMMIMLKKKOKJGEGGFFGHOJHKILGGFGGJHIBBGHED755577.---(.2ECFEFGIHHJHJGFDEEHHHGIHGHGEGGEDCAABCEHHINI>=<<;<=6.:=1CEDDA@;>8+6@AEEFDDEDCECDGECBBBABA?@AA@IAAAAE=12EDEGINIHGJLMKSSSKCLIGSSSNJONLRJOLNKMKIJMSOLNSSLHFKLLKHONLSLHECABJMI<<<<NINSPKSSSNSSSLOMLIKLGJKKNLJHSSIGIMNRMLGGJSORLSNSOSNMIMHPHJM.**FEDDDFB11111JIJJLSMNSSSSSRKSMRKQHINJIKNPNLKRKQJMIKRLKSSPPKMNSNLJJIILQPMLIINLJNOLSSSJMPSRNPIPMSSIKMSNSSILSKMSIJIIKJHKOJNSLQIJIJIJIKIPSJSLSINPMOSLSNLPOMSPSMIJKIILKJKMJFINSJKDHFOLIL?LJNKSSPKMISMKKSSJQQSNOPSRMOOSNKIJKKJPONMKLKPOLSMMPSMKMNSSSKSSRSRLLISLLIKOMMOSRSNLLNJMMMOIGHEEDA?933332689;<<<B??A@BBAAA@B>897779(((();=>@@;=<==AACEFFDDCDDEDEEEKSIHLIGFBBABAF87778>>@>>>@@CCCBEBCEHCEFEFHCA7.((()/=>>>AA??CDBFFNIHHFIHIOSEBDEFECFF=BJFFFGFHFECBCCIHIFFHGGEJEF@KFFEDCEEJIFGG@99202279:;:;:2.-.5;2=>=>@?9643344(''(++*((('(((((*)((&&%$%%'(((((*01236;<CGEEDDDDEEEGHJJFJKFSJHFFACDGEDDDEHJJADFA@??>@BC>>>=?BADEDDBEFFHG>@@@==68777.--..?C@:9988?AAC32224CBBDCCAACEEFHEDGEEDDCFCDEDCCDEDEFKDAADDELHEFMFJJIJJOKGDFFEFEEHHFJEEDFFC?A@@CDEBCA8555541,+'&((()+,-::<===>>@@EFFEDDDDD>:974335500/-19;:;;;;::>>==>===>>>=>9655431./,///''&&&&&''/8:<;:::9:<<=>?;92-)(((&$$##$$%'-01234457:==>@@ABB@>??ACB@@???@@872/1,<<==>ADEEEC>>>?DFJKICDB>>@=<</////----,''((*:<>???????BFGGFFFHGGFEDEEBAAAAECFDECFDFDDBB@@@@@ABCDBAAABEIIFEFEFFGEDFEGEFGA;;<EEFEFFGLIJ?<::99786666470////99:;CDCD=;;75778>BGFEFGFDCB@AADDD@==>?@>>>@ABCAAA><<?>?56=:987744445;<=>=>>>AA==4333-)))*2+566661.--)''(&%$$((()*,.7:;;;;<==>>?EJ@<:7;==<<<<89991--+)),,-.55555676566578:<
@3_45CNXP_3
AATCGCAATAATCGGGTTCATTGATATTCCTAGTATAGTAGATGCTATCACACATACAATCATACTCAATTCGATGGAATTGTTTGATCTTAAGGGGATATTCTATAATTTCGCATGTGAGGGGTTATTTCTTGGTTTCGTCCAGTCATTAATAACTTGATTATTTTTAGATAATAGTAGATAGAAAGAACGCTCGTAAGGAGTCCTATTGAAACCAAGAAATATAGGCCTGCCTGCCATCCACACCAGAATAAATGGAGTTTTCCAAAAAAACCTGCTAGTGGAGGAAGACCTCCTAGGGATAAGAGACATAGAGCTAAAGAGAGAACGAAAAAAGGATCTTTTGTGTATAATCCTGCATAATCTCGAATGTTATCAGTTCCGGTACGTAGACCAAATAATATAATGCAAGCAAAAGTTCCTAGATTCATGGCGATATAGAACAGCATATAAGTTATCATGCTCGCATATCCACCATTTGAGTCTCCAACAATTATTCCAATAATTACATATCCGATTTGACCTATGGACGAA
+
FDFIHIINKBBB64444JGLGIMNHKSLKLNOJLJSJNNHOOLNJMRIQMNLSJJKJOILMMIJJLMFGIH>:::9;<=OMKSILIKLJH,*)(*EBECCELFDEGDLHLSNQSKOSQSKMSKSSSMJNSMLQ9999:GGEFG><999:PJKSIKMISPONSKSKNSSSSRORINLKLJIHFDBFHHIIOFCDFEHFGHHEHHCDFC655556IDHEBBEGHBEJMSFIDOMJKKMLSKJORQKKIMIJLSJIJQGJMHIKLHGFK@@@>ISPRLSHGAAAHLIMHCHDCBA==+++@=??:;=<;=>HHLSMLIOIICEBF=;965/-,,,/3FLIBBC@?>=@;BCCBKOJIJONSJSLJSLKKLSQNSSSRMS??>??KHNSKLMQLIKQMSKSJKNMJGGHJHIIFGFEIOQMKSSKNQJKLIINSSNJLHFHGSNSSILLPOPLLKOQJJIHFFFJHJISLOJNMMRMNSNORNSLSSQLLJNPSHMKLILSNHEEFDMLSNSHIHNGIHFDEEFIHHKPHJIGHHBAB
@4_45CNXP_3
AATCGCAATAATCGGGTTCATTGATATTCCTAGTATAGTAGATGCTATCACACATACAATCATACTCAATTCGATGGAATTGTTTGATCTTAAAGGGGATATTCTATAATTTCGCATGTGAGGGGTTATTTCTTGGTTTCGTCCAGTCATTAATAACTTGATTATTTTTAGATAATAGTAGATAGAAAGAACGCTCGTAAGGAGTCCTATTGAAACCAAGAAATATAGGCCTGCCTGCCATCCACACCAGAATAAATAGAGTTTTCCAAAAAAACCTGCTAGTGGAGGAAGACCTCCTAGGGATAAGAGACATAGAGCTAAAGAGAGAGCCAAAAAAGGATCTTTTGTGTATAATCCTGCATAATCTCGAATGTTATCAGTTCCGGTACGTAGACCAAATAATATAATGCAAGCAAAAGTTCCTAGATTCATGGCGATATAGAACAGCATATAAGTTATCATGCTCGCATATCCACCATTTGAGTCTCCAACAATTATTCCAATAATTACATATCCGATTTGACCTATGGACGAATATGCAAGCATACGTTTCATGCTTGTTTCCGTAATCACAATGAGATTCCCGAATATCATGCTAAGAATAGCTAGGATTTTCCAGAAGAAGAATTAGGCCAAAATACGTACGA
+
JKIKJIILHJHKMJKMJKNKLQMKJMSSPMLNPNOMJLRKMQSKMPJPNOONLOSLSIHSKJNNSOQMSSKNSNSOOSISIEJMSMLQJL3//04ALSLPELPIGGIHKHKOPPIKSLHSOOSKJJSLSOSOKSMLSSSLMHLLJOMLJSRNMKOPQSJRLHKOSMSSMNOMSPKKNSSLJIJHGNMLOJMSLLPMQKMNLSLLQJSSGEFFFLSLMLSKISMSSSMLOOSOMLNLIKSLSNKRHLSKJKKNLKSSMMNJKKECJSICGFFDSSSSPRSSKJPMMLSPFHNMILJJLMIMPJPRINKJKSSML<;:;;JGFCFSMSQMLHIINIKSQSNOSNKRSSJMKNSMOQSSMLJKOJLSOQLJKNQHMSPMSMKJNKQOSPMPHLIILKOKJNNSMOQMOLKKJGSIJJJMMQSLMMMMQSPPILOLSSINIKJKMILKHLMSNKPSSRPINJMMSJLSJONJKSOOQSRSNJLSQNQPISHNSLOJLLKJPSNOSKSONPSNMJLSQSOSKOSKMMNMSRKKEEEE22221833334=>@A@<<;2/-,((*'&&&&%&'()+1*))))*7=@CBB@@@<<@@APJOIIISEFDEDD@??A855556281@EHIIRIPIHHILIJJHEDE?KQLJHGHKBG
@5_45CNXP_3
AATCGCAATAATCGGGTTCATTGATATTCCTAGTATAGTAGATGCTATCACACATACAATCATACTCAATTCGATGGAATTGTTTGATCTTAAAGGGGATATTCTATAATTTCGCATGTGAGGGGTTATTTCTTGGTTTCGTCCAGTCATTAATAACTTGATTATTTTTAGATAATAGTAGATAGAAAGAACGCTCGTAAGGAGTCCTATTGAAACCAAGAAATATAGGCCTGCCTGCCATCCACACCAGAATAAATAGAGTTTTCCAAAAAAACCTGCTAGTGGAGGAAGACCTCCTAGGGATAAGAGACATAGAGCTAAAGAGAGAGCCAAAAAAGGATCTTTTGTGTATAATCCTGCATAATCTCGAATGTTATCAGTTCCGGTACGTAGACCAAATAATATAATGCAAGCAAAAGTTCCTAGATTCATGGCGATATAGAACAGCATATAAGTTATCATGCTCGCATATCCACCATTTGAGTCTCCAACAATTATTCCAATAATTACATATCCGATTTGACCTATGGACGAATATGCAAGCATACGTTTCATGCTTGTTTGAGTAATAGCAATGAGATTCCCGAATATCATGCTAAGAATAGCTAGGATTTCCAGAAGAAGAATTAGGCCAAAAATACGTACGTACGATCGTTTTTGGCCTAATTGCTTCTTCCACGGGACTCTCTCTGAATCGGTGATTTTCGATCTTCCTAGGGTTTCGATCTGAAACCTTGCGATCTACTTGAAAGAGAGATTCAGAAATTTCCAAGTAATAATAATGTTTGCGCCTGCGACTCAACCGCAACAGCAACATGAGCAGAAGAAGCAATCAGAGACTGTTTCATCTGCTGAAGAAGATGCTTTGAAGTGGAACACCGATTGCGTTTACTTTCTCGCTTCTCCTTTAACCTGCAAGAAGGGACCTGAATGCGAGTATCGCCACAGTGAGTATGCGCGTATGAACCCGATTATTGCGATTA
+
JMSKMMKGIJMILIMKSMLSSILSSPJJSPLOMSSIJKLHMGHIHOIJKLIMMJMJSJKSLILHGGHHKJKINNSOSOQOOSJFGGFHEG<889EPOMLJFNQNSLJMLHJJJMSMHJOPSKKQLSNPHQNLSEEEFFLPOPPGIJHIJPNLOSKNOSSMSLJSNJSLSMSNJLRNJKIIGEC544478>>A?AC>99:CKMPKSQILGHKEDIHMKJGSSLKKHKDEDEGJKOPJDGCCCJOJQOKJJJJSSSSMMQKLKHHFKKJA@BCKSSQLOLKNNFEGOSSPSROOKOOEGEDGJFIMHMQKQMNPP:999:IJJJIINIFFFEFIJILSPSSQSPRPSSQSQSNSLKSSNSSQMSNKOJSJNRSSSMSJKJLKMPSSNSSSLILJOLRIILKONSPNSKMISKKDECDCDSNPLSKSHILMMKSKQSLIMJHPILIIJIIHMSSSSSJSSMSILQKMLLLLINJMQPOSPKPRKSSNKLLKSKNSNMOKLOLSNPOOSNKKNLSNSMJLPMIKNIOLJSNSSIPSORMPMSOPQSSPKLKLHJMMSIQKGGHNKKPKQMLONSJQMJPJLMKSSKONLJFISMLNRORJPHSPHJSIIHGHGIJLIK9HFFINMNSSOKSOOOKNKLKRKNLKKNOJLIGLHIJMLQKMSSMHFFFGJH<<1000/4578344435555558566EEJQKIMJRSLJKLJHHISMNIH@>???E7211167<9=52...,-12;:;:::FDCLF?FHGEFFHJLJMKLLHSRSNOSKJIHMNMLLINSLMOSJEHFJSKIHIHHIIIGHKGIKLKIHIKJHKGH9521EGILLJIJMLNHIGKHGJOLNHKIMOMMMSLNMQNLMKJISSKPLPJIIHIJKLHGGGHJMHLISHLOIJISLJHHLJSMKHGHFKJSHGKB=9@CDEHEEEFDGIIOKFHCCCDDDEGGHJKJNJHGLOOQFECCDDEKGEEEEEGFIMMLFDEDEG
@6_45CNXP_3
AATCGCAATAATCGGGTTCATTGATATTCCTAGTATAGTAGATGCTATCACACATACAATCATACTCAATTCGATGGAATTGTTTGATCTAAAGGGGATATTCTATAATTTCGCATGTGAGGGGTTATTTCTTGGTTTCGTCCAGTCATTAATAACTTGATTATTTTTAGATAATAGTAGATAGAAAGAACGCTCGTAAGGAGTCCTATTGAAACCAAGAAATATAGGCCTGCCTGCCATCCACACCAGAATAAATAGAGTTTTCCAAAAAAACCTGCTAGTGGAGGAAGACCTCCTAGGGATAAGAGACATAGAGCTAAAGAGAGAGCCAAAAAAGGATCTTTTGTGTATAATCCTGCATAATCTCGAATGTTATCAGTTCCGGTACGTAGACCAAATAATATAATGCAAGCAAAAGTTCCTAGATTCATGGCGATATAGAACAGCATATAAGTTATCATGCTCGCATATCCACCATTTGAGTCTCCAACAATTATTCCAATAATTACATATCCGATTTGACCTATGGACGAATATGCAAGCATACGTTTCATGCTTGTTTGAGTAATAGCAATGAGATTCCCGAATATCATGCTAAGAATAGCTAGGATTTCCAGAAGAAGATGCCATTCATTTGATAAGAAATAAAAAGGAATATCGAAAATTCGAGTGGCTAAAGCTAAAGCAGCTACTTTCGAAGTAACAGAAAGAAAAGCAACGACTGGAGTGGGAGATCCTTCGTATACGTCAGGAGTCCATTGATGAAAAGGGGCTAGGGAAAGCTTAAACCCAATTCCTACAGTGATGAATATAAGCGCAATTGAAATTCCTGGGGAGTTATACATTTGTGTATTGATAAGACCATTCACTATTTCTTGAAGCTCAATCTCTCCCCCGGATGAACCATATAGCCAAGAGAAACCATAAACCAGAATAGAAGAGCTTGCCCCACCCATGAGTAAATATTTCATAGTAGCCTCATTAGATCGTATATCTTTCTTGGTATATCCAGATAATAGGTAGGAGCATAAACTGAAACATTCTAGAGCTACAAAGATAGTTATTAAATCGTTAGCACCACATAAAAACATTCCTCCTAGAGTAGCTGTTAATATGAATAACAGAAACTCTGTTATAGCCATTTCTGTACATTCAATGTACTCTACGGATAGAGGAATACAGAGAGTTGAACATAGTAAAATAAGAAATTGAAAGATTTCGTTGAAATTGCTCGTTTGGAAATTTCCTGAAAAGCTAATCATA
+
JRRJSNJLSKSILLIMKJQSLNLKSNNSNOSRNSJOLJJMJLMIGGNJPSSKOLSISJMGJJJSIISINSMSMMMINSOKLJEE@44449(((0>KINLJHSPLNLOSRSJNKQNLOPMNOSKOSPMSLMJNGCEEHGEEEEMIHJJMJSKOSMOSKOIKKNCD=:857--,,,PHGJHIKJFDSMSQLNKQJJLLIIGOLSLKMKE@@@@@CKJPHOSNOSSOSQSOOMLMSROHSRROLSSSSOKPSMSKIMPIJSFHKHHIG?9:NMJSSLOMJJNMRMNONSSILKOMEHFEFSOHMILKSSPRLQQIKOSNSKSOSRKNJFEEEGIJMNSSMKSSKSOSSOLISNOJMNRNSSSPSIOSSSNQSKISSSLMKLLSNMSSJPSSJMIKLIIKSSSNOKSRRLSGF=888889IILKPOSJNGHHQKSSJSIJSKOSOILKRLJMKSSSSOSSLQOISMSSPKKRLMSKMKLSSMKMSLMLSSSSKOOSHSSLHKSLJLKKJQINIOPOSMNLKRJSSNJNSLMIHHHEFHGJLRSHKIIHPJMLOIMMPJSISNGISA@@@@FHJHGGDFHMJMKNLFEC;<HHLK322222BD>=A?@BHKIIPSQKH@PDDIIKMKHIHFIHHMOMKJMKJLHHHGKSSQLIHKLPHNJOKSJIJFMIKRLRNMJPSKSKNSMNKIHJLSSHHLIGJSMLLJSNNKNMIEJSMKKOPKOSSKPLSPK@@@?ADGMLSFSNLK?<;<<ECBEFFRSIMLSLINLLKNNHELQHLMKRKKIFJGEILIGFFDCIJLLJLMKSLOPJLSLMSLPLJSKMNKIRJOJLHIJHSQPLORSGFEEIKIKFGILLKKOONMSKSMLSSPOSKPNQRSMKSSKPNSMSOOJJJSNKSOJROOQ==:9::HROOJMKJSQLMFEIEBEELSKSROMSQJKKLOHGKSSB>>>=IHIHOAEGFLIEDFADINRNJSLJPSKNLMNMSLLQMSSKOMRNNRLIGKGKOJMJJLLMSLRIPSLSMNPSNJSSKPQSHA@@@@CHLKLIOKJMOOSOSOSOLSKOSOJSQSJSSSRMPOOLSJKMSJJGFGGKLQMLMMIHGFJSSOJPLPSSJLSMHIJLIKIJKOLSMRQJQSSLNPMMRMRQPOJLMMOPKMSLLILMQHNLMSHJNKNQPOJIPKKLPINNJKE::;JIJSSSGEGFSKROJJMHSIISJIOMOSNNLJKKMODMMOKMJLSLGHKRKPPSOQ/....HSJMSNLSJOJSSHJKNQKSRHKSJMSM
@7_45CNXP_3
AATCGCAATAATCGGGTTCATTGACGGCGGGGCCTCTCAGGAGGAGTTCTACAAGTTCATCAAGCCGATTCTGGAGAAGATGGACGGCACGGAGGAGCTGCTGGTGAAGCTCAATCGCGAGGACCTCCTGAGGAAGCAGCGGACATTCGATAACGGCAGCATTCCCCACACCAGATTCATCTCGGGGAGCTGCACGCTATCCTGAGGAGGCAGGAGGACTTCTACCCTTTCCTCAAGGATAACCGCGAGAAGATCGAGAAGATTCTGACTTTCAGGATCCCGTACTACGTCGGCCCACTCGCTAGGGGCAACTCCCGCTTCGCTTGGATGACCCGCAAGTCAGAGGAGACGATCACGCCGTGGAACTTCGAGGAGGTGGTCGACAAGGGCGCTAGCGCTCAGTCGTTCATCGAGAGGATGACGAATTTCGACAAGAACCTGCCAAATGAGAAGGTGCTCCCTAAGCACTCGCTCCTGTACGAGTACTTCACAGTCTACAACGAGCTGACTAAGGTGAAGTATGTGACCGAGGGCATGAGGAAGCCGGCTTTCCTGTCTGGGGAGCAGAAGAATTAGGCCAAAAAGCTAGCATA
+
HIJKHSSISGIGFFIHHNSMKKNJLHJSJJIHJGOMMIKJSSSJMKFGFGCI9999:A>>>:999:HJOPEFBCEEPMJKMPSJKJMSJJLJISHJMKKNPSRSSLFJJGSIGMMJGGGEFLNISSJGGD@AEHGAECDE66666><87788<>>@D21115,(()0)2,++,-88;EDDDEBBACCIFA@=<33...//ABC@?>?IEA888CGKGIGGIFFDFEE2F901B?ABRKPKHJILNNKKOSKOQSKLBGHPKQOL76222554668769676452211100)((((<;<@<;=CCFHLMOLJGKA@@@@SHGEHGGDGIHHGIGJ77777@?>;;<>JKILDBCABEDCEHFLMSRKLMGHIHJHSNMLLQMHGGGHLSNSPLJHNIEFF77777FSKKLIKNPJKNMLSFHE@@><<>>ADFEFDEDDEIIHG:666ABCDGGOIMQILKKCKIIJSSIHINNILSMJLFGHHGGHGINJHDCABDGKGFHGCDBDCRSJEFEEFLOIFHEE<8666@@AABGFFGAAAABHGKEEDEFKKLOSISHFDEJNSHG84,''(,((()*5<FGKKNJGFFDGECB
@8_45CNXP_3
ATGCTAGCAACAACTCGAAGTATGGGTCTAGCTTATTGATACGTTACCGAAAACCTCATTTGAATAAATTTGGAATACATTTTATTTTTTTTATTGACAAGTACTCGTACTCAAAAAAGTTAAAAATTTTTTATTTATATATTTTTTTTGAGTACGCGTTCTTTGGACCTGGTGTATCTTGTCTTTACCACGAATGATTTTCCTTGGTTAACAATAATTGTTGTTTTTCCAATATCTGCTGGTTCATTAATGTTATTTCTCCCGCATAGGGGAAATAAAGTCAATAAATGGTATACTATATGCATTTGCATCTTAGAACTTCTTCTAACGACCTACGCTTTTTGTTATAATTTTAAAATGGACGATCCATTAATTCAACTGTCCGAAGATTATAAATGGATCGATTTTTTTGATTTTTACTGGAGAATGGGAATAGATGGACTTTCTATAGGAACTATTTTACTGACGGGATTTATTACTACTTTAGCCACTTTAGCGGCTTTTCCAGTTACTCGGGATTCCCGATTTTTTCATTTCCTGATGTTAGCAATGTACAGCGGTCAAATAGGATTATTTTCTTCTCGGGATCTTCTACTTTTTTTCATCATGTGGGAATTAGAATTAATTCCCGTTTATCTACTTTTATCCATGTGGGGTGGAAAGAAACGTCTGTATTCGGCTACAAAATTTATTTTGTACACGGCAGGAAGTTCTATTTTTTTATTAATAGGAGTTTTAGGTATAAGTTTATATGGTTCGAACGAACCAACATTAAATTTAGAACTCTTAGCTAATAAATCCTATCCTGTTACACTTGAAATACTATTTTATATTGGATTTCTTATTGCTTTTGCCGTCAAATTACCGATTATACCTTTACATACTTGGTTACCTGACACCCACGGTGAGGCACATTACAGTACCTGTATGCTTCTCGCTGGAATCTTATTAAAAATGGGAGCCTATGGGTTGGTTCGAATCAATATGGAATTATTACCCCACGCTCATTCTATGTTTTCTCCTTGGTTGTTGGTAGTCGGTACAATCCAAATAATTTATGCAGCTTTAACATCTCTCGGTCAACGTAATTTAAAAAAGAGAATAGCCTATTCTTCTGTATCTCATATGGGTTTTATAATTATAGGTATTAGTTCTATAACGGATCCTGGACTTAATGGAGCTATTTTACAAATAATTTCTCATGGATTTATT
+
SLNSKLGGJILJIJQGIJOKSIMJQMIOMOOO9433EFIKLSMOLLOKKIKNLLSPKSKSKBABABSSKNSSKOJMJNNJLLMLK?CGLSSSRISNKQHHGJDEDEEHGMIHEIISSMRSJGSMMKPDSISSOSMJOSSQJSIBJSSSSMSMIJHKIGJJEEBA?@C@@@@ANSQRSLSSKSSSPPNNKKSKSRSSLLNJMNORLMOSILKMOLLPLISIJSQONPSSMJIMLLLOINSLPLMRLMSKJKKOKOJSOSRLNOLJSMH;98769;<B?BFBFFFIHISLNSIIGHJKJHKKMLSMRLKKOPSNOKKHPILKQLIJKSNHIJKJNSOSJPKJQSSLSSLKOMLSJSOKOSOIKSIFFGGIMJOKSSMHLJSNQSOJNGNIOSSKROJONSMQSJIFGEEFKSKFKFAJSNNHIIMNHHHFGLMSSKNKGSNLIJJKMJSSSGHDEEHHMLKSKSLIHKJGHHGIKJMSKKHOKHIHMIJLHGFLKLKIGHIHGFMPRNIIGHFDEDDFNNLJMIQGJMJLKSSICGEEJONHKJILHMHJIHKKIIJGGHEFGFFGJIGMEFGGGJLSSMKKQILCCDEFHJJMSLIENASRSSOLLKJLJIJLKIIMQHKSSILGIOM;DI7;;;;NIHIKSISMLSJSJILMLSSMSRIJSPPLKLPOPMSOKKMSSMKLIMSIHFHMPSNLMMKSMJLRSSKJBSPLLKSQMKPSMLOSSSMLNMQOKPSMHFIFOSSSLIIKRLJRNSSSKSGHSOSSMKGGGJSLJOJSPJRMSPSMISJHIHGHLSOSNLSPKNSJJSRKJSSPJLOSOJMKJKSNJNQLNHLLSKOSPSIPPQQSSNSHIHHJISJSMMRJSKLONNNNSIMNSRISMSLJSSQSPHSSLSSLQJSSSSJNMKJLSPSPSNSSKSSQLJSSNSKSKJKLISIPQJKPSQSOSSLMSGLSHJKSMIIGSSLSNGSLRKJLPLMONMSKNLM/++++)*++*+,/34MPJNGLIMNLLQQSSLSJNHKIFMSKSSNSSSSSPJMLJSROOSIOJSKMQLLKLNKOSNNSLIHLLHGDGHROSMPSSMISFEFFFRSJNNSSOSHRSMRKJSRSSNNNOJOMILJKSSRPSSKOQSOSSSPSSSMPNSOSSKRPJJINLSQNSIRMKJPQLMKLQLNJSSSKLMQSLSSOOORPLRMOMKIMHSKOSSLSLMSQSSSMSSMSSKSLKNSS
@9_45CNXP_3
CGTACGTATTTTTGGCCTAATTCTTCTTCTGATGATCGATTTAACCTCTGATCAAAAAGATATACCTTGGTTATATTTCATCTCTTCAACAAGTTTCGTAATGAGCATAACGGCCCTATTGTTCCGATGGAGAGAAGAACCTATGATTAGCTTTTCAGGAAATTTCCAAACGAACAATTTCAACGAAATCTTTCAATTTCTTATTTTACTATGTTCAACTCTCTGTATTCCTCTATCCGTAGAGTACATTGAATGTACAGAAATGGCTATAACAGAGTTTCTGTTATTCATATTAACAGCTACTCTAGGAGGAATGTTTTTATGTGGTGCTAACGATTTAATAACTATCTTTGTAGCTCTAGAATGTTTCAGTTTATGCTCCTACCTATTATCTGGATATACCAAGAAAGATATACGATCTAATGAGGCTACTATGAAATATTTACTCATGGGTGGGGCAAGCTCTTCTATTCTGGTTTATGGTTTCTCTTGGCTATATGGTTCATCCGGGGGAGAGATTGAGCTTCAAGAAATAGTGAATGGTCTTATCAATACACAAATGTATAACTCCCCAGGAATTTCAATTGCGCTTATATTCATCACTGTAGGAATTGGGTTCAAGCTTTCCCTAGCCCCTTTTCATCAATGGACTCCTGACGTATACGAAGGATCTCCCACTCCAGTCGTTGCTTTTCTTTCTGTTACTTCGAAAGTAGCTGCTTTAGCTTTAGCCACTCGAATTTTCGATATTCCTTTTTATTTCTTATCA
+
EGGEEHHDIHJSSOIHHLMKGLRPKRLROOJSPMMHSJJHIINJIKSSKKPONKKSKLKSSPNHGJFCBDEJSSSSSKLLKJSMJRPLOKIHMLSMSMMMMSKOKLPJNQQSLSQSSHIMMSKKPJKSKSLKMJJIMJMCCBBEFLIHJGSF@>===GGHLNNNPQKMHLJHIIHKSIKLMQSJJNRKNSSSQOJSLSOMSNQSQSOOLSKOSOOHHSKJSSMJLJOSJKNQKNSQOPKIPSIJKKNLISKNOJJQJIIIPLLSKJNKIPSSLMPJIINNJSLSLIKHKQSAA@@@AGIJHLSQLNGLHKLNNLRILNQSSRQLJNPPSIGLKIGHJHLJHHNJKJJOIIKSOJPILKGEBADCDBESOLOISJQSOLLMSKPKIKSNLMQLJKKMIKKSNKLJILSSSSMLOOKKGIMPHQOJMKIJJGMPNJJFSGIRQSNMOSLLOLKMPQOMLNLSFFFIFHONOLHNOJNPHSSLNKMLOSKMIF?;;;JHSJKJJJOKKLNKNLLQQKKSHPSSLLMKPSLLKLNKKLLLGHIIOIQNILLKKJKSHHNSJMJLSKSLJOMIKJHIJEIKJJFILJSSJKKGFEDFCEGIHKJMLMJJKIMKSLSSSSROHMOLSISMJLFOLDGSNKKMSISD?KJOJMNQIOIJKISMKGLJIHIRIKMSQSSKSOSKNSSMRMSMKNSJKNPHSOLM>K=LMHMNIJPIGHIGONNSLJLIHOSINKBC819HFKSPHIKSLKSJLNIMILJLPILSSSKKPSSKPLJKM
@10_45CNXP_3
GGCAATGCAAGGGAAGCCATCGATAAAATAGTGAACATTGTAAATATTTTTGGAATGGAGATAGCCATTCCACCCATTTCATCAAGATAAACAAGCCTAATTCTATCATAACTCGTTCCTGCCAAGAAAAAAAGTGCAGCGCCAATAAATCCATGAGAAATTATTTGTAAAATAGCTCCATTAAGTCCAGGATCCGTTATAGAACTAATACCTATAATTATAAAACCCATATGAGATACAGAAGAATAGGCTATTCTCTTTTTTAAATTACGTTGACCGAGAGATGTTAAAGCTGCATAAATTATTTGGATTGTACCGACTACCAACAACCAAGGAGAAAACATAGAATGAGCGTGGGGTAATAATTCCATATTGATTCGAACCAACCCATAGGCTCCCATTTTTAATAAGATTCCAGCGAGAAGCATACAGGTACTGTAATGTGCCTCACCGTGGGTGTCAGGTAACCAAGTATGTAAAGGTATAATCGGTAATTTGACGGCAAAAGCAATAAGAAATCCAATATAAAATAGTATTTCAAGTGTAACAGGATAGGATTTATTAGCTAAGAGTTCTAAATTTAATGTTGGTTCGTTCGAACCATATAAACTTATACCTAAAACTCCTATTAATAAAAAAATAGAACTTCCTGCCGTGTACAAAATAAATTTTGTAGCCGAATACAGACGTTTCTTTCCACCCCACATGGATAAAAGTAGATAAACGGGAATTAATTCTAATTCCCACATGATGAAAAAAAGTAGAAGATCCCGAGAAGAAAATAATCCTATTTGACCGCTGTACATTGCTAACATCAGGAAATGAAAAAATCGGGAATCCCGAGTAACTGGAAAAGCCGCTAAAGTGGCTTTTCCAGTTACTCGGGATTCCCGATTTTTTCATTTCCTGATGTTAGCAATGTACAGCGGTCAAATAGGATTATTTTCTTCTGGGATCTTCTACTTTTTTCATCATGTGGGAATTAGAATTAATTCCCGTTTATCTACTTTTTATCCCTGTGGGGTGGAAAGAAACGTCTGTATTCGGCTACAAAATTTATTTTGTACACGGCAGGAAGTTCTATTTTTTTATTAATAGGAGTTTTCGGTAATAATTTTATATGGTTCGAACGAACCAACATTAAATTTAGAACTCTTAGCTAATAAATCCTATCCTGTTACACTTGAAATACTATTTTATATTGGATTTCTTATTGCTTTTGCCGTCAAATTACCGATTATACCTTACATACTTGGTTACCTGACACCCACGGTGAGGCACATTATGCTTCGCTGGAATCTTATTAAAAATGGGAGCCTATGGGTTGGTTCAAATCAATATGGAATTATTACCCCACGCTCATTCTATGTTTTCTCCTTGGTTGTTGGTAGTGAGTACGATCCAAATAATTTATGCAGCTTTAACATCTCTCGGTCAACGTAATTTAAAAAAGAGAATAGCCTATTCTTCTGTATCTCATATGGGTTTTATAATTATAGGTATTAGTTCTATAACGGATCCTGGACTTAATGGAGCTATTTTACAAATAATTTCTCAATTTATTGGCGCTGCACTTTTTTTCTTGGCAGGAACGAGTTATGATAGAATTAGGCTTGTTTATCTTGATATGTCCATTCCAAAAATATTTACAATGTTCACTATTTTATGGATCGGCTTCCCTTGCATTGCCA
+
FGJ>==<<>?AGGKHIKDIMIBAA?ABFSJSSJMKNMLSSKSHIMKEKRSSKQLLSLMJPSSLMJLNSSSLKILSSSSSKOSKJSSJKMSSLKSSNQMKLNNSOKSPLSRQSLSHINJLSSQSMNGSIIHSSSSSNKHSLSSSKMILSPQSJRLLSLKOMOSNSPNNOPSSKSSNSPMOMSLMPSKPMLSSQMJSSSSPSSKNOSIPOSNNRSSSLLOPMIJQSSRPOIOOOOOLLSNMRNPPSMLKRRMSMLIINSLSF><;IKJISNNPROSPRSSNNHLONOOSPPNRSSSSRPRSLSPLOISLNSSOMSLLSOSKSLJILNSKSSOSPOSPKLMNOMSOSNQLSRKKJSNJOLSPHJQIMKJSLJMJMLSKRPSOISPKJHKILKKIGQKRMOSMKJFSSSRSSLSKOSJSIKKMPSSSPMKMSMSOSOSLMLMQNSMRLLSQSQPSLPIGIJNNOLESLJKIIFC+)))*)))03ACBACBCEFEGJFEJHI//.,...2334<34115467IFLSIIFHIHGGGEIRIIGFFEFQIJGGHKIIGEEGHGDDDEFPKLMFFEEDDFEHMIHJOINMSGMKPPNLJLSPKOJKBAA@ALSMNCCBAACBBBHJKGEDECD>::::;HJIJFHMSSMSIBIJ>=>>=NLHLLSLLKMIHJOJKIIJNMKMNMHJNKNKSMIKLKLNNLOJHHKFLMJSSSLKKHJJLOISNSOJKNSQPRMLGHLNLPSPKRSMSHLLLSQMRSPIROSJGJCRSSRLMGSNMKSLLH3,-SGKKDJSSRKLMSOLISJPRSJSSNMSSOSMMMNNOKMSOOHLJJJMLHJJGJJIIHGHDJHFDDCC<?AAJHJKJGJSPNNJFGFGISNQKKSGDNHSMFF>=:432-,---.311,)*../0-44:<=BELFEFHA?<:;=>?AAABA?ABCCFDCBB@>AAABBB;79:42212*))()('(%%%&)*+15?===>DFCBCDDIJSSFCDEFDDHHHFSKFGGHGC??=<:6-++*-,*'&&'(/>BABC?AEBJGHFJD==<=>@BEIFHF@?=;>CIIGDGF@DCBCJHSIIGFEEEHFGFEFDDBIJSNPBBA;994))+1.-.,)&&&&&&$%&'')(,123678:988722223CELGGGDEIGJHCGEDDDFFE;<FF@A99<;8;;::;;??96654100/02366...++++18@>>>?ABGGLHFIDBCCAEMMPJGIBHACGEEHD@:655524>=.))((BDBBCEEHIKLKHMGGIEJGFA@><;:::874321/,)&%%%%&',.2366788889757;GHEEBGIDBB===CCCEABEI@554*+?????;7777654432477668773,,-.---.;>BCBEGGFFFHFECBCAAA?<=''''(-*)(()666<<<;;>?CEFDEFBBB=<<<?@@DC>99:<@CFDGEDACCB@@;FIGA?>>==>?>?>>><9989::<BBDBBACFDEEGJKPGGHHGIGHCDCDGJHIFPJDEFGFHDECCCEIGA<<?ABCCEHEFDFE@AFGGCB>@@7?931000*'&$$%%%&$$%%&''*,01236;>A:893110/(((()555422344:;====@AAACBAA<:,4331+*%%&')()'*,+.2348<;6320,-000/..*'$$%&+.104(((('((''-1231422=>A;;=<
@11_45CNXP_3
CGTACATTCTTGGCCTAATTCTTTCTGGAAATCCTAGCTATTCTTAGCATGATATTCGGGAATGTCATTGCTATTACTCAAACAAGCATGAAACGTATGTTGCATATTAGTCCATAAGTAGAATCGGATATGTAATTATTGGAATAATTGTTGGAGACTCAAATGGTGGATATGCGAGCATAATAACTTCTGTGCTGCTCTATATCGCCATGAATCTAGGAACTTTTGCTTTCATTATATTATTGGTCTACGTACCAGAACTGATAACATTCGAGATTATGCAGGATTATACCAAAAGATCCTTTTTGGCTCTCTCTTCAGCTCTATGTCTCTTATCCCTTAGGAGGTCTCCCTCCACTAGCAGGTTTTTTTGGAAAACTCCATTTATTCTGGTGTGGATGGCAGGCAGGCCTATATTTCTTTTCGTTTGGATCGGACTCCTCAAGCATTCTTGCTCTACTCTATCTTAAAAATAATCAAGTTATTAATCAACTAGACAAACCAAGAAATAACCCCTCACATGCGAAATTATCGATCCCCTTTAAGATCAAACAATTCCATCGAATTGAGTATGATTGTATGTGTGATAGCATCTACTATACTAGGAATATCAATGAACCCGATTATTGCGATT
+
)**+++**&&'&'+,,../1..-(%)*-/=<=0..,++++,.(&&%&))*+++21111399@B753,,-**+**,.--((((,0..,-.+,++()++***+)('&&''%$%%&*+(&%%$%&&&&0;===CAB@@AEFNG==<;;=<9:6221267766578=;<>>>@EHFGGFBBA=;;.,,,-4452211111111.../144==CFFCBABAA11((((432-(****((((**'(('''%&)((((')()-'''')>><<?@B;::20222498965'&&%%&&&%%$$$&((,,*++.,,,,148:<781.+&'(''--.0499??BDGHCJE@/&&'(+-4*)((())011311211233655888;=>?911000666,,,++0349;=<<;<?D@@@A?@DEFFGF6521.-+++&(((),+,,+++++/+**&%%%$%&&%%'%%&&&%''''(*-42001>??///++...71///04(&%%%&'''&((')***)*0/1233272100001@===?>D>>****)'(01<3*2>>??<>BC@AA@@CAB@==<=?;;:;:<BCDEDHFGGJHEECDBCBDDDDCCBFFCCC@@@@@FFHB3333/0/00//00174111779
@12_45CNXP_3
AATCGCAATAATCGGGTTCATTGATATTCCTGGTATAGTAGATGCTATCACACATACAATCATACTCAATTCGATGGAATTGTTTGATCTTAAAGGGGATATTCTATAATTTCGCATGTGAGGGGTTATTTCTTGGTTTCGTCCAGTCATTAATAACTTGATTATTTTTAGATAATAGTAGATAGAAAGAACGCTCGTAAGGAGTCCTATTGAAACCAAGAAATATAGGCCTGCCTGCCATCCACACCAGAATAAATGGAGTTTTCCAAAAAAACCTGCTAGTGGAGGAAGACCTCCTAGGGATAAGAGACATAGAGCTAAAGAGAGAGCCAAAAAAGGATCTTTTGTGTATAATCCTGCATAATCTCGAATGTTATCAGTTCCGGTACGTAGACCAAATAATATAATGCAAGCAAAAGTTCCTAGATTCATGGCGATATAGAACAGCATATAAGTTATCATGCTCGCATATCCACCATTTGAGTCTCCAACAATTATTCCAATAATTACATATCCGATTTGACCTATGGACGAATATGCAAGCATACGTTTCATGCTTGTTTGAGTAATAGCAATGAGATTCCCGAATATCATGCTAAGAATAGCTAGGATTTCCAGAAGAAGAATTAGGCCAAAAAGCTAGCATA
+
FIJMKIILKNMKLKFIIIKJSSQRMKJKPOJMINLSNLLKLJJHMHMOLQLJSJJLMKKJKHISKHEEFKJGKLJJJOOJLHDLIKISIQHAABFHKONMELKIIJJIJHJSMKSISJSMKLKSKMSKNSOSSSJHSNKOILJJFHKHIONLLSMPLPJLJSOSSNLSSOOSNIORMISJHIIGKSJSJNKSKHNRIIIKKKINLJNGHISNJKPKLRMMQQOHKMONJRSPSJKSJS000/.,.,**>>BHMHIQNPMSKLMORLSDGFIFSQNKSMHNNMKSKSQINLMKQOSRQKKRPOLJKLKLKKSSSMPSQLNLQSJJONPHMGLGJKOSNSOQSKSOSSMPILLRLSQQNSPNLSMKNPLNKQOJNSLSS::::9EGFIMSOOHIJQKIKNMNNJKMKLMOIOJHSSLHLOPNSLJONJMOSIJISKIIHJOHIFGGIPIONLMMOSSLLLOLMMLOSKRJKNNKOKMSSHSRQKSKKSOLPOSSNSILKPOLOHOILSSKPKLJKJLKMLQKJLLJISLRIIGIEGGGLRNJLNJIILJHIIMLLKSSLJJIIKKLIJSJJKMJHHMSJNKLGIBA946FFGSNJHHJDEEEFIHHIJFDFHIFGMKE;:::<KJKHJSIDCDCDEFBKLLMS>>>HFG
@13_45CNXP_3
AATCGCAATAATCGGGTTCATTGATATTCCTAGTATAGTAGATGCTATCACACATACAATCATACTCAATTCGATGGAATTGTTTGATCTTAAAGGGGATATTCTATAATTTCGCATGTGAGGGGTTATTTCTTGGTTTCGTCCAGTCATTAATAACTTGATTATTTTTAGATAATAGTAGATAGAAAGAACGCTCGTAAGGAGTCCTATTGAAACCAAGAAATATAGGCCTGCCTGCCATCCACACCAGAATAAATAGAGTTTTCCAAAAAAACCTGCTAGTGGGAGGAAGACCTCCTGGGATAAGAGACATAGAGCTAAAGAGAGAGCCAAAAAAGGATCTTTTGTGTATAATCCTGCATAATCTCGAATGTTATCAGTTCCGGTACGTAGACCAAATAATATAATGCAAGCAAAAGTTCCTAGATTCATGGCGATATAGAACAGCATATAAGTTATCATGCTCGCATATCCACCATTTGAGTCTCCAACAATTATTCCAATAATTACATATCCGATTTGACCTATGGACGAATATGCAAGCATACGTTTCATGCTTGTTTGAGTAATAGCAATGAGATTCCCGAATATCATGCTAAGAATAGCTAGGATTTCCAGAAGAAGATGCCATTCATTTGATAAGAAATAAAAAGGAATATCGAAAATTCGAGTGGCTAAAGCTAAAGCAGCTACTTTCGAAGTAACAGAAAGAAAGCAACGACTAGAATGGGGGGAATCCTTCGTATACGTGAGGAGTCCATTGATGAAAAGGGGCTAGGGAAAGCTTGAACCCAATTCCTACAGTGATGAATATAAGCGCAATTGAAATTCCTGGGGAGTTATACATTTGTGTATTGATAAGACCATTCACTATTTCTTGAAGCTCAATCTCTCCCCCGGATGAACCATATAGCCAAGAGAAACCATAAACCAGAATAGAAGAGCTTGCCCCACCCATGAGTAAATATTTCATAGTAGCCTCATTGATCGATTATATATTTTTCTTGGTATATCCAGATAATAGGTAGGAGCATAAACTGAAACATTCTAGAGCTACAAAGATAGTTATTAAATCGTTAGCACCACATAAAAACATTCCTCCTAGAGTAGCTGTTAATATGAATAACAGAAACTCTGTTATAGCCATTTCTGTACATTCAATGTACTCTACGGATAGAGGAATACAGAGAGTTGAACATAGTAAAATAAGAAATTGAAAGATTTCGTTGAAATTGTTCGTTTGGAAATTTCCTGAAAAGCTAATCATAGGTTCTTCTCTCCATCGGAACAATAGGGCCATTTGTATTCTTGAGATTACGAAACTTGTTGAAGAGATGAAATATAACCAAGGTATATTTCATCTCTTCAACAAGTTTCGTAATGAGCATAACGGCCCTATTGTTCCAATGAAGAGAAGAACCTATGATTAGCTTTCAGGAAATTTCCAAACGAACAATTTAGACAAAATGTTTCAATTTCTTATTTTACTATGTTCAACTCTCTGTATTACCTATCCGTAGAGTACATTGAATGTACAGAAATGGCTATAACAGAGTTTCTGTTATTCATATTAACAGCTACTCTAGGAGGAATGTTTATGTGGTGCTAACGATTTAATAACTATCTTTGTAGCTCTAGAATGTTTCAGTTTATGCTCCTACCTATTATCTGGATATACCAAGAAAGATATACGATCTAATGAGGCTACTATGAAATATTTTACAGGTGGCAAGCTCTTCTATTCTGGTTTATGGTTTCTCTTGGCTATATGGTTCATCCGGGGGAGAGATTAACTTCAAATAGTGAATGGTCTTATCAATACACAAATGTATAACTCCCCAGGAATTTCGGTGCCACTTATATATCATCACTGTAGGAATTGGGTTCAAGCTTTCCCTAGCCCTTTTCATCAATGGACTCCTGACGTATACGAAGGATCTCCCACTCCAGTCGTTGCTTTTCTTTCTGTTACTTGAAAGTAGCTGCTTTAGCTTTAGCCACTCAATTTTCGATATTCCTTTTTATTTCTTATCAAATGAATGGCATCTTCTTCTGGAAATCCTAGCTATTCTTAGCATGATATTCGGGAATCTCATTGTTATTACTCGAACAAGACAAGTAAAACGTATGCTTGCATATTCGTCCATAGGTCAAATCGGATATGTAATTATTGGAATAATTGTTGGAGATTCAAATGGTGGATATGCGAGCATGATAACTTATATGTGTCTATATCGCCATGAATCTAGGAACTTTTGCTTGCATTATACTATTTGGTCTTGGAACTGATAACATTCGAGATTATGCAGGATTATACACAAAAGATCCTTTTGGCTCTCTCTTTAGCTCTATGTCTCTTATCCCTAGGAGGTCTTCCTCCACTAGCAGGTTTTTTTGGAAAACTCTATTTATTCTGGTGTGGATGGCAGGCAGGCCTATATTTCTGGTTTCAATAGGACTCCTTTTTACAAGCGTTCTTTCTATCTACTATTATCTAAAAATAATCAAGTTATTAATGACTGGACGAAACCAAGAAATAACCCCTCACATGCGAAATTATAGAATATCCCCTTTAAGATCAAACAATTCCATCGATAGACTATGATCTTGTATGTGTGATAGCATCTACTACTAGGAATATCAATCAACCCGATTATTGCGATTA
+
ACC>==878545;=BBBGEGGIJJQILJKJSLKQMJJNSJLIIJNNLLLPJJHPKLSNOSNLSIHMGIJMKJSHSGISLKLLFNHGGG=0-(()/6?CDFDFJHHHJHIMLPKKSKNLM;;;;;IBJDDEEDEB?<@GIIJSISIJJIKHJHISKKSJIJRRKSOQMSSKIKHJOSGJLPGHFFGJHSLMLK433113235300/----..8;CDACDEGOIMSLRJIGIHJSIHJHJPNJININ::9953345BA=>>>=>DEEFF:9;<OIIJIKD=;822+)'''*+,,0***/./.../1BKDMKKKLLHSFLLLHLISMSPJHJHGGEEJSSNKOSSQSSSSSNKJKKNKSSQIJLLIINPMMIIJMJROKKEKA@?>?BBA-,,,-::99;;PPMQINKHGIIGIGIHECHHHKKNQRSIHQKPJJOSIIHLHGOKSRKOKOKIMSOJNSNRJKISSLSNPHJSPNJNLSMKKMMQOLKKNPKNLJMISNMJPKIJSMLNOINHJKKNLIMOBAA@ASSSMMOILIFGGFGSSOLSNSMSNJJIKIOKSKOIOLISNRSNLIHHDED>>>*))))4/0012999I1000017//.//.--.-,-..00//01**)-2;2223A>?NIKHIIKHEFIEKJLSLJMRNSNJNMIKIGEKKJNSLOJKHIOJMPLSKNJJKROJNIGFGHGMK?IJIGHGJHFIGH840<=9=>@?:9993////-/013370++-1-'''(./,((%$%%'.211**;>CG?=>=@>GIEEFCBA;:A<<<<61124?HHFJHJIGJGIGJJHLJKOJJJLKFFEDEGNNKKSNSKJIJDEEIMMLHMOKMMNOKLSKKSSPNINHSSPSHLJSJSLISLNKINOBCNMMJIJIMMIMHKH@@??PJKGOKKNMKKSKPSKFEGRSOSNLILJMQNJLLKKKHKMISSMSJ@????FIJISJFRKILPHOHHMMSJKSSIHHEDD@>5560+**((''&&&','-'''()5=88<<<JIHIGHIHHIGJKLHISLIIGJIGMNLKIHKLLMOIIOHIHHIGFGHFJKIFMGSJQOLJSISHBCC******@@@BAEGGSMKLSKGRLJOKIHEDDDGGHSJIHHEG4.----..334526666BDCADEHHLGHIHSIGGGFGH=44202111220)&&&()*)*//11.,,,,;@CDCHLJPGECCCDGLKJLKGMJNJPJKIMHHLJMHKJHIKKJJMMQKJIIJPLOJFDKKLLSNGFLKJNMSMKSSMLFJGSJKNIHHKHC;004.---..--+++++3222,,,*)'%$&%%)+,0134569DKKLGB@@ADSIJLLEHGGMKKHKJIJKKHJIGIJL>>@..--0126:;@DCBA=555=<---,,//034577:<<=>===;5+*+('''()57:=?@@BAB??>>>@6-**)==<:<@9CA9=779769999==<9/..,**++/*)(''24334222-,../012..045/06669900//,,+'&&&&-/234446<=?@@BC><;;;933222AA@>=<:886443////0300---**,)))))4699==;;7664322277531.-++,'35:BCBCDC@@?76667BFBCDCDEEEGECCDC?>>96548=@@FHIDB@<<=<<@@@CACBB@@@AAABBDEEEEGFGEDDCAACBACCCE>=.---.;;;<;888:;=8666676641,*(&%$$$$$%%%+,,-,,-1679:>>@AACDCECCABCCEECBB@@@>>>>>::;854+)('((-.0-----'&&&(%%&%&)****+..4788:==>>;;<<>=72249@<;7755.--/+/0.--/0(%#####$%&'&(**,,**+000010//002379<<>>=<98760.,-.+-4770.9:6)99887778:9:;;9211/////2224<ACDA?===:<===A@@A@??<:99:<7?@@?CEDC5478((,,9:77788867604;;;;7<?><<<9((((*41***--722215IKEABC@A@>>=?@A?ABBBDEEBCBABAA@>=@BEDFDEEA=;997--...EDGFFGJIILNEBCBBGIDD?///A22222A@@?)((((33332111234447778:;=><8441//+%$$&'*,457888889????CDCCAABFFIIFEFGECB?=;:9653,'&%%&*259=>?ABBCB><////0<;<<=?@@BABA>:+++++,99A@@A@@A?<<<==?AADDCCCHHDDFBCDEGA>?<,,,,,;..,+&%$$&(,..//358=??>====ABBCCD>>=>??>>;<<:8787755.+)((9-:<><<<;;4222BGFCDC@@@@@@@@;:;;:88:;<=@@@@BABDBA99@?>>?A>;<:>>?=;::;<<:944*)))((()***))*+,258883444565444533364)*''&-/.000/044455542.--,---./())))::8<<;=>>@@>==<;;;::=HJNFHQ?<;9660//-+))+++,,-+,,-./>>@>?@?8C?@AA=<><:::976778=655-+*+...578;766/=?><5211123331///-)((&&&&''((,.''&&&'**6777871/0022332,+*,.-./6<<=<654-,,,,30366452*)&%%%%
@14_45CNXP_3
CGTACGTATTTTTGGCCTAATTCTTCTTCGATAAAGTATTCGTGACGGGCGCGCTTGTTAAGCGCGATGGTCGCTGAACCAGGTTTATGTGCTTTTTTCTTCGTCATAAGCGTCGTGAATCATCGGTAATCTGAAATCGAAAACACCCCCATATCAATCCTGCGGGGGACAAGGCTCTATCTTAGCATGAACCCGATTATTGCGATTA
+
BKJNJOJKKRHIOSSRSMJKIRLKOMSLLPPSKJSNJLJKPSSNLKNLOSQSMMMSLSMMSMKNSFGFFGIL?>>==??BLJHSISKQSLNNSKNNSSNKLMKPLKLPNNSSSJQKPLRKMOHJJJJKJNOSLSLLSF?ADCDC?9.*)((+>>?<;;;=MKLHIFSJGGEFILQSIOLOIIHEGNKIHJLJLHIQPMLSPJMNMHKH
@15_45CNXP_3
CGTACGTAAACAACTCGAAGTATGGGTCTAGCTTATTGATACGTTACCGAAAACCTCATTTGAATAAATTTGGAATACATTTTATTTTTTTATTGACAAGTACTCGTACTCAAAAAAGTTAAAAATTTTTTATTTATATATTTTTTTTGAGTACGCGTTCTTTGGACCTGGTGTATCTTGTCTTTACCACGAATGATTTTCCTTGGTTAACAATAATTGTTGTTTTTCCAATATCTTGCTGGTTCATTAATGTTATTTCTCCCGCATAGGGGAAATAAAGTCAATAAATGGTATACTATATGCATTTGCATCTTAGAACTTCTTCTAACGACCTACGCTTTTTGTTATAATTTTAAAATGGACGATCCATTAATTCAACTGTCCGAAGATTATAAATGGATCGATTTTTTTGATTTTTACTGGAGAATGGGAATAGATGGACTTTCTATAGGAACTATTTTACTGACGGGATTTATTACTACTTTAGCCACTTTAGCGGCTTTTCCAGTTACTCGGGATTCCCGATTTTTTCATTTCCTGATGTTAGCAATGTACAGCGGTCAAATAGGATTATTTTCTTCTCGGGATCTTCTACTTTTTTTCATCATGTGGGAATTAGAATTAATTCCCGTTTATCTACTTTTATCCATGTGGGGTGGAAAGAAACGTCTGTATTCGGCTACAAAATTTATTTTGTACACGGCAGGAAGTTCTATTTTTTTATTAATAGGAGTTTTAGGTATAAGTTTATATGGTTCGAACGAACCAACATTAAATTTAGAACTCTTAGCTAATAAATCCTATCCTGTTACACTTGAAATACTATTTTATATTGGATTTCTTCTGCTTTGCCGTCAAATTACCGATTATACCTTTACATACTTGGTTACCTGACACCCACGGTGAGGCACATTACAGTACCTGTATGCTTCTCGCTGGAATCTTATTAAAAATGGGAGCCTATGGGTTGGTTCGAATCAATATGGAATTATTACCCCACGCTCATTCTATGTTTTCTCCTTGGTTGTTGGTAGTCGGTACAATCCAAATAATTTATGCAGCTTCAACATCTCCCGGTCAACGTAATTTAAAAAAGAGAATAGCCTATTCTTCTGTATCTCATATGGGTTTTATAATTATAGGTATTAGTTCTATAACGGATCCTGGACTTAATGGAGCTATTTTACAAATAATTTCTCATGGATTTATTGGCGCTGCACTTTTTTTCTTGGCAGGAACGAGTTATGATAGAATTAGGCTTGTTTATCTTGATGAAATGGGTGGAATGGCTATCTCCATTCCAAAAATATTTACAATGTTCACTATTTTATCGATGGCTTCCCTTGCATTGCCA
+
>>>>@GHHHLH>>>?>BBCCIJJ:999881117556IAAEHE>>=89SDHNLKKLHCBCFEHLHKMNJSSSOISNSMSMJQSJLJHMPSSSNSOLMMGNSNHGF1111/---.CLSSMSLDDMMOKHGGSSOSRKKJSIKJ@D@GSLL9999<EBB?@@CB87677FSSSLSMJLSLNRKOLKC=0BCBBGIMJLNLMLSSSSNMSONMINHPJGF55557IJJMFCDHFFJKSIS3--0OISSQKLKRNLINLKJSOQSKSNLQJSIRJJISMPKNJSOMKKLPJLICLHSINSRNMJSLSSOIIQHHLSCF>/0;>GHLJKRSSSQMKMOJKSINKLJSLC==>=MLSJLNKLORSJGFE99999CEOHFHHFGJOLSJKJMMQIJJCCBB<==:32///<;;=@CC><;<>@CSLLSHJFHSMJKKIJISJGGEEGIIMMJSKMQLOMJKMISJHMSSMFE:::DDDDGKJSMKKSRJCABB>@HMIJMJOSMJKJGIJMPNJFDCB<;;:::GFFGED>33556<;E86610004CFKIGNJKKKMJIHPLIHJKLNL9999:GSKILLMMSMLKL@AAIHLIKLHQLMKGHJCGHPKHGEHINHKGJSLNKKKKNLOOJLSREFGBCD?<?@A@@CCIJJKILJGIJOIGFGFMJMSJRNPSLPOINMLJMKOKLLOHLJSSRSSSLKSNNIMSLLSOPLJLJLNNKIKNMOLMSSSLLSSSJKOSKQIHJGEHGSLOISSSSSKSKRKESNJSMSM>====>DECDEDA@?CB@HJICBADCKJMRMPMOPPQOOSNMSKSSSLJPNLSSMSQMLMSSLSKSSKSNILSSFFIKBCA;;;>?@;57JHFLKLRHOKJKDCCEEMMSMLKSPNKSFEDDEPSSPMMSOLSMSMPNNSNQSSJNPSMLLNPMSKSKKJKKIPLOSSRNG:88822169CGPMKLSJOSPPGJLRNSKSSSNSLNSOSLHIEEDFGHLSKSSKSSSPLIMHJJSSLKKKMNSSSMJRNRLMKSMSNMSLSKMLNOSKSMJIIKJRLJSMJSMSNSMNNKLIJSISIKSQSNSSOKLSSSLMI?SSSPKSPPKOPNSLNLPSSSJKISNSJLMSKSNQMNNKRMSNNSOSOOKMQSNRMSSOJPNLSSPMSKQSIMKMQSRSSLSSPOLSSSNKKSSOLQMJSMJLRIJMCFCBERSOSJLJONPSOOSPSLSSLNSROSMRKSMMOSKHGLRSSQRMNSKSSNNNNKMMLQQSPNSKKLRLSPNSSSRLMSSRSNQNOMSMLSLSLLRSSSSSMISOINQLOSSNKRSSNKLSSSSHSLKSNJQSSKKSJIJSOLSLQNMSRSKOLQMSSJOSLSSNJMIS
@16_45CNXP_3
AATCGCAATAATCGGGTTCATACGCGCATACTCACTGTGGCGATACTCGCATTCAGGTCCCTTCTTGCAGGTTAAAGGAGAAGCGAGAAAGTAAACGCAATCGGTGTTCCACTTCAAAGCATCTTCTTCAGCAGATGAAACAGTCTCTGATTGCTTCTTCTGCTCATGTTGCTGTTGCGGTTGAGTCGCAGGCGCAAACATTATTATTACTTGGAAATTTCTGAATCTCTCTTTCAAGTAGATCGCAAGGTTTCAGATCGAAACCCTAGGAAGATCGAAAATCACCGATTCAGAGAGAGTCCCGTGGAAGAAGAAGAATTAGGCCAAAAAGCTAGCATA
+
@?@?@IGJQSNKJGHIPMKKNJRKRQLMPKSSNKILNSKLLLHLJLLNIJHHJHGIJNKMNJSGGJHLKMDMJKSSKSSMLSPSKSFIGLNMHLLIJHIHIHKJILKCLMSPQPJKLPSJQKPMSPSLQSOJSIKIHILLLSSOLKJKSPPSLJSSNSSJHFEEDDGEHCCEQLLILPKIIKGHJHKMJJIIHJNHKIJJPMKSLMJOKJHFEDELKIKNMKKLJSNKJROJQKJLIILLIJLPGIHJGMSOOLNHNIIHGIGHQPJBBAEEEGFFEEGHIOOJHA;99942//.323;;971(*45545767:BGHIFBBEDEFEIGKQJGIFEFIML
@17_45CNXP_3
GGCAATGCAAGGGAAGCCATCGATAAAATAGTGAACATTGTAAATATTTTTGGAATGGAGATAGCCATTCCACCCATTTCATCAAGATAAACAAGCCTAATTCTATCATAACTCGTTCCTGCCAAGAAAAAAAGTGCAGCGCCAATAAATCCATGAGAAATTATTTGTAAAATAGCTCCATTAAGTCCAGGATCCGTTATAGAACTAATACCTATAATTATAAAACCCATATGAGATACAGAAGAATAGGCTATTCTCTTTTTTAAATTACGTTGACCGAGAGATGTTAAAGCTGCATAAATTATTTGGATTGTACCGACTACCAACAACCAAGGAGAAAACATAGAAATGACGTGGGGTAATAATTCCATATTGATTCGAACCAACCCATAGGCTCCCATTTTTAATAAGATTCCAGCGAGAAGCATACAGGTACTGTAATGTGCCTCACCGTGGGTGTCAGGTAACCAAGTATGTAAAGGTATAATCGGTAATTTGACGGCAAAAGCAATAAGAAGTCCAATATAAAATAGTATTTCAAGTGTAACAGGATAGGATTTATTAGCTAAGAGTTCTAAATTTAATGTTGGTTCGTTCGAACCATATAAACTTATACCTAAAACTCCTATTAATAAAAAAATAGAACTTCCTGCCGTGTACAAAATAAATTTTGTAGCCGAATACAGACGTTTCTTTCCACCCCACATGGATAAAAGTAGATAAACGGGAATTAATTCTAATTCCCACATGATGAAAAAAAGTAGAAGATCCCGAGAAGAAAATAATCCTATTTGACCGCTGTACATTGCTAACATCAGGAAATGAAAAAATCGGGAATCCCGAGTAACTGGAAAAGCCGCTAAAGTGGCTAAAGTAGTAATAAATCCCGTCAGTAAAATAGTTCCTATAGAAAGTCCATCTATTCCCATTCTCCAGTAAAAATCAAAAAAATCGATCCATTTATAATCTTCGGACAGTTGAATTAATGGATCGTCCATTTTAAAATTATAACAAAAAGCGTAGGTCGTTAGAAGAAGTTCTAAGATGCAAATGCATATAGTATACCATTTATTGACTTTATTTCCCCTATGCGGGAGAAATAACATTAATGAACCAGCAGATATTGGTAAAACAACAATTATTGTTAACCAAGGAAAATCATTCGTGGTAAAGACAAGATACACCAGGTCCAAAGAACGCGTACTCAAAAAAAATATATAAATAAAAAATTTTTAACTTTTTTGAGTACGAGTACTTGTCAATAAAAAAAATAAAATGTATTCCAAATTTATTCAAATGAGGTTTTCGGTAACGTATCAATAAGCTAGACCCATACTTCGAGTTG
+
ONSPMKSSOJJRQMOONMSSKNLSKSROMSIQKKOSLSQSLSSSSPSSMKLLPJLOPOOLSOJPQORSQRMMJNSOSSSMNMSIJOIPSKSSSSKKSIKOLPSSKOOSJKSSJNLLSNSMOKQNSSSCEGNSROSMONSSOKMRSSOOOSNLKLLLONSPLOSSNSSSQNSSRSNSLSNRKLSRMSSJMOSNSLMQSSNSKSLMSOSPLNSSQSRSOSSNLPSRMMPSSSKKLMSSSNNSMKSNPOONPMSSKSLNHDDC621::>><=?>5443333:;EDGHLNMNJMSMPSLNSPOSOKKK55555SNSSKJSMD@FFDGHOISA@@:9989;;999887643333124.../97999SIA@9956688SSQJJSKRKSPMRJKKIJKISMSLJJKHHLLMJRKSNSSLKKKJRNSEIJEFHICCAABEEHLMKSSLHHHIIIE@899:FFGHKIKQNHMJSQQJMSLMSKRLIMSPSSSJPHHJJHSNLLJKOSJLKGHJPISOSPSJNRLMNMSKSNMLLKPKPNRLIKHKMLMOSKLJFIKHHQOJLINJLNQMRSSKKMONSKLKQKNSOKKKMJJJLOOSGCDDDEFIGBCCCDJIIICDE?????LHFFEGMLIIIEEGEKLMLJHIKSSSKHSKKKSMPPIJSGHJJILNIISLSRSSONPSPNKHIK@@@@@@JHIIOOIOQSKIEJFFISA8KJIGMKIEIKLLQKQMNNPSMRSMPPQSNOSIQIGKGLKSMLSMSNNKGABDISSOOOEMPNORJGGC>ACHPQNSHPSOSQHHDCCBA?>@ABDDGHKHIGGLSPKKMISHHKHMGJMJEBEOSKJKCMKILSLIH.....<=>555PKKMLBBBEEIMMSLRJSNSSNPNJSKSLSOLSKMLJIILLJJJQJSJNISLJRQJIHHGGHIIKIJJSLSRSJSKNSMSMLONIGICPPJHCFFSNSOSGDBCCGLOSSMOPMSLMSHMRMNMSRJJJMOLLJMIJIIKNOJL<<FAPMMKIII?52210/+3=>BCIHHQIKHKIIPKJOMKMKIKSLMHJHMSKIOJLLPMPSOSPMSMSLILLMOSMRSSSSLNSSSKMKMIKRKNIKLSMSKHNIJKSSMPJOHKLIMSSNJIKJSSNMOLKLNSMSQPOKIHMKLLKMJPSKNMJKNSRMJJFSOKNONQLNQHONLHACCCBDSJMJLKIJPIDIBNSJHGEHFGGFEGDHJSSQKIGIGJFJIILFKJIIKLSMPLLFGGSSS41000331121236:>=>>>>?EJQJJKGBGKNKIGFEFKGLGHHJLSMJGGGFIIGIDDEGJMEDCBDGEDFEEEFGFFFCA<99987044-,,**,,,,*
@18_45CNXP_3
AATCGCAATAATCGGGTTCATTGATATTCCTAGTATAGTAGATGCTATCACACATACAATCATACTCAATTCGATGGAATTGTTTGATCTTAAAGGGGATATTCTATAATTTCGCATGTGAGGGGTTATTTCTTGGTTTCGTCCAGTCATTAATAACTTGATTATTTTTAGATAATAGTAGATAGAAAGAACGCTCGTAAGGAGTCCTATTGAAACCAAGAAATATAGGCCTGCCTGCCATCCACACCAGAATAAATAGAGTTTTCCAAAAAAACCTGCTAGTGGAGGAAGACCTCCTAGGGATAAGAGACATAGAGCTAAAGAGAGAGCCAAAAAAGGATCTTTTGTGTATAATCCTGCATAATCTCGAATGTTATCAGTTCCGGTACGTAGACCAAATAATATAATGCAAGCAAAAGTTCCTAGATTCATGGCGATATAGAACAGCATATAAGTTATCATGCTCGCATATCCACCATTTGAGTCTCCAACAATTATTCCAATAATTACATATCCGATTTGACCTATGGACGAATATGCAAGCATACGTTTCATGCTTGTTTGAGTAATAGCAATGAGATTCCCGAATATCATGCTAAGAATAGCTCAGGATTTCCAGAAGAAGAATTAGGCCAAAAATACGTACGA
+
DDEHKJGSNNJQJIMIKRLKHJKJSKLMSOOSMMLSPMJIQKHISMSSNSJKQLOONOONSJSKIJLKOMRNPJSJSSSOSLOILNJLHSGECEJOMLLOKOPQSPSLOKKMOKPLOINJKMNSJMKLSJOLSROKJKPKIJJMDBDCCSMOOJNKQOOJKMJSOJJSMHGEEFFSMIMIJISJJHJIJMOKMSSLJMNLNNJOLPSKKJSGJJSMKHNSMSNPOPNLMLONMSOSJSMGSLIQSRSMLMNISKLSSSLLKIJSQSJAB@BSSSSNLSISMORRLOJKSSLQSLKPHOMRKOSPEJKIJSJOJMQOLLKKSSPSKPKJNHOSPJSSOSQNRPJOSSJRLMSPNNSLONSPKPLSKQKLSSMNNQSSSQSOJHSSSONQSRSJNIOKPLKMSPJSKSNLNJIHPPIJSILSLJOKIIJSQSLLRSSNLSLPMKQKLKSSOLSJLKSSSSSPJSQQONJSSLQSNQOSSKSSLOPSSOSSNOSSKISPMRSQOLLMSKRGNQSSLSSKOMRJ>66GMPOJJNMHFEGFILMKLJLJJIILHJNMKJLMLJKSRSSLKJKNSMKIRIPHNPINSKKGHDDIJKONKOILPBBBA@=:8.,((())BDMBLJHJLKLLJQRKIHHFGECOEJKSLHHKFEEF
@19_45CNXP_3
ATGCTAGCTTTTTGGCCTAATTCTTCTTCTGATGATCGATTTAACCTCTGATCAAAAAGATATACCTTGGTTATATTTCATCTCTTCAACAAGTTTCGTAATGAGCATAACGGCCCTATTGTTCCGATGGAGAGAAGAACCTATGATTAGCTTTTCAGGAAATTTCCAAACGAACAATTTCAACGAAATCTTTCAATTTCTTATTTTACTATGTTCAACTCTCTGTATTCCTCTATCCGTAGAGTACATTGAATGTACAGAAATGGCTATAACAGAGTTTCTGTTATTCATATTAACAGCTACTCTAGGAGGAATGTTTTTATGTGGTGCTAACGATTTAATAACTATCTTTGTAGCTCTAGAATGTTTCAGTTTATGCTCCTACCTATTATCTGGATATACCAAGAAAGATATACGATCTAATGAGGCTACTATGAAATATTTACTCATGGGTGGGGCAAGCTCTTCTATTCTGGTTTATGGTTTCTCTTGGCTATATGGTTCATCCGGGGGAGAGATTGAGCTTCAAGAAATAGTGAATGGTCTTATCAATACACAAATGTATAACTCCCCAGGAATTTCAATTGCGCTTATATTCATCACTGTAGGAATTGGGTTCAAGCTTTCCCTAGCCCCTTTTCATCAATGGACTCCTGACGTATACGAAGGATCTCCCACTCCAGTCGTTGCTTTTCTTTCTGTTACTTCGAAAGTAGCTGCTTTAGCTTTAGCCACTCGAATTTTCGATATTCCTTTTTATTTCTTATCAAATGAATGGCATTTTCTTCTGGAAATCCTAGCTATTCTTAGCATGATATTCGGGAATCTCATTGCTATTACTCAAACAAGCATGAAACGTATGCTTGCATATTCGTCCATAGGTCAAATCGGATATGTAATTATTGGAATAATTGTTGGAGACTCAAATGGTGGATATGCGAGCATGATAACTTATATGCTGTTCTATATCGCCATGAATCTAGGAACTTTTGCTTGCATTATATTATTTGGTCTACGTACCGGAACTGATAACATTCGAGATTATGCAGGATTATACACAAAAGATCCTTTTTGGCTCTCTCTTTAGCTCTATGTCTCTTATCCCTAGGAGGTCTTCCTCCACTAGCAGGTTTTTTTGGAAAACTCTATTTATTCTGGTGTGGATGGCAGGCAGGCCTATATTTCTTGGTTTCAATAGGACTCCTTACGAGCGTTCTTTCTATCTACTATTATCTAAAAATAATCAAGTTATTAATGACTGGACGAAACCAAGAAATAACCCCTCACATGCGAAATTATAGAATATCCCCTTTAAGATCAAACAATTCCATCGAATTGAGTATGATTGTATGTGTGATAGCATCTACTATACTAGGAATATCAATGAACCCGATTATTGCGATTA
+
IJJJNIOIFD???:<<<>@@@IJIKOQKJIQMNKNSIHMIJSSJSSHSNHFIFEMHPOSPNMLPQOMLJPSQSSKONHIHKIJMSJSIJRPLKSMSKJMSKSOOPSMIILNSSJMNJNLNQSLSILMNKNSNNONLLSSOSSMJOOJPSNJFB?=/.../?@KLMEKCDSGFMJHKLKJSHKPNJHGMSOJQKHJOSKMSMKISKKNSSSSNLNKSKIJJSSKHGGFIJJJMJPBCCKOGSSLIRNSSMMBBABBOJJCAABSJKKJEJIHKIKIHIILMKMISJFIMHHI877778OSIHFGGIJDFGHD<9;;----0LIIILKHIKNQKFGFBHHKSSSIKNSJRPINLQJNHMSLPPSGKHKHSMSPNSMNSKG7===IKMJJMSSSLKSNSSMMSOIOLISPSPKNSMKLIHFFGJJPHSMKGGIIIIGFJJSJSRSKLJJHHKNMSSQROSKLISQNSKNHIFHKJJLJSJKLKLKSMOMSOKIHIKMHMJLOMJGJKLOJGE:FFJJIMLMOLIILGHG:8667RKKJLJJKJSNKJLHJLSIHHHGFEFDCOKOSKJIHJG><7-)6DHIJJSKSHSISIHIHFBBIMNHJHHFJHHGIFEFGHHJMMNJJHKMIFH@;FF2AACJKJMKPLDIHGFFEIGGDEFFGGHEEDDBDDDDJKOLKFECEDCEIJPJGFDCDCDJGHGKIMHGEONOKHHIIIKJNKRKJOHHOSOSSMLKKOLJJNJSIQJSKIHSSONJMIHHLKIJKRSLOSSKLIP>GFIHHI@DH@4243/)(''(-,-4?BISNIKHEFGHIJNPMIHFSLLMMLSSNMKQKOSOFGB33-++*+,.*()'&'03EGGOISJJOLJHKGIHOSJRMJNJMOSMMJLNNJSIOKNHLMISJJILQOJKJKHKNPLOMPOLILSOKPJSIOJLLIJSLOLOIJINSMSJJIHJILSJSPSMMLIMQNPJINKIIOMJKKILSKGKGGJJKOMGMJHIGHHSSNJMPSOLSSLLKRIJNQSOIPMKKSPLHNNGHHHMSQSKSMSLSSMQSSMNLLPOMGJGIJLKKQIPGFJJKJSIMFF83@=56667888862,*--JLHKJKIKSSNPIMFSG;777DKIJMKQPSSOSIRLSKSNOMSILMSSSLFHKMQMSOPMSNQLJSLSQPSISNOSMHHMSNSMNKOMNPQMJMPJBF;556:=?ABAACBBBGHPMLINMOQJIILIJSJOISLJLMSSLLSLJRISJPSSSSNHNJKKQLJSNLRSJLQNJHLH;:999>?AFRKMSKOGSKIOGKFJSMLNJJLMNRKLGJJIOJQKSLSSICCKNJHIJJLGIPJJHFFFD@AABHFDDDEEFKHILQIONSJISHIKJSKCCBAACDEDHKMJJIKJHLIONIHIJHFFFIIHOJKJGHGGH
@20_45CNXP_3
GGCAATGCAAGGGAAGCCATCGATAAAATAGTGAACATTGTAAATATTTTTGGAATGGAGATAGCCATTCCACCCATTTCATCAAGATAAACAAGCCTAATTCTATCATAACTCGTTCCTGCCAAGAAAAAAAGTGCAGCGCCAATAAATCCATGAGAAATTATTTGTAAAATAGCTCCATTAAGTCCGAGGATCCGTTATAGAACTAATACCTATAATTATAAAACCCATATGAGAAATGCACAGAAGAATAGGCTATTCTCTTTTTAAATTACGTTGACCGAGAGATGTTAAAGCTGCATAAATTATTTGGATTGTACCGACTACCAACAACCAAGGAGAAAACATAGAATGAGCGTGGGGTAATAATTCCATATTGATTCGAACCAACCCATAGGCTCCCATTTTTAATAAGATTCCAGCGAGAAGCATACAGGTACTGTAATGTGCCTCACCGTGGGTGTCAGGTAACCAAGTATGTAAAGGTATAATCGGTAATTTGACGGCAAAAGCAATAAGAAATCCAATATAAAATAGTATTTCAAGTGTAACAGGATAGGATTTATTAGCTAAGAGTTCTAAATTTAATGTTGGTTCGTTCGAAGCATTAAACTTATACCTAAAACTCCTATTAATAAAAAAATAGAACTTCCTGCCGTGTACAAAATAAATTTTGTAGCCGAATACAGACGTTTCTTTCCACCCCACATGGATAAAAGTAGATAAACGGGAATTAATTCTAATTCCCACATGATGAAAAAAAGTAGAAGATCCCGAGAAGAAAATAATCCTATTTGACCGCTGTACATTGCTAACATCAGGAAATGAAAAAATCGGGAATCCCGAGTAACTGGAAAAGCCGCTAAAGTGGCTAAAGTAGTAATAAATCCCGTCAGTAAAATAGTTCCTATAGAAAGTCCATCTATTCCCATTCTCCAGTAAAAATCAAAAAAATCGATCCATTTATAATCTTCGGACAGTTGAATTAATCGATAGTCCATTTAAAATTATAACAAAAAGCGTAGGTCGTTAGAAGAAGTTCTAAGATGCAAATGCATATAGTATACCATTTATTGACTTTATTTCCCCTATGCGGGAGAAATAACATTAATGAACCAGCAGATATTGGAAAAACAACAATTATTGTTAACCAAGGAAAATCATTCGTGGTAAAGACAAGATACACCAGGTCCAAAGAACGCGTACTCAAAAAAAATATATAAATAAAAAATTTTTAACTTTTTTGAGTACGAGTACTTGTCAATAAATGGTATACTATATGCATTTGCATCTTAGAACTTCTTCTAACGACCTACGCTTTTTGTTATAATTTTAAAATGGACAATCCATTAATTAGAATATCCCGAAGATTATAAATGGATCGATTTTTTTGATTTTTACTGGAGAATGGGAATAGATGGACTTTCTATCAGGAACTATTTTACTGACGGGATTTATTACTACTTTAGCCACTTTAGCGGCTTTTCCAGTTACTCAGGGATTCCCGATTTTTTCATTTCCTGATGTTAGCAATGTACAGCGGTCAAATGATCGGGATCTTCTACTTTTTTTCATCATGTGGGAATTAGAATTAATTCCCGTTTATCTACTTTTATCCATGTGGGGTGGAAAGAAACGTCTGTATTCGGCTACAAAATTTATTTTGTACACGGCAGGAAGTTCTATTTTTTTATTAATAGGAGTTTTAGGTATAAGTTTATATGGTTCGAACGAACCAAACTTAGAACTCTTAGCTAATAAATCCTATCCTGTTACACTTGAAATACTATTTTATATTGGATTTCTTATTGCTTTTGCCGTCAAATTACCGATTATACCTTTACATACTTGGTTACCTGACACCCACGGTGAGGCACATTACAGTACCTGTATGCTTCTCGCTGGAATCTTTTAAAAATGGGAGCCTATGGGTTGGTTCGAATCAATATGGAATTATTACCCCACGCTCATTCTATGTTTTCTCCTTGGTTGTTGGTAGTCGGTACAATCCAAATAATTTATGCAGCTTTAATATCTCTCAGTCAACGTAATTTCAAAAAAAGAGAATAGCCTATTCTTCTGTATCTCATATGGGTTTTATAATTATAGGTATTAGTTCTATAACGGATACTGGACTTAATGGAGCTATTTTACAAATAATTTCTCATGGATTTATTGGCGCTGCACTTTTTTCTTTGGCAGGAACGAGTTATGATAGAATTAGGCTTGTTTATCTTGATGAAATGGGTGGAATGGCTATCTCCATTCCAAAAATATTTACAATGTTCACTATTTTTATCGATGGCTTCCCTTGCATTGCCA
+
MSPRQQOKKMSMSLPKJLOSMJGJHHLOKNMKOSSPMSSSSOSQLNDSMSNMEJNSNLSJJSOKSOLRJHE=>@AAFNEACEDRHLOSMSLLPSQKJROPONLOJSMNOPRNSJMMFLMPNSMMRHF<6CCCFFHFIGNSKKMMSPOSMKMIOSJSSSSPNSRORPSKKSMSPQSQLKJCEID=<<87.,,,,-.../00<B@BBGFIIEPLOSKMCCCCDF@?@AEHPJMGEB@>3200../.--/111ADEHMIJGIMNLMS>GLMHPSPNNLMSLPSIHMKLSKKSNSLQNSSORSOSSNOSSSPKJSSSSLSJLSSNLNSSRLOLNJJHLJ=793;@HJKSFLSNNSNMLHJKLKKHILSJLQMNOLBBAABRKHGIMLEEECELIEGFGGELSFFDDEBBFHQMJHKJLLIHIEFCCJ>?5222EDEIHIHGHILJKMKPMMIHJHIKKINGFFEDEFGJHGGGKJMJLHIHFFFGIGKJLGFEDDDDEDDEEIJLKIEBA@AEJISJKSKNJHHLOSJIFFEFEEFGIIHMKFHGNKMGFGEEFFEGFEFEFGDDDFFMSSIHHFEGFEHHJLKQSJSKLGFIKPNAAA@+++++(''&%&&%&(*57:88<=IIHFHHHSKJLKLMLKSLID5LSSRJNPIHJJKJMOONLKJOKIJHKOMJSLSLSSSSKKLQLKPSQPOILSSLJSKOPMHIOLPSMJMJMJKKGKMSKLLKQMKQIJRNHKLOSNLKSNJHHMHQIKSISMMLQPLLGEGMSSNGDEHSNNSPKLHPHKPNKQPPSOSMSJSSJOSMSSJJKSKPMLMNJLKLNNHKMNIKOMLMKLJFLSSLNKLEKKSSLLSGIIKINJNOIKSNNJSJJKKJIKIMJLSSMSEMKDCBCEPKSOOJPGFIIHKKIHHJHNHLFLLJLPKLMKLMJINHNLJQLJ;JN=JSMOPSLKLIGISLSJGEIISSSMLLJNSSJSKSSJOONJKJJKIJHISLLIIHSJKSS.----.../89?A2CHOSPPMNKIFSHRSSOHHEFFGFEFEFHMKGONQMRKSMJJLMKILLJPKNKJIHJHJHHHMGGGJOOSPLSHIIJHSSA=DJJAKINSMJHGIIIJNPLSPJSKJLEFGIHKKHHHFHHGSNNFSSSIMLGHIHJIIKJIKNLJIJGJHHHJJKHHPJIHFEEEEIINMSSFDEEEDFIGKLSLLKPJKIMHHKIJEGGLJGEF@GFSSMNLHKIFGGHELHPJIND@AHIFLFGISMPHHHJHRCBAAAEEEEHGGIIGLSJKHHFIGHIINHKJLGLHLIOLJGHG<=IJJKIHKOKIHHFDCDEGGE?>>>@AC@??>?87768*)&&&&'))*(((''''&$%%&&%%%%%(&&%%'/01?>:;BCHEDFGLDB@?=@CC>:75557<==>A@>>>>;97666665-,,,+))+01/22215544;:<:888:;AB@==/...ADDDGIGGKGEFEA<=FFGE;==),,,0034:<88.---,,+-++,,*-1169*'''(?NSJFCDEBGBBEEB?@CCEFDCDCCB>?;;;<<;:82('''*+./9;::::;>;<;=FPH?>>>FEGHFKOLMKC:999@CDHIK@AF@AGEDF@???AJHB;IFMJGIFEHKFGHPGCJHKJLKFOGFDDABBA@@@@CFDFGJHMG@>>>>=@>>>;:999;==?CCBA@@@@DFENLGGGEEFDFHEHFHGJKJFFEFCA@?>@@EDC=;::9....)))))25777987====ACDCCEGCDFFHHFFFFFEHGIEGD?===:878>?@>>?>>??@BFFHLJMJNJIKNPF:::9;KNSKEA?@@DGMMSCHFB@@>=?@?=<;0()22,++++3BDELGHDDG????=>=>>?BEBB@BBAAACBDAECCCBBA@=>>><:74320//.-+*(&(',3<==<=>CGECCBC@BCDGDBEF@44344<;<<<@ADEGFCBA?><;:6443399;<9;;::=>CDCGHIGIFGKFEHHEHFCBDDB@CCC?>===;9999999:<>=>=>>==:53*(((().-)'''(566:?@A@A)((()CEA>476955;<;<=<<98;667AADCFEFFHFGGBDGKHGRIJJKHIFGJGGHHIHHLGGFEAA@>>==>>;85420/../%%&&((((*/.*>>>?<BB@=<;:100.++*(('()*+/00///02022;=C?>=/'(CDEB?=<444345677769:::;@CDFCECDC@=A?@A@>?=;;53+))(()))/03;<>A@A>>01@<=;>?=@@<:::7:>?>>AA)((((-5988899344<====;:50923EGEDED>
@21_45CNXP_3
CGTACGTCTGGCCTAATTCTTCTTCTGGAAATCCTAGCTATTCTTAGCATGATATTCGGGAATCTCATTGCTATTACTCAAACAAGCATGAAACGTATGCTTGCATATTCGTCCATAGGTCAAATCGGATATGTAATTATTGGAATAATTGTTGGAGACTCAAATGGTGGATATGCGAGCATGATAACTTATATGCTGTTCTATATCGCCATGAATCTAGGAACTTTTGCTTGCATTATATTATTTGGTCTACGTACCGGAACTGATAACATTCGAGATTATGCAGGATTATACACAAAAGATCCTTTTTTGGCTCTCTCTTTAGCTCTATGTCTCTTATCCCTAGGAGGTCTTCCTCCACTAGCAGGTTTTTTTGGAAAACTCTATTTATTCTGGTGTGGATGGCAGGCAGGCCTATATTTCTTGGTTTCAATAGGACTCCTTACGAGCGTTCTTTCTATCTACTATTATCTAAAAATAATCAAGTTATTAATGACTGGACGAAACCAAGAAATAACCCCTCACATGCGAAATTATAGAATATCCCCTTTAAGATCAAACAATTCCATCGAATTGAGTATGATTGTATGTGTGATAGCATCTACTATACTAGGAATATCAATGAACCCGATTATTGCGATTA
+
:99899:,,,,,FHIKSHKKKOLSOKHILILNHGGOJMSQSNOOROSLGLIJKNSRLIMMHKSPOQJNSSKSLNKJNHOKPJPKSJMKPKSSSOQLJILJOKIOGNHJHDCDDEMLJLKSMQKJLIKONKLMKIISQLLKNSNNSNLJSJKSSMNQKRRJLLNSLKPIMLSNIILIHJMSSSKNIKKNLJNNMMMSMNJOOSLSLJNMHJGILISIJNHJJMKCJMIPKNSSSSSMSKPSHMKIOSOSSNLJSSOHPHDDGJOKKSJLNSMPLNMSMKLKOJOJNJOKJPIHLKOJIIJJNOSLIKOJLSSOLSSSPNHHG:5556GGRHKHIJMJEFFDESGE+++JHJNNMILLSQSSOSPLOHGE<;@?KNSLIKKLNJLIGHFISHLMLJHMOLKPJPMNISKMIMJQLSISMSNNKOMKSJPNKSNSNKLMIIHLMHNSJGFEHGISJINLS@IISJMPNISSNOSKSMSMKOSORPNSOPPSHLKIKLLNJLLLMQLJSJSSSSPKSSJMJSMSLSLIJKOJMISJNSNSMLLRPSNOLNSMMM>9:PMMJJLLLIMSJJKMMHHJHGIEFEEDFEJMKKJKSPKLOKIHIJJLNKIJKHJHKMGIKKOJHKJLMJLILQJHJIHIIKKNJJFFFEG
@22_45CNXP_3
ATGCTAGCAACAACTCGAAGATACAACATAATTAAAAAAGAGAATAGCCTATTCTTCTGTATCTCATATGGGTTTTATAATTATAGGTATTAGTTCTATAACGGATCCTGGACTTAATGGAGCTATTTTACAAATAATTTCTCATGGATTTATTGGCGCTACACTTTTTTTCTTGGCAGGAACGAGTTATGATAGAATTAGGCTTGTTTATCTTGATGAAATGGGTGGAATGGCTATCTCCATTCCAAAAATATTTTTCAATGTTCACTATTTTATCAAGATAAACAAGCCTAATTCTATCATAACTCGTTCCTGCCAAGAAAAAAAGTGTAGCGCCAATAAATGCATGAGAAATTATTTGTAAAATAGCTCCATTAAGTCCAGAATCAGTTATGAACTAATACCTATAATTATAAAACCCATATGAGATACAGAAGAATAGGCTATTCTCTTTTTTAAATTACGTTGACTTCGAGTTGTTAGCATA
+
OSJSLHCGIHGDCCA7533221,(''')*))*+)*-.879-100/..../1A?88845555><=666778DEJNJRJOKLJSJHLSSPQNKNIMLJSFE><80.(*++++,4====>LLKKLSSKSMNNOSJIIDSKOKMKSLRSLRSMNSSSHNLRSSSMKKKIOEISLJKKG@?@76/...-1113CHOKSHKINSKJQNILLLNSRGIFIFIGIJSSSN;;;;<9;;6451121122339A,***,@@@<:.,'&&&&'*1@>?@IIJIIPNSDAFHLGCFSJORKLSLJSHKKLCBABDIEFED>FGHLQJOHGJKC<50/655433234665---,+0/'''''555<BDDC@BBABBEDIILECC?>89=64320.)((&&$$$$%'3****8;<=@BBDDCB@A=>@;:;;<@6++..+-+***)&&%&.2?<<>CACDFGFE?>::9HHG?957>>???@CHFB=<<==;<540000//
@23_45CNXP_3
GGCAATGCAAGGGAAGCCATCGATAAAATAGTGAACATTGTAAATATTTTGGAATGGAGATAGCCATTCCACCCATTTCATCAAGATAAACAAGCCTAATTCTATCATAACTCGTTCCTGCCAAGAAAAAAAGTGCAGCGCCAATAAATCCATGAGAAATTATTTGTAAAATAGCTCCATTAAGTCCAGGATCCGTTATAGAACTAATACCTATAATTATAAAACCCATATGAGATACAGAAGAATAGGCTATTCTCTTTTTTAAATTACGTTGACCGAGAGATGTTAAAGCTGCATAAATTATTTGGATTGTACCGACTACCAACAACCAAGGAGAAAACATAGAATGAGCGTGGGGTAATAATTCCATATTGATTCGAACCAACCCATAGGCTCCCATTTTAATAAGATTCCAGCGAGAAGCATACAGGTACTGTAATGTGCCTCACCGTGGGTGTCAGGTAACCAAGTATGTAAAGGTATAATCGGTGGCTTCCCTTGCATTGCCA
+
FHLJONNNOPIOLHNLMKPOHKMIKJII?LJNMNLRJSQKS<<;;:1/--*)'''+-++++,2HGILSMSMSIPJLQSPSQHPSOJLKMSOSSKIPKJLOSMMMSILQNLLQLGIJJOORSSNKOSCKMFSSNROJRLNNPKKJMLNLMNPMLNLJMSOSRPOSKSSLPNMMOLISSSOJSKONQSOKJMOQKSNIMRJKSSPQMLJQNLMJRSLSSLSIKSGJPLJLSOLNNIPSNSK>KNONLLKJSMOSKSPONN?B@@AABKSNKJPMIMLSONJJLSOSMLKNSSLQPOSNSPMSPKPJIMPOSMOSPKKMOKSLMKKKKPLLLPKJSBM5@C@,+++++++3++,///0FDC@DLKMIHSKSLSOMMINSSRMSQSKSPSJMSSLSLLMRILFH@=9777LSSROSLMMNJSNMMSQJLJLQLSPSNSNMSISJLNQSOIJJQKSQMSJSKIKGJHKMMKSJHGGGIDC===LLKGLILJBAAAALHMSNSOKKNSRSJISOR
@24_45CNXP_3
AATCGCAATAATCGGGTTCATGCTAAGATAGAGCCTTGTCCCCCCGCAGGATTGATATGGGGTGTTTTCGATTTCAGATTACCGATGATTCACGACGCTTATGACGAAGAAAAAAGCACATAAACCTGGTTCAGCGACCATCGCGCTTAACAAGCGCGCCCGTCACGAATACTTTATCGAAGAAGAATTAGGCCAAAAATACGTACGA
+
IRSKMIIGHJSPKLLKJKMMHJKJIKHJSILLKIHSNHHGOAFGJGIGNHKPLLIOKHELEMSSNKQJIGFEGJ?GGGEGCMH:::::SKIKNSLLMNPLOSLKQHKIMKSKRKLSSDDDCDKGIFD=<=@DEEDFHHKKIPLLOLLLKHMHILJJG>>>9889;=<<=BA;;;<9;EDLJPONMMGJJHHDKC2222>AABACCGFI
@25_45CNXP_3
GGCAATGCGAGGGAGACCATCAGATAAATAGTGAACATTGTAAATATTTTTGGAATGGAGATAGCCATTCCACCCATTTCATCAAGATAAACAAGCCTAATTCTATCATAACCGTTCCTGCCAAGAAAAAAAGTGCAGCGCCAATAAATCCATGAGAAATTATTTGTAAAATAGCTCCATTAAGTCCAGGATCCGTTATAGAACTAATACCTATAATTATAAAACCCATATGAGATACAGAAGAATAGGCTATTCTCTTTTTTAAATTACGTTGACCGAGAGATGTAAAGCTGCATAAATTATTTGGATTGTACCGACTACCAACAACCAAGGAGAAAACATAGAATGAGCGTGGGGTAATAATTCCATATTGATTCGAACCAACCCATAGGCTCCCATTTTTAATAAGATTCCAGCGAGAAGCATACAGGTACTGTAATGTGCCTCACCGTGGGTGTCAGGTAACCAAGTATGTAAAGGTATGATCGGTAATTTGACGGCAAAAGCAATAAGAAATCCAATATAAAATAGTATTTCAAGTGTAACAGGATAGGATTTATTAGCTAAGAGTTCTAAATTTAATGTTGGTTCGTTCGAACCATATAAACTTATACCTAAAACTCCTATTAATAAAAAAATAGAACTTCCTGCCGTGTACAAAATAAATTTTGTAGCCGAATACAGACGTTTCTTTCCACCCCACATGGATAAAAGTAGATAAACGGGAATTAATTCTAATTCCCACATGATGAAAAAAAGTAGAAGATCCCGAGAAGAAAATAATCCTATTTGACCGCTGTACATTGCTAACATCAGGAAATGAAAAAATCGGGAATCCCGAGTAACTGGAAAAGCCGCTAAAGTGGCTAAAGTAGTAATAAATCCCGTCAGTAAAATAGTTCCTATAGAAAGTCCATCTATTCCCATTCTCCAGTAAAAATCAAAAAAATCGATCCATTTATAATCTTCGGACAGTTGAATTAATGGATCGTCCATTTTAAAATTATAACAAAAAGCGTAGGTCGTTAGAAGAAGTTCTAAGATGCAAATGCATATAGTATACCATTTATTGACTTTATTTCCCCTATGCGGGAGAAATAACATTAATGAACCAGCAGATATTGGAAAAACAACAATTATTGTTAACCAAGGAAAATCATTCGTGGTAAAGACAAGATACACCAGGTCCAAAGAACGCGTACTCAAAAAAAATATATAAATAAAAAATTTTTAACTTTTTTGAGTACGAGTACTTGTCAATAAAAAAAATAAAATGTATTCCAAATTTATTCAAATGAGGTTTTCGGTAACGTATCAATAAGCTAGACCCATACTTCGAGTTGTTTACGTACGA
+
5<@65557+***,+--++,-,++*+,-.+*)))048DFFDFFLIKRFJDLSEGDFLISSSMSSJSLSNLNOK@DD;980*)*+-;<<A@ADIKSHDCAAFCA98885/****,++)&'.//2447>98@A@=8621/.----,.35:=?<<666@;DFIHGBBEFA?)))BIILJMKHFGIOSSSLSMMJNNPSSLLJOORHOOKMLLOSSSSRSLSSSMOPLNSLLLSMSMSSSSSMNSNSNLPSKSOSLHLI++*)**/066>IJJJSJSKOMSJMSIGQFOO6+++GSQSLJJNSSKNNSSMLSSSKLPJOQKSSNSLPSSOPNSPOSHSPPKJSKSNMPRLMLJSSPOSJOPSIIKJLSKSSKNOOQQLNSSKQLSNLSSLSMPSHQQSMGJH@CILSLLSQKSGLPOLIDCRLSSQSQSOSMMOSKOMLSLMSNOMJKQ>>../BPMPSNKMSONSMLSSPPMKOPLLMNINSQQJPJMRSLJHSLSLNRMSPKSKSNSSQSRJSJNSMNSSQORLSMPOMSSSSNNKMLLJOSKMLKKOJKORSMSMNMJSOSMSMMPSHJMNJOJSKKNNNSSMINMSOSLKLQJSSJNPLMOSMMSMILOKQKSNNLLISHSMQKSHMSSSMNISSHSSSSJGIJLJMKIMISKIIGHHSEJSLONKHMNKLRHHCCC>=<:..-,,///2734=3++?@FHHHSJLHGLIJJPLMSLKNOLKKOPIFSSHSSMMIKSHJJSLIKJIKIPJOJHEDFSSSRMIHIGKLJDHE:IIQMLKHJLFNOKOSSINKMJISJIHJHLSISLLKLJLSIOSKMJNSMIKHIFSOJJGGJFILLJKJLLJNJKKSIHHKKLQOSHHHFHLJJRNSLLIJGGSGIHHMNIKJNILGFIHHMHLIHIKMISMIISROJJHJJJJHSJKJKMSSKGKFHSLKKMIJJENJHKJFCDDLSSSJIILSHSHIPKMKQOJJIMHJLJIJIJLLNKIKJJHJKJJILMJKGJHJLFJKHNQMILQLHJGMMOSLSHJIJGGJFGGJNKMLMKQMOSRSJJKQSKOHKSJMLINHILSLSKLKOPSLSIMNHMJSRSNLQJKHKGJGLKNSPQNILKJSRLNQRJIKNKILLHHGFGHLMNIIQLMOKLPKMMQJKLNLSLJRSJSSSSJJSOQKSNQQNMKIHOHNSKSKJMIKGGIIGIHIJGIGEFGHHLHFGFFHIHHGFIMSSOSOJJFFGIHGIGLJMJISSSLKGHHHMSSOSSMHP@???@DDFEFGEEECEDDEDJOJADHMSLSLPPLILKISKOJNLIOJMJOJKJJHSJSGHNHHNPOMJISIJSPLJJLJIKJIPLIIOKIKLGGIJOMSJHHIHKED
@26_45CNXP_3
GTTCCAGATGGAGAGAAGAACCTATGATTAGCTTTTCAGGAAATTTCCAAACGAACAATTTCAACGAAATCTTTCAATTTCTTATTTTACTATGTTCAACTCTCTGTATTCCTCTATCCGTAGAGTACATTGAATGTACAGAAATGGCTATAACAGAGTTTCTGTTATTCATATTAACAGCTACTCTAGGAGGAATGTTTTTATGTGGTGCTAACGATTTAATAACTATCTTTGTAGCTCTAGAATGTTTCAGTTTATGCTTTTGTCCTTGTATTATCTGGATATACCAAGAAAGATATACGATCTAATGAGGCTACTATGAAATATTTACTCATGGGTGGGGCAAGCTCTTCTATTCTGGTTTATGGTTTCTCTTGGCTATATGGTTCATCCGGGGGAGAGATTGAGCTTCAAGAAATAGTGAATGGTCTTATCAATACACAAATGTATTAACTCCCCAGGAATTTCAATTGCGCTTATATTCATTACTGTAGGAATTGGGTTTAAGCTTTCCTAGCCCCTTTTCATCAATGGACTCCTGACGTATACGAAGGATCTCCCACTCCAGTCGTTGCTTTTCTTTCTGTTACTTCGAAAGTAGCTGCTTTAGCTTTAGCCACTCGAATTTTCGATATTCCTTTTTATTTCTTATCAAATGAATGGCATCTTCTTCTGGAAATCCTAGCTATTCTTAGCATGATATTCGGGAATCTCATTGCTATTACTCAAACAAGCATGAAACGTATGCTTGCATATTCGTCCATAGGTCAAATCGGATATGTAATTATTGGAATAATTGTTGGAGACTCAAATGGTGGATATGCGAGCATGATAACTTATATGCTGTTCTATATCGCCATGAATCTAGGAACTTTTGCTTGCATTATATTATTTGGTCTACGTACCGGAACTGATAACATTCGAGATTATGCAGGATTATACACAAAAGATCCTTTTTTGGCTCTCTCTTTAGCTCTATGTCTCTTATCCCTAGGAGGTCTTCCTCCACTAGCAGGTTTTTTTGGAAAACTCTATTTATTCTGGTGTGGATGGCAGGCAGGCCTATATTTCTTGGTTTCAATAGGACTCCTTACGAGCGTTCTTTCTATCTACTATTATCTAAAAATAATCAAGTTATTAATGACTGGACGAAACCAAGAAATAACCCCTCACATGCGAAATTATAGAATATCCCCTTTAAGATCAAACAATTCCATCGAATTGAGTATGATTGTATGTGTGATAGCATCTACTATACTAGGAATAAATAGAGTTTTCCAAAAAAACCTGCTAGTGGAGGAAGACCTCCTAGGGATAAGAGACATGAGCTAAAGAGAGAGCCAAAAAAGGATCTTTTCTGTATAATCCTGCATAATCTCGAATGTTATCAGTTCCGGTACGTAGACCAAATTAATGCAAGCAAAAGTTCCTAGATTCATGGCGATATAGAACAGCATATAAGTTATCATGCTCGCATATCCACCATTTGAGTCTCCAACAATTATTCCAATAATTACATATCCAGTAGGACGAATATGCAAGCATACGTTTCATGCTTGTTTGAGTAATAGCAATGAGATTCCCGAATATCATGCTAAGAATAGCTAGGATTTCCAGAAAGAGAATGCCATTCATTTGATAAGAAATAAAAAGGAATATCGAAAATTCGAGTGGCTAAAGACTAAAGCAGCTACTTTCGAAGTAACAGAAAGAAAAGCAACGACTGGAGTGGGAGATCCTTCGTATACGTCAGGAGTCCATTGATGAAAAGGGGCTAGGGAAAGCTTAAACCCAATTCCTACAGTAATGAATATAAGCGCAATTGTCAGTTTGGGGAGTTATACATTTGTGTATTGATAAGACCATTCACTATTTCTTGAAGCTCAATCCTTCCCCCGGATGAACCATATAGCCAAGAGAAACCATAAACCAGAATAGAAGAGCTGCCCCACCCATGAGTAAATATTTCATAGTAGCCTCATTAGATCGTATATCTTTCTTGGTATATCCAGATAATAGGTAGGAGCATAAACTGAAACATTCTAGAGCTACAAAGATAGTTATTAAATCGTTAGCACCACATAAAAACATTCCTCCTAGAGTAGCTGTTAATATGAATAACAGAAACTCTGTTATAGCCAGTTCTGTACATTAGATGTACTATACAGGATAGAGGAATACAGAGAGTTGAACATAGTAAAATAAGAAATTGAAAGATTTCGTTGAAAATATTCCCTTGGAAATTTCCTGAAAAGCTAATCATAGGTTCTTCTCTCCATCGGAACA
+
,32,*(('((&&&(;=>?BDDCFFGGGGEGGGFGDFA@B?ACDFGJ9988;9:AAABDECIJLIH8688898887;CDESJKPGGMJIHEHCBCDDFIHIIHIHIIHEDDEFHGJFFFEEFDBBBAABAACBCDCCABBABCCDDEECDBBBAABBBCDEDBCBBB>=>==?<77778DCCFEDA86.-,+,--,,,,0////2??@@ACCCEFFGEECCBCFCBBDDE988C89EEFDGEECDCDDGJKILGFGJDMD?A76632-,('%%$%%**05122DEF@<2000>CHDEEEDH<5555@CCCJHEA@@@@BBBBGGIPNSJJHEFDDEDEFEGEDDDDDGIK?>=;;6////0;<EFGHIDDDDDFEFFGIFEEEEFDBABBCEDA@A@CEDDFGIIIHIIEFHGGJKIJLIIEECDCGDDEFDEFIGGEEDDDFHHMMKHDC4/.-00005*@FHIMKSINGMIHHBBACCGHJFHFGHGFIGFEEDCDEKJGFFFFHIFGEFHBS77HJHJFA;:5.<KFEGKGHEDFDEEEFCAAACFJGISKNSLJJBDA48GISIGKFEEGGNIGHJHIMOHSJLKFEEFEABAAAFA@@@43344/<AEE?;>GGFJGHGIHHKLLF>>>>LSJGJGJSSOPQMMMMIKIHHSJGJFGGHIKHKJPNIHDECMNJONJLSHFFGFEMNKPJFIHIHLKMMRPKJLMKHQQSLSOLINKISRSNLKLLIJIKJMJHNKOHGFHJKJPJIILKE@@>>?CCIGHIJIHJKJNLHJLLHMKKJKLJSKJLSKLLJPGQIHLLEIHGIHHGKNHLKIIIJHIGIGEFIIHHIIJNISMSSSKHKIIJKILIKOJLFGDCDEEIHIISGNGFHFKGIKOIJKKHHIHJGJHHGIKKLIIGGGKEHEGC;;;FDIHFIJOLJKQIJHHIHMJSMHPLSSSLNIOLJIGHLSMOSJSKLFSMSNHKHORJIJKFFDFGSNJSMISQMOLSQS@A:/579ABAAAOSPPSPONSLIFKFGI?A=FFHHHLSSSOOSJGFFHSPHMNNJIMMKJSSLGNHILSSMIMIJLONLSORNSOMISLMMOQILLNOMOLPMNNJSRSMQJIGEIIDHJJNIIIQSSSLHNQ???MSSPPNLCDAFEGGE=<<88991111.-,(')****+:<ACFHIHSJJMMIOSLSJMIJSSKGKHJOSIIE>;QF@BNKPIKJMKIIFHGSJMHNGGIJIOILMHIHNLIIMOKLMSKHHIOHSKRMKSMLIJMHJKNOPSKMJOKRJKHJLS:@.0HISSNLLPJ@>>>>DAA@@BAIIFFIIFE>8=;23?;:98;@A@))('(((==?=<9<;<<>>>>NPIHGHADA?C42223DDEHFHHEEDEDGHFGE10001:9788;BBAAB@?@@AC@;865301*'((()69<?AC@ACGHEC??<;65578>>:876677:;<<=<9;:88888BDDDAEFCBAAA=<<<<:<65+)))).8.?@BABBBBFFC=?@<<<==ACBBEC@?>=<85(&$$$$#$&'////:??@CGEDDCAA7774,9754464(((((9EEEFCCCABB?;<<<<99:4:==?BA@??>@>>>??>;;>?>;:9;;;;9863.+')+)*)**/00248;>BABCBCFPRJKGGJSOLBEEGEHF><=>DGG@;;;---,,)('&&&')*-1111.//12?@@AECCB@ABBACCC??CHGCDA>>98643356655414----88555679;54,+)('(**///1/031111338:;<;89:;7>=5-----;=>?>>==?@@CDA?>877655446555667667510'$##$()/47@D@??@@FDGIHEHEBABBBKFBDCCC9664-,('&'(.+/0//+*)*)()'&&''&&'*(),78=@@@@BAAAA??>>=22133FFHDGFFCA@>>>><811176544++-020/112;77777;<886660.,,-.3455586///646634445;;>>@>EE?@JGKGHFHDDCDABA==<<=BDEA>>>=AAAA@@@@@?@A@AA@@A@==>>?A;:97678:9;::<5<;<<<?FEECBBCEEBCDGGFEE@>845556=?B;995311((())))*5323499:9;:8998885-++(&$##$%(*,./11223445:962.(((+*(),5,,,.:966666:==??>>??>@@@@CEFHJCFBDGHEIEFHDDCCAD=;;;8:;925///.+&&&&&7@CDDHEFCCBABAB@>99:0/...009=>>=<=AB?999===<=A
@27_45CNXP_3
TACGATCGTTTTTGGCCTAATTCTTCTTCTGATGATCGATTTAACCTCTGATCAAAAAGATATACCTTGGTTATATTTCATCTCTTCAACAAGTTTCGTAATGAGCATAACGGCCCTATTGTTCCGATGGAGAGAAGAACCTATGATTAGCTTTTCAGGAAATTTCCAAACGAACAATTTCAACGAAATCTTTCAATTTCTTATTTTACTATGTTCAACTCTCTGTATTCCTCTATCCGTAGAGTACATTGAATGTACAGAAATGGCTATAACAGAGTTTCTGTTATTCATATTAACAGCTACTCTAGGAGGAATGTTTTTATGTGGTGCTAACGATTTAATAACTATCTTTGTAGCTCTAGAATGTTTCAGTTTATGCTCCTACCTATTATCTGGATATACCAAGAAAGATATACGATCTAATGAGGCTACTATGAAATATTTACTCATGGGTGGGGCAAGCTCTCTATTCTGGTTTATGGTTTCTCTTGGCTATATGGTTCATCCGGGGGAGAGATTGAGCTTCAAGAAATAGTGAATGGTCTTATCAATACACAAATGTATAACTCCCCAGGAGAATTTCAGGTCACTATATTCATCACTGTAGGAATTGGGTTCAAGCTTTCCCTAGCCCCTTTTCATCAATGGATTCCTGACGTATACGAAGGAGTGCGGTTCGTTTGAGAAATTCCTACCTCTCTATCTATCTCTGAGATGTTTGGATTTTTCAAAACTCTATGGACATGCAGAAGAGAAATGCTATCCCCACGCAGACCAAGACAGAACTTTGACTTGTTCAAATAACAATTAAGGTGAAGCAGGGTCAGGAACAACGAATCTCTTTATGGATAAACGGATCCATTTTGCAAGTTTGTTATTACGGGTAGTTCCTGCAAAGGATCGGACTAATGACGTATACAAGAAAGACTTGAATTCTCGATGTAGATGCTACATAGTTGGTTCTCATCCTTCAGAGACTACGAGTGTAATAGGAGCATCCGTCGACAAAAGGATCACCCTAAGATGATAATCTCATGGCTATTGAGAACGAATCAAATCAGATGGTTCCATTTCTCAATCTTTCGGACGTGCTCCTACGGAACCAAGGTCGAAAAGATTCAAGAATCATCATTCACAACCACTGATGAAGGATTCCTCGAAAAGTTAAGGATTAGTAATCCGTTTTAGAAATAGAAAGGATTCGATCTTATACATACGCGAGGAAAGTAATCAAAAAAGAAAGAAGATGAGTTCTTCTTTACTTTTATCACTTAGGAGCCGTGCGAGATGAAAGTCTCATGCACGGTTTTGAATGAGAGAAAGAAGTGAGGAATCCTCTTTTCGACTCTGACTCTCCCACTCCAGTCGTTGCTTTTCTTTCTGTTACTTCGAAAGTAGCTGCTTCAGCTTCAGCCACTCGAATTTTCGATATTCCTTTTTATTTCTCATCAAATGAATGGCATCTTCTTCTGGAAATCCTAGCTATTCTTAGCATGATATTCGGGAATCTCATTGCTATTACTCAAACAAGCATGAAACGTATGCTTGCATATTCGTCCATAGGTCAAATCGGATATGTAATTATTGGAATAATTGTTGGAGACTCAAATGGTGGATATGCGAGCATGATAACTTATATGCTGTTCTATATCGCCATGAATCTAGGAACTTTTGCTTGCATTATATTATTTGGTCTACGTACCGGAACTGATAACATTTGGGATTATCCATATACACCAAAAGATCCTTTTTTGGCTCTCTCTTTAGCTCTATGTCTCTTATCCCTAGGAGGTCTTCCTCCACTAGCAGGTTTTTTTGGAAAACTCCATTTATTCTGGTGTGGATGGCAGGCAGGCCTATATTTCTTGGTTTCAATAGGACTCCTTACGAGCGTTCTTTCTATCTACTATTATCTAAAAATAATCAAGTTATTAATGACTGGACGAAACCAAGAAATAACCCCTCACATGCGAAATTATAGAATATCCCCTTTAAGATCAAACAATTCCATCGAATTGAGTATGATTGTATGTGTGATAGCATCTACTATACCAGGAATATCAATGAACCCGATTATTGCGATTA
+
MKNKRSMSGKQFGBAABCJMSNOSMRSKMSKQJNISLMHIJMKSPKLSLIGKBEIHLQNMIMIHSIODBCCNSSLSSSSMOKSPSNIILJHJJMKSOSNIJSNMIILIHHJ66666D//.+(('(''''*01CHGHJORSLKKNJMSNPIGM;=HB@A@AFFSGNKKHJHIKKMJLHIHKKNSNNHSJJRJRSFFEFGSLONSKJSSP@>>>>GA76;78:::>?MJGFJJKPQJPGJ?@0------.1213CD>?>??GRPLNSMSHSIGGHIIKNSLIKQSMNJJJJSIMSMLJKMMSJJSLEDDFHLNMSNONKLLJSRJNMNSOSJHPMGOGKJKKSPKOKMSLNJPSPJMMKSLOIHMNKJPRNMPKNKMLOQSLLSKHSFF7443236...JOPHFFEEMRSMKOSIOIJJHQISSJSHOSQJHSIMJMFFEFFMSRLMSLNNIJPSKPSROIIEFEFAA***<=99KJHKNIHKRMHLLJLOKFEFMMSHE221122200459BNSJJJDBB;:;9;<CDGLIHPKHMGIGGKJOSIHJMIOSHSJKHNIKOLSNHOJHGJ===71=:7601391*$$$$$&&(***+,459FFFKJJGGGHIKKLH9HHEADD@@@>8<@99AAHHDB>;86:JGJHH@@@))))*<?>BDCHKGFHKSNSOHLSJKIJIEGHQGRLPINMLKLISQMJJJHGEIFEFEKIJPJSLSJLISODECDCGFBB====@D===ECEHIKGGHMPJMMJMKPPNHHGGHGIIHHIHGGFFGFHJIKIJHJJKKPLKHDFFGGIC@ABAJHHHGHGFGFJIMIFFGECDCCBDDDEFFCCECCIGKLKKJKIGGSSSLLKHHLONJSKJNQLLSSMJRIJKNOISJSOJHHGJIKMHNSKJSMHHNSKHKKJHKKSGKKSIKJOKKL4111B@CBCB;;611122112?JIHFOJMSLGKIFFEFCDDEEED@@BBDB0///00.....:;;;HKLSFGFFGHFHFG;;866510:@CMONKLIHIIILSGPIKHIRMPKNNKIHNKMPKQLKJKKKMKJLKIKFKSJSM:::::KEDCC>@DBBB???=;>??CCCDIHJJOSISJJJKOJMMMSH<;;<BE7560/./..-))''''<@CGFGFIJHHJGG?DDJKSLIIFF;;:;=IHJJA<=8431-+)))*+;A@ACBBKKGHJ<;;;<BKKSPSJILNNNKLLKISLHIKKGMNNMKRMIJIGDCHJSSSBHEDDDBA=41000/36223>:=9>AB@95+**)()))//001<>EFFEISCKOKLLFJJQGRLSMIOKSLNMPK?><8999SMSJSKKSISSJOIJS?===0/,,,.0446:=@ABE:56FJJOMLKKQLLISDNSHHGFBIJSSJJSILLHKNSSKHHJINLMOJGGDED@@@A44435AAAJLRMKNMSKONJSSSJQGJGSJNLSLORHJKJLNSLKHGGGHLIPHEFIEHSKJRLN988888<<<;43445556400//0;<GKMSKNSJHKJJMNMSQNJKJKMHOJHJKSSROKNIJFFEECDIGDFFCCCCCEJEEFGLRKLMOLKLIOSMLPMOOMJQKRKONSSKSKSHHSNJSOMIIJHLJJOLIJQOJJSJKIJMLSLMKJIJLMLMMNISJIHKIKMGEBBBAC?44444?NIKIJSIKSSNSSLOPNNQJLIMIMHNRSSQKHLRKJCF7556GJSMSHIIH<:6-++(%(&''()))))),)(''),<EJG8767;HKJEFFGLSKIJDCBASSSMJSKOKOIISSSL55555AAJMRSPIOKNKKNQPJSQQKKGDACBDJLKGLGSLSKJSKGMSJQSLRIHMJLMKMJJIOKROOQSSQQSLMSSKMMRMJHNSIPNLIPJNKIISSSINLJKMJMNONMMJISROPKLSSLJJJLJIAEMMQQKJLMSHRSNLJSNQJJKKIKJMLIKKMLNLIIPOSSNJHINMELJJIMKLJKHONNLNJSMKLNSJKNIIOSBDLIPIJNKIMKJQQLKGHGHJIIKHBEEEFILLJNIJKIKLHIKNKKJHKQHLHGGKGGGFFDCDCA;:::8999=CCCDGILMJLECCED
@28_45CNXP_3
AATCGCAATAATCGGGTTCATTGATATTCCTAGTATAGTAGATGCTATCACACATACAATCATACTCAATTCGATGGAATTGTTTGATCTTAAAGGGGATATTCTATAATTTGGAGTGTGAGGGGTTATTTCTTGGTTTCGTCCAGTCATTAATAACTTGATTATTTTAGATAATAGTAGATAGAACGCTCGTAAGGAGTCCTATTGAAACCAAGAAATATAGGCCTGCCTGCCATCCACACCAGAATAAATAGAGTTTTCCAAAAAAACCTGCTAGTGGAGGAAGACCTCCTAGGGATAAGAGACATAGAGCTAAAGAGAGAGCCAAAAAAGGATCTTTTGTGTATAATCCTGATAATCTCGAATGTTATCAGTTCCGGTACGTAGACCAAATAATATAATGCAAGCAAAAGTTCCTAGATTCATCCGGGAATATCGAACAGCATATAAGTTATCATGCTCGCATATCCACCATCTGAGTCTCCAACAATTATTCCAATAATTACATATCCGATTTGACCTATGGACGAATATGCAAGCATACGTTTCATGCTTGTTTGAGTAATAGCAATGAGATTCCCGAATATCATGCTAAGAATAGCTAGGATTTCCAGAAGAAGATGCCATTCATTTGATAAGAAATAAAAAGGAATATCGAAAATTCGAGTGGCTAAAGCTAAAGCAGCTACTTTCGAAGTAACAGAAAGAAAAGCAACGACTGGAGTGGGAGATCCTTCGTATACGTCAGGAGTCCATTGAAGTAAAAGGGGCTAGGGAAAGCTTGAACCCAATTCCTACAGTGATGAATATAAGCGCAATTGAAATTCCTGGGGAGTTATACATTTGTGTATTGATAAGACCATTCACTATTTCTTGAAGCTCAATCTCTCCCCCGGATGAACCATATAGCCAAGAGAAACCATAAACCAGAATAGAAGAGCTTGCCCCACCCATGAGTAAATATTTCATAGTAGCCTCATTAGATCGTATATCTTTCTTGGTATATCCAGATAATAGGTAGGAGCATAAACTGAAACATTCTAGAGCTACAAAGATAGTTATTAAATCGTTAGCACCACATAAAAACATTCCTCCTAGAGTAGCTGTTAATATGAATAACAGAAACTCTGTTATAGCCATTTCTGTACATTCAATGTACTCTACGGATAGAGGAATACAGAGAGTTGAACATAGTAAAATAAGAAATTGAAAGATTTCGTTGAAATTCTTCGTTTGGAAATTTCCTGAAAAGCTAATCATAGGTTCTTCTCTCCATCGGAACAATAGGGCCGTTATGCTCATTACGAAACTTGTTGAAGAGATGAAATATAACCAAGGTATATCTTTTTGATCAGAGGTTGAATCGATCATCAGAAGAAGAATTAGGCCAAAAATACGTACGA
+
<===<<<=@FEE<<<<<F@@@ABLLIJRSSMILHQGDDFEDFIGHGGQHNS=<<<<<5555CBB?=>=>DFGLJLGFIFGIFECDAAA<;7445:;KJHFFFGBCB?>:78<+*)))+--,-.>?A@446311125A@@=<<<=IHIGJIIHHSHEEEEGE>>>>31CAA@@BDF''''''''*.,0;<==????EIIPJJOQHLHHHNSKMSSLMKNPNORJSISSSSJLJKOIFIKDGFDCB?@@A==C2CEEDCEGIFECDFKKSKMJQGKEGEKKSSSNKSSISLHILI>>>==HI?>>>FLIKBAA@BC?::6?>>;=<=<==@CNJHGFC?@@B><>98:::;8666'%%&'247;::DDGKJHHDFFFGNJMLPPJLPNGIFFFJMSNSSNSKIRKLHLKMIONSJKKONHF<A44466*'&&&(.///)))))5:;;==><322311=:;:,,,,,=>>>>201+*''&&&*023588BEDCDDFEE??88::A@=<8444389DDEDE@@HGEFF=;;>766653/%%$#$&')++,,1468966776452----...28889CCEEDE>=.))<<<JGFDDEEEB004//0@ACEGHSMSCK@:6666INIHJGSNSSMSIPJQKSLMMKSJPQLKSHMQLOLQHDA@@99::66666=GEGLSSLONEEA=AINHJCCCC535=>>HIGHD===CBFIFFDD78<=98/.++**''(-0110095-**++.422*****=><;///**,***++,07443401/234A==<7111B????@EOIHHGKHKOOS?????EB<<8789>>JILIKNLKMPCFINSSLLHJLIOGSPESMLKSSMHSLHFIJSSNIMSNSIQGF7CD>>ENJHBBBABQH?933><88223@@AB>========87778885:57BDCBEEBDDB0..../+++*('()&&&/,)+54449<<;@A;:888:;<::;??@ABHDDEEJGGEFFEFJGICHK@@JHLGFAA?@CGECE@??@?GDEEEFFFEC@A>889::6533-./=CCHJHHGFOKIDEENJLJGDC----0BCCCCEDDGGHIJOSJJMGEECCE;889<@????;0++036445;;GHCBAF@?B55555??EIIJFGJIFGLHHLJGK@@@@?C@??=<99--.21011129:9:8778:9:99:;<:<999<=A?@<<99GFBGEJOOIGMGGI:9;<;<:67,,,,-/011:<<==>=9=.**+49:766678996***7;<=;;?>;?44MLHGJS===<<>>><::;:@DA@....0;<CCEHGJHIIFCHGIHHGAAAACBCACBEKJJHFEDDCCDFFSRIIEC@@?>?@@11112::::>A@><:::<<=<?A@@B@@=<<:<>>>B@@@AAA
@29_45CNXP_3
CGTACGTATTTTTGGCCTAATTCTTCTTCTGGTGTGTTGGTGAATTGGTGATTGTCTAGAGCTTCTCGAACTAGATGTTTTAGTTCATCGAGTGATTTCTTCTCGGAATTAGATAGATCAGAAAGTTTGCTGCTTTCTTCTTTGAATGAACCCGATTATTGCGATTA
+
GFFEGGICCCBDMIFFFFHIIMMIQJMSSSKKIKHMQMMJJGFFGH>><87887778-++++4588>DDGFFDBBBBGHLKMDDDEFLIGFEEFEIJJHLNKHEFDGEFGEEDCBAABEEIGEEEHHJILJJHFJB:=;89998:>@@DCCCCBBCCDEEEDFEEEB
@30_45CNXP_3
CGTACGTATTTTTGGCCTAATTCTTCTTCTGACTGGGAAACAAGCGGCTTATCTGATGACCTTGAGTGGAAGAAAGTTGTGGAACCTATTATGAGACTTTATACAGAGACTACTGATGGATCCAATATAGAAGCAAAAGAGAGTGCTTTAGTCTGGCATCACCAAGATGCTGACCCAGACTTTGGTTCTTGTCAAGCCAAGGAACTACTGGAAAAAAAAAAAAAAAT
+
GEEEFFIDB?BCEDEEFFGHFIIJOKLSMMHFEFFGHLMLHIIGDFDEFGGEGIHIGLKJHI?<<<=GMNSOLIIGHLHFJGGFGGHIPJPKDDEDQELE?GGGIIEDBABBCCDDCDBACBBDDDDCBCCDDFEFHMKJFCCBBDDEFGFEBAA@ACDDDDDEEIGFGFIGFEDCC@???@B==EDCDFBAAAACDDCCB@@@@A?<7+(&$$%$$$####$$$$#
@31_45CNXP_3
CGTACGTATTTTTGGCCTAATTCTTCTTCTGTCCATGTGAAGTCATGCACAGTTGCCATTTTCGCCACATCTCTCAGAGTAATGAACCCGATTATTGCGATTA
+
KKLGIGIFCDDDP::::;GIHHNSKLLSKSSPLMSSRKLHKIHLHGIGGGHHHHKIKRKJOQMBDDCCMI<<<==FDHGGJKHHJHGEGDDFJKJJKPIJJGG
@32_45CNXP_3
CGTACGTATTTTTGGCCTAATTCTTCTTCTGGAAATCCTAGCTATTCTTAGCATGATATTCGGGAATCTCATTGCTATTACTCAAACAAGCATGAAACGTATGCTTGCATATTCGTCCATAGGTCAAATCGGATATGTAATTATTGGAATAATTGTT
+
CBBIIKG@>EA??;;<<?JMEF>>;98@**>>>LSSSOQKIJLGKLLNOGGHIJOQLPQNQMJIJKKKJJHPSKQMLKKKJJDCCCDGNKLINNMSOIGGFFGJOSJHHKIHG----.BMHIIJLGGEGEHIGFIMIGGKILJJNLHJNKLKSNOIF
@33_45CNXP_3
CTTTGCCTTGCACAAACTCATATGCCTCTTGACTCTTCCCTTGCATTGCCCCGATCGAACAACTCGAAGTATGGGCTTCCCTTGCATTGCCA
+
LJSMEIHHHHHIJJKJGHFFGGFFFGHJINFFIFFEGGEHISIGLFDCDDGEDDDEFGGFFFEGEDCEEGEDDDEHHJKKNLOKSHIGHHHJ
@34_45CNXP_3
AATCGCAATAATCGGGTTCATGCTAAGATAGAGCCTTGTCCCCCGCAGGATTGATCGGGGTGTTTTCGATTTCAGATTACCGATGATTCACGACGCTTATGACGAAGAAAAAAGCACATAAACCTGGTTCAGCGACCATCGCGCTTAACAAGCGCGCCCGTCACGAATACTTTATCGAAGAAGAATTAGGCCAAAAATACGTACGA
+
GIIIFEAAABDHHIKKGOLIHD>@1,,,+***+466766CEDFHFIFEHEEE865(((()AFFEGHA>==;6.=<<<?>>DDDEGHMOMOHIHHHHHIDCDEEBAB=:8<AMNPOIGHGFGHHJLKJJNGGGEEMKLJKIHIHGGGGHKJGEFDDDCDA@GHFF54445JKIJIIKDEB>EDDEGFFDBABBCFDJLJFCBAA@AB
@35_45CNXP_3
AATCGCAATAATCGGGTTCATTGATATTCCTAGTATAGTAGATGCTATCACACATACAATCATACTCAATTCGATGGAATTGTTTGATCTTAAAGGGGATATTCTATAATTTCGCATGTGAGGGGTTATTTCTTGGTTTCGTCCAGTCATTAATAACTTGATTATTTTTAGATAATAGTAGATAGAAAGAACGCTCGTAAGGAGTCCTATTGAAACCAAGAAATATAGGCCTGCCTGCCATCCACACCAGAATAAATAGAGTTTTCCAAAAAAACCTGCTAGTGGAGGAAGACCTCCTAGGGATAAGAGACATAGAGCTAAAGAGAGAGCCAAAAAAGGATCTTTTGTGTATAATCCTGCATATCTTGAATGTTATCAGTTCCGGTACGTAGACCAAATAATATAATGCAAGCAAAAGTTCCTAGATTCATGGCGATATAGAACAGCATATAAGTTATCATGCTCGCATATCCACCATTTGAGTCTCCAACAATTATTCCAATAATTACATATCCGATTTGACCTATGGACGAATATGCAAGCATACGTTTCATGCTTGTTTGAGTAATAGCAATGAGATTCCCGAATATCATGCTAAGAATAGCTAGGATTTCCAGAAGAAGATGCCATTCATTTGATAAGAAATAAAAAGGAATATCGAAAATTCGAGTGGCTAAAGCTAAAGCAGCTACTTTCGAAGTAACAGAAAGAAAAGCAACGACTGGAGTGGGAGATCCTAGCTATTCTTTAGCATGATATTCGGGAATCTCATTGCTATTACTCAAACAAGCATGAAACGTATGCTTGCATATTCCTCCATAGGTCGAATCGGATATGTAATTATTGGAATAATTGTTGGAGTTCAAATGGTGGATATGCGAGCATGATAACTTATATGCTGTTCTATATCAGTATGAATCTAGGAACTTTTGCTTGCATTATATTATTTGGATTCTACGTACGGAACTGATAACATTCGAGATTATGCAGTTATACACAAACTTTTTTGGCTCTCTCTTTAGCTCTATGTCTCTTATCCTAGGAGGTCTTCCTCCACTAGCAGGTTTTTTTGGAAAACTCTATTTATTCTGGTGTGGATGGCAGGCAGGCCTATATTTCTTGGTTTCAATAGGACTCCTTACGAGCGTTCTTTCTATCTACTTGTATCTAAAAATAATCAAGTTATTAATGACTGGACGAAACCAAGAAATAACCCCTCACATGCGAAATTATAGAATATCCCCTTTAAGATCAAACAATTCCATCGAATTGAGTATGATTGCTCATGTGTGATAGCATCTACTATACTAGGAATATCAATGAACCCAATTTGTGCAATTA
+
=GGHGJFEEEEE0///0973334?@IHIGJKIHKLHDDCDCKJJJIJQJKINNIOIHHLKJHFHGIGGGPKJRLOJJHSMLOLIIJKHEF1--.=CFEIEDEQKJJHIIMKLJLIJIMOOQSIKIKNJISSMNSBBCBDJJSGS9:HGHKJLPNIOKRIISMQJGKSSPIIHIKPJ?>?>?HHGGJHHJKJSIJKIEJIISHFJ;<;;@>>>?AJDBACDC;;;:::9;?ACMFFEHLMGIFJJHKIHHGEFGGHIIGJIJJINHOF<<DFNSPHHHGJFA3339668?BCFFBBBBCHMHGEFDFHGJGHIGHFEEGGDKGQNMLEDCCCC<=MSLLEGNGIOSNPMFEEDD;72250/('')-3*&&&&BLIEHJHRMMJKEDDDEFJGDDDCDIIMIIIIJIIIFEFGDEFFGHLSEEEEEHFIHIIJLJDCBBCIGHFIJKIJSJJKOOJSKIKJHIJKKIGGGLHJIMMKJILSMLISIJMIIHLJJIIFGOKGGHHIIJQKJGJJMGGFFIKIJNKHFFGGFEDDABCDELKGEHLIIHKFGFIIKKIGEGEGEISJMGFEDEIKEEEGEHECHKCIB;;CCGKGFIHFC899::99668:9:AHHG:NIHLIPPNLLIHLOHINKKPISPJKESLHIIH9;;8:?HHKHMHHFLJFIJNONQSJHGKJHHKSKMKLIIJMMKJHGJSNGKHNKKHHGHHHJKJJI<OLMLJKIJGKJHIJPHSJHBBCCDMFEHGGPJ00.-)*.57789978624438;874---579::;<;;8-,,+&''%&&%$$'&55567:997633,,+(('(*)+,.,+*&%%$',67:AB@@@?@@@@@;86554434663.,,)('&&(-+-00022356669:9::<<====>>@ABA@???=>><:8743*$$####$%%%&&().0026689===>BBCB?><;;9543,+)((((&(((')'))56789:>?@AAAA>>>>?><543'&%%&%%'((''%$%%),/22../144;;<<;8;=>===<;422-++--,,((/0225654533687...44511.,,./.;:6444589966312433333221255435?BEDHGHFHEDCEEDCECB@DE****4+<;:,++++,-,+++1:=?@???>>@>::6444433/+,00/4445AHFCBDBAAAAAADDBBB;;884111001116568@AB?>8/.....<==?@=<=<=CDCBDFECDBB>9;C?7504CEE?>====>>=<2+**))))*532212,***)'%%$$$&''(,,/01688;<:::::@????@98888<;9999;<<55553.*%%$$$%&
@36_45CNXP_3
AATCGCAATAATCGGGTTCATTGATATTCCTAGTATAGTAGATGCTATCACACATACAATCATACTCAATTCGATGGAATTGTTTGATCTTAAAGGGGATATTCTATAATTTCGCATGTGAGGGGTTATTTCTTGGTTTCGTCCAGTCATTAATAACTTGATTATTTTTAGATAATAGTAGATAGAAAGAACGCTCGTAAGGAGTCCTATTGAAACCAAGAAATTATAGAATATCCCCTTTAAGATCAAACAATTCCATCGAATTGAGTATGATTGTATGTGTGATAGCATCTACTATACTAGGAATATCAATGAACCCGATTATTGCGATTA
+
JNLMKMNKJKRNKOSPLONNSSMKSKMMMPJJJSSONKQJSOIJMPJSIKJLIMISONJSKJPSSIGFKMJILJKISLHLOIKISSRSFGB<<=AGMINLJSL:::::GBBLLMIKMMOLOSKSJMNJQSSLSSNOSKLHIPIJJQJMKIINIJRSNOSKHSSKIOSSJPOMKJIJHHFDGFEEDCDEDFJMJQHFDDAA;51-&%%%&'(>>GKGFNIHEDE@JFGIJFEHFHIHGFHLH@DKJG??>>;:768*)))*/----46679@@ADDECBBCBDCBA?=====>>;::22222457899999>=>>@ABCDFC=<;?CDFIFIGF
@37_45CNXP_3
CGTACGTATTTTTGGCCTAATTCTTCTTCTTCTTCCACGGGACTCTCTCTGAATCGGTGATTTTCGATCTTCCTAGGGTTTCGATCTGAAACCTTGCGATCTACTTGAAAGAGAGATTCAGAAATTTCCAAGTAATAATAATGTTTGCGCCTGCGACTCAACCGCAACAGCAACATGAGCAGAAGAAGCAATCAGAGACTGTTTCATCTGCTGAAGAAGATGCTTTGAAGTGGAACACCGATTGCGTTTACTTTCTCGCTTCTCCTTTAACCTGCAAGAAGGGACCTGAATGCGAGTATCGCCACAGTGAGTATGCGCGTATGAACCCGATTATTGCGATTA
+
MSSLGLLISJLIKKHOKSKOSLSSMLOMJKSKQKMRKLHNGEAAAABPKLJOROMSSMPSLLSSMNOSIKONMOGLGLLKSJKLMGLKNQSSNQKSLROKMISIIPDOSMJMSSFEEDDIHMMJMLPKMHHJPSNJLNNKGIIGJGCEJMOSSPKGNIJILNJIRIISNKNLKJJKJOSMPKPMSSKMNIPMJHLSIJLIIIJNKJSSSSOKSMJSQSPMMNISSSLLNJKJNHKMHLKIGGJMQLSRKMMLJJHNRPJMPKOJJFGLBIRLSJB9:<BFLHHHIHNLPINJOLHGIFGFGGGGILMSLLSPKGIJJFGEDFGHIJLKKKSLILIGIHMJGH
@38_45CNXP_3
AATCGCAATAATCGGGTTCATTGATATTCCTAGTATAGTAGATGCTATCACACATACAATCATACTCAATTCGATGGAATTGTTTGATCTTAAAGGGGATATTCTATAATTTCGCATGTGAGGGGTTATTTCTTGGTTTCGTCCAGTCATTAATAACTTGATTATTTTTAGATAATAGTAGATAGAAAGAACGCTCGTAAGGAGTCCTATTGAAACCAAGAAATATAGGCCTGCCTGCCATCCACACCAGAATAAATAGAGTTTTCCAAAAAAACCTGCTAGTGGAGGAAGACCTCCTAGGGATAAGAGACATAGAGCTAAAGAGAGAGCCAAAAAAGGATCTTTTGTGTATAATCCTGCATAATCTCGAATGTTATCAGTTCCGGTACGTAGACCAAATAATATAATGCAAGCAAAA
+
MOMLINCDDCHHB@@@@FSHSIKOKKLOKQKKHMIJLMJJHJGGHFJKIHPJLKNSMOGKJINGFEGFIIKIIKHHJLENSF@DA.,,,--,-10CCEEFCGKGGIIIIHLNNKPJHJSNLNKSLSSKKMSSMI<;;;=@BCBHNPSSIJIGILJHJNNIIGHJLDKJCCFFFGIM<;;:::::>ACCCHKKLIOSNNMLSLMOMNSSECDBCFSLMQNLRSIHSOLJSKJSSJMJKKMNHMNKNKKLGIKNJQIJSIHGEBCAA;A,,@CFSRNOJLNHLJJLIMIGHGSSSBC;;;NHJIHSJKONLMOJLORILJJDC?=>?@8666788@CSSSIKSQMQSSMJMNJSJJSLIJILJPLNSLIMNKMQMSPSJJJJJSMSSJHHIMMGGJIFJRPOMSMMOJJIIGGGHIIMJM
@39_45CNXP_3
AATCGCAATAATCGGGTTCATTGATATTCCTAGTATAGTAGATGCTATCACACATACAATCATACTCAATTCGATGGAATTGTTTGATCTAAAGGGGATATTCTATAATTTCGCATGTGAGGGGTTATTTCTTGGTTTCGTCCAGTCATTAATAACTTGATTATTTTTAGATAATAGTAGATAGAAAGAACGCTCGTAAGGAGTCCTATTGAAACCAAGAAAGATAGGCCTGCCTGCCATCCACACCAGAATAAATAGAGTTTTCCAAAAAAACCTGCTAGTGGAGGAAGACCTCCTAGGGATAAGAGACATAGAGCTAAAGAGAGAGCCAAAAAAGGATCTTTTGTGTATAATCCTGCATAATCTCGAATGTTATCAGTTCCGGTACGTAGACCAAATAATATAATGCAAGCAAAAGTTTCAAAAAAAAAAAAAAAAAAA
+
@@@=>><ANKMMJHMJJNHIIGIKPLIQOKSLIGLHMLJMJGGHGIKLIILIHEFDDB@@22222466>A>===>DBFFPLIIESGJKEC6667DFGGIFIH..0BDGCDHHIGHKJKNKQKJGIKKKSSOSLLNIOS>>==>HJKJLOMSSPPNKKNORMSLJSLSLNPLJGIILIHIGJJKGJRNKNJOLKKHDBCCSIKMJJJJCDBAAGGB>8888/0+))*+58=BCDFIINMIGHGGNRIHIGIGHHJILINHHIIGHD@3344@KMLMLJKJLLJOKJKGSEFC??>>@AGKMMJKGEDDEJJJPOJSIKGFBF=HIHGGFISGLIKSSHLKKEJJIKIG?=>><:91/12*))(('')5567:CDC??:96664-,,,,IEGFFFHHEJKHIKJIIHHJEDBEEC=<<:3-,'%$$############$$$$$
@40_45CNXP_3
ATGCTAGCAACAACTCGAAGTATGGGTCTAGCTTATTGATACGTTACCGAAAACCTCATTTGAATAAATTTGGAATACATTTTATTTTTTTTATTGACAAGTACTCGTACTCAAAAAAGTTAAAAATTTTTTATTTATATATTTTTTTTGAGTACGCGTTCTTTGGACCTGGTGTATCTTGTCTTTACCACGAATGATTTTCCTTGGTTAACAATAATTGTTGTTTTTCCAATATCTGCTGGTTCATTAATGTTATTTCTCCCGCATAGGGGAAATAAAGTCAATAAATGGTATACTATATGCATTTGCATCTTAGAACTTCTTCTAACGACCTACGCTTTTTGTTATAATTTTAAAATGGACGATCCATTAATTCAACTGTCCGAAGATTATAAATGGATCGATTTTTTTGATTTTTACTGGAGAATGGGAATAGATGGACTTTCTATAGGAACTATTTTACTGACGGGATTTATTACTACTTTAGCCACTTTAGCGGCTTTTCCAGTTACTCGGGATTCCCGATTTTTTCATTTCCTGATGTTAGCAATGTACAGCGGTCAAATAGGATTATTTTCTTCTCGGGATCTTCTACTTTTTTTCATCATGTGGGAATTAGAATTAATTCCCGTTTATCTACTTTTATCCATGTGGGGTGGAAAGAAACGTCTGTATTCGGCTACAAAATTTATTTTGTACACGGCAGGAAGTTCTATTTTTTTATTAATAGGAGTTTTAGGTATAAGTTTATATGGTTCGAACGAACCAACATTAAATTTAGAACTCTTAGCTAATAAATCCTATCCTGTTACACTTGAAATACTATTTTATATTGGATTTCTTATTGCTTTTGCCGTCAAATTACCGATTATACCTTTACATACTTGGTTACCTGACACCCACGGTGAGGCACATTACAGTACCTGTATGCTTCTCGCTGGAATCTTATTAAAAATGGGAGCCTATGGGTTGGTTCGAATCAATATGGAATTATTACCCCACGCTCATTCTATGTTTTCTCCTTGGTTGTTGGTAGTCGGTACAATCCAAATAATTTATGCAGCTTTAACATCTCTCGGTCAACGTAATTTAAAAAAGAGAATAGCCTATTCTTCTGTATCTCATATGGGTTTTATAATTATAGGTATTAGTTCTATAACGGATCCTGGACTTAATGGAGCTATTTTACAAATAATTTCTCATGGATTTATT
+
ISKIJIKSJLPKNLKKRKNNSKSKMPNMPOKGGIGILLJGIIIGGEQHJIJKPLLQHGJKKNKJJILSKPNJILJKOKMLJSOPHGPQSSSSMMJIIKKHMHIHIHGKGC::9:EISSOOKFEIIJJFHFI@??@DBFFEDDC=AGSSO;;;;;KJSHHHHGJF>@A@EPHJIKJRLKJLJKJSMOIPKLPGSJSMNMPMSOKKSHHMMMMQKKJMLSLSNSMIGEJSROLKKKHLMNINJGKJJISLKNQKMSJJMSNSJGIGHGLIHGFFJNKKDGHGKFEDFIJKJIIEEDEFHGJFHGSHLIIMRJNKNH?>FGGBKHHIHGIFECDCCEHFEEFFIKQKJGHGHJHLSSIJSSJHIHLFFGGNLJIKSPOGHKJJGMGHIKJRRJLMLKMNLJNKJIIIKLFJSSSLSHEKSSMJKGGIGCJJJKKNNKJMLIJLIFEFEESLSLMJKJJKHJLSOMKIKLGEHEDGJIMPSMJLJJI>JEHHKHIGISDFFFGHIHIJJOHFGEDDDCDAEEFDDC922>=@ILLQBGHRLSPJOKJJLKJKLJGJLMJIMOIISJKFKHKHLIJQJNLMQRSKNIIFCEEGHOLSSLIGE<KOSSMRMKGGFGFMHISSKLQHFSIJQHJBBH=DHMHOFCABC@ILKLLMKIKHKJHNJGD==?;DGKLPNHJFEFFGFFFGEJJGGHNMNSKPMJPJMIIKSOPF<@CAIHRHHGGHINNSSSLLKIGJLHGFFCGIKLIFHGGGHFFHHHQKRHDEHEDDE????@FFHGGJGEGINNMIFEFFEFHIJHHIGHJIIKJJINFGFGGEDFEEFFFHIJOKKIFHEEGONKMLSNMMJJNNOKKMKSLKOOKSQSMRSIRSLSOMLSIJSLKMMJIPJNHJMIPLJLLMJSLSNSMLRIJJIJJLKHKMPMSNSLSSOMKSJHGKJMOOSOMSOOKMKMQHEKGOKSMMSLIKINSMLNJQMNJNSSMPNNJNLSMLOSSNKJSSNJJKLJOKPKPLLKONOSJJSNKQSLSJLGKJKSOMKSJMQSQSLSSMOQNLSMKJLNSLKQSOKSRSMPSJKSOSIJLSMJQQLKLLPSLMNRISLHLIEECCAAA::>>QI>:CGIIIKJJSLHORNMPKLSSSPSNRLMINLSJOSKNSNKSOOSOQMIOSMMLMSMSOKLHQMNOSJNKSPLMNLKLSSGSJPSKH>KSOPSNMSOISJOSKMLSLJIKSNOSN
@41_45CNXP_3
CGTACGTAAACAACTCGAAGTATGGGTCTAGCTTATTGATACGTTACCGAAAACCTCATTTGAATAAATTTGGAATACATTTTTATTTTTTTTATTGACAAGTACTCGTACTCAAAAAAGTTAAAAATTTTTTATTTATATATTTTTTTTGAGTACGCGTTCTTTGGACCTGGTGTATCTTGTCTTTACCACTAATGATTTTCCTTGGTTAACAATAATTGTTGTTTTTCCAATATCTGCTGGTTCATTAATGTTATTTCTCCCGCATAGGGGAAATAAAGTCAATAAATGGTATACTATATGCATTTGCATCTTAGAACTTCTTCTAACGACCTACGCTTTTTGTTATAATTTTAAAATGGACAATCCACTCATTCAACTGTCCGAAGATTATAAATGGATCGATTTTTTTGATTTTTACTGGAGAATGGGAATAGATGGACTTTCTATAGGAACTATTTTACTGACGGGATTTATTACTACTTTAGCCACTTTAGCGGCTTTTCCAGTTACTCGGGATTCCCGATTTTTTCATTTCCTGATGTTAGCAATGTACAGCGGTCAAATAGGATTATTTTCTTCTCGGGATCTTCTACTTTTTTTCATCATGTGGGAATTAGAATTAATTCCCGTTTATCTACTTTTATCCATGTGGGGTGGAAAGAAACGTCTGTATTCGGCTACAAAATTTATTTTGTACACGGCGAATTATATTTTTTTATTAATAGGAGTTTTAGGTATAAGTTTATATGGTTCGAACGAACCAACATTAAATTTAGAACTCTTAGCTAATAAATCCTATCCTGTTACACTTGAAATACTATTTTATATTGGATTTCTTATTGCTTTTGCCGTCAAATTACCGATTATACCTTTACATACTTGGTTACCTGACACCCACGGTGAGGCACATTACAGTACCTGTATGCTTCTCGCTGGAATCTTATTAAAAATGGGAGCCTATGGGTTGGTTCGAATCAATATGGAATTATTACCCCACGCTCATTCTATGTTTTCTCCTTGGTTGTTGGTAGTCGGTACAATCCAAATAATTTATGCAGCTTTAACATCTCTCGGTCAACGTAATTTAAAAAAGAGAATAGCCTATTCTTCTGTATCTCATATGGGTTTTATAATTATAGGTATTAGTTCTATAACGGATCCTGGACTTAATGGAGCTATTTTACAAATAATTTCTCATGGATTTATTGGCGCTGCACTTTTTTTCTTGGCAGGAACGAGTTATGATAAGATAGGCTCCTTTATGTTGATGAAAT
+
/34DHFNHFGFFGGHD<;::;@@555555558=;;<GGMISLGEEEGK:88875555@AFGBBBBAEDABB56545555555322//10035:9:<CCEFFFGKOJIFKIHDA<<==HJB>>==JLSPKHISSMISNISOIKIGHBFIMSHFFKFFEL>>>8765046?@A====>--,,+))****)-555HHGEG?FEEDBFGJHJLKKJLSLSQKLMJSIOLHKBILJLIIQSOKKNPMRSRPSSQJNOIPNSNRSKOKPPHSHJBDDGCKILNJIJEFFGFLQMNQNKLKIHFFDC=<=KNJIKJMJINPSEEGIEFH@?>99999CEEEGJHJJKOQSSSNSNNJHHJOLFHGHDABAB877674220014233339>77788AIJHIFIJIJBBACBKHJCSISSSNHGDASNKIGJGHSISKRKJKSOLMKJJLKJFJNNOMKLLJJIGLJGJNRSIKJIHFDEDGIIMNSHKLIDDHHAMJI@664,&&&%%&')30)4<?EIEFEECBD@AD995+*+++/-D8779ABJSHHPQSJPIHKHGIKHHFEFEFJILJLIJFKIHHHIJSOPISJOGGFFGIGSKIKKHFE=SKLHHHLJHGHHHHFEKHHFEEDCDDIDH++5,-GEBJCCCBEKIKMNJKNLJOKJIKNNOGHDAGOOMQSSSMLSSJSKIKOSJMMKJNNND=<>>>BCOED877**))))((')64=COHHJDEEIGJHHKKRNKSJSLLPMIRNSSMPSOQISQNPNJJJMOKSLNPKLPHGHGKGKNJSQMSLSKSJSLSLQOSQKSMOJNRSSOPMQLSRSNSSSOJHHIGF=9BHBBBCDMNLJOMIDEEDBBA?5.)((&(((*/234,,---BBIGEGFAA@@<8787<DHEF@@@AABBBB@DMSSRLMNSMJ<<<<<<LSHJSHJIIRPMMSOMGHEF<=>==;::::;EEJKLQJLBBB?;978(((())))))))++,/0@@DSJNLLSQQOLSKSSMRNLNJLPIFEIIJNIISHSNMSNSLPPNQNMSLMSJKJSPNSLSSKMNKQLNHNKNMPSSSJLSSMROQPSSOQLJSQJSMOJPRIKEFG=877899997988?@?@NNIJLSMSSIJNLLOSKKIKLRHKFL?;%$$$%'')*6?SKMHKMJPJILLKJMJMHNNQRMJSISKSHHORKJKSKPLONOKJMKHIIQPONRSKKJSOQNSMMSMNJOSOOJKIIMSSSJJMEFHEIHJNIHIGHLOLHGF<-)('%$%&&%&&&&%*&&&&':@FIJN
@42_45CNXP_3
AATCGCAATAATCGGGTTCATTGATATTCCTAGTATAGTAGATGCTATCACACATACAATCATACTCAATTCGATGGAATTGTTTGATCTTAAAGGGGATATTCTATAATTTCGCATGTGAGGGGTTATTTCTTGGTTTCGTCCAGTCATTAATAACTTGATTATTTCAGTAGATAGTTAAATAAGAAAGAACGCTCGTAAGGAGTCCTATTGAAACCAAGAAATATAGGCCTGCCTGCCATCCACACCAGAATAAATAGAGTTTTCCAAAAAAACCTGCTAGTGGAGGAAGACCTCCTAGGGATAAGAGACATAGAGCTAAAGAGAGAGCCAAAAAAGGATCTTTTGTGTATAATCCTGCATAATCTCGAATGTTATCAGTTCCGGTACGTAGACCAAATAATATAATGCAAGCAAAAGTTCCTAGATTCATGGCGATATAGAACAGCATATAAGTTATCATGCTCGCATATCCACCATTTGAGTCTCCAACAATTATTCCAATAATTACATATCCGATTTGACCTATGGACGAATATGCAAGCATACGTTTCATGCTTGTTTGAGTAATAGCAATGAGATTCCCGAATATCATGCTAAGAATAGCTAGGATTTCCAGAAGAAGAATTAGGCCAAAAATACGTACGA
+
HIIJHSGJKMPSOKSKKSLMJJLLNLSKOMLLJLNKLJHRJSIJEOPJMKPKMLIPNPLOLNKIKKIKSLNNNLKKIRJSORHQSMPKJH:334DLPPNSGSKLHHKJIOLMLMOPSLSNSNMSKRNLPLIFKIHHHJMJISEECFNOIKSJKSSKLHSLIQSIJD:++++++++))))(''''(('(*,CLNLSLLSMJNJKLSSJPRIIMIILLSKMRLSLNJLNONJSRLMIOJQSNOSOLMSNHEABFNLJSQMMQOHJJISSKFFGMSSSNOLKSMPPGOKKGIMMFEC@@855*****52.--.,,,-+)('')+.1/@@A76667C@?CSSSLKIKSSSSMJSJQSMLSSLPRSMSMOSSOSOOOJLPSKPPJJPIILKJMJSISLHILJILRSQSSOSLJKKKFHIIGHLKPSLMSSSIKMPNSHKPOLKJILMMLIMLPNMNLSLMSSLNSSSQSSLNQSLRKIOOLLLIRKOKKLJQONJKLOLISKMLOKNSMSQNSMQLSSNSSLMKSMSMNSKSOJKLMIFHFGHLPJRSNSNSKOPSQKSLSLLOMLONLLLOLNSMLSLLRSSKLSMOLKSOLOMKSMLIJSIJKKNQMNJSGIJKJJKODPJHPSLSPJRLSLLQJKKHSGKSNNSLLJGHF
@43_45CNXP_3
AATCGCAATAATCGGGTTCATTGATATTCCTAGTATAGTAGATGCTATCACACATACAATCATACTCAATTCGATGGAATTGTTTGATCTTAAAGGGGATATTCTATAATTTCGCATGTGAGGGGTTATTTCTTGGTTTCGTCCAGTCATTAATAACTTGATTATTTTTAGATAATAGTAGATAGAAAGAACGCTCGTAAGGAGTCCTATTGAAACCAAGAAATATAGGCCTGCCTGCCATCCACACCAGAATAAATAGAGTTTTCCAAAAAAACCTGCTAGTGGAGGAAGACCTCCTAGGGATAAGAGACATAGAGCTAAAGAGAGAGCCAAAAAAGGATCTTTTGTGTATAATCCTGCATAATCTCGAATGTTATCAGTTCCGGTACGTAGACCAAATAATATAATGCAAGCAAAAGTTCCTAGATTCATGGCGATATAGAACAGCATATAAGTTATCATGCTCGCATATCCACCATTTGAGTCTCCAACAATTATTCCAATAATTACATATCCGATTTGACCTATGGACGAATATGCAAGCATACGTTTCATGCTTGTTTGAGTAATAGCAATGAGATTCCCGAATATCATGCTAAGAATAGCTAGGATTTCCAGAAGAAGATGCCATTCATTTGATAAGAAATAAAAAGGAATATCGAAAATTCGAGTGGCTAAAGCTAAAGCAGCTACTTTCGAAGTAACAGAAAGAAAAGCAACGACTGGAGTGGGAGATCCTTCGTATACGTCAGGAGTCCATTGATGAAAAGGGGCTAGGGAAAGCTTGAACCCAATTCCTACAGTGATGAATATAAGCGCAATTGAAATTCTGGGGAGTTATACATTTGTGTATTGATAAGACCATTCACTATTTCTTGAAGCTCAATCTCTCCCCCGGATGAACCATATAGCCAAGAGAAACCATAAACCAGAATAGAAGAGCTTGCCCCACCCATGAGTAAATATTTCATAGTAGCCTCATTAGATCGTATATCTTTCTTGGTATATCCAGATAATAGGTAGGAGCATAAACTGAAACATTCTGGAGCTACAAAGATCATTAAATCGTTAGCACCACATAAAAACATTCCTCCTAGAGTAGCTGTTAATATGAATAACAGAAACTCTGTTATAGCCATTTCTGTACATTCAATGTACTCTACGGATAGAGGAATACAGAGAGTTGAACATAGTAAAATAAGAAATTGAAAGATTTCGTTGAAATTGTTCGTTTGGAAATTTCCTGAAAAGCTAATCATAGGTTCTTCTCTCCATCGGAACAATAGGGCCGTTATGCTCATTCAAACTTGTTGAAGAGATGAAATATAACCAAGGTATATCTTTTTGATCAGAGGTTAAATCGATCATCAGAAGAAGAATTAGGCCAAAAACGATCGTAA
+
98889EDFJFJNEDDEEIIFIHJNJMMLSSSJPSHLIILJLMQIGJINOGLMLLNSKJOLKLJJHGHGJIJFKLHPHLHKMJIIJF>;::/)))8DHEJHEHJNGIKJORLPNLLLIKSOSIILJNLKSPJHL>433344444578ABFGKKMSJQOIJRSJKNNHMGJGJIISJJGJSMISHIMSLISLMOHKRJLSGIIJLSHJQJKKOQMKMMMOJJKSMNORKKISHMGJLIHSSKPOLNPNHKIIKIOKSMSKMMKGGJHBC;;KSSSSKJLSSLKLKLKSONSKLPORQKJPMLSSHJGGNOJJIOKLSKLRSSSKJRPQJJLIFEACKSSMGMOKIIIEFGKKMSOQOMNLLMOSKNKSJLSSMJSQLJNGSCC6BEEDDEISNPJHIHNGJJPRSJLKPOKSJJPLRIONPIRMSSSJLLMHKKHKJGHKGHDBCCD>>?>?>>===55556BGKOSIHHGMJGMLIKMJSLSPKJSKKQKIFJGHFIHHHFEFGKHOJILHIGNHKJHIIGLHISILGIIJHF>7777:77799EFGHHEFIHNSKMKILHJKJOKPJJSLHHJLMHSNIKHJKKFGGGKHIHHGQIHGFEEGEEHKFJIGGHIKINKIJKJKSKGHGFNFIOLKNILLGEEFEKJPJINLRQMMKNHED:7777<ABBGIIJHGEFFHFHJSBEHISPMIKJHISJNKLSNPOQKSJLPSSORSMKKSLKJLRLMNHMINNOJMJNJNSMKJIFJMKGGDEEDEEEHIHNKFFGFCKHJJSSSKMKFKDCKSILNM==GEFHEGNQIJKPMLKMFGGDEIMOMLQJIFGHMHMICFIHHB7//=>FIJPHJJONJJNNSLKRLRJKKSSMJNMHSISIISKHSRGOQGFMISKGHSOMHLGDA0000CNNJHNNJLOKSPOLOJRLJLHNNJJOIMKSSRLNMNHKLNISLSLSSLJFLJIGHGFOLMOSIMKKOQSSLED?@?====EBCDEGFEGFFFHGLILHJOKSMOLJJJSSPSLSOSSKMQJKMKOISIOKNJJJCCCBCMNSJLFHHIFGHDHFA?:721'&%&'-/>>ABCEFJKHJGHJKILJIQLMPRLLPJIJMLLHGKGIMNSINKONKMQLHJJHJHOMJKKMHHLMIHIGJHMIKLOQJFLHFKHHHKGHGGFHIGHJ;;;<@IJHDCCCBEEEEDDCCDGFIGEDCBCDIHLMMSMOIQJJKHNGHGIHNHDEFDGMLMQLMHHEFFGHIGJOISMPRHMJJHIKGFFGGJAA55558=><889A?CCGFEDDEJHHJGEFEDDEDCA@?=>-,,,)()))BBABDDEKIIIFDFIHGGLSJJSHIIGGIFFEEFDGHMMIFHFGIGGEDFGGHGDCBAABCEEGIGEEKGCEGDCABBCDEDFGE87644666
@44_45CNXP_3
ATGCTAGCAACAACTCGAAGTATGGGTCTAGCTTATTGATACGTTACCGAAAACCTCATTTGAATAAATTTGGAATACATTTTATTTTTTTTATTGACAAGTACTCGTACTCAAAAAAGTTAAAAATTTTTTATTTATATATTTTTTTTGAGTACGCGTTCTTTGGACCTGGTGTATCTTGTCTTTACCACGAATGATTTTCCTTGGTTAACAATAATTGTTGTTTTTCCAATATCTGCTGGTTCATTAATGTTATTTCTCCCGCATAGGGGAAATAAAGTCAATAAATGGTATACTATATGCATTTGCATCTTAGAACTTCTTCTAACGACCTACGCTTTTTGTTATAATTTTAAAATGGACGATCCATTAATTCAACTGTCCGAAGATTATAAATGGATCGATTTTTTTGATTTTTACTGGAGAATGGGAATAGATGGACTTTCTATAGGAACTATTTTACTGACGGGATTTATTACTACTTTAGCCACTTTAGCGGCTTTTCCAGTTACTCGGGATTCCCGATTTTTTCATTTCCTGATGTTAGCAATGTACAGCGGTCAAATAGGATTATTTTCTTCTCGGGATCTTCTACTTTTTTTCATCATGTGGGAATTAGAATTAATTCCCGTTTATGTACTTTTATCCATGTGGGGTGGAAAGAAACGTCTGTATTCGGCTACAAAATTTATTTTGTACACGGCAGGAAGTTCTATTTTTTTATTAATAGGAGTTTTAGGTATAAGTTTATATGGTTCGAACGAACCAACATTAAATTTAGAACTCTTAGCTAATAAATCCTATCCTGTTACACTTGAAATACTATTTTATATTGGATTTCTTATTGCTTTTGCCGTCAAATTACCGATTATACCTTTACATACTTGGTTACCTGACACCCACGGTGAGGCACATTACAGTACCTGTATGCTTCTCGCTGGAATCTTATTAAAAATGGGAGCCTATGGGTTGGTTCAGATCAATATGGAATTATTACCCCACGCTCATTCTATGTTTTCTCCTTGGTTGTTGGTAGTCGGTACAATCCAAATAATTTATGCAGCTTTAACATCTCTCGGTCAACGTAATTTAAAAAAGAGAATAGCCTATTCTTCTGTATCTCATATGGGTTTTATAATTATAGGTATTAGTTCTATAACGGATCCTGGACTTAATGGAGCTATTTTACAAATAATTTCTCATGGATTTATTGGCGCTGCACTTTTTTTCTTGGCAGGAACGAGTTATGATAGAATTAGGCTTGTTTATCTTGATGAAATGGGTGGAATGGCTATCTCCATTCCAAAAATATTTACAATGTTCACTATTTTATGGATGGCTTCCCTTGCATTGCCA
+
HKGLHJGHCCB=;;;33344>>3**+--.--.@ACCILFKKJHIJFKKLLSJMSPHIMFISRSMSHNJILMIJLIMLJMIGIMGG@JNPSSSMJIIINJKHSKGOC<<<97../0BDFDCC?@FJSNJPNSSNSNKOSLSISIAISSSSQSLMKSIIHJK??G<+CEHIKSLMLLNSMJMKMJKJNGQIEIIHJIKRHOSPQIJMLLSQLJLQISIRSKKNSSOLSMSSQKRILLQKQSSNLKMPONMKNSLKJM66666IGA8=BB66666NIID;=::D?@@FFPPFJIKIKKLIISHFGSDBDC>F;://,---BDHIDDEEFMFHHHJJMKJJGOJJLSNJSLOSLMMKOEHGJLHSOMEEGFGMLJLOQKILIJHKRJIGHHGKKPKJLKLIIHHSF.....88>E4222FMLJKSJJIKIJHHRJILSGDEBDCIGHFOIRMKHKKHJIJJJKKOSLJHHGEEDDGLKNHKIHSJOEHLGIHHKIHLLMNJIGJHSOSSPNHNKHFHFGOIEGIBA<79;;>?BLJNEIOJLSLKRKGI3331001144556<AFEFHHIGIIIKSMKMSQMMOJLJHIIGFEGLIGIIIOAMSMH8667000000GKMISGGKHILKLKQGKGDEDHEI7640---76;>FFFGJHGLGHHJBCDD;BIFHMKSMOIPPFFEDEQSJNMLOOSLPLSSNKMSSMFE>>FEHGJKPISJGISMSSSSLMGJMKHNIIPMJKOHKJJMKMKPKRKGKIDE?G@>><;<EHJGNPRPQSPNOJLLKNLPNJKIMKJQSSSPRSSSNNSKSQKSABB@AISKKSPSRJPKLJKKSLHKIIKSIFLINRSSOJSPIJJKMSISMSGMSJGGEDFSSMNIRLSPSKKNRSJKIJJMLMKLMRLSMSLOQSMRRMSSSSKSNSLQRPRRRMJKJQKSNSMNNIKJMILRLOFHIJJSLEHELESLOJJHSPSJMLLJOMKSGGDC;,+++++BBCCBBDEJIMJJMKJQJLSLKSSJJJMNMJLOOLOSSROSMMKKKMIMKHI::9666752)))*7=@@FCBBCEKJPSIILMQSMRSMJNILNGHHSRPSLNSMNOMMISMOSSSSPSOSONSJJIJJSNROLNSLOPRLSOSOLSNSSSPQNNSKRRPJKKOSKIOKPLNJLPMQSJSSMNSPNSNNLKJMSNRNKKMKKHSOQSSOMONISKSSMNOOMSNRNPSSPLOISOMJSJSSJMOSSSOJSGGKHSJHFE98889FFIGHEDCCGJMSMKSORRMKIKKIICDSJKKJIJLKJFGDDAADDDFFDIMH11IJKJIISPNHMMMIGHIHGHHFGHHKIRINIL-----BHGGPLEBEGHLHKFHLH
@45_45CNXP_3
CGTACGTAAACAACTCGAAGTAGGTTCTAGCTTATTGATACGTTACCGAAAACCTCATTTGAATAAATTTGGAATACATTTTATTTTTTTTATTGACAAGTACTCGTACTCAAAAAAGTTAAAAAATTTTTTATTTATATATTTTTTTTGAGTACGCGTTCTTTGGACCTGGTGTATCTTGTCTTTACCACGAATGATTTTCCTTGGTTAACAATAATTGTTGTTTTTCCAATATCTGCTGGTTCATTAATGTTATTTCTCCCGCATAGGGGAAATAAAGTCAATAAATGGTATACTATATGCATTTGCATCTTAGAACTTCTTCTAACGACCTACGCTTTTTGTTATATTTTAAAATGGACGATCCATTAATTCAACTGTCCGAAGATTATAAATGGATCGATTTTTTTGATTTTTACTGGAGAATGGGAATAGATGGACTTTCTATAGGAACTATTTTACTGACGGGATTTATTACTACTTTAGCCACTTTAGCGGCTTTTCCAGTTACTCGGGATTCCCAGATTTTTCATTTCCTGATGTTAGCAATGTACAGCGGTCAAATAGGATTATTTTCTTCTCGGGATCTTCTACTTTTTTTCATCATGTGGGAATTAGAATTAATTCCCGTTTATCTACTTTTATCCATGTGGGGTGGAAAGAAACGTCTGTATTCGGCTACAAAATTTATTTTGTACACGGCAGGAAGTTCTATTTTTTTATTAATAGGAGTTTTAGGTATAAGTTTATATGGTTCGAACGAACCAACATTAAATTTAGAACTCTTAGCTAATAAATCCTATCCTGTTACACTTGAAATACTATTTTATATTGGATTTCTTATTGCTTTTGCCGTCAAATTACCGATTATACCTTTACATACTTGGTTACCTGACACCCACGGTGAGGCACATTACAGTACCTGTATGCTTCTCGCTGGAATCTTATTAAAAATGGGAGCCTATGGGTTGGTTCGAATCAATATGGAATTATTACCCCACGCTCATTCTATGTTTTCTCCTTGGTTGTTGGTAGTCGGTACAATCCAAATAATTTATGCAGCTTTAACATCTCTCGGTCAACGTAATTTAAAAAAGAGAATAGCCTATTCTTCTGTATCTCATATGGGTTTTATAATTATAGGTATTAGTTCTATAACGGATCCTGGACTTAATGGAGCTATTTTACAAATAATTTCTCATGGATTTATT
+
EFEDDEFCCCEDDDEBDEDBB+(((())*456444BCEMJSFFHGGJA@AADKMO>655544;;;JSRJSMGLJILLPJSSMIGABIOSSSSOILIJGGGEGHG<<<<@E?=>ACSSJIE??CESSQEFESSQSSNJRLJGGCJJSSSSKNKSJMNIHSLCD@C@CLMJHLIPHH><222018@ABCHLSHHIGLMHKSSJNJSQIGSOKISMKLQLJINSJMSFCLKKIQJLJLKMJMIJHILKRRLNSJKSRKLSMNMLSPHKIIGHHHHJKKB=2/../5666<8-BCCCGFHIKJFGKIJRKMIKLLJIJCBEHHEGGKMILLKKGFGFKSSSHSKLSRIJLIJ86668;<@@JKKJFFGGGHNSQIGJHSMKGMOILHHJKKSJOSSKKIHLJQLGDCEDMLSSSBA@=BSSJFDCBDJKJGIGHDLJKKKGIGIEEFGEMJI999888855445779?AECCCCHINLKMNKKMHIPJGJHMGHHJGEHHA@?@@HGE@=<>>?==<;954442/.-)++-8CKDA@ACHIIFGGIGJGDFFEFFIGHCBAAACA<<<<CFGEDFGSMPQSHLIGFDAAAABDJGGGDEE=KQJJ766000000@@DEHFCEEGHHHHCB>>?;<===GFEEEHGSNLLNKSSSJSMQSOMMNSSKMLSLSSKSLMRJSLOSSPORMORPSSSSSLSPNSSIKS.----.---.3446FJPQSSSLSLNILLPOLPQHDSMSSMJLJMMLSOMNSRPSJMLKKINHHLIHLLSIKKNMLQMLJQSPLNLMJSSSSSSSPOOMNLNLSMMRNSSNKSLKKLSJSKSKSSKSQOSSMOKOOISIMONLSNSOPJOKSSSMNKHJSSNPOSOLOMSNKMSJSKKLOKSSSMSLJKNNLNSPSOKKMNMSSSSSOSNSSMLNQLSPSHMISMOSMLNONOOJQMSQLNSJISSPNNSIIJSNSJKHLLOOLMLSSMSSMNJSGEDECDHISPSFD<<<<322225;3-?DEFIJSNOSMIKJNSOSSPOSJMLSLSNSNMNNKSHHNNMLSNOQNSSLNOKNISSJLOSKSNPSQOSLSOOOLKLKKHSNKSQMSQNSNSNLSSJFSJMIMJSFKLMNRSPSNLSNSLSSSSSMLSNLSPKOPJHHNNLOSSSLSSSKOSSMOSNNSNSLQKMSMKRNIJCCGESSQSMMSJSSNSQQSSRLMMSOSRSMKSNJLPMQS
@46_45CNXP_3
AATCGCAATAATCGGGTTCATTGATATTCCTAGTATAGTAGATGCTATCACACATACAATCATACTCAATTCGATGGAATTGTTTGATCTTAAAGGGGATATTCTATAATTTCGCATGTGAGGGGTTATTTCTTGGTTTCGTCCAGTCATTAATAACTTGATTATTTTTAGATAATAGTAGATAGAAAGAACGCTCGTAAGGAGTCCTATTGAAACCAAGAAATATAGGCCTGCCTGCCATCCACACCAGAATAAATAGAGTCCAAAAAAACCTGCTAGTGGAGGAAGACCTCCTAGGGATAAGAGACATAGAGCTAAAGAGAGAGCCAAAAAAGGATCTTTTGTGTATAATCCTGCATAATCTCGAATGTTATCAGTTCCGGTACGTAGACCAAATAATATAATGCAAGCAAAAGTTCCTAGATTCATGGCGATATAGAACAGCATATAAGTTATCATGCTCGCATATCCACCATTTGAGTCTCCAACAATTATTCCAATAATTACATATCCGATTTGACCTATGGACGAA
+
LIIJSIHIHHOSHGNHIKMHMSNIJRKSNMSQKOOKKOKLKIJKGHMSLJJJLKPSNJNNIKRJHJGJINMKKGFJNLOQSISISOGL?>.)))CDKHIFHFIISHMIKQNOLONKMKLNOSQKJLPJSROOKSJHKJJECEDIMJNJMSLNNMSKLSKJSJMNKSNSSSQKOLISLSSKKJOFHJJKOLKSLHOCCBCDJPKSSSISLJLIGSNLLISNLPROJQNILMMIHJKIQQSNSJSPMLLB>>DCB.----/,+&%%%*8;BSMJIHHISJKNKJIJHSNKMMLSLRMFIKLKOJLCIMIKPPHSJKKI>;:9:<<322247788SSSMLQGLSSMJSJHIPLKLSJNNNSMMRMMJRPRMKKNOJKQJSQSSSPNILSKHJFFIJOSSOPKLMLJLJIHGGGEGILMSLMPKRJJIGJJJSLJHHGHHGLKKJKOKHIKKLKPMKLILKKJLSKLOJLSJKSLJKSSLSOJQHKLJJSJILMINKGRLJIHLRNIKRIKGKKIHJGLIMILSLJRGJHIJGGGF
@47_45CNXP_3
ATGCTAGCAACAACTCGAAGTATGGGTCTAGCTTATTGATACGTTACCGAAAACCTCATTTGAATAAATTTGGAATACATTTTATTTTTTTTATTGACAAGTACTCGTACTCAAAAAAGTTAAAAATTTTTTATTTATATATTTTTTTTGAGTACGCGTTCTTTGGACCTGGTGTATCTTGTCTTTACCACGAATGATTTTCCTTGGTTAACAATAATTGTCGTTTCCAATATCTGCTGGTTCATTAATGTTATTTCTCCCGCATAGGGGAAATAAAGTCAATAAATGGTATACTATATGCATTTGCATCTTAGAACTTCTTCTAACGACCTACGCTTTTTGTTATAATTTTAAAATGGACGATCCATTAATTCAACTGTCCGAAGATTATAAATGGATCGATTTTTTTGATTTTTACTGGAGAATGGGAATAGATGGACTTTCTATAGGAACTATTTTACTGACGGGATTTATTACTACTTTAGCCACTTTAGCGGCTTTTCCAGTTACTCGGGATTCCCGATTTTTTCATTTCCTGATGTTAGCAATGTACAGCGGTCAAATAGGATTATTTTCTTCTCGGGATCTTCTACTTTTTTCATCATGTGGGAATTAGAATTAATTCCCGTTTATCTACTTTTATCCATGTGGGGTGGAAAGAAACGTCTGTATTCGGCTACAAAATTTATTTTGTACACGGCAGGAAGTTCTATTTTTTTATTAATAGGAGTTTTAGGTATAAGTTTATATGGTTCGAACGAACCAACATTAAATTTAGAACTCTTAGCTAATAAATCCTATCCTGTTACACTTGAAATACTATTTTATATTGGATTTCTTATTGCTTTTGCCGTCAAATTACCGATTATACCTTTACATACTTGGTTACCTGACACCCACGGTGAGGCACATTACAGTACCTGTATGCTTCTCGCTGGAATCTTATTAAAAATGGGAGCCTATGGGTTGGTTCGAATCAATATGGAATTATTACCCCACGCTCATTCTATGTTTTCTCCTTGGTTGTTGGTAGTCGGTACAATCCAAATAATTTATGCAGCTTTAACATCTCTCGGTCAACGTAATTTAAAAAAGAGAATAGCCTATTCTTCTGTATCTCATATGGGTTTTATAATTATAGGTATTAGTTCTATAACGGATCCTGGACTTAATGGAGCTATTTTACAAATAATTTCTCATGGATTTATTGGCGCTGCACTTTTTTTCTTGGCAGGAACGAGTTATGATAGAATTAGGCTTGTTTATCTTGATGAAATGGGTGGAATGGCTATCTCCATTCCAAAAATATTTACAATGTTCACTATTTTATCGATGGCTTCCCTTGCATTGCCA
+
LJQLSNSNNSLMKIOJIJIJSSSISGHLHHHFKLHHEEDIDDCDDGGJKJJLNSPMHGGSNRSSKKSNSSSSSSSLSSOH:999:A@<>ADG>****+HGIGILKLQPIJILADILSOKSQGGSMOSGJPSSSSSLHJLIDF;=22DDIDBAAABAB@BBBAA>:;?@MJNLSJSKSMLOSLSRSOKLPGJSIJJMJNNSLOSSKNMFDDEENOHGJKC2/''&%&'DDFGGSMNILKMKINIMOSSRMLSSMSLOGHBCDBGOKGONSJSQIDEIHCDOOMNMSSSMMGIIJMSOLSMKI88878@:9875225=?CFHGB?@@IQKISLSMSFFGGDSSJNKGFIOLQSSMINSJKOKFCDDCGKSJEC<=KSLJONJHLIJHOSMRKKILLLNMLQJMRKHNKSSL:::9DNSJISHHIOSSSJKMSPOJJKJKLLHGOIIJNSSNJIJLHIMIONNMQLMJHGGFKINNSLAAGHDENKGJGJHHIIIIHGFEFHILKSLHKROMPMIEFEDFFINJGIHCCGKOGA?@CGJIHLIHFKKGIHHHJHHFGGFGFKGGIKKIHFHIJHLOKSONSMJJEFGEEFLSHIFD=A2HIJ989878888AAFFHIKLHFGGJSHJQGGEEGMNSMLOLBSMRLRSOHSOMPMQNOIJHGJGLMMKDCCBCOGEFCDCEFSSHJJJNOKJLPKOSSLJNONSOSKNSKOPKRMNLLQQSSSJIHDDGKJLILJILSMSSRMPJKSOOMSSSJILFEDDDDHGHGHJPOQMNSKJMMSRMMSLPKMOHKKHL9;LPSOSPLIJMJISKSONPLHMNLLHKSLONKILS84BB::::;IK?=>=<?GIHG88888JOMKSSSSOMLLSMHJOSDHFFBSNSJSKHNS@@@@ASMSQQSKHSKSSOSQQNOKSLLNSRNSSLMKSJSLJPSLSIPNSJOLLLMOMMOKMOMROJSSNMSSLLKLHLJKMRMSSQPSSPIOLQJJMSSSSJNLJKOJIGKHMIHOOHHIGSSISIJNHQSOPLSNSSSOSNSSNSSSMHSLLKSLSSQSSPOSPSMSKMNSSNIJOJNSSILLNSOSRHRLPOJ988--('''+*.369;??AGIGHJGHFJKILSSMOONSJQLMSNLSJPSNKSPSMQQSSRMLJNSSLSOLOMPSSSMNSKQLNSMSPMMOLKSSPOLNKJQSSJRSRSHSSSIKOGOKNSOSMSSKNKSSSSPSNSSSSSI=<=NSKMG?E::OJNMLMSMJJQIQSMSSLIHFJOLSSILNJPLMOLSLSLLJJHJLSRPHJJKNRMJOOSHKLKKKOPPLNPMMNRMOIIKPSIIKIKMIIKMJMJLLML?>>??LSPSMLHGGLLHMHHHEI
@48_45CNXP_3
AATCGCAATAATCGGGTTCATTGATATTCCTAGTATAGTAGATGCTATCACACATACAATCATACTCAATTCGATGGAATTGTTTGATCTTAAAGGGGATATTCTATAATTTCGCATGTGAGGGGTTATTTCTTGGTTTCGTCCAGTCATTAATAACTTGATTATTTTTAGATAATAGTAGATAGAAAGAACGCTCGTAAGGAGTCCTATTGAAACCAAGAAATATAGGCCTGCCTGCCATCCACACCAGAATAAATAGAGTTTTCCAAAAAAACCTGCTAGTGGAGGAAGACCTCCTAGGGATAAGAGACATAGAGCTAAAGAGAGAGCCAAAAAAGGATCTTTTGTGTATAATCCTGCATAATCTCGAATGTTATCAGTTCCGGTACGTAGACCAAATAATATAATGCAAGCAAAAGTTCCTAGATTCATGGCGATATAGAACAGCATATAAGTTATCATGCTCGCATATCCACCATTTGAGTCTCCAACAATTATTCCAATAATTACATATCCGATTTGACCTATGGACGAATATGCAAGCATACGTTTCATGCTTGTTTGAGTAATAGCAATGAGATTCCCGAATATCATGCTAAGAATAGCTAGGATTTCCAGAAGAAGAATTAGGCCAAAAATACGTACGA
+
KHRJIOKKHSNSNSKRKPOLMSIHSLSONNJJHIISPLSMMGGHHJJHIKLKMSPMMJQIKIMIHJHLHOQJJHMHKNKLLGLMMMJQKIFABBHLSHLKEMMLLQQQLJJLKMRIJKSSSNLHLOIMKLKMMMSHSSOLJNKIJJKHJQLPSINONKLSQSMSHMSSMSMLHLJM99999ABBEEHJIIMKGLNONJOLSSHOSMMLKSLIGLJJRSSPMSKNSPQKJSKSMKKJMLOHQNJMLQJILIPIHMMSINSNNF=9HGH66ILSSOIJJSPSQMSPLJILMKLNMMJMOMJNSSMIHHDJSSLMMKPKLSOLNPKLIJCCCCDBEELSSLPPQNPNSSPSJSNPSSQMOSMSSNONLKKJIKJSNSSLS::878443448CBCB=<=?AFLMMSSROKLRKHJIJLHIGJNQPKSSSSKJMQNIIIKJIKIIKMKSNSJMMNSSMRSSPSSRSSONSMMSOSKSLSMSJSRSSRMLQKKKSKKSPKIKKMJNSJJOKHLSHONGJOJIKNKHJPNSPGLHKJNGDFFEISNPHOGHHNHKNGMJQLMKRKPKJNMLNLNLIMIHIIJHNKEHGA=====HGLLKJHGIJGGIHGGGGFIGHIISOLCC989:::;;22110009=6555MKLFFDECCC
@49_45CNXP_3
ATGCTAGCAACAACTCGAAGTATGGGTCTAGCTTATTGATACGTTACCGAAAACCTCATTTGAATAAATTTGGAATACATTTTATTTTTTTTATTGACAAGTACTCGTACTCAAAAAAGTTAAAAATTTTTTATTTATATATTTTTTTTGAGTACGCGTTCTTTGGACCTGGTGTATCTTGTCTTTACCATGAATGATTTTCCTTGGTTAACAATAATTGTTGTTTTTCCAATATCTGCTGGTTCATTAATGTTATTTCTCCCGCATAGGGGAAATAAAGTCAATAAATGGTATACTATATGCATTTGCATCTTAGAACTTCTTCTAACGACCTACGCTTTTTGTTATAATTTTAAAATGGACGATCCATTAATTCAACTGTCCGAAGATTATAAATGGATCGATTTTTTTTGATTTTTACTGGAGAATGGGAATAGATGGACTTTCTATAGGAACTATTTTACTGACGGGATTTATTACTACTTTAGCCACTTTAGCAGCAAAAAAAAAAAA
+
HRHBKHKKLKQJJSOLHRLNPIOHFFGFJEBB+****<?AKQHGGHHGFGJGMIOJJEJLLBBCBCSIIMPJKNMSNKJIKSLKA>BCSSSSRLSJISINILFCD@>?;71////:QKFEA>>CGPSAHJSOOMMJKSNKIGGB@JKSMGJFFFJJOGJJH?GB6EEFIHFIHJMNLKKRKSNLIPNPMINLSNSJKSLSSSOSKHISNIBJJKJPJSSKMLOKJKIJGQHIAA>:::754444EKSLLJJKSSKPKSPSCIPFMKJDHI@ILJOJJJJMIHJQKKSOSPJHJHKIMHLIHLOHKJIIIJPKKSDCGKJGLJJNLHHHHGGHHJKJIHJIMSSOSSIHIFFKHOIGOJHGNGIDDEDFMIGEFFFEBABBBEAA55KFQSKJGGGIGIKSHI65555>8ADGE@B>EFF@;7677>CDDGJSKLGGFEDEDCCC?JIJLNHKGGFFHGHIFFFB???>AA@@CHHJKHGEFEFDIHGISIHF>@>101.-(&#""########
@50_45CNXP_3
AATCGCAATAATCGGGTTCATTGATATTCCTAGTATAGTAGATGCTATCACACATACAATCATACTCAATTCGATGGAATTGTTTGATCTTAAAGGGGATATTCTATAATTTCGCATGTGAGGGGTTATTTCTTGGTTTCGTCCAGTCATTAATAACTTGATTATTTTTAGATAATAGTAGATAGAAAGAACGCTCGTAAGGAGTCCTATTGAAACCAAGAAATAACCCCTCACATGCGAAATTATAGAATATCCCCTTTAAGATCAAACAATTCCATCGAATTGAGTATGATTGTATGTGTGATAGCATCTACTATACTAGGAATATCAATGAACCCGATTATTGCGATT
+
GHHIKSGIQJSSKKJLISSSSKSSSNJQNSNMSQLSNISNJLLOOIOSSLKSPSSMISSPIKHHNKHJLJSOSLSLIOMNKKSJSKJJFH1,,-.DSJLOLISQLKPNPMLJLSSQJSMPLOLNKNJKPNSKPIAACGEFFDDISPSSSLMLLSQMSQMOLSKJPSSSSSJSQSKNPLIJDD99:CCB?DNLKSLIHGJIQLLKE:HILINKILJJHLMNMIHFAAFGSINIDBAB@???AA@@?????@>AA987?:9919::<8;<====<<::95,,,-111333366@AB@BBAABBAD?A@??AB>>:=<==>AABCDGEEEFDACA?>>=>@>@<;;==@ACDDD
@51_45CNXP_3
AATCGCAATAATCGGGTTCATACGCGCATACTCACTGTGGCGATACTCGCATTCAGGTCCCTTCTTGCAGGTTAAAGGAGAAGCGAGAAAGTAAACGCAATCGGTGTTCCACTTCAAAGCATCTTCTTCAGCAGATGAAACAGTCTCTGATTGCTTCTTCTGCTCATGTTGCTGTTGCAGTTGAGTCGCAGGCGCAAACATTATTATTACTTGGAAATTTCTGAATCTCTCTTTCAAGTAGATCGCAAGGTTTCAGATCGAAACCCTAGGAAGATCGAAAATCACCGATTCAGAGAGAGTCCCGTGGAAGAAGAAGAAGAATTAGGCCAAAAAGCTAGCATA
+
IJRKJLJMHIMSLFIGSHH??/.../7;?CJHJLILMNJPLEDDDDBJIMMHPGIINLOMJLMJMMQSMSISKLPSSSSPNMNPLKJHF@==@BDGHFJHIIPKHKKFKIMIKSIFDEGRHHLKSLNRLQJSLSLKLSRSLOSSSISKMJSMJSSKNKMGFGGJJISJSKOIIIGHA<(((()///35566CGEHHHHIJMIJSLMSSKKIQJJKSGMLSONMNPILLLMHMKGELOQPIJKHHHLHMLJSKLLLHLLFEEHGJRSHIJKKIMMLIFFIJSSIKSC44344DCDCFHGLIEB=9:HMSJNLNNQJSSSOKMSKJHFGEEFHJNKMJJSIKIH
@52_45CNXP_3
ATGCTAGCAACAACTCGAAGTATGGGTCTAGCTTATTGATACGTTACCGAAAACCTCATTTGAATAAATTTGGAATACATTTTATTTTTTTTATTGACAAGTACTCGTACTCAAAAAAGTTAAAAATTTTTTATTTATATATTTTTTTTGAGTACGCGTTCTTTGGACCTGGTGTATCTTGTCTTTACCACGAATGATTTTCCTTGGTTAACAATAATTGTTGTTTTTCCAATATCTGCTGGTTCATTAATGTTATTTCTCCCGCATAGGGGAAATAAAGTCAATAAATGGTATACTATATGCATTTGCATCTTAGAACTTCTTCTAACGACCTACGCTTTTTGTTATAATTTTAAAATGGACGATCCATTAATTCAACTGTCCGAAGATTATAAATGGATCGATTTTTTGATTTTTACTGAGGAATGGGAATAGATGGACTTTCTATAGGAACTATTTTACTGACGGGATTTATTACTACTTTAGCCACTTTAGCGGCTTTTCCAGTTACTCGGGATTCCCGATTTTTTCATTTCCTGATGTTAGCAATGTACAGCGGTCAAATAGGATTATTTTCTTCTAGGGATCTTCTACTTTTTTTCATCATGTGGGAATTAGAATTAATTCCCGTTTATCTACTTTTATCCATGTGGGGTGGAAAGAAACGTCTGTATTCGGCTACAAAATTTATTTTGTACACGGCAGGAAGTTCTATTTTTTTATTAATAGGAGTTTTAGGTATAAGTTTATATGGTTCGAACGAACCAACATTAAATTTAGAACTCTTAGCTAATAAATCCTATCCTGTTACACTTGAAATACTATTTTATATTGGATTTCTTATTGCTTTTGCCGTCAAATTACCGATTATACCTTTACATACTTGGTTACCTGACACCCACGGTGAGGCACATTACAGTACCTGTATGCTTCTCGCTGGAATCTTATTAAAAATGGGAGCCTATGGGTTGGTTCGAATCAATATGGAATTATTACCCCACGCTCATTCTATGTTTTCTCCTTGGTTGTTGGTAGTCGGTACAATCCAAATAATTTATGCAGCTTTAACATCTCTCGGTCAACGTAATTTAAAAAAGAGAATAGCCTATTCTTCTGTATCTCATATGGGTTTTATAATTATAGGTATTAGTTCTATAACGGATCCTGGACTTAATGGAGCTATTTTACAAATAATTTCTCATGGATTTATTGGCGCTGCACTTTTTTTCTTGGCAGGAACGAGTTATGATAGAATTAGGCTTGTTTATCTTGATGAAATGGGTGGAATGGCTATCTCCATTCCAAAAATATTTACAATGTTCACTATTTTATCGATGGCTTCCCTTGCATAAATTATTTGGATTGTACCGACTACCAACAACCAAGGAGAAAACATAGAATGAGCGTGGGGTAATAATTCCATATTGATTCGAACCAACCCATAGGCTCCCATTTTTAATAAGATTCCAGCGAGAAAACATACAGGTACTGTAATGTGCCTCACCGTGGTATCAGGTAACCAAGTATGTAAAGGTATAATCGGTAATTTGACGGCAAAAGCAATAAGAAATCCAATATAAAATAGTATTTCAAGTGTAACAGGATAGGATTTATTAGCTAAGAGTTCTAAATTTAATGTTGGTTCGTTCAACCATATAAACTTATACCTAAAACTCCTATTAATAAAATAGAACTTGTCATATACAAAATAAATTTTGTAGCCGAATACAGACGTTTCTTTCCACCCCACATGGATAAAAGTAGATAAACGGGAATTAATTACTAATTCCCACATGATGAAAAAAAGTAGAAGATCCCGAGAAGAAAATAATCCTATTTGACCGCTGTACATTGCTAACATCAGGAAATGAAAAAATCGGGAATCCCGAGTAACTGGAAAAGCCGCTAAAGTGGCTAAAGTAATAATCCCATCAGTAAAATAGTTCCTATAGAAAGTCCATCTATTCCCATTCTACAGTAAAAATCAAAAAAATCGATCCATTTATAATCTTCGGACAGTTGAATTAATGGATCGTCCATTTTAAAATTATAACAAAAAGCGTAGGTCGTTAGAAGAAGTTCTAAGAAATACAAATGCATATAGTATACCATTTATTGACTTTATTTCCCCTATGCGGGAGAAATAACATTAATAAAACCGCCGATATTGGAAAAACAACAATTATTGTTAACCAAGGAAAATCATTCGTGGTAAAGACAAGATACACCAGGTCCAAAGAACGCGTACTCAAATATATAAATAAAAAATTTTTAACTTTTTTGAGTACGAGTACTTGTCAATAAAAAAAATAAAATGTATTCCAAATTTATTCAAATGAGGTTTTCGGTAACGTATCAATAAGCTAGACCCATACTTCGAGTTGTTGCTAGCATA
+
HGJQKGGKIIKGHRGGDECDGIO99999:8211239:;DEA@@A@DDF@?ABBKJQFFFHHMNMKKMKSOSPGKNIJMIHMILLJFNMSSSSSSSQINJGLIIMDCCCCEECAAHQSSNJIGFKLSOIRISSSMJKLSRRKMKDFSSSSKGJJMSFG>>;77:@3FQJJSJLSSSQSKKOHIGSKSMQOLJLPKLKOKNSKOGOMBBSOPPJMLOQLISLNLSJIPSNOPMOKSSSIPLJSLNQNSNLQMQLKOGNPSMSHJMOQKMKJH?KPNOMHKOLIKJLJIPNALGGFILJHLIISNMSMMSJJKLED@;77999<54588>@B>>>>>SJ>>>>>MLJJKIGJMJLMSJLKPPMHLFEEEFKHKSMMQOFSOMMSJOOSLSSNMOKNHFDD----------5>F?@<;?GI=76,**+*++01:>HFCCCDBFJHHJKKPNPILHKGGKJJEFJSSPKHFEEDDDNSSKKIRLJKIJSLILNNKPKD@@A@HDFGOH59--7765644489ED;82+=><BKKSNKIKJILJIJKISRMIIKINJMJGGGFFJIIJMMIJJHFGIISJIQISM>=,((((7=@?==>FEC=DDGE988,+++,,5JHPJIGFGIGKIILPFGGDDEHJSEFDA@@BSIIGEGELHHFFFGFFFHGHNLQJDCCCCFFIIB@@@?DGFFJMKPJGDDDDDGEFDGCCAB>====CHEBBEHSOSSSKSKABNLMPGJISOMNJKIMLJPJKPSSSSMLSISF;:::94555GFIGISFIFCDKGLLJIOKSOSNOMRSKQMSLSIJOPMNLMNMOMRSMSLNLQRJPMLONSRNJJSNKLJGKHEFFF@AABAOMSKOHMOHJSOOLHSLKSSSNRIJGHGNGILSMLHLSORSPJORSMSNLMLSSMJOQOONJSSSQSLJMLSLSLNKQQSRQPLLSOMNJMSQPNKOSNLMJONMSPNINSOSRMNOKNLNSMSSSLDBBC00000SLJHIJSSHKJKHSJASLNPNSSPKONJJKKKSPRMSSKMSLSSSKJKSKSKRMPJSNPSMHGFFJLPHSORSLMMQJOSLSORJNSSQKLKOSLSPSNHGEFEFIBBEHFDHADBCDFJLGGLIORLSSSPMNMSSNSLONSNMSRSQLOSNFEEHGLOSJLQMSPSNKNPNLLNLPSSNSMMSSPROLOMLKSLSLHIPSKSOSQSKMSJNSSNPSJJQLNSSPNNSSKKSSORSSOJNSSRMMOSLSKPNJSJNOKMJSRPSSMSFHSMJOLSSQNSPSOLNMRSMJJONSKNSPSKSGJGQJISGKJSNSOIJIO==GJSLHFBA@EEEHMPLQNSLKPOSONRMNJSRLKNNMMLLLSSHMKSMMKOJSOPRPOLJSKKQLIMKRKJIQMRPPLNSNLKMKMSOKSLPMLJIJKKJLMOSNJHLLHJJGJABBA555447+)))+,-@B>>?991115558827865668;;;;:;;::999////,)&%&&)*()))*9632.,,,,88899::9889:544446@@>?@AAB@@?A@A@@@A?@?>9:::9995558745768989>?@ED?B<<<:9;99:6522323;<=>==;;<<5=<<<=>>>@?A?>>><;99::9893000-,,-.66332///0589:986.-***()((((''*-.0134334346==>=;<>>>===2110.-)''/.+)()))+''&%%%%%&&(')+1...3;<;;<=??<<=;<>??@CC@C?8887682266689::;>=>;==<=;8554:;==<<;;<=>6550'&%%$&'(*,+,56696321100/.-,)))''&&&&'(,2479;=??<>===@A?@AB>>DCBBCBC?><<=<;==??AD?>>=::<6988;=A@?<;;9:;:7761443.---.33::::::99979;<;;::8-+++)&&&(+()/,''''(*(((*-,+++,-*+029<<==>??=><<;;<++6,-98::;65569?DEE?<<>@EE@?>:::9833334<;99:;<=>@BCA????BCDGEGFCCCCCCB?<:::BB;>==>>=<8668:=CIGE@??>>BA@??<=??AAABDE?=31/-('%%'(()/0/.--./3334676888:GHJLECDCDAFGECOOMHGC@>75445421001100/..*(()))*&&%$$$%'///18;?B@:98+++*+2/-,,,,-12877/.0-**++-8;=??@?@ABEC52222555577787.,**327::44445970*(()/..../3-889<???>?@A<7333466<64.--..999:<=BCA>65446;:<==;:755?BABBCCB@@>>=<<;;;:9::99::866660)))(())))*-4333366666651+(''(*+)))*++,.//01112110
@53_45CNXP_3
CGTACGTAAACAACTCGAAGTATGGGTCTAGCTTATTGATACGTTACCGAAAACCTCATTTGGAGATAAATTTGGAATACATTTTATTTTTTTTATTGACAAGTACTCGTACTCAAAAAAGTTAAAAATTTTTTATTTATATATTTTTTTTGAGTACGCGTTCTTTGGACCTGGTGTATCTTGTCTTTACCACGAATGATTTTCTTGGTTAACAATAATTGTTGTTTTTCCAATATCTGCTGGTTCATTAATGTTATTTCTCCCGCATAGGGGAAATAAAGTCAATAAATGGTATACTATATGCATTTGCATCTTAGAACTTCTTCTAACGACCTACGCTTTTTGTTATAATTTTAAAATGGACGATCCATTAATTCAACTGTCCGAAGATTATAAATGGATCGATTTTTTTGATTTTTACTGGAGAATGGGAATAGATGGACTTTCTATAGGAACTATTTTACTGACGGGATTTATTACTACTTTAGCCACTTTAGCGGCTTTTCCAGTTACTCGGGATTCCCGATTTTTTCATTTCCTGATGTTAGCAATGTACAGCGGTCAAATAGGATTATTTTCTTCTCGGGATCTTCTACTTTTTTTCATCATGTGGGAATTAGAATTAATTCCCGTTTATCTACTTTTATCCATGTGGGGTGGAAAGAAACGTCTGTATTCGGCTACAAAATTTATTTTGTACACGGCAGGAAGTTCTATTTTTTTATTAATAGGAGTTTTAGGTATAAGTTTATATGGTTCGAACGAACCAACATTAAATTTAGAACTCTTAGCTAATAAATCCTATCCTGTTACACTTGAAATACTATTTTATATTGGATTTCTTATTGCTTTTGCCGTCAAATTACCGATTATACCTTTACATACTTGGTTACCTGACACCCACGGTGAGGCACATTACAGTACCTGTATGCTTCTCGCTGGAATCTTATTAAAAATGGGAGCCTATGGGTTGGTTCGAATCAATATGGAATTATTACCCCACGCTCATTCTATGTTTTCTCCTTGGTTGTTGGTAGTCGGTACAATCCAAATAATTTATGCAGCTTTAACATCTCTCGGTCAACGTAATTTAAAAAAGAGAATAGCCTATTCTTCTGTATCTCATATGGGTTTTATAATTACGTTGACCGAAGTGTAAAGCTGCATAAATTATTTGGATTGTACCGACTACGAACAACCAAGGAGAAAACATAGAATGAGCGTGGGGTAATAATTCCATATTGATTCGAACCAACCCATAGGCTCCCATTTTTAATAAGATTCCAGCGAGAAAACAGTGCACTGTAATGTGCCTCCACGTGGGTGTCAGGTAACCAAGTATGTAAAGGTATAATCGGTAATTTGACGGCAAAAGCAATAAGAAATCCAATATAAAATAGTATTTCAAGTGTAACAGGATAGGATTTATTAGCTAAGAGTTCTAAATTTAATGTTGGTTCGTTCGAACCATATAAACTTATACCTAAAACTCCTATTAATAAAAAAATAGAACTTCCTGCCGTGTACAAAATAAATTTTGTAGAACGTTTCTTTCCACCCCACATGGATAAAAGTAGATAAACGGGAATTAATTCTAATTCCCACATGATGAAAAAAAGTAGAAGATCCCGAGAAGAAAATGATCCTATTTGACCGCTGTACATTGCTAACATCAGGAAATGAAAAAATCGGGAATCCCCAGTAACTGGAAAAGCCGCTAAAGTGGCTAAAGTAGTAATAAATCCCGTCGGTGAAA
+
JQJHHLKDCBCBDABAA?EEMLRLIMKOSKG@CDA@LJIJNLHIKHGIFIIMJKMKHEBBA;-*%%%%%0567;<>EKSLOSMKMKJFNSSSSSLKMGGKGFFFDFHFGFGLND@CCFSRPMIEGJSPNSLKSOKQSLHSSQGSCEAFFNSKNJHIKEDAAA@;<7-EIJHLSSQLMSSKKSKNLKLRILKFSDFCCEFCEF=>0/,-.;<BFFIHHMMLALLKNKSOFGKJHSSLMLMNSNLMSLJSQISJPPMKSKSQRGIICEIKILJNMMOOHISSEHHGIKKSMMQKKKLKIFHHKHKSOLSLPOMMLKSGGGGLSIOSLRJKRNMILLNQNKRSPQSOMRPISKJKKKLKNMMONLJKEIEHIJHGBCBBFHKJHJLKHOMRPISNIJJJMI@@?@@@???BCKSKLIF@JSQE=<<<=IKLJLIKJNNNJLLMJJFFFFGOJSOOKOOMOJSKKKS99999FEEDMJJMSRKLKSIGIGGNLSGGHLOLLSJIFGJQNJMDEJIIGJIHJLHHIJLQJGSHJKSSSKGFIQNIJHLPKRRNHKJJLJNLGIIFGLLA@@ABGEFEEB?:3-*////9<=EEKHLKKIHGKHFFSJGHDDFEEGFGSMKNKSNILJNLIISG>@MEFHIJSFFEFDIILKLDC:;HHGIFEEEIISLKISSHHEGHFHGGHEDCBCDLKJISLSSRHQLJISLMOIPIO<BCBCBDC@@?@BFMSSSLIOIGSMNNOMPKROPLSSKINJIILNGQJLMKROJSRMIIHHHMKLKIOLKSKOKSKSSLKINKSMSNNJNPIJRLSNMJSQLOMMMLMMNMLIJPLNSMSLQJSOONKSLLSSLKSOSKNLSKHGLKJGFOJJKISPLJLSSKIPMRSKSLJJSKQSSKSSQKSLMQSSSKSKIPSOOSMOSLIHJHLSKSSPIMSILSAB@?@KMKSQJLRLLSMNSSSMSLNMKGCLSOJKILQJJKINRJKHRSLJSOSQHLKHQMKLJSLNJISNOSMJKLSRROSMJMSSJMJLHIPSMMPIKIJIKJSRQMMOKLLSMJKKMKSLMKIJINSSNIHKMLQMLJJQINLSSKKMMSKHJJKPLOOLLMSMGD<:8998988888<EGFFJIMMSNNOPSMSEFBDCMKJSKJISSKJ3111--(()'(**'%$$#$$%$%'+/*)*..>BBA;9:97+''',3.,,-,111210/--0112==76>@BCB@CCDDEFEEEHGIJJHFECBCCAAABADEEDFF======<<;<BDEFEDB@?><;21/,/:AACA<:99;;???>99:?=;8/.2))'%$%&'((('))&'&&''(&%%%%&&%&&&',/1355666;<<;967799BEEDCDEFHDBC9:<<==>==???EDEKSMHHGDEGNRHGPFEHFFHGJKGEDCA?@A:;;;EGJFFFFJCFJSRJLIKLKPKLSRGFPFFEHHCCABB<@@@@FE@@>>>BC@BHH?>>>?GGEFDEB??>?ABCCB??AEHGHGEFHIGGMCBENMNJJQDIGDDE>>D?>>;;;;;<=>A??:863227.-+**,**+14(((+(1--())//223<?A@BCCDEDCBB;<=<>IFDCIMDDCD;::;@EFKICECDA?B?><95577772111266511/8;<ACCBA@?987-,*))*+)*+279??A?>=<=>?ABBAAA??@@>?BC0////===7556<><88844578<>?BCEDFHEC>76656@ACCDDFBCCEECCA@@A@?>=76,))'&&&%''&
@54_45CNXP_3
TACGATCGAACAACTCGAAGTATGGGTCTAGCTTATTGATACGTTACCGAAAACCTCATTTGAATAAATTTGGAATACATTTTATTTTTTTTATTGACAAGTACTCGTACTCAAAAAAGTTAAAAATTTTTTATTTATATATTTTATAGATGCATTTGGACCTAGTATACTGTATTTCCCGCGAATAATTTCCTGGTTAACAATAATTCTTGTTTTTTCCAATATCTGCTGGTTCATTAATGTTATTTCTCCCGCATAGGGGAAATAAAGTCAATAAATGGTATACTATATGCATTTGCATCTTAGAACTTCTTCTAACGACCTACGCTTTTTGTTATAATTTTAAAATGGACGATCCATTAATTCAACTGTCCGAAGATTATAAATGGATCGATTTTTTTGATTTTTACTGGAGAATGGGAATAGATGGACTTTCTATAGGAACTATTTTACTGACGGGATTTATTACTACTTTAGCCACTTTAGCGGCTTTTCCAGTTACTCGGGATTCCCGATTTTTTCATTTCCTGATGTTAGCAATGTACAGCGGTCAAATAGGATTATTTTCTTCTCGGGATCTTCTACTTTTTTTCATCATGTGGGAATTAGAATTAATTCCCGTTTATCTACTTTTATCCATGTGGGGTGGAAAGAAACGTCTGTATTCGGCTACAAAATTTATTTTGTACACGGCAGGAAGTTCTATTTTTTTATTAATAGGAGTTTTAGGTATAAGTTTATATGGTTCGAACGAACCAACATTAAATTTAGAACTCTTAGCTAATAAATCCTATCCTGTTACACTTGAAATACTATTTTATATTGGATTTCTTATTGCTTTTGCCGTCAAATTACCGATTATACCTTTACATACTTGGTTACCTGACACCCACGGTGAGGCACATTACAGTACCTGTATGCTTCTCGCTGGAATCTTATTAAAAATGGGAGCCTATGGGTTGGTTCGAATCAATATGGAATTATTACGCCACGCTCATTCTATGTTTTCTCCTTGGTTGTTGGTAGTCGGTACAATCCAAATAATTTATGCAGCTTCAACATCTCCCGGTCAACGTAATTTAAAAAAGAGAATAGCCTATTCTTCTGTATCTCATATGGGTTTTATAATTATAGGTATTAGTTCTATAACGGATCCTGGACTTAATGGAGCTATTTTACAAATAATTTCTCATGGATTTATT
+
PKLOSRAABACMJJJGRGLMLEKP;7666699@ACDIJKJRLHNGHLMMKJSNKILNSILMKOHNNPSNMSLIHLMLMMIKSOIG=E@LKISDCBBDEHSJLRHHHJPIISGCEIHSNJEFBCDEIICEISSLNSG@@61.0.)21)'&&&$$$%&'&'**.,'%%$$##$$$$$$%$&&%%'''))**++&&&%%%$$,-+,,,-22**,)()'&(++;;>IMSNIQRKMQSLLSPKMKISKOI;;;;;NKKJINSFJINHMLMHGEEDGHDEFESMAMSGIKLKJIMSSJOFGGEDJISJSD<9::>>F><<?>@HGJNSQKMSLLLHLSLKJRLSSNSIHNOGSISIHSJIFHGFHISHFGIGHOKHHPIKGHJKLRMIIAAA?)))))GGGDHLSSSPGHEILSNOLSJRJKHGIIKKNHMLLKHIIKIIIEFGGDJFIISSKSLMMRIQIIIGDDDEGSMSQSMOLHGHF>FFGEEAD;9<DEEFGKII?>8444+**(((BCFFGID>?=>AALSHECEHFHDDDGHSKJLJFHHIGHIFFFEEEFGKNHKHEFEFHSKSONOINRGJFDDEFGIGHDB?B9GDCCCACDEIGDGGGIPHJGJHMSSMHKL11922CCHJFFE>;79ECHIOJLJSIMNNKKLJPMJMSOKLKMKPSPMSRSNRMMNLPKSPSMS@@@@@SKSOJLMS<CHLKCHMMKOQSKLSSSSKSJKOLJSMPMLSOSNHSLGJJEGDLMISSLKJSOEEDDBGLKKSKJSOJSQSMKSNNSJPMNLOKQKSQPMNLSSOSSOONRSPSJSMSQNOSSSPLLSKOMKSPMOLKMMMOLOKMRLJIIIGGJJGGHMKGIHSNJQHJNLNLMLJKMNOFSJSISKFIGGGJSQSLSOJQKKMISNMIRKMLLHLKLSLOPSKJSLLJNJNSOSQIMMPSQSLKKSSMSMMMPRNOSNRIJINSQJIPSSLOJKPKKJL,++++AGLIJCDDDHNDED<42000027;=?CGDFFEIKNMSSQLNQOLKSNRLQSMLLIRJKLRJRNNSKQJSSNOKNHLMJLSISSKSKKIJENFE8888=EHLJJGSJIOKOHFLJSSKQNKOMPKSHFGHISSPROLLOOOLMOSLNKNKSMLSSSKJMKLMIQOMQRSRIKSLIKIPJILMSSSLKSSSSSNILMMKSKKKJNKMIKSSNQPNQS@M@@?@@MMRSSKOPS
@55_45CNXP_3
GGCAATGCAAGGGAAGCCATCGATAAAATAGTGAACATTGTAAATATTTTTGGAATGGAGATAGCCATTCCACCCATTTCATCAAGATAAACAAGCCTAATTCTATCATAACTCGTTCCTGCCAAGAAAAAAAGTGCAGCGCCAATAAATCCATGAGAAATTATTTGTAAAATAGCTCCATTAAGTCCAGGATCCGTTATAGAACTAATACCTATAATTATAAAACCCATATGAGATACAGAAGAATAGGCTATTCTCTTTTTTAAATTACGTTGACCGGGAGATGTTGAAGCTGCATAAATTATTTGGATTGTACCGACTACCAACAACCAAGGAGAAAACATAGAATGAGCGTGGGGTAATAATTCCATATTGATTCGAACCAACCCATAGGCTCCCATTTTTAATAAGATTCCAGCGAGAAGCATACAGGTACTGTAATGTGCCTCACCGTGGGTGTCAGGTAACCAAGTATGTAAAGGTATAATCGGTGATTTGACGGCAAAAGCAATAAGAAATCCAATATAAAATAGTATTTCAAGTGTAACAGGATAGGATTTGTACCTTTAAGAGTTCTAAATTTAATGTTGGTTCGTTCGAACCATATAAACTTATACCTAAAACTCCTATTAATAAAAAAATAGAACTTCCTGCCGTGTACAAAATAAATTTTGTAGCCGAATACAGACGTTTCTTTCCACCCCACATGGATAAAAGTAGATAAACGGGAATTAATTCTAATTCCCACATGATGAAAAAAAGTAGAAGATCCCGAGAAGAAAATAATCCTATTTGACCGCTGTACATTGCTAACATCAGGAAATGAAAAAATCGGGAATCCCGAGTAACTGGAAAAGCCGCTAAAGTGGCTAAAGTAGTAATAAATCCCGTCAGTAAAATAGTTCCTATAGAAAGTCCATCTATTCCCATTCTCCAGTAAAAATCAAAAAAATCGATCCATTTATAATCTTCGGACAGTTGAATTAATGGATCGTCCATTTTAAAATTATAACAAAAAGCGTAGGTCGTTAGAAGAAGTTCTAAGATGCAAATGCATATAGTATACCATTTATTGACTTTATTTCCCCTATGCGGGAGAAATAACATTAATGAACCAGCAGATATTGGAAAAACAACAATTATTGTTAACCAAGGAAAATCATTCGTGGTAAAGACAAGATACACCAGGTCCAAAGAACGCGTACTCAAAAAAAATATATAAATAAAAAATTTTTAACTTTTTTGAGTACGAGTACTTGTCAATAAAAAAAATAAAATGTATTCCAAATTTATTCAAATGAGGTTTTCGGTAACGTATCAATAAGCTAGACCCATACTTCGAGTTGTTCGATCGTAA
+
MQSKLSILSLSJNPSLPJOSLIHIHISSMJJSFSKMKRMSPRIOIPLLMPONMLKSOJSJSSKPNORSSSMNSSMJINMSLNHSRQQLLJJMIKJJKHHJSLNIISKSKSJSILHIGHQSIKQJF>;51=BBBBDFGHHHGGIKKSMPIIMSLSMILMQQSPJHPSSSJNSMOSPQMOSMSMSSSJMLKKKPLKOKILNMJMMSNNNKJPSIKLSNRPKNNLSLSSMJOMLNOLKLJLRNMSSJJLLSLOLSOKG77775554BAHIIKJGFIKINSMSSJHNJSKIJMKHSSOLSJSJLMSMQNNLOKLSSJSJSHIIINGKIOGSNLOQPKMFMNMHJEAKS@AAJLKIHFGGGDCCDCIKKJSOJIJHKSNPJLSMOISNIJNHKIIHSSSOJIHHACGMSMJKGFE@?==::./CFGCINLLQNMGMJJJKLKJSKNJKMJOIQJKKILSHLIFMMIIIIIPJIJSJSHHIIGKGJHKGEDDDFHKOHIGMNNNKFGFHGLLLPKMLPIGFHGMJKOKHHGFB@>?@@ACA@AA9555547232***&'*.-,-./+,**(((*()-BBCBDIFFGILKHIJIGKIHIKGFIHIJJIFHKIIFGGFDCCCCDEDDFFEHGGJIGGIIKIPCDAAGHKIIGEEFEHFDEECDBBBGKGKKNSJIJLKJJLLMHKLSDDCEDFFGGFRSSKHHJ@;<GENKQKSJGGDGEGKGFFF>SPPFHGHKLHHMHJLHNJKSHMGIHJJGIIG////2226PJKJLHLILSPSCMC<HJMSOSSSLSOONQQMKNNKLHSKQIOPSLLJSLSJNKHO>>878>BHLSHDEGIKJHJKHJJMMNMQKPIKIJISKNGOPSSSJHJHFGHRS<<<<<=BE<;;;?FGJSKOKMIHMJ@@@@@KKJKJLKSKNHR99899311115GHIHGSNMKSNPOLHHNORPKSPJHHFFLISLSMHGJJLMSLKSJMMSLKMNKKPJMKPLKRMMJRISMMJKKRSIP99LM=:GLSLSQMJKLHRSKSKKHFEGGIHIIJJPPSJSPSILMPIJKPNISPKNIJSMSNMJSJSKKSKMOLLJIKNNSJIOLIPMLLPMFPJLKMLKMKOOLOKKJLSNKNSKIILISOKJQIIJQLLKKJNMNMIFGGGGOKLKKMOHOKMJHKNHLPQSSRNQLMLLLHKSJMLKD==>KNKLJJMNIINGGFFDDFGEHGFGKIIDEEKPSSIHFFGFFIKFCDHJLJH;7345478;<FM9778;<>)))))965,,,,,,-236HGGGH?EFJMLGDCF>=>>?GLKHJGEEHFIIDECCDHIM@???CHEEDEEGGKEHFGGGDDDBBCDFFGLHCBAABDHJA@@A@FDCB
@56_45CNXP_3
AATCGCAATAATCGGGTTCATTGATATTCCTAGTATAGTAGATGCTATCACACATACAATCATACTCAATTCGATGGAATTGTTTGATCTAAAGGGGATATTCTATAATTTCGCATGTGAGGGGTTATTTCTTGGTTTCGTCCAGTCATTAATAACTTGATTATTTTTAGATAATAGTAGATAGAAAGAACGCTCGTAAGGAGTCCTATTGAAACCAAGAAATATAGGCCTGCCTGCCATCCACACCAGAATAAATGGAGTTTTCCAAAAAAAACCTGCTAGTGGAGGAAGACCTCCTAGGGATAAGAGAGAAAAAAAAAAAGT
+
JHLKKJKIMHKLOMSIJOKNIKMKKILJKIMIJSHMSSHJHHGGFGJILHNFGGIJMIOSJIMKKLIIIIJHHGLJKSKNHEIGIKHDBC++,>DKJGIISOOJJILJSSMSHGHHFHKHSLMJLLJJJKIK.----4-4444EFFEFGLIJJIOFJMIHLMQKKROKJMINIGLBBBABB@@>DDDEJKSJKLNIJBDHFEJ>=>>DCECDJLODIFKOKGEGS===<?>77666B544445<BAABCCEDFJJLIGJIHEJ@?DBACIKSSSINQMSIHEDFPLOGGGIJIMKHILHEHGHG@6220('&$$$$$$$$$##"
@57_45CNXP_3
CTAGCAACAACTCGAAGTATGGGTCTAGCTTATTGATACGTTACCGAAAACCTCATTTGAATAAATTTGGAATACATTTTATTTTTTTTATTGACAAGTACTCGTACTCAAAAAAGTTAAAAATTTTTTATTTATATATTTTTTTTGAGTACGCGTTCTTTGGACCTGGTGTATCTTGTCTTTACCACGAATGATTTTCCTTGGTTAACAATAATTGTTGTTTTTCCAATATCTGCTGGTTCATTAATGTTATTTCTCCCGCATAGGGGAAATAAAGTCAATAAATGGTATACTATATGCATTTGCATCTTAGAACTTCTTCTAACGACCTACGCTTTTTGTTATAATTTTAAAATGGACGATCCATTAATTCAACTGTCCGAAGATTATAAATGGATCGATTTTTTTGATTTTTACTGGAGAATGGGAATAGATGGACTTTCTATAGGAACTATTTTACTGACGGGATTTATTACTACTTTAGCCACTTTAGCGGCTTTTCCAGTTACTCGGGATTCCCGATTTTTTCATTTCCTGATGTTAGCAATGTACAGCGGTCAAATAGGATTATTTTCTTCTCGGGATCTTCTACTTTTTTTTTCATCATGTGGGAATTAGAATTAATTCCCGTTTATCTACTTTTATCCATGTGGGGTGGAAAGAAACGTCTGTATTCGGCTACAAAATTTATTTTGTACACGGCAGGAAGTTCTATTTTTTTATTAATAGGAGTTTTA
+
KJISSLOILJKSKOLOQSJOJJKLLSHH>2//0??@AKLLHHGIJKJHJLKJILQLSMOIMIKMRKNJJHJIMSPQSJKKMIDEIKSSSPRPQOSMLIKILLIOGJNSFGJMSSPIQJDFOSMRMSLSOOINSSSSJKIKFASSSSLMHJKKIINKRIHE=;<=>MSKLIOSOKRMQNSMOLMNLJKSIQLSJISPMSSQSSHHKKNKLGKHJKSIKSMMG?40//OILHLMMMQSKLISJLSLMIJSIMSIIJFHINLLJJIIFKMPKSHKHGC;?@?BBBCJLLKKIHOGGKOKHIQLLSKLNSQSMOSKFKKJJKILRNMLPHILPIHMGJLIHLSSNOLMNKKJNSJIHJLSILIIFHFHNGMOLHEEFGFIHMNOKNHKMSNOMKJMHEEDCECECC?DCKMPJGF:JKKJGIMHHISOLKINJKNHPLNKPMSKMSSPPOKKNLNOJJSKMJJSNJLFFGGEGLLOMOPSKMLLSLJMSQLJSKOSSRSMJHMMQS@ACCBB??>??KINKLSKHKSHKGNNJCFFLMOJLSSLLQMSLJOSLSLLGGHJJMKMPSPLLIMSSOSLOSSSSISD;;;;EBLOLSJA>>;0.>HMNCDDDEDKIJMMORLSFHGD>>@KSIMJJMLJOJSKKHFFKSPSOPSDDSSJOMLHLEBCHJMSSHJLIHLKNLIJHJHIPPIHGIINLNFJIQPLLQNNLLIMIOMPRGKLGGRIONSSSNSLMJOJMMHKGLSIP
@58_45CNXP_3
AATCGCAATAATCGGGTTCATACTGGTAAAGTTATCAGCAACCACGCCAAGCCCTGGCCCCAGGTTATTCAATGTCGCAACAACCGAGGCAAAGGCAGAAAAGTCATCCACGCCCGTGGCGATAATCGCCAGCATACTGACAATAAACACCAATGCATAGGCGGAGAAAAATCCCCAAACGGCTTCGAGGATACGTTCCGGCAGTGCGCGATGCCCCAGCTTAATGCTATAGACGGCGTTCGGATGCACCAGTCGTTTCAGTTCACGGTTCCCCTGCTTAAACAGCAGCAGGATGCGGATCACTTTCAGGCCACCGCCCGTTGACCCGGCACAACCGCCGATAAAAGCTGAACATAAAAGCAGTACCGGCAAAAAGAGCGGCCAGCGGGCAATGCTGTCAGTTGTAAACCCGGCGGTTGTCGCCATCGACACCACCTGGAAAAACGCCTCGTTAATTGTCATCAGCGCCGAACTGTAGACATTATGAAACCACAGTACGAGGGTACAAATAACCACCAGCGTAAACTGTACGCCGATAAACATGCGAAATTCCGGATCGCGCCAATAAACCTTCAGACTACGCCCACTTAACAGTGAAAAGTAAGCCGTAGTTAAGCCGGAGATCAGCAGGAAGATAGCAATGATAGTGTTAATAGTCGGGCTATCGAAATAACCGATACTGGCATCATGTGTCGAGAAGCCGCCAATAGCGATAGTCGCAAAGCTATGGCCGATGGCATCAAAGGCATCCATTCCGGCAAACCACAACGCCAGCGCACAGGCGACGGTCAGCAAGACATAAATCAACCACAGGGTTTTCGCCGTTTGGGGATTTTTCTCCGCCTATGCATTGGTGTTTATTGTCAGTATGCTGGCGATTATCGCCACGGGCGTGGATGACTTTTCTGCCTTTGCCTCGGTTGTTGCGACATTGAATAACCTGGGGCCAGGGCTTGGCGTGGTTGCTGATAACTTTACCAGTATGAACCCGATTATTGCGATTA
+
777;<==?CGSSLSJLSNGFEFEEOLSSMSQSSE>9211/69:?FDDD66;;>;9HFIHFD@?<?@@BGHSSSQJKMSIOKLOKNLSJKHLGDEEDEDCA?;8?445<SKSKSSNKSIIOHJGDHOKHHGJJS;9777;;DIHHKHSOIISMSSSI<<<:::GDFCB??98822221599ACDEIJSJIJPNLSNKGEG>>QSLOOILM?=<<=IHGHMIJHECBB?@>=/((((8@BEHJFGEHJJSSFEGHINHJD3.,,,*)2>@@IIIKLGPIKF66FIIHPDCDEFSNBD@>=;==<<;2*)./04778878;74661111000BBEGHGSLKS<<;<<?=8FFA>>>=GEEFLGMEFEFHIPRSMIOSKSSQNMIMMSMOSOSHA@@@CHLLIIIIKPJILKKJK====?EDDBCCHHHKHKMJIFFDCFFFGIGLJOH5444----.5-,+++,/669:9=<89:??ED<:::;;;999;=BBIEEDBCA?00//0<ADCCHHLMSSSPSLSPLKKSJMSMIGGBBA<;<76879=<<===??C??@@FDC>>>>>OCDDCQHEEGEE@<<<<EEDFDACEC;<@1000.10.,+&&&&&&)(((()((((01//////<==CFIJLIIHIIBBCACE?>>?DGGEF?>?>?JSISIQQKNOSSOSIMHIFIMSSLSHSJJJMLHD=>;><<=HMLLPIMOJLSHMSSLHLJOJSKMSSKLJGGH44444><52,,-,-<>A?AAAGIGJHHEEEBCCDABCC@BA?>>?@D<::::>BABC=>>>>FFFFEFB:99::KIF44444HEGHFDIIJHFKIFGHLISJLLSA:1.***5ACDGEHECADEDENLJKLJIJGNHOILMQSKHIKIINHEEEEFHFFFGLKJMJIIFHFFJHSOSPSMF>?SMHHGGPJHGHGHHJHIHGIIJHEDGBCEECIK31111CA>>??DFE>><;::::;>EEFIFHHDDCED>=>==ECDCFGGFFDBA@@9
@59_45CNXP_3
ATGCTAGCAACAACTCGAAGTATGGGTCTAGCTTATTGATACGTTACCGAAAACCTCATTTGAATAAATTTGGAATACATTTTATTTTTTTTATTGACAAGTACTCGTACTCAAAAAAGTTAAAAATTTTTTATTTATATATTTTTTTTGAGTACGCGTTCTTTGGACCTGGTGTATCTTGTCTTTACCACGAATGATTTTCCTTGGTTAACAATAATTGTTGTTTTTCCAATATCTGCTGGTTCATTAATGTTATTTCTCCCGCATAGGGGAAATAAGAAATTCAATAAATGGTATACTATATGCATTTGCATCTTAGAACTTCTCTAACGACCTACGCTTTTTGTTATAATTTTAAAATGGACGATCCATTAATTCAACTGTCCGAAGATTATAAATGGATCGATTTTTTTGATTTTTTACTGGAGAATGGGAATAGATGGACTTTCTATAGGAACTATTTTACTGACGGGATTTATTACTACTTTAGCCACTTTAGCGGCTTTTCCAGTTACTCGGGATTCCCGATTTTTTCATTTCCTGATGTTAGCAATGTACAGCGGTCAAATAGGATTATTTTCTTCTCGGGATCTTCTACTTTTTTTCATAGTGGAAGTCGATTAATTCCCATTTATCTACTTTTTATCCATGTAGGTAAAGAAACGTCTGTATTCGGCTACAAAATTTATTTTGTACACGGCAGGAAGTTCTATTTTTTTATTAATAGGAGTTTTAGGTATAAGTTTATATGGTTCGAACGAACCAACATTAAATTTAGAACTCTTAGCTAATATAAATCCTATCCTGTTACACTTGAAATACTATTTTATATTGGATTTCTTATTGCTTTTGCCGTCAAATTACCGATTATACCTTTACATACTTGGTTACCTGACACCCACGGTGAGGCACATTACAGTACCTGTATGCTTCTCGCTGGAATCTTATTAAAAATGGGAGCCTATGGGTTGGTTCGAATCAATATGGAATTATTACCCCACGCTCATTCTATGTTTTCTCCTTGGTTGTTGGTAGTCGGTACAATCCAAATAATTTATGCAGCTTCAACATCTCTCGGTCAACGTAATTTAAAAAAGAGAATAGCCTATTCTTCTGTATCTCATATGGGTTTTATAATTATAGGTATTAGTTCTATAACGGATCCTGGACTTAATGGAGCTATTTTACAAATAATTTCTCATGGATTTATT
+
LHJMNHJPJMIOKLI?>?>?JCDABBBCF>=88878<<FSIPJIJIJLRSSLJSKKHLJSLSSOMKSMKQPIJJKNSMLJLSSNPJKLSSSSLNOIIMOSMLRLOLOLLIKJCEKMSKMJ?00ILKFADNLSOSLSSPSKFIF@C<QJJ=;99:<<=8;<//86'(:;>?>?ASQSSMMSNNOSKLJMSISLNKHMHPOSLNORSHHSNMJQLKHJJOHGMKMFCFAAAAALOJSQSPKSMLHSNQRJNHPSSMSPKSISCFDAFGG64444<@94/+'&&''''''**IKIEDCABA??@ACOJSIIKGDLBDGD9555@?@D@C,,,CCJMSSSSSMIKQOMGGISIJOMCCCMGDHGIFLIFDEFEHHISLSSPFEGHGGKEDCECNNKLJHISLKGIEFEFHCB?::;FC?:9:=<C>74448JHFFCDDDOMDCBCDGGGGJLILLKFKGKHHJHRMKPLGMMIHDCDCFKKMOIJILHGLLIIJIIHGJJSHRLHGHGFGHF@667767;988;:>?>?0,,?>BKSLKEGBQJIKIGNJIIHEEHJHGFBB@A@@@CA@??>????@HKRJLMRMMFDA====A=>>==><;;6GHFC+++&%%&'+,*'&%&'&$%%'&(+(*..*/01------,+*(('''''*+-+*('()))%%$$$%%&&889;;JMIMLKSNOJGGGHFJFEKSLMI;@>DJDSROSMSIJLLIIKSHEEIJMPJKGQMRAFFJJMJNMOSNNONNHCGIA61112<<==LLSFGFFFGEKNOJJI<<<<=EDEHFHE;6+,,)((((3:JJSJSGGHNHOOSSSMSOSLOJO95SLNSNPQNSSSQOLLSNSJRSSNLSNSMHLSPSJSSSIKGIHJLGJNRNJLSNROJMLOQLONOOOLEEDEESLQIQLLOQGGEEHEGKLJGJNJLQLSLLQSLJLMGSGNKISMOSNSSOSKSSOLSLJSSHSMJJSNIMOSSOLLKRMJNSSLSJLLRSSOLSQKPQJDSRNMNMQSKOSSKMPDSMG))))>>BPOJMMKPLIOBAAABJSLJKGHSLOIGEGQLKKQMSSMMKNSIKSMSLJ<<<==HKLHPLJOSRLIQSSSSSLIMKKNJLKKNPLSSOSSSSIHIDBEFKLMMSJMMRIHFIOSNLQMSPLSJILSPOLLJRNLLKIQSSNPOKJKOOQSSHLJRKSJSLMKSIRJMFJJOJRSSLIOLPNKPNS
@60_45CNXP_3
TACGATCGAACAACTCGAAGTATGGGTCTAGCTTATTGATACGTTACCGAAAACCTCATTTGAATAAATTTGGAATACATTTTATTTTTTTTATTGACAAGTACTCGTATCAAAAAAGTTAAAAATTTTTTATTTATATATTTTTTTTGAGGTGCATTGACCTGGTGTATCTTATTACCACGAATGATTTTCCTTGGTTAACAATAATTGTTGTTTTTCCAATATCTGCTGGTTCATTAATGTTATTTCTCCCGCATAGGGGAAATAAAGTCAATAAATGGTATCTATATGCATTTGCATCTTAGAACTTCTTCTAACGACCTACGCTTTTTGTTATAATTTTAAAATGGACGATCCATTAATTCAACTGTCCGAAGATTATAAATGGATCGATTTTTTTGATTTTTACTGGAGAATGGGAATAGATGGACTTTCTATAGGAACTATTTTACTGACGGGATTTATTACTACTTTAGCCACTTTAGCGGCTTTTCCAGTTACTCGGGATTCCCAGATTTTTCATTTCCTGATGTTAGCAATGTACAGCGGTCGAATAGGATTATTTTCTTCTCGGGATCTTCTACTTTTTTTTTCATCATGTGGGAATTAGAATTAATTCCCGTTTATCTACTTTTATCCATGTGGGGTGGAAAGAAACGTCTGTATTCGGCTACAAAATTTATTTTGTACACGGCAGGAAGTTCTATTTTTTTATTAATAGGAGTTTTAGGTATAAGTTTATATGGTTCGAACGAACCAACATTAAATTTAGAACTCTTAGCTAATAAATCCTATCCTGTTACACTTGAAATACTATTTTATATTGGATTTCTTATTGCTTTTGCCGTCAAATTACCGATTATACCTTTACATACTTGGTTACCTGACACCCACGGTGAGGCACATTACAGTACCTGTATGCTTCTCGCTGGAATCTTATTAAAAATGGGACCTATGGGTTGGTTCGAATCAATATGGAATTATTACCCCACGCTCATTCTATGTTTTCTCCTTGGTTGTTGGTAGTCGGTACAATCCAAATAATTTATGCAGCTTTAACATCTCTCGGTCAACGTAATTTAAAAAAGAGAATAGCCTATTCTTCTGTATCTCATATGGGTTTTATAATTATAGGTATTAGTTCTATAACGGATCCTGGACTTAATGGAGCTATTTTACAAATAATTTCTCATGGATTTATT
+
JFF>>>=<==>BGJKMGFFHIKS88788;;;;QMJLPLSKJSKSLJHJ@???EHIOD;:::::@><?<1+*'')-6=?BBCIKFGDSMSSSOLLMDCC00001IH=<<<;>:;=?MLIJMGFIJKSISMSPNSOKISMSIGAB<>DG</.-)'%$$$%$#%'259;?@??=><0/.%%'''.CDHILQNNONLSLCCOKKKHLNPKSSJNSMRKPLSJQSSNHSSIMLQLMLSPNSSMKSKLLNFMOHFGGJHFKRNCFCEEIGFDCBBAA6555347.72221-,,../1?9::::EDDFJI@AASHLIJJNPSIHKNPROPPOJLKNJSSLOSJLKSKKNILHNOMOSSMGFGEHSNSMOKQHSIONKOLQLIHQJMSKLFDFEDKFIIQKGBJLMSLIGF@BLMHCCABDOORKLIJHLLIJGFGQOJHHJKKISLLIIJHNKKORSSKJMLJGFFDHLJLSPKQNJHJHIIJIJGJKLSJJIIFGIGLNJKDDSLIIH<<<<<FDAA=.,,,19JIC>??IGHHIHPLOLKIKIKKJLIGFFFDDB@*))((>>>>LJGIHNSSJFG?>>>>EKKMLIECB@=9;FIJFA@@ABCHKGFGMHIHHG8FAAAHAI11613IIONMJE<C>@52BDSJSNSKMKLJLSNINJSSOMQOLPSSNJNNPNNLMSQNSKJRSOKNIOSJJKNMLSSGSIILRONSOJRLSSSSOQNROSOIKHRGSHJJRSSJMLLLJOSOJRKJHOLMKJHJLEABCCSIMLMMJKIOSSLSIPLSMSSNKLISSLNLOOLKJLORRLIPLKSRPMQMRPONSIJLJSSSQSOKPMSJMHPOOKOOODAACCDCEPHNJNQIISKOSJRKPKJHMISJSJLJRNSQJLMNSQMOOQMMLNLKSMMSSKOSIIRSSRPPISSMIMJINRSOOMSMSNOKSIIOJRJLSMHDC-,,,,,)((('''*,079DIFDDDELOONLJMLKN6666JKPLMLKOPNKKIJIMHLKNLLKGF;:@8DDGHMMRKJPQSLKOSSJONMLNMKSNMLNSSOLIJHKQPMLMSSKJSSLSSRPSKIIJJJJLLLOOJISQMNNHISSMGIRSMIIIFHHMJPSOOSPSOOSSKLOMSMRIJSJNMSNQLSOSNNKNMMSPNNMOILGHJHGJIJOSSMNKMOSOKSORGEEEEGKJILSSJSRLHOHMNSNQKIHJJNOJMH
@61_45CNXP_3
ATGCTAGCTTTTTGGCCTAATTCTTCTTCTGATGATCGATTTAACCTCTGATCAAAAAGATATACCTTGGTTATATTTCATCTCTTCAACAAGTTTCGTAATCAGCATAACGGCCCTATTGTTCCGATGGAGAGAAGAACCTATGATTAGCTTTTCAGGAAATTTCCAAACGAACAATTTCAACGAAATCTTTCAATTTCTTATTTTACTATGTTCAACTCTCTGTATTCCTCTATCCGTAGAGTACATTGAATGTACAGAAATGGCTATAACAGAGTTTCTGTTATTCATCTAACAGCTACTCTAGGAGGAATGTTTTTATGTGGTGCTAACGATTTAATAACTATCTTTGTAGCTCCAGAATGTTTCAGTTTATGCTCCTACCTATTATCTGGATATACCAAGAAAGATATACGATCTAATGAGGCTACTATGAAATATTTACTCATGGGTGGGGCAAGCTCTTCTATTCTGGTTTATGGTTTCTCTTGGCTATATGGTTCATCCGGGGGAGAGATTGAGCTTCAAGAAATAGTGAATGGTCTTATCAATACACAAATGTATAACTCCCCAGGAATTTCAATTGCGCTTATATTCATCACTGTAGGAATTGGGTTCAAGCTTTCCCTAGCCCCTTTTCATCAATGGACTCCTGACGTATACGAAGGATCTCCCACTCCAGTCGTTGCTTTTCTTTCTGTTACTTCGAAAGTAGCTGCTTTAGCTTCAGCCACTCGAATTTTCGATATTCCTTTTTATTTCTTATCAAATGAATGGCATCTTCTTCTGGAAATCCTAGCTATTCTTAGCATGATATTCGGGAATCTCATTGCTATTACTCAAACAAGCATGAAACGTATGCTTGCATATTCGTCCATAGGTCAAATCGGATATGTAATTATTGGAATAATTGTTGGAGACTCAAATGGTGGATATGCGAGCATGATAACTTATATGCTGTTCTATATCGCCATGAATCTAGGAACTTTTGCTTGCATTATATTATTTGGTCTACGTACCGGAACTGATAACATTCGAGATTATGCAGGATTATACACAAAAGATCCTTTTTTGGCTCTCTCTTAGCTCTATGTCTCTTATCCCTAGGAGGTCTTCCTCCACTAGCAGGTTTCGAAAGTCTATTTATTCTGGTGTGGATGGCAGGCAGGCCTATATTTCTTGGTTTCAATAGGACTCCTTACGAGCGTTCTTTCTATCTACTATTATCTAAAAATAATCAAGTTATTAATGACTGGACGAAACCAAGAAATAACCCCTCACATGCGAAATTATAGAATATCCCCTTTAAGATCAAACAATTCCATCGAATTGAGTATGATTGTATGTGTGATAGCATCTACTATACTAGGAATATCAATGAACCCGATTATTGCGATTA
+
JNIMKSSJGD69879:=?LSHSMNOMSPPSMSSSMSLSHHKHKINKGOSOQKJHHEIQSPHMIQKLSJLSLLRLSKSQLPSNONSPMMQMLJJIKSLLSMOS=====QLMKMSKLJPSSMOSOSLKHQSJIIQLOLRPQLNOOSOMMONQK:78FFCCFILKHOI++**+,BIFGGNJJPJHHH22222<9*****FLIIKKIQJSSSSLLKHOKMJSQJNLFHC>AGEIPJHNJJOIMSQJKPSNPLINKOJKKLKKLIJKKMRJSKGIKJJE=<;<=JGSKGSHHIIGF21111JJHMHMNGJ??>>=882223;=KSINLILIOP?====BDLGJQILLSJJINSOQKMKMSPRIHJHIHFGPPMOMPMMPOROQJMKKMSMSPKNSLKILJJISLNLQILIKLSKJRKJJGGJIRHHINOMKHLIKSSMLIINSMSSPSQSKONSSNKILJIIMJSJKOHGGGFKISSMOKMOPLSQLHLPJJKKILNMJKSPIKKMOHIJHIGGMFJJJMMKPJ88888GGEGJINKJJILGIGJHIGHGKGHGHEJGFJHFGRLJJKOJNKKB@@:,BFIISJKGDE>?GFFFEGEHJMIHFHGGEKIJHGDFEFJEKMSIGJSPHKNF6EF;=FIGC<::?5/?ECCCCFFELGRJQHKIHQJISD22223333333245GFGJHNKJKIHSSKJNHFJIFSKLMHQIMMLOKSOMSSNPNMJJIEFGFKHHHSNISLSIMILKMSSOPHNSOJLLLNJKJJKMLSQKLNMLKIPSSMQJMKIJSJQSQGFJJKNJJSIH@BADDEGKMK?@AAIJKISLSSLF;:::::ISFGIEKRSKOLOEBEEDGHDDEGLOIMJQSSSOSMLSSBB999999<=9:ISIKJKQIJSSNSSLHPLLLOMPSMMRSNJSLPSFBBBBRRLSJHIJJLJLIJLJHJSJGFGDGJHHQHKMJLNKPLKRKLGLSROSNRJKPQILJJHJSMSJJLRSILLSSNSLSLRNLSJKKPJISLQNSSQQSNMRJSSHKNOSSSLJKSJKMS>;===LHOKPNHMSKNNJNMLQKIGIPRSLHJFHFJSSLISSKSQSID?();NJILJIPNKNSKSP66667??IHKJOQNMKRNSMNH20/..+('&&)((&&&&&'))*++++-GHHIILOSOIHQIMMLJJJKISKSLPNPPLONRNMOMNJRHJIGA@AAALPLHSKGKNHIIKLCIHILNOKONJPQHLLKJIQNLLSIKSOKSOSAMKJRISRPSNMLCCCCCKIJLPIKNKLMLSNKJJHMLNJNMISNNSLE?>?JQJGFFBAA947GLJJIHGGGGDFFGIHGIHGMKHJDCBCCGLKHJJJHLJKJJIIHLHGJOHHFFHMHE7667CIJKJISSMSHGEEEDDFGKLJGDDEEE
@62_45CNXP_3
AATCGCAATAATCGGGTTCATTGATATTCCTGGTATAGTAGATGCTATCACACATACAATCATACTCAATTCGATGGAATTGTCTGATCTTAAAGGGGATATTCTATAATTTCGCATGTGAGGGGTTATTTCTTGGTTTCGTCCAGTCATTAATAACTTGATTATTTTTAGATAATAGTAGATAGAAAGAACGCTCGTAAGGAGTCCTATTGAAACCAAGAAATATAGGCCTGCCTGCCATCCACACCAGAATAAATGGAGTTTTCCAAAAAAACCTGCTAGTGGAGGAAGACCTCCTAGGGATAAGAGACATGAGCTAAAGAGAGAGCCAAAAAAGGATCTTTTGTGTATAATCCTGCATAATCTCGAATGTTATCAGTTCCGGTACGTAGACCAAATAATATAATGCAAGCAAAAGTTCCTAGATTCATGGCGATATAGAACAGCATATAAGTTATCATGCTCGCATATCCACCATTTGAGTCTCCAACAATTATTCCAATAATTACATATCCGATTTGACCTATGGACGAA
+
IILSKIHKOSPLPKSLLLLKLKLKSMILIGFB??@@88888888OSMSQLKIMOOMJNIHMIIIIGFINJLO@??>?DDIJGG0/../76/)))13SGGEEHKGSKJLJKPOLMILSSKKLSOSQKSJOOSLOM7555675445,+++,-EDEPIQPQSONMMLLKLRKKMOLPLSNORLLSJIFKKSMNMLLJQMNSLKSJNLSMMQJHCA@ACKNKIGGKHGHHGHGJIKRISSSSSMLJSIKPJJJHLHDDLSNSSKJMKKKJNGHMKHSPSPRMHGMQSSSQOLRLMLKKRNJNJSLLNJKNHK@@?@A****DDEDNKIIHFGGF<;;<SSNRPSQNSIMJIMMMJSNRJSSJSOSMRMSLSLSLSNRQMNMKHGIKSJNNNLDDDDDGHJIQSQLLRSCCB?876667:<G-,,,.645789;GSOIGEEEDFIIKKNHJJKHJMLOSJKMMSPQKIHHFEFGHMQIKJHLLIOKOKSLNNMILJSKSIISJFEFEIHIGJHJIHKJLHEDDDFIPKMPKIFGGHBFF
@63_45CNXP_3
CGTACGTAAACAACTCGAAGTATGGGTCTAGCTTATTGATACGTTACCGAAAACCTCATTTGAATAAATTTGGAATACATTTTATTTTTTTTTATTGACAAGTACTCGTACTCAAAAAAGTTAAAAATTTTTTATTTATATATTTTTTTTGAGTACGCGTTCTTTGGACCT
+
IKSLHKJLLLLFFGEFIHGISSME76666666HIHKLJKPNLQKSJMSSKKPKLSPHJKKSQRSSLSOSMSJNLLSSSGFFDA;A=@=9RKSSNNOJJHLIJLSFFCDCHHCDBCJMSRLSJIFLSJHGFJSSNSKLEJJJEF?==?CENQHIOJL==<==DFB=999:;G
@64_45CNXP_3
CGTACGTAAACAACTCGAAGTATGGGTCTAGCTTATTGATACGTTACCGAAAACCTCATTTGAATAAATTTGGAATACATTTTATTTTTTTTATTGACAAGTACTCGTACTCAAAAAAGTTAAAAATTTTTTATTTATATATTTTTTTTGAGTACGCGTTCTTTGGACCTGGTGTATCTTGTCTTTACCATGAATGATTTTCCTTGGTTAACAATAATTGTTGTTTTTCCAATATCTGCTGGTTCATTAATGTTATTTCTCCCGCATAGGGGAAATAAAGTCAATAAATGGTATACTATATGCATTTGCATCTTAGAACTTCTTCTAACGACCTACGCTTTTTGTTATAATTTTAAAATGGACGATCCATTAATTCAACTGTCCGAAGATTATAAATGGATCGATTTTTTTGATTTTTACTGGAGAATGGGAATAGATGGACTTTCTATAGGAACTATTTTACTGACGGGATTTATTACTACTTTAGCCACTTTAGCGGCTTTTCCAGTTACTCGGGATTCCCGATTTTTTCATTTCCTGATGTTAGCAATGTACAGCGGTCAAATAGGATTATTTTCTTCTCGGGATCTTCTACTTTTTTTCATCATGTGGGAATTAGAATTAATTCCCGTTTATCTACTTTTATCCATGTGGGGTGGAAAGAAACGTCTGTATTCGGCTACAAAATTTATTTTGTACACGGCAGGAAGTTCTATTTTTTTATTAATAGGAGTTTTAGGTATAAGTTTATATGGTTCGAACGAACCAACATTAAATTTAGAACTCTTAGCTAATAAATCCTATCCTGTTACACTTGAAATACTATTTTATATTGGATTTCTTATTGCTTTTGCCGTCAAATTACCGATTATACCTTTACATACTTGGTTACCTGACACCCACGGTGAGGCACATTACAGTACCTGTATGCTTCTCGCTGGAATCTTATTAAAAATGGAGACCTATTGGTTCGCTCGAATCAATATGGAATTATTACCCCACGCTCATTCTATGTTTTCTCCTTGGTTGTTGGTAGTCGGTACAATCCAAATAATTTATGCAGCTTTAACATCTCTCGGTCAACGTAATTTAAAAAAGAAAAAAAAAAAAAAAAA
+
ISNIIIGJIHOLHLPNIJKKHKSCBBBBBBBA=989EHLIIJHIE=@G=;;;=KHB666DGDEIGHHJIIJIHFFOLLKHLJSJHCKISSSSJKLIILJLKGJKMKHHC=::::ANSSKGGDDLPNGGIISSNSNNJSPQKSCB9BHSNHIJIKLIIDHIFFGC68GOKSIIGJSSLNMNPHPKLMOKQSMSQSQNQPSHNOSNKLHSQQLHHHHHHOIIIJNIKKSSSOKISKNMOKINJHILJKSNMSNKJMKLSLSS?A=15AC66666HLQGHHIMIJGHFGJMJHGFEHGEDFDGJKSNJQSKLSSMNLLKJGLJNLSOSSKJLIKJISSKLOSQKSSPRKSLJQLJSONISROSMNE;;;;<QREBBCEMJGIMJM@>;;=@MMIHKHJQPSQSJKQHLKOJSSSGHEAISSJ0----HHIHABAAGJGIHIGHMGJIJMSPOHKGJHKHLIMSKQKHIHJGFDDEFHLKSJSNHEFJD?@JIIKGKHGJFHHFFHISMJHS@?@??GIIJIGLJJIFDI?ELLSMGDFGIMLIHOKSKLSSIJSKMJMPPKEFFFEJPHJJIMMSKKNSLHFA=>:<<<<SGSKPISPGHDSKLJIIGKSKPNILMINSMSNJIF??>>>57?8====LFEEEHLSSMKKSJKNSHSPMMNC<JIIPJIEKSJSJLNJLMKLPOJJPLKJHNKMJPNNMJJIJIKLHDFOSONQOMSJIMRSSSSNSHIHKIKKNCD<J96HFSJNJILRPMKSNSKSSQJKLILGFIFIIKIHKSSSJSSPIRISJJRKNMSKNNSHGDEFCCBAABLLHLPIJJOSLLRQMLKJMLJJJSNONINJJNLMSEFD@=>>??FEGDKQJKILRLHPJJKIMGJHQGJLMKLJIJKRPKSLIKMHLPSJJSLMLMGIKLJILHNPKNPOHHHFE@;;;D?@@@AKHNECDEEFDCGHHKSQGIGCEDHHE(((''''')))*'''(()--23<=DHJHIILLRNISKEEGCCD@:FGIKFFKSJPGIGSGHRKRONSNLJOLMMNRLOJHGFHEJGFHILJHKNRSHGHIIHKJCACBCHECCEJIKJIKIIIIHILGEDBACCB>97;910($#$$$$##########
@65_45CNXP_3
CGTACGTATTTTTGGCCTAATTCTTCTTCTGATGATCGATTCAACCTCTGATCAAAAAGATATACCTTGGTTATATTTCATCTCTTCAACAAGTTTCGTAATGAGCATAACGGCCCTATTGTTCCGATGGAGAGAAGAACCTATGATTAGCTTTTCAGGAAATTTCCAAACGAACAATTTCAACGAAATCTTTCAATTTCTTATTTTACTATGTTCAACTCTCTGTATTCCTCTATCCGTAGAGTACATTGAATGTACAGAAATGGCTATAACAGAGTTTCTGTTATTCATATTAACAGCTACTCTAGGAGGAATGTTTTTATGTGGTGCTAACGATTTAATAACTATCTTTGTAGCTCCAGAATGTTTCAGTTTATGCTCCTACCTATTATCTGGATATACCAAGAAAGATATACGATCTAATGAGGCTACTATGAAATATTTACTCATGGGTGGGGCAAGCTCTTCTATTCTGGTTCATGGTTTCTCTTGGCTATATGGTTCATCCGGGGGAGAGATTGAGCTTCAAGAAATAGTGAATGGTCTTATCAATACACAAATGTATAACTCCCCAGGAATTTCAATTGCGCTTATATTCATCACTGTAGGAATTGGGTTCAAGCTTTCCCTAGCCCCTTCTCATCAATGGACTCCTGACGTATACGAAGGAGTGCGGTTCGTTTGAGAAATTCCTACCTCTCTATCTATCTCTGAGATGTTTGGATTTTTCAAAACTCTATGGACATGCAGAAGAGAAATGCTATCCCCACGCAGACCAAGACAGAACTTTGACTTGTTCAAATAACAATTAAGGTGAAGCAGGGTCAGGAACAACGAATCTCTTTATGATAAACGGATCCATTTTGCAAGTTTGTTATTACGGGTAGTTCCTGCAAAGGATCGGACTAATGACGTATACAAGAAAGACTTGAATTCTCGATGTAGATGCTACATAGTTGGTTCTCATCCTTCAGAGACTACGAGTGTAATAGGAGCATCCGTCGACAAAAGGATCACCCTAAGATGATAATCTCATGGCTATTGAGAACGAATCAAATCAGATGGTTCCATTTCTCAATCTTTCGGACGTGCTCCTACGGAACCAAGGTCGAAAAGATTGAGAAAATATCGTCTCATTCACAACCACTGATGAAGGATTCCTCGAAAAGTTAAGGATTAGTAATCCGTTTTAGAAATAGAAAGGATTCGATCTTATACATACGCGAGGAAAGTAATCAAAAAAGAAAGAAGATGAGTTCTTCTTTACTTTTATCACTTAGGAGCCGTGCGAGATGAAAGTCTCATGCACGGTTTTGAATGAGAGAAAGAAGTGAGGAATCCTCTTTTCGACTCTGACTCTCCCACTCCAGTCGTTGCTTTTCTTTCTGTTACTTCGAAAGTAGCTGCTTTAGCTTTAGCCACTCGAATTTTCGATATTCCTTTTTATTTCTTATCA
+
LSPOSJGGFCBLJKHJLMSLQLJMNPJSNIMQRSIJG88889MHQGKPMIKSMKMMMNNSKQQSSMLLPIMNSMMNOKSGSLLOJKJJKSGGGJIIE????SLMJGJSMSOHKISSSHEHGGGECDDEB@>ALMSQPLLMHSLSLKQJJISH>LMDCDFGJMSLSLPLKRGGSLSJIKNSKLPIKIMKJJM??:9?FMLMKKLHQSSNSKJLJSLONSQLLLPLNOMLSOSSKSMOMJLPHFIIHIJGISKJHHIJIJIGLKLNKLRMMHMKSKIIKMQMOKLSIM,++++HGCCCCDMKHKSLMKGGHHMJILSMJSJKKPJDFLKLLJIKJPFGGGFFHGJGIHHLNSLSPQMMKNMKKJHHHMSOSKSKJIOJNKPORMLMOIJHJHOOSNSSRRKSIINIJJIIRJIMKKNFFHJFIGIJKJMIHJHKHHMEGFFELKJKJLLMJSSLKRJSMQLLIMKJJSSSSIMJLQSPHJKKJNHLHMISPHLLJSHLSMMNILKOMSLKIIOOJOHNMLNSHSSJMKJKHMOKKHJKJIGGIGIILGJKJIJHHHGMKJONNSJKJGHFKFGFFAFIHIJMSLRSKMPGEDCCBDFMOMHIIHFGGHGFEDDFHHIJHKJHJHGIJHEGD?CFFJHDFF??DDCBCEDFFIGGFGHJGFFFFGGHHHHMSSNSLQKDII<;;;;>???NSKKQLPGFGHJINFHHFFHMMOKHIIJIJLSOSKMISGSSJSHOJKJKIEIGEGEGFGFGGHJIISKJSLMGFHEJHEFEECGJGGNNIODDA;:3381174))))):95''';<ISLGHHFFKHNIKHHLKLDEEDEGEEFFGJHJEGKJIIKNKIIJKKLC@>79DFHGJJJJMQMONJHHHMKSJIMOOJGFDDEEGIIMJMIMQSIQQSJHIGHHSIKIIL@@@@AFGEEFNSOFFHC=87778864458EAAAAENMFGECA@@@DHJKJONSPKGHIHIMLMJRJPKHLHHIIMRNJQHSOILSNNKSJSJIIHJIKIKHJIKKMMLSLLNINHGLJHIJLLHQSKJLILSJKIIDEEEENJGKJJQJLIQRLNSEDOD@H;99::@A>==>?@LSLSIJMJJFIFHPRNHMMQSG@=:=C@:9:-,,+,,,-++(''()'&&((?DEFJJJHLHHGMLNMMSSJSOLMNOSLOSJMBBABOSKKILIKOHJRIHOLEDDDDHHILQLIMPPSGBABABNJIGQKICCBCDHJOKNNLI;;;9:==>FCC>83-//,-0*((()7797779029<=><?B@@?>=>>>NOJJSJIJHIHRLHONRNLSKJLJOJNKJQKJSOSSNHGJHLHSONSLOIMKKJHMPPJNIHHJJJISJHJNPLLILJFFFAJMMKNOKGMSIIMDSKRL>FD=SKIKKKFNGISHJKSLIHPKKPJKLLICCC;HLKKHNHLNOHJSMJNLIJSLKMRJKSSSIDMMKJLNIF
@66_45CNXP_3
CGTACGTATTTTTGGCCTAATTCTTCTTCTGATGATCGATTCAACCTCTGATCAAAAAGATATACCTTGGTTATATTTCATCTCTTCAACAAGTTTCGTAATGAGCATAACGGCCCTATTGTTCCGATGGAGAGAAGAACCTATGATTAGCTTTTCAGGAAATTTCCAAACGAACAATTTCAACGAAATCTTTCAATTTCTTATTTTACTATGTTCAACTCTCTGTATTCCTCTATCCGTAGAGTACATTGAATGTACAGAAATGGCTATAACAGAGTTTCTGTTATTCATATTAACAGCTACTCTAGGAGGAATGTTTTTATGTGGTGCTAACGATTTAATAACTATCTTTGTAGCTCTAGAATGTTTCAGTTTATGCTCCTACCTATTATCTGGATATACCAAGAAAGATATACGATCTAATGAGGCTACTATGAAATATTTACTCATGGGTGGGGCAAGCTCTTCTATTCTGGTTTATGGTTTCTCTTGGCTATATGGTTCATCCGGGGGAGAGGATCTAAGCTCAAGAAATAGTGAATGGTCTTATCAATACACAAATGTATAACTCCCCAGGAATTTCAATTGCGCTTATATTCATCACTGTAGGAATTGGGTTCAAGCTTTCCCCTAGCCCTTTTCATCAATGGACTCCTGACGTATACGAAGGAGTGCGGTTCGTTTGAGAAATTCCTACCCTCTCTATCTATCTCTGAGATGTTTGGATTTTTCAAAACTCTATGGACATGCAGAAGAGAAATGCTATCCCCCACGCAGACCAAGACAGAACTTTGACTTGTTCAAATAACAATTAAGGTGAAGCAGGGTCAGGAACAACGAATCTCTTTATGATAAACGGATCCATTTTGCAAGTTTGTTATTACGGGTAGTTCCTGCAAAGGATCGGACTAATGACGTATACAGAGAAAGACTTGAATTCTCGATGTAGATGCTACATAGTTGGTTCTCATCCTTCAGAGACTACGAGTGTAATAGGAGCATCCGTCGACAAAAGGATCACCCTAAGATGATAATCTCATGGCTATTGAGAACGAATCAAATCAGATGGTTCCATTTTCTCAAATCTCGGACGTGCTCCTACGGAACCAAGGTCGAAAAGATTGAGAAAAATCAGTCATTCACAACCACTGATGAAGGATTCCTCGAAAAGTTAAGGATTAGTAATCCGTTTTAGAAATAGAAAGGATTCGATCTTATACATACGCGAGGAAAGTAATCAAAAAAGAAAGAAGATGAGTTCTTCTTTACTTTTATCACTTAGGAGCCGTGCGAGATGAAAGTCTCATGCACGGTTTTGAATGAGAGAAAGAAGTGAGGAATCCTCTTTTCGACTCTGACTCTCCCACTCCATC
+
JJJJIIKGNEIKSKIJMJIORILKKSPSLSQPNKJSLMILJKIEQKJKHSOLIJJKSKMSPMSKNNSSSJNKOKPMRLJLMMKLKJMKNJKGHSJLKIJKLSJKHIKJQMMMNQSJMRSSMMMNOIGHGEBDINJJJJPQSRRKOMHKKHJGA81-1556>?CA?9>;=HHISLHILJJJJROHFBJJKJEG@5---7<:;<;>JKSJKOJRJEE;;DJKIJKGKOPROPPKINHPKSMISLRKKJNNINJKISPSOKSKKJQSPOMNOISNKMLLKLOKSJOSMGGEBCDDBBBBCKHKSHGHFH>666LSMNIMORSSLKJKHSMJKJIHDCBBDEHIHKGHKJJMKOMSLMLMKLNPIIJQIGSJNINABAABSD;<<<GINHGILMPG=:111JHQJJLHGHJKNHIHHLILDCBCEGIILHFBCCCDDDEDFHLNJNSNJGFIGHFGGII??>=>IFDCCDDJGCEDHIROIIHGMIHHHLJFGEFHFGFFEFGFFEEEEGLHECCDKHE?==10/+))*,2,,,ACEEFHLHFIGGIHGOJKJSKJJHGIGHKJJIKOKOHPKIJGIH@PLKLKIKKSKSSLLJMJHKKJGKKQSJMRKIKMNIPDJG3211221,,,,-3-3:4+FHD>B(2;4/?FFHFGHHKKHLQIJKHJNHPJHGLJMISLSNNJGGE,+++,6767SKKLMKPABA1,,?:;DENKMIMSQOISPSMHRNMJHF@BKROJLEHJMOPJJIJHJSNMJIMKSKSMLSONNPHNLSCSSNPSSNIKJLSLJJHKLNECCOSNKIIHISKSMPLSNSKIKQLIGJQLNILSSJSSIIMLKKPIHJJJKMSJKRIKNMPNSSLSMJNQJPSOSNHLLMPOSLPNMSJLSSSPSNLKJHJOJJSMSOSKSKJPNMMSSLGKNMJMOPKSHOJIFF=+)))+22711117:;=AAAGGGGSAAAABOSKMOJGGHHJSSOGONSKJMSSNSLJLIIFHF@@AADNDBAA@AAASLQNQLILMHHNLOKSLOMJJISSJKSMNSIIMKJSNSQSMBCCCCNFDEEDHGMIFGGGSLPNHPLKJHKF750014-+910021//..0>>BB666667LHIFIHGJGJIJPE?;;>HHIFB66566;1---0@?54445IGJJGGIKHKIGKKJMQLQSOSSMJJMPSSSJJFGHEJFHJSJIHKLJOLSKMDBENIDADCDJJKSSKLEHKHLKHHJLFGLHFHEEHIONKMJHINJIFJSRMRGQHLSPIIGEEFGGGSB@B;/.../000FCCCCABCCHSHEDDBCDCBDHFGIHIEBBCCLIEDCBCDEIJMGG32011111.*)'(//0<BBEFGGEE<9=0%%%&'((()*/35679?@<81*'
@67_45CNXP_3
GGCAATGCAAGGGAAGCCATCGATAAAATAGTGAACATTGTAAATATTTTTGGAATGGAGATAGCCATTCCACCCATTTCATCAAGATAAACAAGCCTAATTCTATCATAACTCGTTCCTGCCAAGAAAAAAAGTGCAGCGCCAATAAATCCATGAGAAATTATTTGTAAAATAGCTCCCATTAAACCCAGGATCCGTTATAGAACTAATACCTATAATTATAAAACCCATATGAGATACAGAAGAATAGGCTATTCTCTTTTTTAAATTACGTTGACCGAGAGATGTTAAAGCTGCATAAATTATTTGGATTGTACCGACTACCAACAACCAAGGAGAAAACATAGAATGAGCGTGGGGTAATAATTCCATATTGATTCGAACCAACCCATAGGCTCCCATTTTTAATAAGATTCCAGCGAGAAGCATACAGGTACTGTAATGTGCCTCACCGTGGGTGTCAGGTAACCAAGTATGTAAAGGTATAATCGGTAATTTGACGGCAAAAGCAATAAGAAATCCAATATAAAATAGTATTTCAAGTGTAACAGGATAGGATTTATTAGCTAAGAGTTCTAAATTTAATGTTGGTTCGTTCGAACCATATAAACTTATACCTAAAACTCCTATTAATAAAAAAATAGAACTTCCTGCCGTGTACAAATAAATTTTGTAGCCGAATACAGACATTTTTCTTTCCACCCCACATGGATAAAAGTAGATAAACGGGAATTAATTCTAATTCCCACATGATGAAAAAAAGTAGAAGATCCCGAGAAGAAAATAATCCTATTTGACCGCTGTACATTGTAACATCAGGAAATGAAAAAATCGGGAATCCCGAGTAACTGGAAAAGCCGCTAAAGTGGCTAAAGTAGTAATAAATCCCGTCCATAAATATAGACCCTATAGAAAGTCCATCTATTCCCATTCTCCAGTAAAAATCAAAAAAATCGATCCATTTATAATCTTCGGACAGTTGAATTAATGGATCGTCCATTTTAAAATTATAACAAAAAGCGTAGGTCGTTAGAAGAAGTTCTAAGATGCAAATGCATATAGTATACCATTTATTGACTTTATTTCCCCTATGCGGGAGAAATAACATTAATGAACCAGCAGATATTGGAAAAACAACAATTATTGTTAACCAAGGAAAATCATTCGTGGTAAAGACAAGATACACCAGGTCCAAAGAACGCGTACTCAAAAAAAATATATAAATAAAAAATTTTTAACTTTTTTGAGTACGAGTACTTGTCAATAAAAAAAATAAAATGTATTCCAAATTTATTCAAATGA
+
NNSKSSJOQNSRMSSKLKLNHDDDDGKOSJFKCDGDDCC@<10.,-.//4A6556EJPFHHGGJRIOSJPOOOIJMSSFEFFGRBDEEIIQSSMMNRSLORLNILJLPLIKLPJRJKJMSSOSJSMNJJIQSSPLKPSJNJJOFEDEQKIJKOHJJSSSLSGLGFE>GHNKKHJGLHCB0)*1*)('&%$&),78;@CEFGF?AA64455RKJJMKISNLSJQLMLLLNMLORI@?>>>?BA@ABGILKSIOLKML>><;<:<;AAEOKJGGIFHIHMNSSMMLIIMMKIHSKPSSPLKGJJBLGDGF/....-+))((()*<ACFEHIGIJSHFHLIILMHHQKJLSJJJSQHNLJKSKIISKMSPQPJQIJLMSQLOJIOMLKSKOIJILHHSQHGLLDECLSSOOQKJJIJHGA99HFEFFMLKISOSLSNLLSOSSKSSMSSRKSH@>;:;;>QHNSLKMLSQSMSMRSIMNQSISHJSSISMMKSIIIFKOLSMOGIGKHOKNMSHJSI@>??SSLJKNJLGIHNKKISIIJIKKJOQRMLJHJOOSSLSDDCFSJNLSSQHSFLGLHHLHSFLLKSQKKOSMLIFEIEJHGJPHIRSKSLSOHIIKJINOLIG@@ALSSQIILQMKIKIJGPSSMKIJSIJISKMSLLNHQHJEE7<8,;999AIL<843482111194301+++++++@=/))?CSNOESJHGFLGFOSOSIKHKMNQOSPRRPNSPPSJKNMSNJKHLSBHDDDEG*))))=SJLOIMJSLOKHKLAJOSLSOOMLSNSNNJSSJKJMDSJEEHGEB=10/-)%%&,59:;;;;AI;:::<DCCCQLJJOKMQKLJCCBA@BEGHMMSMONJPHLKJLSJSJSSSPSSRSLJSNISSOGNLFE:1.,((*(+,'(001556;<889G@PKPOQPIPLHFEK9HLJJMHSMGEHAHIO?9999OSIGA@A@@LIIGF5LEFDEEHDBBEESSKSMOLQMLNSJPSSKLLSPFBEHEBDINSQHDEEFDGJJNRJKSNKMSSOSSJIRIHIPDDC@A@@ACEDEFEHGNMOJLI?>>>??HILJSKNSPOOJLKLGSFKHKSLGLSSSLSQSLLJJMLMLSSKLSSFSIKMMLKHHGSJLSJGGKSMSOGGICEDHIGJKQSNSJKJJJLIHLMSG?NJGHIIMKIKOMQRPHLJIIHNKIPSIRIRKEFDDFEEHHGFFGHGBEHMSJIGIFIGIJHJEPJLJKJHKJSKLQHIJSMH33334C<<<<<52222FDEG??862IIJFEGJIHHKFIILMGIINGHEFE33334HI
@68_45CNXP_3
ATGCTAGCAACAACTCGAAGTATGGGTCTAGCTTATTGATACGTTACCGAAAACCTCATTTGAATAAATTTGGAATACATTTTATTTTTTTTATTGACAAGTACTCGTACTCAAAAAAGTTAAAAATTTTTTATTTATATATTTTTTTTGAGTACGCGTTCTTTGGACCTGGTGTATCTTGTCTTTACCACGAATGATTTTCCTTGGTTAACAATAATTGTTGTTTTTCCAATATCTGCTGGTTCATTAATGTTATTTCTCCCGCATAGGGGAAATAAAGTCAATAAATGGTATACTATATGCATTTGCATCTTTAGAACTTCTTCTAACGACCTACGCTTTTTGTTATAATTTTAAAATGGACGATCCATTAATTCAACTGTCCGAAGATTATAAATGGATCGATTTTTTTTGATTTTTACTGGAGAATGGGAATAGATGGACTTTCTATAGGAACTATTTTACTGACGGGATTTATTACTACTTTAGCCACTTTAGCGGCTTTTCCAGTTACTCGGGATTCCCGATTTTTTCATTTCCTGATGTTAGCAATGTACAGCGGTCAAATAGGATTATTTTCTTCTCGGGATCTTCTACTTTTTTTCATCATGTGGGAATTAGAATTAATTCCCGTTTATCTACTTTTATCCATGTGGGGTGGAAAGAAACGTCTGTATTCGGCTACAAAATTTATTTTGTACACGGCAGGAAGTTCTATTTTTTTATTAATAGGAGTTTTAGGTATAAGTTTATATGGTTCGAACGAACCAACATTAAATTTAGAACTCTTAGCTAATAAATCCTATCCTGTTACACTTGAAATACTATTTTATATTGGATTTCTTCTGCTTGCCGTCAAATCACCGATTATACCTTTACATACTTGGTTACCTGACACCCACGGTGAGGCACATTACAGTACCTGTATGCTTCTCGCTGGAATCTTATTAAAAATGGGAGCCTATGGGTTGGTTCGAATCAATATGGAATTATTACCCCACGCTCATTCTATGTTTTCTCCTTGGTTGTTGGTAGTCGGTACAATCCAAATAATTTATGCAGCTTCAACATCTCCCGGTCAACGTAATTTAAAAAAGAGAATAGCCTATTCTTCTGTATCTCATATGGGTTTTATAATTATAGGTATTAGTTCTATAACGGATCCTGGACTTAATGGAGCTATTTTACAAATAATTTCTCATGGATTTATT
+
KMLRSKLSKKSJJMIHONSPMOLGHHFIHCD?:855<56FGCA@@79B++>>?JHNJIKSKJSSQGLMLJPKLJOOSSLQQSSMJCSOSSSSIGJGHNQSNSNSSSNMNKJHHHINSSLSF;<IMNPJMLSSOSJJNNPRKJH@@SSSKA?;<<=::::;;;BB8<>>KSLPKMSOMPRRLKMQOSLSSSPPKMSOFHIJNSSSOSQSOKSKLKMKLJNMMSMII>988QIILISKKSJOLSKSJNSQRNLSSSLSNSNKGSLKJMSCLLBDL?>?>>DDEFSSKPQKQOSOLNRHHGGFMKJPPSSMSMK=>>511?OOKNKRRMQQOMNSKNSMISMJLMSSLMNRKOSKRPSSJSLNJMOLGJSKIOLILSSOLGOJHLMPQQPPLOSSLRNQPSSSIKK===;=KLSSSLSSDCSOI54445JJPJHNMKSSPKQKSKOSLJKLJQMPOSSIPMEGEHQLSSIIH????KSSQLNLLJKHFIHEGHFJLKLLJJN?>><>C?=@CCFFCDEEEGJKSKSNPMSSSILLSRKJIOLNNMJJMGMMLMSOKJNPLIHHKKKLKSPPOSPJJSLQLSOSMJONHJGGHIIHLLHOJGIFSJLHFEGHKLNKMJNJSHMIOPLNMIKNSGJILMFCES=<<<=KKKKJMSOLOJRQKRMOSISSOPLQSQSLJSPNSKMSOMOOSKPLLLOSLKISJHGABBJ53.0999998931117LNSSSMJSJSSNOJSLIMSSSSIOMJIMKRNSKNSPRPJQPGFGFDGLMSSKSSMLNMMPOLSSMQLJKJSLRSSMSSSOMSOPMLKKSPOILQSKJNRKMSQOQKSOILMSSONNSLMI@EF444/00,*+*+BBEFGIIJQNNPLKSJKGGIGIKSIOSNLNSMSOSSOSSSOMSPLOSLPNKSMNJNKOSKOPLMQPIKJKKIONSJSKJPSOQSSPOKSOQSOQNMQMIMQMSSOLJRMMMMKSSSNNSSQLSJSSSPORNSLSSOSSPSNSNNMSSOKOPSSSNLSSJRMISSSSPLNNQSSLLSLMSPKSSIKLIKNNPSJSMQSSSNSSNLSSJSMSSMQRSLKSOKNNSNLIOQSPPNHJLILKGKQSSMJGJLKKJSGGILPMNQNSRSLPSKKNSKJOLSNOOLRNNSQMNPNSSKSKKKMORSOSJOSINSKMNPRMLLLRQISHJC@????BCFE>JA;;;=NQLGILLQIJKIJKLNSH
@69_45CNXP_3
AATCGCAATAATCGGGTTCATTGATATTCCTAGTATAGTAGATGCTATCACACATACAATCATACTCAATTCGATGGAATTGTTTGATCTTAAAGGGGATATTCTATAATTTCGCATGTGAGGGGTTATTTCTTGGTTTCGTCCAGTCATTAATAACTTGATTATTTTTAGATAATAGTAGATAGAAAGAACGCTCGTAAGGAGTCCTATTGAAACCAAGAAATATAGGCCTGCCTGCCATCCACACCAGAATAAATAGAGTTTTCCAAAAAAACCTGCTAGTGGAGGAAGACCTCCTAGGGATAAGAGACATAGAGCTAAAGAGAGAGCCAAAAAAGGATCTTTTGTGTATAATCCTGCATAATCTCGAATGTTATCAGTTCCGGTACGTAGACCAAATAATATAATGCAAGCAAAAGTTCCTAGATTCATGGCGATATAGAACAGCATATAAGTTATCATGCTCGCATATCCACCATTTGAGTCTCCAACAATTATTCCAATAATTACATATCCGATTTGACCTATGGACGAATATGCAAGCATACGTTTCATGCTTGTTTGAGTAATAGCAATGAGATTCCAATATCATGCTAAGAATAGCTAGGATTTCCAGAAGAAGATGCCATTCATTTGATAAGAAATAAAAAGGAATATCGAAAATTCGAGTGGCTAAAGCTAAAGCAGCTACTTTCGAAGTAACAGAAAGAAGAAAGCAACGACTGGAGTGGGAGATCCTTCGTATACGTCAGGAGTCCATTGATGAAAAGGGGCTAGGGAAAGCTTGAACCCAATTCCTACAGTGATGAATATAAGCGCAATTGAAATTCCTGGGGAGTTATACATTTGTGTATTGATAAGACCATTCACTATTTCTTGAAGCTCAATCTCTCCCCCGGATGAACCATATAGCCAAGAGAAACCATAAACCAGAATAGAAGAGCTTGCCCCACCCATGAGTAAATATTTCATAGTAGCCTCATTAGATCGTATATCTTTCTTGGTATATCCAGATAATAGGTAGGAGCATAAACTGAAACATTCTAGAGCTACAAAGATAGTTATTAAATCGTTAGCACCACATAAAAACATTCCTCCTAGAGTAGCTGTTAATATGAATAACAGAAACTCTGTTATAGCCATTTCTGTACATTCAATGTACTCTACGGATGAGAGGAATACAGAGAGTTGAACATAGTAAAATAAGAAATTGAAAGATTTCGTTGAAATTGTTCGTTTGGAAATTTCCTGAAAAGCTAATCATA
+
IHOJMIGMIIMSJIJFHIJOJILKSMISOKKLSKLQRJIIJGFGIKIIJIJMKKJMQLJSIGGFGEJ98999IIKNELESIIEKICBE@A>889@CILOLISSQILKIHLSMJMIJSSLJLIKSQLMJJOSSSSMLIJIQLSLKHNNSLPMLIOLIOPRPQSKLIISSQKSHRLIJ:8:99:999EDDEIKIHHS97788ONSSSNFHGFKGEJJSSSHMLLKSNKIJSSLMSSNSSKOONQIIJKMKKMOISSJSOISOLNLMLSPEEHHGSSOJKRJKQSSLEGHDICFFDDBACCILNOPGMICJSSSMPMSSJKLDNGJSNL><<<<C?BKPSNMSSFSIHLGLFEFGLKSLISJJLKLOQMROJLSKSMSQSSJNSPQSQSPLPJSINHJLIPSSLLMQIRSSKJHKGGHIIMMKNNMSMMJSIMLIRSSHGKKLIHMIKMQLLKQRQSMSSOJPOLKJSOPNKRJPQPLLJPKSLSSNSNSQSPSJMSLLJSMLOLKOJLLLILEI3222JSKIKLHSISIHIIKIFIGGILKLHJILIJJJHEGHJIJKGOILJIA>>??>BCAAA@ADA?A?@@;4../0G:999997643/,++,----.<AD1CBCBCDDKKGHFGCGIJMKHLLKFNFNJJKOLLLJSNLFISGJI>====JQLMGDFDEGFGFHOKJOSJLISMIHMJHOINIJNILJJGMGD@;81.)**/,(<=GIHHGFJLJSOKNLHMGJNQLQLJHIJJSJSNJJLINLJLIILHNKEDSIOONSQMPHJOJKJSHJKLDEGFKGINSJPLNLKKJIJNKHJFHKIISMSHGJGQHIJOLQLPQJKMHJLNLJJJKHJHKPLNRSNRMJLLIJNMRMILRSSKSISKLMMMGEFFEEC>>>?JJSHHCCCDSJOJKJKLJLLSNISILIOSOMKSMLKSJHJIKMKLSKRQSNMILIKOGKKMLJKINNROLMSJKJOLSSSIJLLISLHOSSRSSJIHIGOGJHGFEJGD307=34>>?:8;;<<=??C<<LFEGJHJIKLJINJJIFGLOSMSQJIIIORLIJKKHIIJNKPJKQJRSHKHGGGFGFHGNHKSJOJSKMLPOHJMONOSSLLHIHGMIJJKNLPSHHIIKKHILHGMJLKKMIJLJIIJMMMKNPJSLLSJKGINGGJNIHKMHKOJL@@?=(('')9=??@BKGIKLJPSHNJLHF@?@@AFIJKKHHHMHHKNJHIK>CB>>AAGMLLPKIIFC444=@FHSHSLLLKJLJJLNOLROOLKKJO
@70_45CNXP_3
AATCGCAATAATCGGGTTCATTGATATTCCTAGTATAGTAGATGCTATCACACATACAATCATACTCAATTCGATGGAATTGTTTGATCTTAAAGGGGATATTCTATAAATTCGCATGTGAGGGGTTATTTCTTGGTTTCGTCCAGTCATTAATAACTTGATTATTTTTAGATAATAGTAGATAGAAAGAACGCTCGTAAGGAGTCCTATTGAAACCAAGAAATATAGGCCTGCCTGCCATCCACACCAGAATAAATAGAGTTTTCCAAAAAAACCTGCTAGTGGAGGAAGACCTCCTAGGGATAAGAGACATAGAGCTAAAGAGAGAGCCAAAAAAGGATCTTTTGTGTATAATCCTGCATAATCTCGAATGTTATCAGTTCCGGTACGTAGACCAAATAATATAATGCAAGCAAAAGTTCCTAGATTCATGGCGATATAGAACAGCATATAAGTTATCATGCTCGCATATCCACCATTTGAGTCTCCAACAATTATTCCAATAATTACATATCCGATTTGACCTATGGACGAATATGCAAGCATACGTTTCATGCTTGTTTGAGTAATAGCAATGAGATTCCCGAATATCATGCTAAGAATAGCTAGGATTTCCAGAAGAAGATGCCATTCATTTGATAAGAAATAAAAAGGAATATCGAAAATTCGAGTGGCTAAAGCTAAAGCAGCTACTTCGAAGTAACAGAAAGAAAAGCAACGACTGGAGTGGGGAAATGCTGCGTATACGTCAGGAGTCCATTGATGAAAAGGGGCTAGGGAAAGCTTGAACCCAATTCCTACAGTGATGAATATAAGCGCAATTGAAATTCCTGGGGAGTTATACATTTGTGTATTGATAAGACCATTCACTATTTCTTGAAGCTCAATCTCTCCCCCGGATGAACCATATAGCCAAGAGAAACCATAAACCAGAATAGAAGAGCTTGCCCCACCCATGAGTAAATATTTCATAGTAGCCTCATTAGATCGTATATCTTTCTTGGTATATCCAGATAATAGGTAGGAGCATAAACTGAAACATTCTAGAGCTACAAAGATAGTTATTAAATCGTTAGCACCACATAAAAACATTCCTCCTAGAGTAGCTGTTAATATGAATAACAGAAACTCTGTTATAGCCATTTCTGTACATTCAATGTACTCTACAGATAGAGGAATACAGAGAGTTGAACATAGTAAAATAAGAAATTGAAAGATTTCGTTGAAATTGTTCGTTTGGAAATTTCCTGAAAAGCTAATCATAGGTTCTTCTCTCCATCGGAACAATAGGGCCGTTATGCTCATTACGAAACTTGTTGAAGAGATGAAATATAACCAAGGTATATCTTTTTGATCAGAGGTTAAATCGATCATCAGAAGAAGAATTAGGCCAAAAACGAAATCTTTCAATTTCTTATTTTACTATGTTCAACTCTCTGTATTCCTCTATCCGTAGAGTACATTGAATGTACAGAAATGGCTATAACAGAGTTTCTGTTATTCATATTAACAGCTACTCTAGGAGGAATGTTTTTATGTGGTGCTAACGATTTAATAACTATCTTTGTAGCTCTAGAATGTTTCAGTTTATGCTCCTACCTATTATCTGGATATACCAAGAAAGATATACGATCTAATGAGGCTACTATGAAATATTTACTCATGGGTGGGGCAAGCTCTTCTATTCTGGTTTATGGTTTCTCTTGGCTATATGGTTCATCCGGGGGAGAGGAATTTAACTTCAAGAAATAGTGAATGGTCTTATCAATACACAAATGTATAACTCCCCAGGAATTTCAATTGCGCTTATATTCATCACTGTAGGAATTGGGTTCAAGCTTTCCCTAGCCCCTTTTCATCAATGGACTCCTGACGTATACGAAGGATCTCCCACTCCAGTCGTTGCTTTTCTTTCTGTTACTTCGAAAGTAGCTGCTAGTTCGAATTTTCGATATTCCTTTTTATTTCTTATCAAATGAATGGCATCTTCTTCTGGAAATCCTAGCTATTCTTAGTGATATTCGGGAATCTCATTGCTATTACTCAAACAAGCATGAAACGTATGTTCATTCCATAGGTCAAATCGGATATGTAATTATTGGAATAATTGTTGGAGACTCAAATGGTGGAATTGGAGAGCATGATAACTTATATGCTGTTCTATATCGCCATGAATCTAGGAACTTTTGCTTGCATTATATTATTTGGTCTACGTACCGGAACTGATAACATTCGAGATTATGCAGGATTATACACAAAAGATCCTTTTTTGGCTCTCTTTAGCTCTATGTCTCTATCCCTAGGAGGTCTTCCTCCACTAGCAGGTTTTTTTGGAAAACTCTATTTATTCTGGTGTGGATGGCAGGCAGGCCTATATTTCTTGGTTTCAATAGGACTCCTTACGAGCGTTCTTTCTATCTACTATTATCTAAAAATAATCAAGTTATTAATGACTGGACGAAACCAAATAACCCCTCACATGCGAATTTATAGAATATCCCCTTTAAGATCAAACAATTCCATCGAATTGAGTATGATTGTATGTGTGATAGCATCTACTATACTAGGAATATCAATGAACCCAATTTGTGCGATTA
+
KNIRLHJOGNKSJOLLNMJNJSJSLMOSNSLLPLSKPKOSMLKLKOJKJJLMLIJLHMKSLLKJPMHJKJJIKLSJQHJMLJRKOKHGHR3001?CMLOJISSOIJIIJGIJLJOLSIKOSJIIJJLLSLLNMSOLLSIHJMMMHHHJMSQSMSNSMKNKSSLOOJPQSNOJILJIMOMMILIDDKHMFLLSJNPG>>=;?@FQJLLHHHNJHKSIKILNSKNJSSJSKLIIJHIISKLHKKJKKMIOSSKIIOKSIJKPJGKLJPLECGFSSSLSLSSMOKOONSMSKSSKLLJLNJJSNSLKIPLSKNKKSLGFFKSGLJHJMJHGIJGDFFGSMRMMJMPNSSKMKIOLPMMLIMIJKLJPHMD776::<HHGQCCDEDLKLLMJHIHHGGHGGQMLPLSPKJKIKIGIFHHFKHDDCBBFHFGIIKLMJEBA@@ACFGHIMKIGLGKSNOMJMMOKSKMJJJHIHGIGMKJIIIGIIIMJSKKHKJRINIIHGIGGEHIGFGGIHHHHIFHEEDDEHIGFEFDCDEDDDDEDDGEFFGFEEFFDCBDCFIJGCA1//..//168999999:GGGGEEEDF@<<BBDHFDCCBBCDBCLIISMDGSOSSNMHF>=::98<<:...111ABJHGMJSNEA===HLBCAISKSLKKKLIEFJJPLOMJHHKIKMNMJLKOISSNISPOLJKCKD))@IISMHNRKISOJMOSLILJGJJILFD=>=:345667,***)*+../@ADFGEGFHDICA?//CEHKEJCFJLMOOOMKLMGHSSHIHNHKRMKLJSPKJJNHPIIHHJIHLJINMLJLHFHHFIIGMILSKQLRHQHNOJJIIKJNLRMLINSRSLSMLSOJPSSLMKSKKJSLSPSFRSIHOKPRJJSJLJOGAA6666GJJNHJGHJJSQNOQSOLPRSQOPRIJGINLKLMJLKNKJPIJMPONJACBDCBAB@:DFHISHLJOJSMKMKSMSSLPJLJJKOKHHMJGEFFILKKSNNIIMKSJINOSLHKIKIKNMJMSSJOSPJHIHHHKJIFSJNJKROJSIHFHGHGJKGIHJIJSSJMKSMOSLLSFCBCBDDCDE@EDBDELJKHNJINJLSNJHFIFGHGLJJMKMLMMMIKGKNIHJLLEDBBBDFFE@AA@?@EC@IIHIIEFHGGLNLJS=:1000-000066689EGHIGEFCBBCCFFLMKHC@>>DNLPGAB?@@?BDFNDEFDHK@>?>33ABGGHGEC@?@FFGLLHKPNJJFEDGHJJEEDEGGGGGFHGFJGFFEDEAC::CDCCCDFGFGHHGGFCDDDEGGEICCDB@BAABFHIHFHGINSFFDDEEDFEFGDDKJSMLNGJGJKOLLKMSJGFLJIHMIPKKHSJLJFKGHJIOSQSNPPSMIISQGHIJOLNOMSB@AAADCBCA;;;OKJIMCBELSSJHEHEPIHKNKSJLQSNJIJMIMIOLMOJOSLJISKFLPMPNMSLOHNLHKLKSRSNPKNKLKPSJILJJPFFCDEMMGPKJSNGSIIGLJIHFHDGG76545;>>>?@HFMLMSHIIKIJKJNSLGGIJJMJSNMLKJSLNJSMMMKINKKSLNLJKSMLHHKHOKKLMSIKNSJKJNMLIOJIOKIKJMSKJKG?1.--,2789:;:<=>?B@A87778:9:;987*)))-****0?CEEILLMINJPHB?==;;;=34<<<;889;>AADB@@@BCA@?@>=7775554467>>>=>;9;;==6-**((())''''))1139=@8744587@=>=:22223@@@?@@>??@@@@?A<8440//-,-+*))+,++++,+,****))*..-,,,,.<???@ABBEDEFFGK;,+++,>=;;<2@CD?>ABCCE=CB?;:97432101124744/./4899<BHIHIGFEBBECDGHFCBCB@?=<<809::56CAA::<<931112222222-+%%%''(*+24;=<888<?ABBC?IIEBCCA:<><<B@ABABCBECGEAB?>?AACABCBBIDGDA@9988855667532000)(((((568<<<<=----.2((((*?>??>@AABC@==>>>>=<:3--)%''(002489;;,,,,-CDBAA@???@ACCCB;::;;;=>>???=<<<;99877631/'(,+*)*+*'''%%%%&'*57;;>ABBBCABEHFFFCBA@=75445//0000002:AABEKSD?ABCHCEGCDCCACCBCA@?==<;::65410-.00((''(23444467799;;;<<?@?BBCA<;::9?ABB?>74241/.411.-*'&&(,/14545668<=>;://0>>><<===>>=?FCBDDB@?@998887667:<=9100-++))((().32761/+(&&&&&')0256;;;<;;987888;??=AIFHJSSHECC@AAD=;<:;<<=AAAABGFCCDBA@???><;;873*+56667ELHHHHKHHHGGCCDFEFCFDFFDCC@?66632100<<@ADEEB@@@?>/////;D@@A>=<<<<:89;;;<2ECCC@;<<;.....@=<8-,,,,:=:::;;BBCBA@@ABHFEBCBBFEFFECBAA@ACBBABCDCCB@?=<;77767-,,,-9:;;11111
@71_45CNXP_3
AATCGCAATAATCGGGTTCATTGATATTCCTAGTATAGTAGATGCTATCACACATACAATCATACTCAATTCGATGGAATTGTTTGATCTTAAAGGGGATATTCTATAATTTCGCATGTGAGGGGTTATTTCTTGGTTTCGTCCAGTCATTAATAACTTGATTATTTTTAGATAATAGTAGATAGAAAGAACGCTCGTAAGGAGTCCTATTGAAACCAAGAAATATAGGCCTGCCTGCCATCCACACCAGAATAAATAGAGTTTTCCAAAAAAACCTGCTAGTGGAGGAAGACCTCCTAGGGATAAGAGACATAGAGCTAAAGAGAGAGCCAAAAAAGGATCTTTTGTGTATAATCCTGCATAATCTCGAATGTTATCAGTTCCGGTAGTTAGACCAAATAATATAATGCAAGCAAAAGTTCCTAGATTCATGGCGATATAGAACAGCATATAAGTTATCATGCTCGCATATCCACCATTTGAGTCTCCAACAATTATTCCAATAATTACATATCCGATTTGACCTATGGACGAATATGCAAGCATACGTTTCATGCTTGTTTGAGTAATAGCAATGAGATTCCCGAATATCATGCTAAGAATAGCTAGGATTTCCAGAAGAAGATGCCATTCATTTGATAAGAAATAAAAAGGAATATCGAAAATTCGAGTGGCTAAAGCTAAAGCAGCTACTTTCGAAGTAACAGAAAGAAAAGCAACGACTGGAGTGGGAGATCCTTCGTATACGTCAGGAGTCCATTGATGAAAAGGGGCTAGGGAAAGCTTGAACCCAATTCCTACAGTGATGAATATAAGCGCAATTGAAATTCCTGGGGAGTTATACATTTGTGTATTGATAAGACCATTCACTATTTCTTGAAGCTCAATCTCTCCCCCGGATGAACCATATAGCCAAGAGAAACCATAAACCAGAATAGAAGAGCTTGCCCCACCCATGAGTAAATATTTCATAGTAGCCTCATTAGATCGTATATCTTTCTTGGTATATCCAGATAATAGGTAGGAGCATAAACTGAAACATTCTAGAGCTACAAAGATAGTTATTAAATCGTTAGCACCACATAAAAACATTCCTCCTAGAGTAGCTGTTAATATGAATAACAGAAACTCTGTTATAGCCATTTCTGTACATTCAATGTACTCTACGGATAGAGGAATACAGAGAGTTGAACATAGTAAAATAAGAAATTGAAAGATTTTCGTTGAAATTGTTCCGTTTGGAAATTTCCTGAAAAGCTAATCATAGGTTCTTCTCTCCATCGGAACAATAGGGCCGTTATGCTCATTACGAAACTTGTTGAAGAGATGAAATATAACCAAGGTATATCTTTTTGATCAGAGGTTAAATCGATCATCAAGAAGAAGAATTAGGCCAAAAATACGTACGAGGTGCTGGTTGTATCCCTGAGAAACAGGTGGTTA
+
LSMKHLJRSKSJKHKHILRIOPSSKKLNMOSPSPLJEGFGHFMNMNIOMSSMKJHPSLPJLMNKIPOKJNMIKMSMNPSINNLLKOKKGOHBCBCEJONSIPSLLJKLMMKSMMMMJMLMKQOSJLMSNNLOOOSMLNSMJSKSNMMLSMOLOSSIRPLLMOMQSRKSSNPSKSSSHOJJHFLIJJINGMLSPKILOSKIHMQRSOSMMPPOSLSSSJLJNLNSSRMLJSNSSOJOOSECAABAINISLLOOMQPLSSNMJMFHJHMHGHGSSSQSSQOSRSOLEGH:D>FIHB?222GLOIKKELDINNRMRHFABDD;DEBIMLJGGKHCEEHSSROPSRMSSQNNPJPKLOJMMSMSSSRNSMSKHHIIMILJGDCBBBCE754*''''''*++GKLOGNISMIGKSIHJGLSIKMNOMKM;88889MSKSNKKJJOMKJLJMMSOILRPMSOSMKOJKOSRSOSSSLSSSISNSQKJGKISMKOSKSKNSJOSJIMMIOSLPILKSIPKSLSKNOMSLKMSNOINPSMHNNNNONSMIKLHKPLMMNNQSJNMSKSISLLONSLKMQSSSMSSGIHFEDEBCBFFFKIBBOHNJ>@:::9888-../:9:1?@DFJKKKMGGGHMMMLMLLKSSLSISMKKOIMKKSSNMJIKSKPJGONKPNJLJJJINKIJKJSLLKSSMPMKJOIKJJJILJSLNLNKIDDDE@BSRLNSNEGHJPJISLJOOGFFNJNJIJJKHJFGGCCCCCLHHIGJJNKLOMLHDGKMQJLOJLFILLHSSLMNFDDEFSRLKMKLSKJKHJIKNIGMLNISJMMFJKGHMMLIPQIKDDC;;;<RIIIJSLOJIJHEIOBB:::9:KPNJJJMHONNKSMNLGFHFHKNMKKMLKSQSHJ;;:<<<IIJIMHGIJHIOJLNSMLSMPSLKJJLIHILOMMHJKKHJMSKPOHMJGGGHFHHKIJS76767HNHNIJJKNIRMKHJGFHFHFKKHIJFCDCEFLJJJKGJIJJJJHJIKMGFHHJJMKLOHLKKIHHHIHJPIJNKPNLPJJB@???JIEGFIKIGJJIKPLKMMNIOIB@@@@CGGHHHJIIGHLSONIJLGFGFEFHJFFEDDDDFEHJLSLLHLLISNGILIKIGHGIFHGFHGGFEFIHHMMIIHGHLIHHKJIMMLKGEIHCEDEGGHHFFHHHSIHIECBDDA@GGGGA@A@AEKMGF?BBADF=@EC??><>4.../.4;?AA@@@?6(()65AJGQSNSIKOHIJHHHFGEEEIJHBAACIGFFCBCGDGILJGEFEFHIIHJKIHEEEFFJJFGFFGHHDDCDCKLJIJSSOIOKKHGFFFHQKSIJHHIFHEECCDCDC@>SKHIIHHFECBDCDEGEFDEEDEJB@)((,146544BBCCAAABDGGIHIDBAA?@BA@BCBCDCCEEFHIGGEFFCADDCECCBB***)(
@72_45CNXP_3
AATCGCAATAATCGGGTTCATTGACGGCGGGGCCTCTCAGGAGGAGTTCTACAAGTTCATCAAGCCGATTCTGGAGAAGATGGACGGCACGGAGGAGCTGCTGGTGAAGCTCAATCGCGAGGACCTCGAGGAAGCAGCGGACATTCGATAACGGCAGCATAGCACACCAGATTCATCTCGGGGAGCTGCACGCTATCCTGAGGAGGCAGGAGGACTTCTACCCTTTCCTCAAGGATAACCGCGAGAAGATCGAGAAGATTCTGACTTTCAGGATCCCGTACTACGTCGGCCCACTCGCTAGGGGCAACTCCCGCTTCGCTTGGATGACCCGCAAGTCAGAGGAGACGATCACGCCGTGGAACTTCTAGGAGGTGGTCGACAAGGGCGCTAGCGCTCAGTCGTTCATCGAGAGGATGACGAATTTCGACAAACCTAGAAGTTCCACGGCGTAATCACACTGTCCTCTGACTTGCGGGTCATCCAAGCGAAGCGGGAGTACCCTAGCCGAGTGGGCCGACGTAGTACGGGATCCTGAAAGTCAGAATCTTCTCGATCTTCTCGCGGTTATCCTTGAGGAAAGGGTAGAAGTCCTCCTGCCTCTCAGGATAGCGTGCAGCTCCCGATGAATCTGGTGTGGGATGCTGCCGTTATCCGAATCTGCAGCTGCTTCCTCAGGAGGTCCTCGCGGATAAGAGCTCGCCGGCAGCTCCTCCGTGCCGTCGTCTTCTCCAGAATCGGCTTGATGAACTTGTAGAACCCTCCTGAGCCCCGCCGTCGATGAACCC
+
:;;GGKJNOKPSHJKIQHNSQQLHJMQMOJKHHHSMSHA??@HSOMNSHHGF===<=FEHKPSMJKIILKIFJB?@GFED@A?@BBAB@A<==>MGNLGRJJMKIHLP:::::<HDAA@@EEE<<>6)))*ABFJFFEFFDFCEEFFFGFKHBDD@AC>=&%%%%&.0//999?<;;>>CGNLSFCBCC??:99998673-,,)(('&&'''')+:;:<=BCC6IE6688ABJMLHOIJSLSMILSMRSSIGBFGNKSNHGGFHMKSQDCDDEQPLKKPLLNSSSNLSNJNNJNODCCD?A@AECHJGGDDDDEKSKGJMGGGFSKNSPNNMNHHJ?;88789CCBAFHIHHGJHHHJKLOKISMB54445?@@FFEBAA@CGHLQSSNKPJECC;9:;<EOLFIKHCCDCIOJRMSQIHEHA>1,))'&&'08777:;;86722///*(%%&'&&&%&%%%&&111245435799:@AA:::9:>>=>=843/--,'(((*('%%%%%%%%&%%%$%'(&%%%%&'&%&%%%%(--,../04788:@>@@;::89956;:::;>?@@@DFE?=AECAC<@97-,,.(+0119;<<>?@</..1112A>>>>>A?AA@;;<23335BCCD=<<<=EEFGJGDEED@@<<20/-**))(())&'&&&',--569=>?>>>><9875420////011330(((--1('((*.-097211243/&&'))*+++*+++-,))))+345779::::9765/-)*)+23.,-&''0)35531)(''(*(*,
@73_45CNXP_3
AAAAAAAAAAAAAAAAAAAAAAAAAAAAAAAAAAAAAAAAAAAAAAAAAAAAAAAAAAAAAAAAAAAAAAAAAAAAAAAAAAAAAAAAAAAAAAAAAAAAAAAAAAAAAAAAAAAAAAAAAAAAAAAAAAAAAAAAAAAAAAAAAAAAAAAAAAAAAAAAAAAAAAAAAAAAAAAAAAAAAAAAAAAAAAAAAAAAAAAAAAAAAAAAAAAAAAAAAAAAAAAAAAAAAAAAAAAAAAAAAAAAAAAAAAAAAAAAATTTTTTTTTTTTTTTTTTTTTTTTTTTTTTTTTTTTTTTTTTTTTTTTTTTTTCTTCACTCAGTTTTCATCTGCTCCTAGTCGGCCTGCTTCTCAGGATGCACCAGCACCTGGCAATGCAAGGGAAGCCATCGATAAAATAGTGAACATTGTAAATATTTTTGGAATGGAGATAGCCATTCCACCCATTTCATCAAGATAAACAAGCCTAATTCTATCATAACTCATTCCTGCCAGGGAAGAAAAAAAGTGCAGCGCCAATAAATCCATGAGAAATTATTTGTAAAATAGCTCCATTAAGTCCAGGATCCGTTATAGAACTAATACCTATAATTATAAAACCCATATGAGATACAGAAGATAGGCTATTCTATTTCTAAGATACGTGACCGGGAGATGTTGAAGCTGCATAAATTATTGATATTAGGACTACCAACAACCAAGGAGAAAACATAGAATGAGCGTGGGGTAATAATTCCATATTGATTCGAACCAACCCATAGGCTCCCATTTTTAATAAGATTCCAGCGAGAAGCATACAGGTAACTGTAATGTGCCTCACCGTGGGTGTCAGGTAACCAAGTATGTAAAGGTATAATCGGTAATTTGACGGCAAAAGCAATAAGAAATCCAATATAAAATAGTATTTCAAGTGTAACAGGATAGGATTTATTAGCTAAGAGTTCTAAATTTAATGTTGGTTCGTTCGAACCATATAAACTTATACCTAAAACTCCTATTAATAAAAAAATAGAACTTCCTGCCGTGTACAAAATAAATTTTGTAGCCGAATACAGACGTTTCTTTCCACCCCACATGGATAAAAGTAGATAAACGGGAATTAATTCTAATTCCCACATGATGAAAAAAAGTAGAAGATCCCGAGAAGAAAATGATCCTATTTGACCGCTGTACATTGCTAACATCAGGAAATGAAAAAATCGGGAATCCCGAGTAACTGGAAAAGCCGCTAAAGTGGCTAAAGTAGTAATAAATCCCGTCAGTAAAATAGTTCCTATAGAAAGTCCATCTATTCCCATTCTCCAGTAAAAATCGAAAAAAATCGATCCATTTATAATCTTCGGACAGTTGAATTAATGGATCGTCCATTTTAAAATTATAACAAAAAGCGTAGGTCGTTAGAAGAAGTTCTAAGATGCAAATGCATATAGTATACCATTTATTGACTTTATTTCCCCTATGCGGGAGAAATAACATTAATGAACCAGCAGATATTGGAAAAACAACAATTATTGTTAACCAAGGAAAATCATTCGTGGTAAAGACAAGATACACCAGGTCCAAAGAACGCGTACTCAAAAAAAATATATAAATAAAAAATTTTTAACTTTTTTGAGTACGAGTACTTGTCAATAAAAAAAATAAAATGTATTCCAAATTTATTCAAATGAGGTTTTCGGTAACGACCTACGCTTTTTGTTATAATTTTAAAATGGACGATCCATTAATTCAACTGTCCGAAGATTATAAATGGATCGATTTTTTTGATTTTTACTGGAGAATGGGAATAGATGGACTTTCTATAGGAACTATTTTACTGACGGGATTTATTACTACTTTAGCCACTTTAGCGGCTTTCCAGTTACTCGGGATTCCCGATTTTTTTCATTTCCTGATGTTAGCAATGTACAGCGGTCAAATAGGATCATTTTCTTCTCGGGATCTTCTACTTTTTTCATCATGTGGGAATTTAGAATTAATTCCCGTTTATCTACTTTTATCCATGTGGGGTGGAAGAGAAAACGTCTGTATTCGGCTACAAAATTTATTTTGTACACGGCAGGAAGTTCTATTTTTTTATTAATAGGAGTTTTAGGTATAAGTTTATATGGTTCGAACGAACCAACATTAAATTTAGAACTCTTAGCTAATAAATCCTATCCTGTTACACTTGAAATACTATTTTATATTGGATTTCTTATTGCTTTTGCCGTCAAATTACCGATTATACCTTTACATACTTGGTTACCTGACACCCACGGTGAGGCACATTACAGTACCTGTATGCTTCTCGCTGGAATCTTATTAAAAATGGGAGCCTATGGGTTGGTTCGAATCAATATGGAATTATTACCAGCGCTCATTCTATGTTTTCTCCTTGGTTGTTGGTAGTCGGTACAATCCAAATAATTTATGCAGCTTCAACATCTCCCGGTCAACGTAATTTAAAAAAGAGAATAGCCTATTCTTCTGTATCTCATATGGGTTTTATAATTATAGGTATTAGTTCTATAACGGATCCTGGACTTAATGGAGCTATTTTACAAATAATTTCTCATGGATTTATTGGCGTTGCACTTTTTTTCTTGGCAGGAACGAGTTATGATAGAATTAGGCTTGTTTATCTTGATGAAATGGGTGGAATGGCTATCTCCATTCCAAAAATATTTACAATGTTCACTATTTTATCGATGGCTTCCCTTGCATTGCC
+
"################################################################################################################################################################################################################################$$###""""""""""""####"""#######"'*-/%#########################""""#""""""###"""#$%&$$$%&%$$$##$%%$'%%%%%%%&%$$%&'('())**)((%%&%&'%%&%$$$$%%&)*/.//2))))*522877CEB@A1)((''++,&&&&'*78><65444567666:43333755444,+,,,,444::85--00-0888;>=>534353201339:;9:..--/3334-*))(*,(((((*($'&)-.:;<>=BBBBCCACCDEHLJQSMSKHHHEFHIIHJSSSJOJIJSMJPLIKHEEMHGGEGIADFHGGJEFGDEFDDDDDGEDHEEHGIJLLOQJJLHHIHFFFFG1,++++,*))++,***:77CDB:8....'&%%%&'$$$$$%&202=>ABBBBLHGFGFHHHGPHB??@:8+%%&&''$#$%%%''+...//DDDFEDHFGHJMSLSIIGFEEIDC@@AAACBCGSHJMF/////INIHGJECBBACEDECCCCDCCBBABCDCEPSSPNJIIGHJLHGDEB@@A@DEEFDEFBFGIE4BSMSLGKIMFOGFDCDDDDKHHJOSJJHNJLSLMOKQHLHIMRJNGPLILHGIHJHKIDSKJHJLGIIIKLLSKSQQOJKJGSMKIKHGIRIILKNHOFINSSMQJOOMJLMLGSKGIJHHHSLIMSJHKJJFHGOKNSOMIHKPSPMPIGNJ;<;;<AGFG@A@AAJHJLIQKJIIHIGJOKFDGJKKJLSMSLMHSFMSLSSNIHIHHHHNLNSJIHKGHIKLFMPLJHLKKKKMQLJJSSJNNMNSOSMLHSJLFKSFACISSLKLLIKGHFGFJIHJJLHJHLNPIMNQJLJJHLGJFDCCCC>>F>>IGHGOFBJ@ISSSMFFIMISSS><;:?LOSOSMKSRPKQPLHLLKRLKMIJHHJSMMJKSJSSSMSMMJJLLPSKPIEEGJSQJSJIOJLNNSKJIHJGCGFBBADHJJIHAAAABQOILIQKLMKHIGKHJHGMJPJHGFGHILHGLMKLLHGJFILMJIMKLKIHJHSIKIFIIGHIKOLNIIKMJIHHIJSMNIB@AADJIJKIFGIIHNLLMLINQLLMJKSRJIGGHKIGIHIKIKJNMNMMJME==DOLHGKSOQJLIHDEDFIJMJEDBAAAAABCCEFHFGICBBCCCCBHHDC@>>:8650..//333334BBEIIMIIHGGFHGIJREGFFECCDEDCDDBBCCDFFGGIIGFFDDDGGKLNKIHGOSSSONSLSSPLKSKMSNIHNSKMMMMPJSIKJHNIMNKKSSSIKNSRGSSOSFHIKLNHJJLLSLPJSISKMHQJMGIJIFJJJGKISSSSMRKNJJHMHHSLMJJMGJISJMHFGIQSSJGFGHSHGGHCEIHKIKGEF<??CFFHIH:;;LEGHHIJKOJKQLLSLLJJNHNJKGMGFKLRIHMLIKINISSSNLPJRJOSLHSO<<MQLLSSKISSNKKLLFIMHPNSJOKSSLJHJLJLJRKKNPNSLIJMSJLPMLSJMKPKSHSSMHDFBKSSSSIMMLOLHLJG=<B;,,,,.??FKHHCDDB('''''4322346:<==?::::FFEEGIEEE;988<.AB@53337+22343447/311:;999768<BCECB=2123399>GD@>BFEKGFFGDCA?=>=<;::9899::=@?:::94556>=::54421012.../0?@??>>>?>?5GGJC>>>><963100/./-&&&&&%((((((,**,-*0/000114;6<5323220+*))(('&$$%%&,.)432200///13667<==?@EJHHGFHIEB=;;985556;>>@@?>>>>AAEGSSSSKLKKLHIHJMHJIF=<:54456@FKJEFGFBAA=9889A77777CDCCCD@DDFHG@666642224:DGEGECCC??>>>>?>?>?;669;;:99:::;<=>>@ADD@?AA87777;662,,,2115.,,,,420)))(+('&%%%%%)34512749BABBBDEFHJNLMLKMFEGIMGHEEJGGLHGFGEDFDGFDECEDDFEGFFFFJJFFCBCCDFGJHGKECEA@@DCB888867776701118:?ACEBAAAACBCBB@?@>@A***('(**+046;;DDBD@@?@>@B@BAAA?'''&%%'%&&(++***+,-/3479;>?>BFDDFEGGIAA>>???CDBDKHILD@??@ABBBB@A@BDCBC@MFE@?@>@@CDCCFEEEEECCCCAEEFBBCCCHFGFGHSKJSJGINIDDCA9-,,,-9AABBBCCCCCDFE@;3.,,--.0:?@@AB?@?AFIIGGLFGECFJDECBBCDCBEFDCE2287))))+40//047;744..64555665789<<=EEFFEFEFF@DEBCCDEFGCEDCD>>;;<CAACCB?>A==?=>=<::898411167664:@@>??@@CAAA@BCBAA@?@>@A@@>>@@=>>;>>==<?<=?GEBDB
@74_45CNXP_3
AATCGCAATAATCGGGTTCATTGATATTCCTAGTATAGTAGATGCTATCACACATACAATCATACTCAATTCGATGGAATTGTTTGATCTTAAAGGGGATATTCTATAATTTCGCATGTGAGGGGTTATTTCTTGGTTTCGTCCAGTCATTAATAACTTGATTATTTTTAGATAATAGTAGATAGAAAGAACGCTCGTAAGGAGTCCTATTGAAACCAAGAAATATAGGCCTGCCTGCCATCCACACCAGAATAAATAGAGTTTTCCAAAAAAACCTGCTAGTGGAGGAAGACCTCCTAGGGATAAGAGACATAGAGCTAAAGAGAGAGCCAAAAAAGGATCTTTTGTGTATAATCCTGCATAATCTCGAATGTTATCAGTTCCGGTACGTAGACCAAATAATATAATGCAAGCAAAAGTTCCTAGATTCATGGCGATATAGAACGGCGTATTAGTATCATGCTCGCATATCCACCATTTGAGTCTCCAACAATTATTCCAATAATTACATATCCGATTTGACCTATGGACGAATATGCAAGCATACGTTTCATGCTTGTTTGAGTAATAGCAATGAGATTCCCGAATATCATGCTAAGAATAGCTAGGATATGTAATTATTGGAATAATTGTTGGACTCAAATGGTGGATATGCGAGCATGATAACTTATATGCTGTTCTATATCGCCATGAATCTAGGAACTTTTGCTTGCATTATATTATTTGGTCTACATTACGGAACTGATAACATTCGAGATTATGCAGGATTATACACAAAAGATCCTTTTTTGGCTCTCTCTTTAGCTCTATGTCTCTTATCCCTAGGAGGTCTTCCTCCACTAGCAGGATTTTTGGAAAACTCTATTTATTCTGGTGTGGATGGCAGGCAGGCCTATATTTCTTGGTTTCAATAGGACTCCTTACGAGCGTTCTTTCTATCTACTATTATCTAAAAATAATCAAGTTATTAATGACTCGGACGAAACCAAGAAATAACCCCTCACATGCGAAATTATAGAATATCCCCTTTAAGATCAAACAATTCCATCGAATTGAGTATGATTGTATGTGTGATAGCATCTACTATACTAGGAATATCAATGAACCCGATTATTGCGATTA
+
IILFFD54447A54455KSSKKJKJMLNNSQCBCBCLSKJLEMJGIGJILNIHKJJLJKJHJHHHKLLLSNJMMIJILJSKKPKPNSLFF6334<=IJJGFENGGHHGLIIJKLIKHIGRQIJJISJMKPKSKKMSHSPMQNKHKHHJNMJMKSJLSJSKKILPHJJSSNJLRKIMIISIKJKGFHNKLJJHMNROOSKMLONQQJPSLMOIGISNFKKKJMOIISMLOJMSSHLOIMMEGJKHPJJFKIGHEHFKJIKJHLKISPN67FEDSPMOHKJJIHNLSSMIMJSKNKLMKQMJIFHJJLIMKOSSSJHKIJGB=>>=;533222/---JJNAIJMSSSLJSIJMIRKJJQOKGJSKSJOJSIHIIIIKMMKHSHIOSKHRHFJSIJLLJHKKSLRIJOKPLQHMOHKIJNSOJJIILJJILSKNIJKHFHHGJIGGHD*)))))))('').//0CFDGEDDFGFJMMGHHLKPMQKSHNJHHJIHGGHJLHJIILHJOSMIHFJIHHJIJKJJNNMINLMBBBC.,,,,D?AABDOMJJQKJSNRKKJPKSMOSSSOOMKJJKMJLJPJCBBABKQJEDIIMONPHLIKIIHIKKKJLGGPMNJSKMOHFJIGCFCAAABCCDEBCC<41,))*/=>BDCCCCDAA54****+6678>=;;@DHJHIHJEGIJKIHHIHEECAB?CFGEHFGFSHDIFNJE@GGCCFJFCCA?<6666,**)(''&((&%&(),;BBAA@AADHHEFGFFFGGJIGC@@@BDCFEFDDCFINNJSGEA@CB@IHDMHHPGHFFFB?AFIEGECDCEED>6//0:77520///////////////...,,)%%%%*+*+.128899:9;=?>ADFFGJIGGHHSIEFGBCEE><<<<CFEGJIHIJK====>GCCEFFMBKHGFFED@>????@@<=?71123?AACFDCBDDCD@AAHMIECFDEBB???@BHFFDDBB)((((;=@CIDA?CCFMGHKHHHIGEAAAABEDEEEGJIIFDCCEDDCJGHHMG@EFDCBACGEGEGDCD?><+++++0.+++,/6:==??BBCFGECBCCDEECDCBAA@@@?@A@A@@@BAA@>???>>><>>==<==AAAAAB
@75_45CNXP_3
ATGCTAGCTTTTTGGCCTAATTCTTCTTCTGATGATCGATTTAACCTCTGATCAAAAAGATATACCTTGGTTATATTTCATCTCTTCAACAAGTTTCGTAATGAGCATAACGGCCCTATTGTTCCGATGGAGAGAAGAACCTATGATTAGCTTTTCAGGAAATTTCCAAACGAACAATTTCAACGAAATCTTTCAATTTCTTATTTTACTATGTTCAACTCTCTGTATTCCTCTATCCGTAGAGTACATTGAATGTACAGAAATGGCTATAACAGAGTTTCTGTTATTCATATTAACAGCTACTCTAGGAGGAATGTTTTTATGTGGTGCTAACGATTTAATAACTATCTTTGTAGCTCTAGAATGTTTCAGTTTATGCTCCTACCTATTATCTGGATATACCAAGAAAGATATACGATCTAATGAGGCTACTATGAAATATTTACTCATGGGTGGGGCAAGCTCTTCTATTCTGGTTTATGGTTTCTCTTGGCTATATGGTTCATCCGGGGGAGAGATTGAGCTTCAAGAAATAGTGAATGGTCTTATCAATACACAAATGTATAACTCCCCAGGAATTTCAATTGCGCTTATATTCATCACTGTAGGAATTGGGTTCAAGCTTTCCCTAGCCCCTTTTCATCAATGGACTCCTGACGTATACGAAGGATCTCCCACTCCAGTCGTTGCTTTTCTTTCTGTTACTTCGAAAGTAGCTGCTTTAGCTTTAGCCACTCGAATTTTCGATATTCCTTTTTATTTCTTATCAAATGAATGGCATCTTCTTCTGGAAATCCTAGCTATTCTTAGCATGATATTCGGGAATCTCATTGCTATTACTCAAACAAGCATGAAACGTATGCTTGCATATTCGTCCATAGGTCAAATCGGATATGTAATTATTGGAATAATTGTTGGAGACTCAAATGGTGGATATGCGAGCATGATAACTTATATGCTGTTCTATATCGCCATGAATCTAGGAACTTTTGCTTGCATTATATTATTTGGTCTACGTACCGGAACTGATAACATTCGAGATTATGCAGGATTATACACAAAAGATCCTTTTTTGGCTCTCTCTTTAGCTCTATGTCTCTTATCCCTAGGAGGTCTTCCTCCACTAGCAGGTTTTTTTGGAAAACTCTATTTATTCTGGTGTGGATGGCAGGCAGGCCTATATTTCTTGGTTTCAATAGGACTCCTTACGAGCGTTCTTTCTATCTACTATTATCTAAAAATAATCAAGTTATTAATGACTGGACGAAACCAAGAAATAACCCCTCACATGCGAAATTATAGAATATCCCCTTTAAGATCAAACAATTCCATCGAATTGAGTATGATTGTATGTGTGATAGCATCTACTATACTAGGAATATCAATGAACCCGATTATTGCGATTA
+
CCCDDDGGDDA@??BDFFFDGFFHHJHJLIGGEFDEFFFGHHJHIIIIFKEEEIFHIKNHGFFFEGMKIFKJJKIPKJIKJHIIKLJLFIFGGHHGGFEJKSHSHLHIGKKHLJMSLJSSKLJLILKMLLKNSMJHGFJKMNSIIKLIJMLKEC@;:;;;DGNPSKIGHGEFFFJJHEGJIHHFDCFGKPNSPMSIGMSGGFEFGE@>BCDEGGKIIJSILSISRKMNIJJLJPJKQINISIKIIHHJJKHKIPISJGEFFLJKMNKIKGGFGGFFFGINLSMILOLLKLLLIJHGIHHIFHJOKHIJJGFHJGJJINLSSSPLSKIOLKGIGGBCCDEGHHEEFEGHJKJNJKIHKSNIMGFFHFJJKSIMQNSNNKHJLJKHKKPKHLLSNGHHGIJMINHGLMIGFFHII@7754222?@AHFGGEKFDDDCDBEFFHGGHGFFFIKJJIMIIKIKFIECDAA@==:88788LHLJGPGJHGKKIIGFGEDEEEFGGFHHGEIGGC>BA@?>9555655988=777CDHMHHGGGEEDEEEEGEHN@@?@?GFHEEIFIKFGGFGFGDDC;DGHFLQNHRIIGFE876546557667AFEEEDABAABBEHEFGGEEFGC=<;8;>2BEEBBDC::40:A@@@CDDCDCCEEFCA@@@ABCBBDDEHKIKFDC@AHIHHGKJIPSHGFCA@>ACDFKSLLGDEGLLLQIJLJKNRMIJKI??KDHHAHNLKSNIIIKKMSNJPJGKINMMIESJSILSLNKSMSKJIHKHIIILKJHGGGKKKJMSISOMPSSMMKQKOJSMLNSMIIKSNPSJNMIHMHJKSIOPMIJOFILJL0///0>@AEFKLHHGIIIKGHFGHHNJMHMSHGIGIJPSLPJKKJGIMJIHHSJJPLJMKINKNIPJJLLKNHOPPSOJJJMLKJGHSMNLHFHHFJKIILJJLJLIKSJISHKKNIKSKJGJHGKKJHOJIHFDCCBEHNKSIGFDEEGESSNMSJKKOSJJIKMIJJMMMLOHMJLIHHHIGFOHNMQJRKMNJSMKPMLKSKMQIOOIMKNKKLSKOKHGKRIISIHJLFFGGCFFHGJDAB:66244JHKIIJHIOONNMSMKMSGEGOIIJKMKMMNSSPKKKJKJKKJESJSSSMQMKKKPKLNKOPLMSSMPKOIOMKOMIIJSKIMHKKKSJJORKSSMLSMLKMRPLSSSJKKKLSKJSSNSIHMIKPSIMSSLSLKNKOLJOLLSKLSJNKKNLMSQKMSINRISQKSMLKOKIOIHEBDEEESKKMJPLONKRMHGFIJSQQSQSNRSSSKQSJLMLSHPKOLJJBDSJLRLRHIGGIPNJJODECB@A)))))GGLSOMPROSKJMKJOJLJIKQSSPMQSLSKKKGSONOMNSLKJLJHJIGGNJNNRSMJIIMK
@76_45CNXP_3
CGTACGTATTTTTGGCCTAATTCTTCTTCTGATGATCGATTTAACCTCTGATCAAAAAGATATACCTTGGTTATATTTCATCTCTTCAACAAGTTTCGTAATGAGCATAACGGCCCTATTGTTCCGATGGAGAGAAGAACCTATGATTAGCTTTTCAGGAAATTTCCAAACGAACAATTTCAACGAAATCTTTCAATTTCTTATTTTACTATGTTCAACTCTCTGTATTCCTCTATCCGTAGAGTACATTGAATGTACAGAAATGGCTATAACAGAGTTTCTGTTATTCATATTAACAGCTACTCTAGGAGGAATGTTTTTATGTGGTGCTAACGATTTAATAACTATCTTTGTAGCTCTAGAATGTTTCAGTTTATGCTCCTACCTATTATCTGGATATACCAAGAAAGATATACGATCTAATGAGGCTACTATGAAATATTTACTCATGGGTGGGGCAAGCTCTTCTATTCTGGTTTATGGTTTCTCTTGGCTATATGGTTCATCCGGGGGAGAGATTGAGCTTCAAGAAATAGTGAATGGTCTTATCAATACACAAATGTATAACTCCCCAGGAATTTCAATTGCGCTTATATTCATCACTGTAGGAATTGGGTTCAAGCATCACCCCTTCATCAATGGACTCCTGACGTATACGAAGATCCATAGTTGAGAAATTCCTACCTCTCTATCTATCTCTGAGATGTTTGGATTTTTCAAAACTCTATGGACATGCAGAAGAGAAATGCTATCCCCACGCAGACCAAGACAGAACTTTGACTTGTTCAAATAACAATTAAGGTGAAGCAGGGTCAGGAACAACAATCTCTTTATGATAAACGGATCCATTTTGCAAGTTTGTTATTACGGGTAGTTCCTGCAAAGGATCGGACTAATGACGTATACAAGAAAGACTTGAATTCTCGATGTAGATGCTACATAGTTGGTTCTCATCCTTCAGAGACTACGAGTGTAATAGGAGCATCCGTCGACAAAAGGATCACCCTAAGATGATAATCTCATGGCTATTGAGAACGAATCAAATCAGATGGTTCCATTTCTCAATCTTTCGGACGTGCTCCTACGGAACCAAGGTCGAAAAGATTGAGAAAAATCAGTCATTCACAACCACTGATGAAGGATTCCTCGAAAAGTTAAGGATTAGTAATCCGTTTTAGAAATAGAAAGGATTCGATCTTATACATACGCGAGGAAAGTAATCAAAAAAGAAAGAAGATGAGTTTTCTTCTTTACTTTTATCACTTAGGAGCCGTGCGAGATGAAAGTCTCATGCACGGTTTTGAATGAGAGAAAGAAGTGAGGAATCCTCTTTTCGACTCTGACTCTCCCACTCCAGTCGTTGCTTTTCTTTCTGTTACTTCGAAAGTAGCTGCTTTAGCTTTAGCCACTCGAATTTTCGATATTCCTTTTTATTTCTTATCAAATGAATGGCATCTTCTTCTGGAAATCCTAGCTATTCTTAGCATGATATTCGGGAATCTCATTGCTATTACTCAAACAAGCATGAAACGTATGCTTGCATATTAGTCCATAGGTCAAATCGGATATGTAATTATTGGAATAATTGTTGGAGACTCAAATGGTGGATATGCGAGCATGATAACTTATATGCTGTTCTATATCGCCATGAATCTAGGAACTTTTGCTTGCATTATATTATTTGGTCTACGTACCGGAACTGATAACATTCGAGATTATGCAGGATTATACACAAAAGATCCTTTTTTGGCTCTCTCTTTAGCTCTATGTCTCTTATCCCTAGGAGGTCTTCCTCCACTAGCAGGTTTTTTTGGAAAACTCTATTTATTCTGGTGTGGATGGCAGGCAGGCCTATATTTCTTGGTTTCAATAGGACTCCTTACGAGCGTTCTTTCTATCTACTATTATCTAAAAATAATCAAGTTATTAATGACTGGACGAAACCAAGAAATAACCCCTCACATGCGAAATTATAGAATATCCCCTTTAAGATCAAACAATTCCATCGAATT
+
JPJMMKHFFLIJOJJHSSLLMKIJSNMSNNSLIFFFA3333B23JJMJQLKJHIILJOOSJMMPSJOOQLSLKMSSLSNKOMRSSNPSSJJSPSJQLKIKJIONLSKLJONSMSJNSSPMD??>?,++**33GNMRKLOOIKOPKQSNIJOHILD>CCDDJPIINJH??>>?KKJGHIFKMOSKKEJLKOSA65555MOLKSOOMQSLNSJMMIMOEOSKSPSSOKLINIPNNLORNSRSMJSKNKHKJMIJOOKJLJSJLLSIMSIGIHJPPMJJLSKSLKIOPIGINKSKIKJGKJONHKJLJ<001JSLPGHEFDDIIJNNSLQJRILKIIGLIJJNLPLKLSIJJSONNSSLMLJKMJLKQKKS=====MQLOJMGJKOKPLKKOLKKRJJJJMLSOSRJLMMPLKJJJJHGDEEEMIJMIGGFGGGIHIIHJQKQLSJKOSSLIJILLOQLHHIGIHIKGIGLIKJKJIMIKOJKKLHHMHGKNIHHGNNHGIIJNFIGEFFGEGFGGIDEEFEGEIHJISKKHLIJJJGIGIFGGFFFKILSKJHGIHGGJJHJHIJGG@>>>>@AC=KNOHJHJIPJMSSOIMBAABBKJIFSKNGHHIGJGIJGLBCBCG>:64/$###$$%'''&'>>CDFCDDEFMJKHKIFSHI97544-,.+,++-56;8:ABKJLJHLPQHMKGNJFKIRNJNRIMKHMSSKNSSSCDBBCOJJIGSJKIISHJIIKNMSOKKJJHQSINSNPHNNSKPJNKIKJHQNSJKLOMSNJIKPNRKSNJKIJKIJSMPSOOMKLLHJJIHKHLJJLFHIIHHHFKHJMGN<;86777CJIFD99HNOJIIHILHJHSJSKPJHSKJKSRKJSSLJILLHHIIHHLMJJJIMJLNSNJMLGEHGJIIHJLRHJGFHSJMHSMKHPFJMHKOKNKLEDDEDNHHLQNJDHFJFJHHRIIHKMFJGHMRILKJJKMKOJGIGFJJIHHGE@@?>?DFEDF220////0=AFGHGGFFFJLHKMGHHHOKIHJINLSIJJHJNLNLMKIJGFGGGJIJPLGGHGHHLJKJLINSKKMEEDDDKSLIKHDFGFEIJIFGFGJLHDFECCILH64445MIKHA@@AA<211..11)))))?CCIGIIHHIGJIHKMHKQKIKI@>>>>FNMJMOHGIM?====FJJJGIIIL>655MK?>>=>GDCFHEFDEEHJMIGJGDEFCBABBCDEGIHEED/////?@ECD>::A=:;8765/**(*500175?DANRKHLHEFEBDCEHSQ@FEJHLKRMKMKPISJKIKIHGGIIILKSL544()444444=AHGEEIFHIIPNQNPNICA/,,,,,FJJIJSMOIJEAGKRSKILIKKMNSNOSMMISJISNSKGFNEABAJJML?FGGI@?<<:::96+'*2777FHHHFJIPGG??>>CQEE@BSJMKSNKNKSOOLJMOKEFFJEKKOJJNSSIGABGSPKRSNPSKMMIKKJJSSMMMLOKNSLSSLPJKLMIQPNMMMMPSNSOLKINKJKLKJJPKMJOHMNRPIJMOOOPSBA@???>>@AEHBCBCHPSOPJJKLQMPSSSLOSMKLPSJOSJMMMMSSROSKKHOSOSMMPIHLNKIMGHGJHKGHKIKSONSNQLLJHIHNKSMKKMSMSIMHFFIGINSFMFDGKSINJSSONKMMKJPSKJINJKMNJHIIILMKIQMSMNNIJLNSSPJMMKQSPNLOKLJKNKMHQLJSJKQLKILEFIKIGEDDF>76667<==IKJLLLC955<D=:DKJMNSLJSMNOSQLSNLSROSNQPJOSLSJPLMQMKNKKFFHSSSGGEFKA990//00A@CHJLKLLLMNSJIJSOLLJQJJRKRSJOJNLLLOMKOJSIKKSGDFIJFPISOO@6//..--,++--'3334@??@JHFFHEONJOSNKMLLSHKKMKSJLJJJHKHORJISEQQPKSLSSIOLLMKPKDMLNNLLLQNSNSOOIMSPIHPNSSLSSGAIF78ILOIHJIJGHIMNJKIILKGGO
@77_45CNXP_3
AATCGCAATAATCGGGTTCATTGATATTCCTGGTATAGTAGATGCTATCACACATACAATCATACTCAATTCGATGGAATTGTTTGATCTAAAGGGGATATTCTATAATTTCGCATGTGAGGGGTTATTTCTTGGTTTCGTCCAGTCATTAATAACTTGATTATTTTTAGATAATAGTAGATAGAAAGAACGCTCGTAAGGAGTCCTATTGAAACCAAGAAATATAGGCCTGCCTGCCATCCACACCAGAAGAATTAGGCCAAAAATACGTACGA
+
KMSKHIMLKOLSLOJMINQEEGMMSMLNPSSMJPSNSKIKLJKIKLKKNMKKHKSKLSSOEDEECDIJGLLLNJMMLLNJMLKB>5111A***3:SKNSNPMIJIKIMJNLJNNKJLSPLQJSLPKLOKNNMSIIIPHLGRIGGFONIJKJSJROKLKKSLPKKGKSSOJIMMMPOHPJIJKJGHPSKNOLKSSKLLJHIKSSNPJKJSIMSIQMJMNPQKLOLKNKMGMNJLJLMQSHSIOISLNKSSOSNRPSLIIHLI?>=>MSNMHHISII
@78_45CNXP_3
GGCAATGCAAGGGAAGCCATCGATAAAATAGTGAACATTGTAAATATTTTTTGGAATGGAGATAGCCATTCCACCCATTTCATCAAGATAAACAAGCCTAATTCTATCATAACTCGTTCCTGCCAAGAAAAAAAGTGCAGCGCCAATAAATCCATGAGAAATTATTTGTAAAATAGCTCCATTAAGTCCAGGATCCGTTATAGAACTAATACCTATAATTATAAAACCCATATGAGATACAGAAGAATAGGCTATTCTCTTTTTTAAATTACGTTGACCGAGAGATGTTAAAGCTGCATAAATTATTTGGATTGTACCGACTACCAACAATCAAGGAGAAAACATAGAATGAGCGTGGGGTAATAATTCCATATTGATTCGAACCAACCCATAGGCTCCCATTTTTAATAAGATTCCAGCGAGAAGCATACAGGTACTGTAATGTGCCTCACCGTGGGTGTCAGGTAACCAAGTATGTAAAGGTATAATCGGTAATTTGACGGCAAAAGCAATAAGAAATCCAATATAAAATAGTATTTCAAGTGTAACAGGATAGGATTTATTAGCTAAGAGTTCTAAATTTAATGTTGGTTCGTTCGAACCATATAAACTTATACCTAAAACTCCTATTAATAAAAAAATAGAACTTCCTGCCGTGTACAAAATAAATTTTGTAGCCGAATACAGACGTTTCTTTCCACCCCACATGGATAAAAGTAGATAAACGGGAATTAATTCTAATTCCCACATGATGAAAAAAAGTAGAAGATCCCGAGAAGAAAATAATCCTATTTGACCGCTGTACATTGCTAACATCAGGAAATGAAAAAATCGGGAATCCCGAGTAACTGGAAAAGCCGCTAAAGTGGCTAAAGTAGTAATAAATCCCGTCAGTAAAATAGTTCCTATAGAAAGTCCATCTATTCCCATTCTCCAGTAAAAATCAAAAAAATCGATCCATTTATAATCTTCGGACAGTTGAATTAATGGATCGTCCATTTTAAAATTATAACAAAAAGCGTAGGTCGTTAGAAGAAGTTCTAAGATGCAAATGCATATAGTATACCATTTATTGACTTTATTTCCCCTATGCGGGAGAAATAACATTAATGAACCAGCAGATATTGGAAAAACAACAATTATTGTTAACCAAGGAAAATCATTCATGGTAAAGACAAGATACACCAGGTCCAAAGAACGCGTACTCAAAAAAAATATATAAATAAAAAATTTTTAACTTTTTTGAGTACGAGTACTTGTCAATAAAAAAAATAAAATGTATTCCAAATTTATTCAAATGAGGTTTTCGGTAACGTATCAATAAGCTAGACCCATACTTCGAGTTGTTGCTAGCATA
+
LLKOQONMKSONNOMMSRJSKRKJJSLLSSMSORPLMMOOLLKJOKLRMSQLIDNKKPMSLMKKKOOMSMLMJIQLJNLSIKSNSJOKKOSSJPOKQKOIKSSQSKSPMSNLSSNILKSNSPSMSNMSAHLSILNSONNMPISMKJSMSSSNSSOPSMOSPSOSNOPOOMOLNSNOKSMPNLPMMOPQSKRNQJQLQSSMIRMQMOMMNKOLLSNSQOSMMLKOSLJKSMSSKMKSSMSMSMNKMPLSLSSSPNLSQOQNHQSSSSNNSSPKMONSKOSSNQJJJNPLPLPSMQSSSOMJSLSSNQSMMLIHLIMJKHEDFE@B>8770/...128CGLSMMJMHRQJSSKMKIIJKISPGLSPPQSPSLMINSKOEJNSLMPHISSKNNKOJNNSJNINDBHNSSNNIKPHLKFKOJJJKRNNSSSSSNSMOMIMIIIKMKMNMOSKSPLLJLOISSKSKSGOMKKMMNOMMLLOSNJMSIKJIFHHIIHOJKJNRMNSSJLHMSSSSLNMRSEBABMSJOLOISIMSLLLQLPJFGIIKLJKKHIMGIHGGJHKIKKJRPSIMIMSKLJPJMC45EEGLJSLKNLLM10001>>??A@A@BHJHNHKMKIKIILIIHGGFKKJKNHSKJKMNOMLKJSMKHGIIJJIISSLSGMIIJMILHHSJOJJSLSSQMIJKGGHIEGE54445;;<>@@@;>KSSNJMKLISILJIQSQIIISIKKNNSSNISSJSKSLNJJEFFKIJSKQKIEFA)((()>NLKFCGHSQOOMNOGGMMPSLKSSSNOHNSQLINSNOSKLOIJSMQQJISOPKKJOHLGIIKKMJLKNKKJILJKSLQRSJSQNSMSNSKPLOKSSMPLLMSSIILKJQKJMQNLMSJKKLLMJKKKJKHGGGGGMKMMFDDBCCDDIHINMLSLSJJSPMQQSSKMMPPKPLMQKOMRHHHMQSOKMIMSSNOJIMIIKIJPHIPPSORJJILPKKNQPRKLNSNSSM====;;;;<JJIJ>5GHPSNMLKKOJMLSSSSLLLGIOKGLKJSMOHHSLSSMSMSNSKSLSISIKKISPNSSNKILLJMLIPNSNLLRMQNJHISDSSKBGHIKLMIJOJMOKNKSMNNLIHEEJHHSKHSSRMNJSJDBBFGIHDCC)))))))*68:;GHJOMKNQNSKQJSPOLSIHHIKJJIMKIGHKKKLLPKJLKNKGGHKGHSJIGFGHJLEHFGMSSSRIGIJIHIJEIIMSSQILSSNJIKKLKSSKILPIL<<<;;???@AC@@?;99;SSSSKBFEMLJKFGJGJGFHKKLLQNIIKHLMGGEEEHMMPGGFIHJLIFGGFHFHIGFFEFFDEFGFJKLHGHKGHHKIKOHHGKISH
@79_45CNXP_3
AATCGCAATAATCGGGTTCATTGATATTCCTAGTATAGTAGATGCTATCACACATACAATCATACTCAATTCGATGGAATTGTTTGATCTAAAGGGGATATTCTATAATTTCGCATGTGAGGGGTTATTTCTTGGTTTCGTCCAGTCATTAATAACTTGATTATTTTTAGATAATAGTAGATAGAAAGAACGCTCGTAGAGAGTATATTGAAACCAAGAAATATAGGCCTGCCTGCCATCCACACCAGAATAAATAGAGTTTTCCAAAAAAACCTGCTAGTGGAGGAAGACCTCCTAGGGATAAGAGACATAGAGCTAAAGAGAGAGCCAAAAAAGGATCTTTTGTGTATAATCCTGCATAATCTCGAATGTTATCAGTTCCGGTACGTAGACCAAATAATATAATGCAAGCAAAAGTTCCTAGATTCATGGCGATATAGAACAGCATATAAGTTATCATGCTCGCATATCCACCATTTGAGTCTCCAACAATTATTCCAATAATTACATATCCGATTTGACCTATGGACGAATATGCAAGCATACGTTTCATGCTTGTTTGAGTAATAGCAATGAGATTTGCCGAATGGTGGATATGCGAGCATGATAACTTATATGCTGTTCTATATCGCCATGAATCTAGGAACTTTTGCTTGCATTATATTATTTGGTCTACGTACCGGAACTGATAACATTCGAGATTATGCAGGATTATACACAAAAGATCCTTTTTTGGCTCTCTCTTTAGTTCTATGTCTCTTATCCCTAGGAGGTCTTCCTCCACTAGCAGGTTTTTTTGGAAAACTCTATTTATTCTGGTGTGGATGGCAGGCAGGCCTATATTTCTTGGTTTCAATAGGACTCCTTACGAGCGTTCTTTCTATCTACTATTATCTAAAAATAATCAAGTTATTAATGACTGGACGAAACCAAGAAATAACCCCTCACATGCGAAATTATAGAATATCCCCTTTAAGATCAAACAATTCCATCGAATTGAGTATGATTGTATGTGTGATAGCATCTACTATACTAGGAATATCAATGAACCCGATTACTGCGATTA
+
QJSMKHNISKLSKGFEFFE@AA77777:6666BBABAABBBCBCKJOLINSNIJPNMIKINOSJLOHPISLIJJSHKSHSSDIMQKGIHG??@ADLKKLJSSLOLMKSRSNONMJSKSMSRKKLSNKOKSHSKJGKJJNHJFKHJSIOMRSSMSNCCCCCSSJNIKSSOJOSKGKLLLLNQHLGDGFCEFF///-))('&%&&+))(()67ACDFKIJJGFEED8889JKKKOSHMNHHHRIPNGJHIJJLHSQILKGHFCCSJLDFJKSSPMOLKMMKJLSOMJACEJHHLKKLSHSPMMJLHEHGJHNIJSSLSOOLJSMLPJINOGKJBLLOSIMSNKNSMJSNSMPQSSSMIOLJNIIJSLOMKNSSNLLLIJKIKODBCBCHKSDBAAAAAJILKSILKIJGSKFFDCDESQSOHMKHKKLMNNSQQLLNSJJILLMMGLQLSOJNSMJPKNISSMSSNJFJIHHOSNNSLLSJNSORNSOQMLLRQSHISSQHPSLNJKQSNNNJGFFDB@?AAAQJJSNOSSSLOIJNSKSIHJGKIME77887?B@;9998?60/-,''''..../.,++(''''),,/./?ACEGFFEEHBBCC<<9999:<=>EFEDDABCCEEECCBCDB?>;<;:788888899/./.3-2223AACCCCECCDFGSHHHFLHIFEBAA@?>>43333?@??@@@@B=;;;9::<=>>@@A@@@BB@@@@<=732236889=<<8866231120)+++++,89:>??>.***HGJDB=;;:989;88;97556766541--/01388989<@??:779<A?AAADCCCDEFFDA89:78:::AB@?@@??CCCCEH;;;767333100/''(((8<==???;::,*,,+-333338777:DCDEEEFHHHEFEDCFEIGDFGHEGDCEDBAACA??B3?=8:;;<9?B@??@???9999:@@AABC==AABABBDCCC=;=81A@??==>>=22222;:99887776655577<=@?>==;98621.*))*,,,)++*+-5774445899::;;;:::98.,,,,(((((999:
@80_45CNXP_3
AATCGCAATAATCGGGTTCATTGATATTCCTAGTATAGTAGATGCTATCACACATACAATCATACTCAATTCGATGGAATTGTTTGATCTTAAAGGGGATATTCTATAATTTCGCATGTGAGGGGTTATTTCTTGGTTTCGTCCAGTCATTAATAACTTGATTATTTTTAGATAATAGTAGATAGAAAGAACGCTCGTAAGGAGTCCTATTGAAACCAAGAAATATAGGCCTGCCTGCCATCCACACCAGAATAAATAGAGTTTTCCAAAAAAACCTGCTAGTGGAGGAAGACCTCCTAGGGATAAGAGACATAGAGCTAAAAGAGAGAGCCAAAAAAGGATCTTTTGTGTATAATCCTGCATAATCTCGAATGTTATCAGTTCCGGTACGTAGACCAAATAATATAATGCAAGCAAAAGTTCCTTAGATTCATGGCGATATAGAACAGCATATAAGTTATCATGCTCGCATATCCACCATTTGAGTCTCCAACAATTATTCCAATAATTACACTCAAAAAAAAAAT
+
:<=@ABCCHMNHHGFGEKFKHFHKKMGNLOKNKKKLKILILMLIJLIOIKKIJNLJOJJKKKJHKHLHHMJKIMKKSMLSNJLIIJFSHI/***9<LMLKNKSJIKHLNHJSOIGHHHKFIEEILNNHHNHGGJCCEEGDCBCCGDCEEKLLSLOSRHJSPOMPNMMPLNHKSJSSHGMFIHSIFIHMIKNLBBBBAAAAOSJJQJLIISIJSMSNSJNSJGEFEINLSJPSSHIKLGKHIOKLJLIKJIIKHKSRMOFGGGCDIIF;<FEISSLMOPLNNLSOGFIFGEMJSJJAB;<HIGFMJHILJNNLS/...1?666--61112422114=SRSLKSJMLSMJLLSKSSIKOMNILHIFIGEF988BJIQKHGJKJKSLKNJIIHFIEEGFGGIMRKQKMHIKIHGKHJEGHGKSSJMJD.))*GJJMMNMFFGGFIFEECEHFIGLHGIHSHHGGHGFJEF:::9:JIKJKKLJGHGIJEFEFEGHFFDDEGEHCGDFDECBB=982100*'%%$$$####
@81_45CNXP_3
AATCGCAATAATCGGGTTCATTGATATTCCTGGTATAGTAGATGCTATCACACATACAATCATACTCAATTCGATGGAATTGTTTGATCTTAAAGGGGATATTCTATAATTTCGCATGTGAGGGGTTATTTCTTGGTTTCGTCCAGTCATTAATAACTTGATTATTTTTAGATAATAGTAGATAGAAAGAACGCTCGTAAGGAGTCCTATTGAAACCAAGAAATATAGGCCTGCCTGCCATCCACACCAGAATAAATGGAGTTTTCCAAAAAAACCTGCTAGTGGAGGAAGACCTCCTAGGGATAAGAGACATAGAGCTAAAGAGAGAGCCAAAAAAGGATCTTTTGTGTATAATCCTGCATAATCTCGAATGTTATCAGTTCCGGTACGTAGACCAAATAATATAATGCAAGCAAAAGTTCCTAGATTCATGGCGATATAGAACAGCATATAAGTTATCATGCTCGCATATCCACCATTTGAGTCTCCAACAATTATTCCAATAATTACATATCCGATTTGACCTATGGACGAATATGCAAGCATACGTTTCATGCTTGTTTGAGTAATAGCAATGAGATTCCCGAATATCATGCTAAGAATAGCTAGGATTTCCAGAAGAAGAATTAGGCCAAAAAGCTAGCATA
+
JLLIISOKIKSSLPKKLOSOPSMRPLSQMNLLJSJSQKSLMKIIJHILKKNQSRSNPKJPHJNKLQJJJLNQMKNJFNLSKHRLLIIKCF@777FGSNKHOSKIKMSJNJHLILLKSOQLHFGSOSIKJKSSSOEDEEHJKRJKKKHNMMSLJLLLJMSQSRLJSKRJRGFEFGSMHLHFLSSFCAAAAILNLJFR===>IMLLLNSQKQLIIKJOJKJJMSSSMLKMNSLJIJPOISF@=<=:>MHJJGFGIINSOSLSMSPSQJ>77IMSSRMOSIHKLMLSLSOLSLSLPKKJGJOPJSLSGILSSLSSSGHGGIR=@DBJMLCCCCA@===MOKKPNCNKNKKSSLIRNMSOMSNKLLKIPOMPNKSMNMQOPFGCG>=<;<=?IELJKIHIGLOPNQSJORMSPRJSLJLLNQMLHKKO@@AJJPOSGIOHGJGHJLJKLJNPMKKKSPOSSMMOIMONMJSKNNQIQMNPSILSSPLMPKRKLNOMSLSKSLPOSLSKLKJKHLHSMOJLLISLMLKNJKJKKMIHFFKGJLLKKMLPMLOLIIPONPLJIJKNILSCCBBBEFGGIDDD@>@><<66966===SLILHFFHHHKLOGHHH===>PKSKJJHJIILILJIFLGFHKHKISJOLNPJLONJF
@82_45CNXP_3
AATCGCAATAATCGGGTTCATTGATATTCCTAGTATAGTAGATGCTATCACACATACAATCATACTCAATTCGATGGAATTGTTTGATCTTAAAGGGGATATTCTATAATTTCGCATGTGAGGGGTTATTTCTTGGTTTCGTCCAGTCATTAATAACTTGATTATTTTTAGATAATAGTAGATAGAAAGAACGCTCGTAAGGAGTCCTATTGAAACCGGAGTAGGCCTGCCTGCCATCCACACCAGAATAAATAGAGTTTTCCAAAAAAACCTGCTAGTGGAGGAAGACCTCCTAGGGATAGAGACATAGAGCTAAAGAGAGAGCCAAAAAAGGATCTTTTGTGTATAATCCTGCATAATCTCGAATGTTATCAGTTCCGGTACGTAGACCAAATAATATAATGCAAGCAAAAGTTCCTAGATTCATGGCGATATAGAACAGCATATAAGTTATCATGCTCGCATATCCACCATTTGAGTCTCCAACAATTATTCCAATAATTACATATCCGATTTGACCTATGGACGAATATGCAAGCATACGTTTCATGCTTGTTTGAGTAATAGCAATGAGATTCCCGAATATCATGCTAAGAATAGCTAGGATTTCCAGAAGAAGATGCCATTCATTTGATAAGAAATAAAAAGGAATATCGAAAATTCGAGTGGCTAAAGCTAAAGCAGCTACTTTCGAAGTAACAGAAAGAAAAGCAACGACTGGAGTGGGAGATCCTTCGTATACGTCAGGAGTCCATTGATGAAAAGGGGCTAGGGAAAGCTTGAACCCAATTCCTACAGTGATGAATATAAGCGCAATTGAAATTCCTGGGGAGTTATACATTTGTGTATTGATAAGACCATTCACTATTTCTTGAAGCTCAATCTCTCCCCCGGATGAACCATATAGCCAAGAGAAACCATAAACCAGAATAGAAGAGCTTGCCCCACCCATGAGTAAATATTTCATAGTAGCCTCATTAGATCGTATATCTTTCTTGGTATATCCAGATAATAGGTAGGAGCATAAACTGAAACATTCTAGAGCTACAAAGATAGTTATTAAATCGTTAGCACCACATAAAAACATTCCTCCTAGAGTAGCTGTTAATATGAATAACAGAAACTCTGTTATAGCCATTTCTGTACATTCAATGTACTCTACGGATAGAGGAATACAGAGAGTTGAACATAGTAAAATAAGAAATTGAAAGATTTCGTTGAAATTGTTCGTTTTGGAAATTTCCTGAAAAGCTAATCATAGGTTCTTCTCTCCATCGGAACAATAGGGCCGTTATGTTCATTACGAAACTTGTTGAAGAGATGAAATATAACCAAGGTATATCTTTTTGATCAGAGGTTAAATCGATCATCAGAAGAAGAATTAGGCCAAAAATACGTACGA
+
JSSKKLMJJOMIMIFGGFJSMSLSRQKSLJSKHSJSGFGGFDGEKJSKLSKHIHGOSLLPNIONIGKIHSNOHNHIILKMSKDMMHHECD0))*EGLKMHINJKKHKIIJKLLSPOSSSHGFJIHLSNSJORSLQKOKNIJIIHFGHHHSJIMIJLOLPPISKNOMPSSSLPRKKLHKJHJIFGFHFGEFFLNIKSJMNNSKSLGHMOKRJFEHIC:1///////88<CCEKINIJSIKJKKGHGGIHIJGJFLOLKBCBCCLGFLGCIJNKJIJSMKRKNQQLPJMOJRLOKLHSGNJNH<;<BBINMHGFMGKIMLJOMIHIHHJEDMKNOLMSHSQSMNSJKIKPJLJHSKHJPNINLQKNSSPJSJKMOKOJLLSSMSMJLMOQIMMOJMSJOKOSIHGIHGGFHIGIKLSJOKSMIHJINJJHJGEFFEGJLHIJKILGNLPMKLIHHJIKHLHPHHGGHHILIJKIJIJQOLJIHJIIJKKJHGHDD8FHGIIJJSIHHJHGFFDEDEFHKFIGJGEGEHHAAAACMIGIJEIIGGFEFFIHJKHFFFFGIIJJKFGHGFGHFGGHHJHGHC?=66GIJSQHKHGGHJKIIHIMKJGHKOSLKEIJGJIJNKMLSKLONNPMJNKSMMGILKLIIMIGLSSSNKJJHOJDGRKKLSSSSIJIIKNOORSKKIIOPKQMOIHGGI,((BCCFKLKJLMJRRJSFNMNSSNJSNHLIOKQSSLMNKSLJJOQNOMSSPQNEEDC@B@><89?=>CECGEJLSLNPSMOSHNRKSNHJHHLPJLJPSJKNOJKKRJLKMKMJIMQKNLIHIEEJKIIIMSNMSHBDNISJSSNIISLMMQKSQSSQROQJLOOKKJHLSQPOKLQROCHKFFLPMOIMSJNSLSHF>CBBGIMJLJHLJLKNMOSHKSSOINSPSKOSJLMLKNIKNQPSKSOKNKIHHIDNKKHGIBSA@A@@LNNSSJSMJQSJLIJMLONLSSMKHHJKIJJNLKQKJOSKNSMLSKMMQHMPMMKPJRLIJRJNKPMKNLKLSGRONMNNKCC>??@@BCEEKPKSSMKSPKOLNOPMGJLFGHLKSKNLOMLNMMSJSSLOJSORQMPQLMISLSJLSQKSSNLOSLQSSPLLNJOSLQILJMILLMSHPJKHONNLMJOLMKILISJHMSSOQLKJSINJRMMLSKQQNINNLMOHNKJSSIHFHJNIKNSSSMMK99999PLJFNBABBCJSHSSBLHE333B/*GHJSSJOKPLHSHHPNNMGMSOJSLMKMLOKRMSOMJNJKLJOKSQNNSOPSISSJIKKJGILNSMMQSEHMNSSNOJSNNSSMSMPKSLSLOLPNSRSMMSMIKJIJIJSSSMRIKNSNRNPLJSMMIKNJKHKKKIMKOGLNIMSIHSLJLDDEFSPLJKLNPSM
@83_45CNXP_3
ATGCTAGCAACAACTCGAAGTATGGGTCTAGCTTATTGATACGTTACCGAAAACCTCATTTGAATAAATTTGGAATACATTTTATTTTTTTTATTGACAAGTACTCGTACTCAAAAAAGTTAAAAATTTTTTATTTATATATTTTTTTTGAGTACGCGTTCTTTGGACCTGGTGTATCTTGTCTTTACCACGAATGATTTTCCTTGGTTAACAATAATTGTTGTTTTTCCAATATCTGCTGGTTCATTAATGTTATTTCTCCCGCATAGGGGAAATAAAGTCAATAAATGGTATACTATATGCATTTGCATCTTAGAACTTCTTCTAACGACCTACGCTTTTTGTTATAATTTTAAAATGGACGATCCATTAATTCAACTGTCCGAAGATTATAAATGGATCGATTTTTTTGATTTTTACTGGAGAATGGGAATAGATGGACTTTCTATAGGAACTATTTTACTGACGGGATTTATTACTACTTTAGCCACTTTAGCGGCTTTTCCAGTTACTCGGGATTCCCGATTTTTTCATTTCCTGATGTTAGCAATGTACAGCGGTCAAATAGGATTATTTTCTTCTCGGGATCTTCTACTTTTTTTCATCATGTGGGAATTAGAATTAATTCCCGTTTATCTACTTTTATCCATGTGGGGTGGAAAGAAACGTCTGTATTCGGCTACAAAATTTATTTTGTACACGGCAGGAAGTTCTATTTTTTTATTAATAGGAGTTTTAGGTATAAGTTTATATGGTTCGAACGAACCAACATTAAATTTAGAACTCTTAGCTAATAAATCCTATCCTGTTACACTTGAAATACTATTTTATATTGGATTTCTTATTGCTTTTGCCGTCAAATTACCGATTATACCTTTACATACTTGGTTACCTGACACCCACGGTGAGGCACATTACAGTACCTGTATGCTTCTCGCTGGAATCTTATTAAAAATGGGAGCCTATGGGTTGGTTCGAATCAATATGGAATTATTACCCCACGCTCATTCTATGTTTTCTCCTTGGTTGTTGGTAGTCGGTACAATCCAAATAATTTATGCAGCTTTAACATCTCTCGGTCAACGTAATTTAAAAAAAGAGAATAGCCTATTCTTCTGTATCTCATATGGGTTTTATAATTATAGGTATTAGTTCTATAACGGATCCTGGACTTAATGGAGCTATTTTACAAATAATTTCTCATGGATTTATTGGCGCTGCACTTTTTTTCTTGGCAGGAACGAGTTATGATAGAATTAGGCTTGTTTATCTTGATGAAATGGGTGGAATGGCTATCTCCATTCCAAAAATATTTACAATGTTCACTATTTTATCGATGGCTTCCCTTGCATTGCCA
+
KQJNHHIHIJNLIJJGIHKKINLDCCDEGA/.---.82222IGSKDEJJILRKKLOKISJQMLOMLQKSNSKGMISLLQIRSSLIESMSSSOIKLHSIHHFJISJFHHHKKJGPJSSSRIIEGKRNQLKLSSPSIJJSPMNKDA?HSSOMOOMJHKOHMHKJNHCCLSLILJMLIMOLSNSKLSJONNKSJJLNQPMMKSMRLKJLIPOIKPJMSNJSJGQNSRHSPSNSLKMMJNLRQOLOSNKMSNLIQSSMSNLMMJIOSHSOLFKLLKMCCBBBC?BCGIIJOSPLSGGHGGIHGJHKPSSGJLMIPNNMJHKHGKLIHKKLNJIIHFIOIILHNJKIKDDGEJJHFE99999SKRJHFFFGGRKNSNJLRJJJHKIKJJHFGIKLSJSNSKKKKGGF==<<;==>8888?ESRIIJJJGJGFEEGGHSNGIIFFHIHHHJJPSKLRMINKIIMHSPLHHJNHFFGFFNMQJMKRKKINKHHSILIIHKSIIKHHGGINSPSCB>>>>AEEFDDCD><74566@@JLOKHIJJMJHKMLSMIJIHGJJGIFFFDEHJGFHD@AA@@AGILKKMRSFBACBAAAECGHGJGDBEALNSKNHFIGHHFHHHGIIJOOMLSSMLOKECLBCJSKKHGA>>ELLHGA>:55567CFDDCAADDKSOMSMLORRNONNLSQSNKIPLLPNSNSKMOSSOSMJSLONLJKSSSMJLPSLSDSIIGGKFEFGFGFHIOPRJLOSIJJIKSOSKOSMMHSMNJKKGGHPLJSRRSSNSSKKOOOMSPKOJNKNSKSSSSSMSLSSSLSNOKSKSPLLSRQKRLOMMOSKQKMNOSPMMOPJSHPMSSNLLRRMKQNMSSJHLOSLMOMSSRSOSSPLKNROMMJMJNSSOPMSPNSMQOSSMSQKSMKPJNLSOSLPMMPSLSSSJISQSNLOKSLPGGFGNQQHPSSNSQOOJSMINSJSSHSSSMJOSJIKJOOKSSGFEFGISKLRSSSQSSSQSOOSJLJLLJNKSKSOSSKQMKJSLLSNKSLPLSPMLKSOJSMSNSMLNKLLMLHIPJJPKNNMMLLSQMSRSNKSSRSOKQLMSMOSRLPNLJILOSJEKIIKLSELSKLKLLLNIOLKSOMSNNOMSSSSLOSQRMPOSLRSKSMKMRPSKOQSOLRSNNSSNNOIIHHHGHJGHISPSNSJSSNLNKQQOMSMSOOPKKSSLOLSRSMLONLMQPSLPSSQLSMKLKMKKSSSOFGE;<JJJMJKLNGHGJSSSMSRLKSSSHSQJJSIIMOKQPLSLNQLJKOSQKMJJONSSGLISNIELPSMSSJK??DDLPNABA?ANSSISLSNSILOMLLLL:6667<E8C@A5.F:;<@@?@A>
@84_45CNXP_3
TACGATCGAACAACTCGAAGTATGGGTCTAGCTTATTGATACGTTACCGAAAACCTCATTTGAATAAATTTGGAATACATTTATTTTTTTTATTGACAAGTACTCGTACTCAAAAAAGTTAAAAATTTTTTATTTATATATTTTTTTTGAGTACGCGTTCTTTGGACCTGGTGTATATTATCTACCATGAATGATTTTCCTTGGTTAACAATAATTGTTGTTTTCCAATATCTGCTGGTTCATTAATGTTATTTCTCCCGCATAGGGGAAATAAAGTCAATAAATGGTATACTATATGCATTTGCATTATTAGAACTTCTTCTAACGACCTACGCTTTTTGTTATAATTTTAAAATGGACGATCCATTAATTCAACTGTCCGAAGATTATAAATGGATCGATTTTTTTGATTTTTACTGGAGAATGGGAATAGATGGACTTTCTATAGGAACTATTTTACTGACGGGATTTATTACTACTTTAGCCACTTTAGCGGCTTTTCCAGTTACTCGGGATTCCCGATTTTTTCATTTCCTGATGTTAGCAATGTACAGCGGTCAAATAGGATTATTTTCTTCTCGGGATCTTCTACTTTTTTTCATCATGTGGGAATTAGAATTAATTACCATTTTATGTATTTTTATCCATGTGGGGTGGAAAGAAACGTCTGTATTCGGCTACAAAATTTATTTTGTACACGGCAGGAAGTTCTATTTTTTTATTAATAGGAGTTTTAGGTATAAGTTTATATGGTTCGACGAACCAACATTAATTTTAGAACTCTTAGCTAATAAATCCTATCCTGTTACACTTGAAATACTATTTTATATTGGATTTCTTATTGCTTTTGCCGTCAAATTACCGATTATACCTTTACATACTTGGTTACCTGACACCCACGGTGAGGCACATTACAGTACCTGTATGCTTCTCGCTGGAATCTTATTAAAAATGGGAGCCTATGGGTTGGTTCGAATCAATATGGAATTATTACCCCACGCTCATTCTATGTTTTCTCCTTGGTTGTTGGTAGTCGGTACAATCCAAATAATTTATGCAGCTTTAACATCTCTCGGTCAGACATAATTAAAAAAGAGAATAGCCTATTCTTCTGTATCTCATATGGGTTTTATAATTATAGGTATTAGTTCTATAACGGATCCTGGACTTAATGGAGCTATTTTACAAATAATTTCTCATGGATTTATTGGCGCTGCACTTTTTTTCTTGGCAGGAACGAGTTATGATAGAATTAGGCTTGTTTATCTTGATGAAATGGGTGGAATGGCTATCTCCATTCCAAAATATTTACAATGTTCACTATTTTATCGATGGCTTCCCTTGCATA
+
<::;FLIIPKKMLSKLEEFFGGICFEHHF9874445BAENKSEEDCBAGHJPROONEDDEEOLRPFEC@@=55566564447-445777:BA@>ABIEBCEDDEEFHHGIGCCEAIHKGFCDHSMSBEISSPILPLOSKJKEA<PSSPJKJJHHHHC>?999:8>EIDB97731*(%%%$$$$$%&<<BBBDFFKGIHFBA<77<@B?;111,++)'()()))*,5//2,,**&%$$$%%%',2./;666668835110++CF@BBCDHNGA00//1123BCIJHJGIFGGFFFGFGHRJHGPHRGF:000.--/../,,//0FFHIINKSKRLPKKPSLMSKLMMLGLHOHE<BHHIHIFEGGMJMSMJKSKJJHIGOJPMMJFJGEAAEHKE;;;;;@?::2)<=CBDDBFPSMHGFGFJHJIIJKSPQ2222222==>968666DCEDHGGHCE>7-,**+//01;?>>?FHGHHC@@:58@@<;<<>;?G=====JA440/34510('')*152243897<<;;2////./0----AH@ABLJJKQIGGGFEEGEGGFE;;;;;A>=<>:22211888;;@>>><<65454778=7777=?>>=??BDB@6555554675&&%%%''''*''()),/66DEC66FGCBA@@ABBFFFHJHFDFBBCF>??>>BBBBEEEFGIFF?<<>>=@55494446?CDGF@EBAABBSINGGEC?<==?EFEFEE?GJHGHFIGHFKDNFDFF=::;1.-*''+++---+*,++((,0)/00////-**,3447FKKGJJIHJGGIFKA555??>89GJHGHGFEA<1,;?EGJLGGJIIHKIGFEBGCHJJSHHEFGHISPJNFFGHIGMLKMKJNGNIIIIL;888JIMHSHFGEEEDECDDDEHDBBAAFHIILIJLJHLLJIKSJGLIFHBABCCB>>?@B6666DEAKOLIDBFDDBDDGGHGJICCDEA?=>?A@?@@ADDFJISC?>==;=7.>BEEEGHLIFGEFHGIMLMGEFEFDGFFGJMJSLOJIJNIGIEFIIABGHHIISIQLROSLRHOSPEGDBD=;44('&&(+(''''&'-0((55HDD@BEDEFQSFIG>?>??RQJJIIMQJHKHKKKLKNJMIJ:GIACE777:BA5100000.-./0DFIIGFSKLNKHJCDIHJJHILJKKSSRJGOKIJRSNJOSNSMEFDFDI=;;3345@?>?=<432;IJR?>>44655:<<<9:;;<;=?ACEB>>>?HHHKLMLIIJLPHNKFGMISPKLNJJQJ@BB<34*)&&&***)13--*++,B@><<8<;:;=?PHGIHGHJKLJLFEEFEHGFIIRKJHGEFHE
@85_45CNXP_3
CGTACGTAAACAACTCGAAGTATGGGTCTAGCTTATTGATACGTTTACCGAAAACCTCATTTGAATAAATTTGGAATACATTTTATTTTTTTTATTGACAAGTACTCGTACTCAAAAAAGTTAAAAATTTTTTATTTATATATGTTTTTCAGTACGCGTTCTTTGGACCTGGTGTATCTTGTCTTTACCATGAATGATTTTCCTCGGTTAACAATAATTGTTGTTTTTCCAATATCTGCTGGTTCATTAATGTTATTTCTCCCGCATAGGGGAAATAAAGTCAATAAATGGTATACTATATGCATTTGCATCTTAGAACTTCTTCTAACGACCTACGCTTTTTGTTATAATTTTAAAATGGACGATCCATTAATTCAACTGTCCGAAGATTATAAATGGATCGATTTTTTTGATTTTTACTGGAGAATGGGAATAGATGGACTTTCTATAGGAACTATTTTACTGACGGGATTTATTACTACTTTAGCCACTTTAGCGGCTTTTCCAGATTACTCGGGATTCCCGATTTTTTCATTTCCTGATGTTAGCAATGTACAGCGGTCAAATAGGATTATTTTCTTCTCGGGATCTTCTACTTTTTTTCATCATGTGGGAATTAGAATTAATTCCCGTTTATCTACTTTTATCCATGTGGGGTGGAAAGAAACGTCTGTATTCGGCTACAAAATTTATTTTGTACACGGCAGGAAGTTCTATTTTTTTATTAATAGGAGTTTTAGGTATAAGTTTATAT
+
LSSLHKIIIJHJJILKRSJRKOJFBCCCDCBA<778KJKMJGHJB/((HJKSSRLLG---IKKKQNJJIKSMSSQSKISJLKKSGFMJMSSSSSSJJKSIHSJHJJGLHRMSKGMJMSOQPKGHSKMKIEBSSPJPLDLIKAH8666EO31112;96322,,)('))JIHMSSJSJG?=;99676?58EPGFJHJJHHJSSSSOQRISJRQMJOQLNMMFMSNIJ<HKJHHIJLSLNNSSSNSNMNLPMLMKSNGIKSJJSJB?@IJGFFFHNOSOAHKJLKJJSGGKCKJHLSKKKIGLSRKHINJRSMSSSE@@AJMQMPLSMMJSMLIMJKSIMLMHCBCBDLLIPKSNNRJC?CSNQJJEEGFLSKSHQQRMSOSSLRLROILSSNOKSKRLINONPKMFIDIHJMLJHH@RSSNOSIOSKLKHJSKRONSLOOMNMNKKQQHSSPPSPRHMNSLKSMSIGED;<<=OSMNLIJSSKGDIF@ISNLSJNNNJSHFFH;SSEC92-***(((()**ICDCB@ADABASOKGHFSPMSSSSLIOSMOSLRMQMPSMLSJPMNPMKJJGKRJKJH8KCC<6600001IFOOQSMJKJDKLSSNNPLMMLSNSKOSSMSQKLPLLNGS66:67CBCJJJLPHLSSOSKSOIOSMOSKMOHOLSRKSSLRSJSNSPSSNOIMNKJEBEFJKKKINJKJSSNOPSKSMJJHSJIPLIMQLMOSSSKKLJJJJJKSMJIAMJKHHGIIHFGIMIKSO
@86_45CNXP_3
ATGCTAGCAACAACTCGAAGTATGGGTCTAGCTTATTGATACGTTACCGAAAACCTCATTTGAATAAATTTGGAATACATTTTATTTTTTTTATTGACAAGTACTCGTACTCAAAAAAGTTAAAAATTTTTTATTTATATATTTTGGTACCGCGTTCTTTGGACCTGGTGTATCTTGTCTTTACCACGAATGATTTTCCTTGGTTAACAATAATTGTTGTTTTTCCAATATCTGCTGGTTCATTAATGTTATTTCTCCCGCATAGGGGAAATAAAGTCAATAAATGGTATACTATATGCATTTGCATCTTAGAACTTCTTCTAACGACCTACGCTTTTTGTTATAATTTTAAAATGGACGATCCATTAATTCAACTGTCCGAAGATTATAAATGGATCGATTTTTTTGATTTTTACTGGAGAATGGGAATAGATGGACTTTCTATAGGAACTATTTTACTGACGGGATTTATTACTACTTTAGCCACTTTAGCGGCTGCAGTTACTCGGGATTCCCGATTTTTTCATTTCCTGATGTTAGCAATGTACAGCGGTCAAATAGGATTATTTTCTTCTCGGGATCTTCTACTTTTTTCATCATGTGGGAATTAGAATTAATTCCCGTTTATCTACTTTTATCCATGTGGGGTGGAAAGAAACGTCTGTATTCGGCTACAAAATTTATTTTGTACACGGCAGGAAGTTCTATTTTTTTATTAATAGGAGTTTTAGGTATAAGTTTATATGGTTCGAACGAACCAACATTAAATTTAGAACTCTTAGCTAATAAATCCTATCCTGTTACACTTGAAATACTATTTTATATTGGATTTCTTATTGCTTTTGCCGTCAAATTACCGATTATACCTTTACATACTTGGTTACCTGACACCCACGGTGAGGCACATTACAGTACCTGTATGCTTCTCGCTGGAATCTTATTAAAAATGGGAGCCTATGGGTTGGTTCGAATCAATATGGAATTATTACCCCACGCTCATTCTATGTTTTCTCCTTGGTTGTTGGTAGTCGGTACAATCCAAATAATTTATGCAGCTTCAACATCTCCCGGTCAACGTAATTTAAAAAAGAGAATAGCCTATTCTTCTGTATCTCATATGGGTTTTATAATTATAGGTATTAGTTCTATAACGGATCCTGGACTTAATGGAGCTATTTTACAAATAATTTCTCATGGATTTATTGGCGCTGCACTTTTTTTCTTGGCAGGAACGAGTTATGATAGAATTAGGCTTGTTTATCTTGATGAAATGGGTGGAATGGCTATCTCCATTCCAAAAATATTTACAATGTTCACTATTTTATCGATGGCTTCCCTTGCATTGCCA
+
JOLMHFHGFHIHJGSECAA?>:7)))))))))+,*,134>>@BBABNMLSIQHHHMFHIIKLMJMKMNJOSIGJKMLKIGEGFCC?AFSSSSSMKHJNGGEGGIKHHGGHJHFEBKSLKIJCBJKLHIKESSJIBE7?<<2+((1)'&%%%$$%((&&()(-39@EGIHNOMSMKSPJQQSS@SINLJILNLQSKKSNJNSMNSQJSNJNSLJQMJMSSSQSSMQMKPKHJKOLLOPKMRJMMLLSSRKSEKIKGLHSMGLNNFRSNKMROKBBA<>?AABBIKEKSJKJLKNJMKMSNKOSJPSOJLMKFCHHEFIHIPJJJPGSKHLJSLKIIPSSLOILLPJHLRSSJGMOPIMJIGIHGLPSKKJJKKSLIJJPLIKMJINKNLJMSNGKSINIQIN=LNSSSSGE?FOJI<B445DFKEHFHISPGGJHIKKNGHKNSSSHBBDPLJJPLIKFFGGKRCCCBGIRMOIJIJHEBFA78880/00/-.<1/)+'('()233=<<=GGJNHHL=IGCMSKMIGCEHHSQJOLKMINILJKJSNJGEDFFEFFKHKJJEFEFGLHJMSSSJ@AGEBCCDGGILKA>:;1=<<,(('&'&&$&''013566:;<<:9<11.--./1<BCBCEHGOHJHFJHGIIHEEEFEEHKCJSHFFCAABACDEEBSNSLQLJJOKOKONJLISSPNLMSQOJMLSJMPKPOMSSOOSSSSSSKJQLNKPLJSSPKMSSNKNSNQMKJPSKSSSMSISLJIFJSKMLRNSOJNKSSPSSSMSNKOSQSSSRSSKSNMONQRSSKNMLLLQMSMSNNKLOSKLSMSOSSSPKIJKDEGIFEG=++++,=<<;=ABBDJSHISJEHPLMMPQKSKHIL77HHIILKSRMJSKNKRNMNPNMRLNSSKSJMOLSSOSPJNKSISSMRLORQSONSSKLOKHJKSLSSPPSSIINNOSIKLSMSNQOMJSKSLNPSSMMKMLKSSNJNMKLMSPOOSQKMNIHSKSPNONNQLMRLNLSROPSLSQPPSOKLOPSSMNSMNSOILLNSKNMOMSMQMLKNLQJSOSLPOSMMSSSSQSSPOQOROSQHNSSMSKEMSSRLSMHSOKKLGIJGLSSKQOQISSMOPKRSSSJQJNJSRRPONJLIQSOLPSJSLSOJSJSINMKLNOSMSSNSSOKLMQKQSMJLLJHKQOJNSSPNOJKNPINPOJSLNSSNKSNPSMOIQSKRIIINKSSOLQKNROKNSLMSNMJLQSPNKM53333ISQLSSLJMRKSMKSKKKLIPKLPSNMLLIJJHMKLKLIKOLMNNLSILLHJOICSO@DHKLJKSMKNLLLKKOINNKKGGHGIHHMGEKGJJKLGGHG
@87_45CNXP_3
GGCAATGCAAGGGAAGCCATCGATAAAATAGTGAACATTGTAAATATTTTTGGAATGGAGATAGCCATTCCACCCATTTCATCAAGATAAACAAGCCTAATTCTATCATAACTCGTTCCTGCCAAGAAAAAAAGTGCAGCGCGAATAAATCCATGAGAAATTATTTGTAAAATAGCTCCATTAAGTCCAGGATCCGTTATAGAACTAATACCTATAATTATAAAACCCATATGAGATACAGAAGAATAGGCTATTCTCTTTTTGAATTACGTTCAACCGAGATGTTAAAGCCTGCATGATTACTTGGATGCTACCGATTACGACAACAGAGGAAGAACATAGAATGAAGCAGTGGTAATGACTCATACTAATGAAACAACCCATAGCTACCATTTAATAGATTTCCAGCGAGAAGCATACAGGTACTGTAATGTGCCTCACCGTGGGTGTCAGGTAACCAAGTATGTAAAGGTATAATCGGTAATTTGACGGCAAAAGCAATAAGAAATCCAATATAAAATAGTATTTCAAGTGTAACAGGATAGGATTTATTAGCTAAGAGTTCTAAATTTAATGTTGGTTCGTTCGAACCATATAAACTTATACCTAAAACTCCTATTAATAAAAAAATAGAACTTCCTGCCGTGTACAAAATAAATTTTGTAGCCGAATACAGACGTTTCTTCCACCCCACATGGATAAAAGTAGATAAACGGGAATTAATTCTAATTCCCACATGATGAAAAAAAGTAGAAGATCCCGAGAAGAAAATAATCCTATTTGACCGCTGTACATTGCTAACATCAGGAAATGAAAAAATCGGGAATCCCGAGC
+
OLQJIMGIRQNQKQSOSOSIEFGDCKIFIHDEEKSSMLSJIHICHH;;;;JCBBCE>?>>EG@>?>;;<9;56BB@ABBACPDGIQSJOSKKPSSSNONPSRSOSJSSSIOLLI@EFGFIIGKI<88:<;;;>==;;<?@==22223IOLKHNIMSMSQPOIDD@>8@@BCHHJSSJKJHFOOOKSSILIHNJKKIIJGHKLHLMQLSMSKJSSSSSSQRJABCBCLJHKKSOONKMMSLIFGGDEFDABAA0/.)''&(,//'''&&&&&(('&&'&%&&&++--**.14,+(()*'(((%&&%%&**%%%$$$$$%&$%'**+.3*)(''('&'(%%))&&&'%&&&&%%$%&)+22'&%%##$%&%%%&'''(',,+*(%%%%%&%&&%%''&*,(%%')*),)*67CCCPNSIJNSSKPLNMJNKNJQLRKKJIJKQLIKMIJSNKSMLPONSQNSMKKJJLL??@SSPJKHHKOMLKKKMOSPSKEEEFGRNKIJHGHGFDEJJNJLKJMLMKSSLLLNISSLMLJLIMIMIHJOMSPKSJMSMSJMSJNPOKSJSISNNSLSKSONISJIMSMKFDEBDFFGJJJHJSIKHHA111116GKIAAAKKILOLIMSKKSJ>GEKJIHHJOIJKLJGHGGIJGHJHLENQHGMHJHQSKPMOGNMGJMJIKGFCC-----J?2278EIOIIHHHJHJIOKLMMKSJHKKKSIMIJJHEFEEKFEFF@@FCCBDEGFJHA?=ADLSKLFDCDEHIIHGF?DFEGIIOHSSKFHIGHH66666OOGGFEFDEDGFHJFGFGEGFEEFDGKHE777322100/..0.,,-*&&$
@88_45CNXP_3
GGCAATGCAAGGGAAGCCATCGATAAAATAGTGAACATTGTAAATATTTTTGGAATGGAGATAGCCATTCCACCCATTTCATCAAGATAAACAAGCCTAATTCTATCATAACTCGTTCCTGCCAAGAAAAAAAGTGCAGCGCCAATAAATCCATGAGAAATTATTTGTAAAATAGCTCCATTAAGTCCAGGATCCGTTATAGAACTAATACCTATAATTATAAAACCCATATGAGATACAGAAGAATAGGCTATTCTCTTTTTTAAATTACGTTGACCGAGAGATGTTAAAGCTGCATAAATTATTTGGATTGTACCGACTACCAACAACCAAGGAGAAAACATAGAATGAGCGTGGGGTAATAATTCCATATTGATTCGAACCAACCCATAGGCTCCCATTTTTAATAAGATTCCAGCGAGAAGCATACAGGTACTGTAATGTGCCTCACCGTGGGTGTCAGGTAACCAAGTATGTAAAGGTATAATCGGTAATTTGACGGCAAAAGCAATAAGAAATCCAATATAAAATAGTATTTCAAGTGTAACAGGATAGGATTTATTAGCTAAGAGTTCTAAATTTAATGTTGGTTCGTTCGAACCATATAAACTTATACCTAAAACTCCTATTAATAAAAAAATAGAACTTCCTGCCGTGTACAAAATAAATTTTGTAGCCGAATACAGACGTTTCTTTCCACCCCACATGGATAAAAGTAGATAAACGGGAATTAATTCTAATTCCCACATGATGAAAAAAAGTAGAAGATCCCGAGAAGAAAATAATCCTATTTGACCGCTGTACATTGCTAACATCAGGAAATGAAAAAATCGGGAATCCCGAGTAACTGGAAAAGCCGCTAAAGTGGCTAAAGTAGTAATAAATCCCGTCAGTAAAATAGTTCCTATAGAAAGTCCATCTATTATTTTTTT
+
SONNOMHMRSLQSLSSSKRMLSNLJRSSLQMKMJOQMPRSLHMKJIOGGSNNKSMSSIMSMSISSOJOSMPRSSSJKNMOSKJSMPSLKSQPRSPMQOKPNNMOMNQJJRSMJM@RQLLSKPOKQNPA??:JJMQSSSOSNSKMJIJSSSSSKMA@AAKNQMMINKJSPSLNSLSILLJKSSSRQJRMSPNSJPSMOLPSSLSSSNSKSOLQNNSSQSSSILSJKLSIMIGH4444799;999;=?==>RLJGLIHSLIHJGIMCBBBIGDDDBDGBBDBEJLGQSISKNSRSPLSLKNNQPMLOSPKSSJMLMRKLHMEEEDEEGHGGMSMQSSNNNSKMJQGECBFSJJNGKRKLIJGJSIQLSOSMSJSSRLSLH<<<<=@@AFJLKLJSPJRINKFEJHKPLMSNSOSMPJONKSSNNMPKIOSSSKSSKSLKLSKOMKPNKLJHIOJMSLKRJSOMSSNSNSIJMRMNKHMIMOLOOJIFKJLIKLMIPSIMSSIOHJKIKNJS11112555KLJHGMJSNSKMJSMKSGISSLMLJJMKMINSJNMSJSOOLSNSHOPLNJELMQOJQPMMSNSMKKNJSSNSSPLSKSRSLSSLRSKSJIJJLJHGKGJIDCGHSSNLSNOSRSMSKMRPOSOKIJHJJFJOHSGJIEFILJJFGNLKKSJMOQNKNKPNMIIIJGSEC@@>?AAAB@2,-:<JPKIQKIIHHJHLSMKSJQNMNQSMFM66:67EDDCA@@AGJMNKHGFJGLKDC?@FKSKKGEGHJLKMPSNDGHHGGEISJOLLSJIGLHSSQIOKJINLSLGGIHJIKPGHHIEFFHHLSJ??=>=@??>?@?@EGGKLFFDDDIKGHIIGLKJHLJGHHIMJKHOHQJJOPJHKEEEGGFGFDDDCCDCCDCBDDDCCDEDGIJHFDDCCBCCB=<960-'%$#####"
@89_45CNXP_3
AATCGCAATAATCGGGTTCATTGATATTCCTAGTATAGTAGATGCTATCACACATACAATCATACTCAATTCGATGGAATTGTTTGATCTTAAAGGGGATATTCTATAATTTCGCATGTGAGGGGTTATTTCTTGGTTTCGTCCAGTCATTAATAACTTGATTATTTTTTAGATAATAGTAGATAGAAAGAACGCTCGTAAGGAGTCCTATTGAAACCAAGAAATATAGGCCTGCCTGCCATCCACACCAGAATAAATAGAGTTTTCCAAAAAAACCTGCTAGTGGAGGAAGACCTCCTAGGGATAAGAGACATAGAGCTAAAGAGAGAGCCAAAAAAGGATCTTTTGTGTATAATCCTGCATAATCTCGAATGTTATCAGTTCCGGTACGTAGACCAAATAATATAATGCAAGCAAAAGTTCCTAGATTCATGGCGATATAGAACAGCATATAAGTTATCATGCTCGCATATCCACCATTTGAGTCTCCAACAATTATTCCAATAATTACATATCCGATTTGACCTATGGACGAATATGCAAGCATACGTTTCATGCTTGTTTGAGTAATAGCAATGAGATTCCCGAATATCATGCTAAGAATAGCTAGGATTTCCAGAAGAAGATGCCATTCATTTGATAAGAAATAAAAAGGAATATCGAAAATTCGAGTGGCTAAAGCTAAAGCAGCTACTTTCGAAGTAACAGAAAGAAAAGCAACGACTGGAGTGGGAGATCCTTCGTATACGTCAGGATCCATTGATGAAAAGGGGCTAGGGAAAGCTTGAACCCAATTCCTACAGTGATGAATATAAGCGCAATTGAAATTCCTGGGGAGTTATACATTTGTGTATTGATAAGACCATTCACTATTTCTTGAAGCTCAATCTCTTCCCCCGGATGAACCATATAGCCAAGAGAAACCATAAACCAGAATAGAAGAGCTTGCCCCACCCATGAGTAAATATTTCATAGTAGCCTCATTAGATCGTATATCTTTCTTGGTATATCCAGATAATAGGTAGGAGCATAAACTGAAACATTCTAGAGCTACAAAGATAGTTATTAAATCGTTAGCACCACATAAAAACATTCCTCCTA
+
HILLKIGIKJLJKQSMSMJKHOLQKMISPPSJMIMHLHJMMLIFHJIIIHHJOIOPLNLSQLSHIHGHJKLKLISHSKSSQIOMF@??>C1--/<AJIJIDJNSLHGGGGJMOPKIJHIKMIIHJMKSKMSSMMJISJLMJJJHGSJMSMSKKIJPKIKJHLJMLGOIKFEFEHJMMIGJHLKJGMGHHIJLJHHLKGEFFIGIMGGHHGNLIGJMIIILNMNNQLJOGNIJLKMISOJRLSLMHHIJIJHLIJIMIKJJFFFHHHJM??AAKSSLMHGFHHJHGKLIHIGCEEDDEDFJMKIJIGLJGIJJISLKHGHHFGNKMNKECBBB?==@SSLSMOISQSSNHIGHIHLLJHHGGINISJIIGHGHHJLIIHHGGKHGEEEGHFGFFDEDEGGLMKJIINGGJGIGFEFFDGINLQOOGKIHJGJMGJNECCCCGGGKGGIHIMJMIKNSOLLIJNGHHFGEEFEIKHHKHIJJOOHMIMHQLPMNSSONJMNQISNJJMSQMRQJSSISKOJJLFAASMKLKJQQLSSKMSMKSSMLJSMMROIKPSSMJMSRMPSO?????JILS?8888JKIKJGPPLIOJRSOLNGGE>0((1**+8:CDFIIMLCJLNSMMSPJPSIRNSSSMHSRLQRHIGEEGOB6.,---22111333578EMNMNIQNKNLSSPOOQMMLLPMNOLJSMKJSSSRJLJIHJHLLQSPJJQNIMMJNKNLHHEGFEKKKKHHHFLLKHFGDCC?((('*-,-++*-;?BEC@DBDC=9888,))(&.912222233EGGJJKJKNHHHMGLNJJGHGIG@;;?ACDKPPJSSJHLPMJFMKHDOGHPIJSOJIKIKKGHMIHHJGIFGHOGPSHIHKIFSP;HB<<<HQG@5443422,(('***,CGHIMLOLJLSHJSKSNOLNKMNLKINNSKKMMKHIPGLKKOSSIIKILDHDCBAC2GEHHGEGINHPIOCDD10001../8<<;5222223357899893:A@@CCFIJHHFIHIIILGFLHEHGIFFDF>:99;IIHJKFIGBC4559;FEEDCDDECDFCEEGJFEEE@?>>>>BBBCDCBBBBBEHGECA??@BCGG
@90_45CNXP_3
TACGATCGAACAACTCGAAGTATGGGTCTAGCTTATTGATACGTTACCAAAAACCTACATTAAAATAATTTGGAATACATTTTATTTTTTTTATTGACAAGTACTCGTACTCAAAAAAGTTAAAAATTTTTTATTTATATATTTTTTTTTGAGTACGCGTTCTTTGGACCTGGTGTATCTTGTCTTTACCACGAATGATTTTCCTTGGTTAACAATAATTGTTGTTTTTCCAATATCTGCTGGTTCATTAATGTTATTTCTCCCGCATAGGGGAAATAAAGTCAATAAATGGTATACTATATGCATTTGCATCTTAGAACTTCTTCTAACGACCTACGCTTTTTGTTATAATTTTAAAATGGACGATCCATTAATTCAACTGTCCGAAGATTATAAATGGATCGATTTTTTTGATTTTTACTGGAGAATGGGAATAGATGGACTTTCTATAGGAACTATTTTACTGACGGGATTTATTACTACTTTAGCCACTTTAGCGGCTTTTCCAGTTACTCGGGATTCCCGATTTTTTCATTTCCTGATGTTAGCAATGTACAGCGGTCAAATAGGATTATTTTCTTCTCGGGATCTTCTACTTTTTTTCATCATGTGGGAATTAGAATTAATTCCCGTTTATCTACTTTTATCCATGTGGAGTAAAGAAACGTCTGTATTCGGCTACAAAATTTATTTTGTACACGGCAGGAAGTTCTATTTTTTTATTAATAGGAGTTTTAGGTATAAGTTTATATGGTTCGAACGAACCAACATTAAATTTAGAACTCTTAGCTAATAAATCCTATCCTGTTACACTTGAAATACTATTTTATATTGGATTTCTTATTGCTTTTGCCGTCAAATTACCGATTATACCTTTACATACTTGGTTACCTGACACCCACGGTGAGGCACATTACAGTACCTGTATGCTTCTCGCTGGAATCTTATTAAAAATGGGAGCCTATGGGTTGGTTCGAATCAATATGGAATTATTACCCCACGCTCATTCTATGTTTTCTCCTTGGTTGTTGGTAGTCGGTACAATCCAAATAATTTATGCAGCTTTAACATCTCTCGGTCAACGTAATTTAAAAAAGAGAATAGCCTATTCTTCTGTATCTCATATGGGTTTTATAATTATAGGTATTAGTTCTATAACGGATCCTGGACTTAATGGAGCTATTTTACAAATAATTTCTCATGGATTTATTGGCGCTGCACTTTTTTTCTTGGCAGGAACGAGTTATGATAGAATTAGGCTTGTTTATCTTGATGAAATGGGTGGAATGGCTATCTCCATTCCACCCATTTCATCAAGATAAACAAGCCTAATTATATAAATAATACGTTCCTAGAGAAAAAAAGTGCAGCACCAATAAATCCATGAGAAATTATTTGTAAAATAGCTCCATTAAGTCCAGATCGTTATAGAACTAATACCTATAATTATAAAACCCATATGAGATACAGAAGAATAGGCTATTCTCTTTTTTTTACGTTGACCGAGAGATGTTAAAGCTGCATAAATTATTTGGATTGTACCGACTACCAACAACCAAGGAGAAAACATAGAATGAGCGTGGGGTAATAATTCCATATTGATTCGAACCAACCCAGTAGGCTCCCATTTTTAATAAGATATTCCAGCAAGAAGCATACAGGTACTGTAATGTGCCTCACCGTGGGTGTCAGGTAACCAAGTATGTAAAGGTAATTTGACGGCAAAAGCAATAAGAAATCCAATATAAAATAGTATTTCAAGTGTAACAGGATAGGATTTATTAGCTAAGAGTTCTAAATTTAATGTTGGGTTCGTTCGAACCATATAAACTTATACCTAAAACTCCTATTAATAAAAAAATAGAACTTTCCTGCCGTGTACAAAATAATTTATGAATACAGACGTTTCTTTCCACCCCACGTGTAAAAGTAGATAAACGGGAATTCATTTCTAATTCCCACATGATGAAAAAAAGTAGAAGATCCCGAGAAGAAAATAATCCTATTTGACCGCTGTACATTGCTAACATCAGGAAATGAAAAAATCGGGAATCCCGAGTAACTGGAAAAGCCGCTAAAGTGGCTAAAGTAGTAATAAATCCCGTCAGTAAAATAGTTCCTATAGAAAGTCCATCTATTCCCATTCTCCAGTAAAAATCAAAAAAATCAATCCATTTATAATCTCGGACAGCCTGATTGATCGATAGTCCATTTTAAAATTATAACAAAAAGCGTAGGTCGTTAGAAGAAGTTCTAAGATGCAAATCCATATAGTATACCATTTATTGACTTTATTTCCCCTATGCGGGAGAAATAACATTAATGAACCAGCAGATATTGGAAAAACAACAAATTATTGTTAACCAAGGAAAATCATTCGTGGTAAAGACAAGATACACCAGGTCCAAAGAACGCGTACTCAAAAAAAAATATATAAATAAAAAATTTTTAACTTTTTTTTGAGTACGAGTACTTGTCAATAAAAAAAATAAAATGTATTCCAAATTTATTCAAATGAGGTTTTCGGTAACGTATCAATAAGCTAGACCCATACTTCGAGTTGTTCA
+
CED:8888:::CFGHIHHNLHPJJKMSOLSQIGB@AB@BBBB55533:*))).,,1(&$$%&++++,/,,3+<::<GIJHHJSJDDFJSSSSMLKFCCBCCKHHGFEEEFEECEGKSSKD;888:MSSMNSSQKSJLIJQJIB=?AKJJNJGGIGHBBABABBFD<=DKMOKHPMLKNLOSJSGKGMFJHGHFDFFHPJLJSSSJKIGKKRMJGIHIGGGIQNLJJLSSMQJFFKIOKIOOLJJJIJMKNOJPNSLJNNJPEFBAGISACBEHLINKGFJBBAABMNKSLJHFDGGGHEGDFEFFMQIIHJJGE9*)+,***('*---,+''))()0;?CGHSIOFIGGHIJISSJSLLKIHKDBAAADJNLLLSJNHHIFFFHEDFDDGGHHIBBA>CHGIDCCBDF@CCFEDB?>SPIBA??@HIHGGHGEHGEGHHIEFDCD<9:9:IOJKGFGGFJSJSDIGIC?>>>@HMLHOHGGKDEGMHHLJFSGRHCDF????@C@?@@:77400...02BGEDD=B@=?AESC===DCEE?><;::+++++CDFECBBAAAABCDGFDCBBBEFGLJSLIHGD===:9;<<D>>?LEB9SKKNGFHB?????FBAGCA@>@@>?=?>?550,,,,-7*'''+9:;8:((((753*(((()..=??>AEEEBCBBCG;;;;:>7667;><532110++++75568<@ACBEHDHHSDHBKSSIKSHGHIKMJISILSLHIKLSHGIHGMJQMHBAADAGMIGILOHLDDDBCDBBDCFH8=;;9:<<<@?=<::;LJSGLJSLJMMJOLMEENNOSLMPRSMLRONISLLSNHSLIGKKKHKLHAA?>>44444>=>=>IHGHKKSSPMRLSIFEDD956EGCBBB@AEILSORSQJJSKSJJSSSKPLKKKJKJIACC?EAAA>5111111/+++..31.+++153111BCILSLKOHMKGHOKPJSHSLLJIS<;:;<><<<<?MFEFGRHHLQJLSOMSOSSNNNQLJJGGBCDEDKHGFPSKKLSKSPNSPRQJMHJHKLKLOIKJMKPOORMSSISKJHQSSNROKSNOLIMMOIGGDCCDHNSPKKEFLSROJOSSQHSKNHKHJGDFEDFMIJKSSSIONNSRJSMMMNKJKKKSSSSSQHMLJPSGLKGEHG::89>@@>?=56656AFLLJJQKOMQIGMIKNNLJOHSMMNMOMKQSKKPSLJIPSMRSGOKGEDNLSPMNHHSOHI>B@>;:::<IILNMA:::==>CBJIQJKJMFI77777FGJJFKKPMJHL=>GGJHKJSNSPPOJLPQGRJG@<==633)((((())+/47799<:211+(%$#$%$%&%%%$%&((('(()()--0;BA@>55443555567BEACGB@65545:79<=<CACBBBDGDBCDB=88;9666440/))*'&'-/:<>??ADEEGGHGFEEFFGFHDDDEDCECCDDDCBBAACDA@><;<<=?ABB@AA@A:842.,885.+&%&'((()***))31020058;@?>>?>?ACE?@A@35230//...12789>>?><42004455669=>AA?>7-,,,,851111777757769;;;=>==??<9:=<<=??BCDEBA<;6778/////9<>=;;300/)'&%%$$$()*-,--//55<=<==@@CCDEDB9666763-**+13.../>BBCCFGEFCA?>===??@@?>>????>=>@@===<<<4455==99229=>ABBBF@??:8EEIJJAAA@>?CCEECCBBA==<==::8665566545-,,,++-/08777767777666542/.,''++,-,)))*,15688:>:::::BEDEBA@A@@@@@?ABFCF;==@?BCB?==;::;3)))*9@???>>><<><;/.,-./0-,,-.02113579:9==2*,--7743.&$$###%''(&&&'('(('('''****,278?@BBFDEFABAA<;;200/.*6=311112?B@;9718<=>ECGDGGFE?<;<:86300178:<<=>>>??>==<=<?AABCDA@A?<<=<:;984+*('(('((')446786422222211/..-,)&'(((,-.//0.../568:AA@A><<;:777<>AE@?>;86..78AA@@?@AB<:9867887634544/-**,5:>CEE9753540+**)))))////444451/'&'++)('&&')'''''&%&&%%%$$$$%'1.7@CEFCDCCCAADDMJGFGC?>><99989;9557:6657;<==<::8731*))))@BDEDGDFHEEGGFHMBA>8;<:??@@EEA9>>9911000/01..3455658?66666:74/++)((+**+..6:;9:9--)(*58>EHIGFEFFFGDDDFDE?@@?8787:@@@DFEC5222600038;:;;;::;;<@AA@>;;99860./77=BIC?<<==>>C@@:5.+=<<>?A??<6573.9;=322224333578=AAA;:7();89=?ABBA>BBDDDCDGEFEEECGGEEB>99999BAABACE?8766785555433222336><<<==<<:988877200/,+'%
@91_45CNXP_3
AATCGCAATAATCGGGTTCATTTTGGGAGAAAAAAGGAATCTATAGACGGCGGAGAAGCACGATTCGTTGAGAAGGAGAAACCGGAAGTCACGGTGGCGATCGAGAGCGGTGGAGGTGAAGATGCGGCGGATGGATTACCGAAGAAGAAGAAGAAGAATTAGGCCAAAT
+
OLMMLIHILHLLIKOINJJMLMSSPOSRLGJPSSSSQIMKOPKIJHKIHJIILIJOSMKSIMJNMKSLOSNSNKOSLMKSOSSLLORQSKJJRMLMQJJSKIHICHNLIJIISLIFIEFEDD?10///456650002667;;<AEGEDFFGINROMKJHF?=<95,*&$
@92_45CNXP_3
ATGCTAGCTTTTTGGCCTCAATTTTTCTTGGTTTCAATAGGACTCCTTACGAGCGTTCTTTCTATCTACTATTATCTAAAAATAATCAAGTTATTAATGACTGGACGAAACCAAGAAATAACCCCTCACATGCGAAATTATAGAATATCCCCTTTAAGATCAAACAATTCCATCGAATTGAGTATGATTGTATGTGTGATAGCATCTACTATACTAGGAATATCAATGAACCCGATTATTGCGATTA
+
GJLNRJKPG65AA>AA@A-+*)*+))))1079EKFDDDGIIHHJJPOLMOHGHGHKJILSROSSNOKMOLJSKKKMSKJKSRRNSRQSLLNSLJLMRNJRKMBCBDIIIKOHINNLSLSNOJLKLNJLMLJIHKLJKLSNOPISGCBCILJPLOKGGJIMKKKNK;:::9=<<<IHIKMKHGDEDEGKSKKJIHJJKPJIIKJKSLLSSSMJJFEDEDMKSILKLKSJIIGGFFDEFJRPLHFGHFI
@93_45CNXP_3
AATCGCAATAATCGGGTTCATTGCAATTAGAAGGCGAGACCTAAGAAAGCAAGAGACAAAAGTTTGAATCTTTTTGAAAAAGCAGCAGCAGAAGAAGAATTAGGCCAAAAATACGTACGA
+
OMIPPOKLRJLSISISNSNMSSMSMGIKFNLLLLMHIHGGJHGKKPLIDEEBFGHLHHHINSSHPLOOJLSMSSSIDFFPSLIIGCBA@>2129@HKKKFCDEBDEDHHIMNKCAA@@==
@94_45CNXP_3
AATCGCAATAATCGGGTTCATGAAAGACAGTTGTCGTTAAACGACGGCGTATACACAGAGGAGGAAGAAGATGAGAGAAGAAGAAGGTTTGAGCTGGAAATTGAAGATAAGAAACGGATCGACTTGTGTGAGAAATGGATCTCTGGTGAGACTACTGTGGAAACAGAAGAAGAATTAGGCCAAAAAGCTAGCATA
+
EHGGGJEEEERJHKIGKIJOIFGOKHIHHHMPSPOJJJHLMIHHGDEFEGJSHGC?7++,:=??@EISFCB?8777ACHILLLPIHFHFLEJJHJIGILMSKBLLIMKICC><>:9<<<=<<<<GJHIHGJGHGHJJJKMGEBBBBDIGFEDDDEFFFGGIHMKMJGK@@A@@DHCEGGDEEEEHLLGJHFEDCB
@95_45CNXP_3
CGTACGTATTTTTGGCCTAATTCTTCTTCTGATTGGATCTAATGCGTATATATATGTTGCCATGAAAGCAGAGAGGTAGGTGTCTGTTGTTTTTGGCTGATGAAATGAACCCGATTATTGCGATTA
+
BCCBBGHHHGKKLJLGIIJNJJJMSMNHFF=:;>JGNIKKLKKNJHGIGLLJMMOMJLIJLGFGEGLHIGJFGGFGHHIGGFDA@<0/+*/*5448AGFFFIIHISGHKFFGEEFHHJMFGFGFFH
@96_45CNXP_3
AATCGCAATAATCGGGTTCATTGATATTCCTAGTATAGTAGATGCTATCACACATACAATCATACTCAATTCGAT
+
DDD>=>>>GGLLLMHGHIMJHLKPOMOJQOSSJJJLSJHHIFDEHFIHHKKIJJKKHNIHGGGFFGHIINMIHGI
@97_45CNXP_3
ATGCTAGCTTTTTGGCCTAATTCTTCTTCTTCGGTGCATCAAATCCGTAAAGCGCTTGCCTCCTGAAAACACAACCTGTACCGACGTATATAGGCCCTTGTAGCCCATCCAAACCTTTCATATTGATCTGTAAATAAAGATTCATTAGTTGGTATTCTACAGAAATCTCAAGAAAAAGGGATACAATAGGAAAGTGGTGGCTGTACTTACATCAATGAACCCGATTATTGCGATTA
+
JSLINKLGFKNJI;;;;<ACEQJOQIIPNMJHHIJNLLHHLIMKSIFHHJHHJMGGF@@@AAKHCA@DD>BDBBDCEJKJLLLJKGFFEEGHEFGHIHLOJIGFDDCEDFGGFIHHISIJLLJJHHKHGMLIQOSMSNIJIHIGIMHIOHILIKGJJSJJGCEDLJGGHGIJJBEMOEKDCBCCFGHGJHHLSIHGFHHHA@@@@DFFEDFEGEGGGFFECCCDEGGIJGEEEEED
@98_45CNXP_3
AATCGCGATAATTGGGTTCATCTCGAGGAGCAAGGAGCTCTTATTCCATAGATCTTCTCTGTGATCGTACTTAACTCTTTTCTCCGCCAGGAGCAATTCTTGTCCTCATCCCAAACATACTCGCCCAGAAATCCAGAAGAATTAGGCCAAAAATACGTACGA
+
CDB222,,,,,=2....MFDEDGHILJHPMLQMKJMIGKJGHCCDEGEHFFHIDC862...567<@@A?>>?@FEEFEFGEBD?>332,+*)),/2377888GJSKGEFFE@?ADEHGECCCBDDD>@44444;89:@DGIHGDDDFNJSNSNMIIFFFFJG
@99_45CNXP_3
GGCAATGCAAGGGAAGCCATCGATAAAATAGTGAACATTGTAAATATTTTTGGAATGGAGATAGCCATTCCACCCATTTCATCAAGATAAACAAGCCTAATTCTATCATAACTCGTTCCTGCCAAGAAAAAAAGTGCAGCGCCAATAAATCCATGAGAAATTATTTGTAAAATAGCTCCATCAAGTCCAGGATCCGTTATAGAACTAATACCTATAATTATAAAACCCATATGAGATACAGAAGAATAGGCTATTCTCTTTTTTAGATTTAGTTGACCGAGAGATGTTAAAGCTGCATAAATTATTTGGATTGTACCGACTACCAACAACCAAGGAGAAAACATAGAATGAGCGTGGGGTAATAATTCCATATTGATTCGAACCAACCCATAGGCTCCCATTTTTAATAAGATTCCAGCGAGAAGCATACAGGTACTGTAATGTGCCTCACCGTGGGTGTCAGGTAACCAAGTATGTAAAGGTATAATCGGTAATTTGACGGCAAAAGCAATAAGAAATCCAATATAAAATAGTATTTCAAGTGTAACAGGATAGGATTTATTAGCTAAGAGTTCTAAATTTAATGTTGGTTCGTTCGAACCATATAAACTTATACCTAAAACTCCTATTAATAAAAAAATAGAACTTCCTGCCGTGTACAAAATAAATTTTGTAGCCGAATACAGACGTTTCTTTCCACCCACATGGATAAAACTAGATAAACGGGAATTAATTCTAATTCCCACATGATGAAAAAAAGTAGAAGATCCCGAGAAGAAAATAATCCTATTTGACCGCTGTACATTGCTAACATCAGGAAATGAAAAAATCGGGAATCCCGAGTAACTGGAAAAGCCGCTAAAGTGGCTAAAGTAGTAATAAATCCCGTCAGTAAAATAGTTCCTATAGAAAGTCCATCTATTCCCATTCTCCAGTAAAAATCAAAAAAATCGATCCATTTATAATCTTCGGACAGTTGAATTAATGGATCGTCCATTTTAAAATTATAACAAAAAGCGTAGGTCGTTAGAAGAAGTTCTAAGATGCAAATGCATATAGTATACCATTTATTGACTTTATTTCCCCTATGCGGGAGAAATAACATTAATGAACCAGCAGATATTGGAAAAACAACAATTATTGTTAACCAAGGAAAATCATTCGTGGTAAAGACAAGATACACCAGGTCCAAAGAACGCGTACTCAAAAAAAATATATAAATAAAAAATTTTTAACTTTTTTGAGTACGAGTACTTGTCAATAAAAAAAATAAAATGTATTCCAAATTTATTCAAATGAGGTTTTCGGTAACGTATCAATAAGCTAGACCCATAC
+
LSKSSSSNILQNONNJSSLSSPLNF8888322--//0ABBBEHNSMFEGELKSSMSOOSMOPDFGGEFE;5---==EGLPSJKPOSOMONJJSSSSKJSSJLSSKSLNOQMRNLLKORSKLKMKRSHHKKNIKKLLSHKMKHMIIMJLSLNKKMSSSKLQSKKGMKPLMOMSOLSRNNG??=@@>?@>:<<=A>>==>?BBCHFHJOJJLKJOINKKSKOQHJ@IKJLKKMSQPSJPNKSSPKRNMSNNJKPJKINIFE<421>;2111+))))(.----CEFFROLOJSQSPKJNNSJOJHNMSSLSJSLKSPNJLMOJQKKIHQKLKSNMJSKSKLJMOSSONMSKSLMOHIHNJJKQIOSMIJMNSSMPKLSDGJIHGKHNLQMIKHHLOSKHHHFEGCSSSLJSNNMNOJSNMMNPLSQSKPNKIJJJLMJSMSSKMGOKKSISSQQIJPIMIKKOPKGJMSRKSMPJOMJIIJIHJNLIGJIMEEGDAAAABGHKIHHHHQJKKSSMKOMOLKGPJJJIMHJKMNSNHPIGJSMKSIGKGKHJLLMSKJRNJF@SEIKMFFMJLJIIGHISIIINKNIGPLSN5555-...-../06CDBAAADEEECC;988334NHGNHIHHGIIHHKKRJNIJGFGGIHMKJIOLKHHGHGGEFJGHGJKJKKSKNIIIJKMKHOJIBC????@<>@746:6==.>??88888:<9)))&&+++@>EEFFLJMJHGOKGSGIIKOSOSMMKLMIGAFFOSKMSFGHHHPKIF;55IHSMSMJRMKSJLPLLPJJOKSKSHIMHIIIIKSKRJJSGGBCCBBDJI<:9:44445FIHIKSMSIIIHGHE==AAAISNNNMPNSGJOLIJISLPLSMKKSSLHKLQMIIFJIFJHNHKKKJKJEHSJNRSKSKOSIJPQPJJGD::9:9866DDJLNSGIEFEILJI8788KSOSMIOSLSMNLNSSPOIHPKFIIOLJSJSLRSOKNPNINLLLMJOSDFMSSMSJMOSSKPMHLJSPQPJJSKJIJGGGGGLKHKKLMMMMHLLLKQOJIIKHHLKKMNPMIJLLSHHSSSLMOKSGOMNKIMNEISLHJGJLPIOMOMKMMJLSIQKSPHGIHHHOKIIJJJIHNJKJPLRLRIGRIGOGHPPMJQKSLNJLMILJMLSOIHOKHSKJHHIHJIO;;:998:=GHHKHIFGGFFEFEEEDCDDDEFFFGJRSSINGFHFIGKS@:=>B>2,,,--@FGIISMSMHIIHICBA@>;9;55>33223<;PJKJJFELNLJKHIIGGGFGGKMIIHGGJGEHFHEFFKLJHHFEIIIIHIGEFFDCDCDDDDDDFGGC2
@100_45CNXP_3
GGCAATGCAAGGGAAGCCATCGATAAAATAGTGAACATTGTAAATATTTTTGGAATGGAGATAGCCATTCCACCCATTTCATCAAGATAAACAAGCCTAATTCTATCATAACTCGTTCCTGCCAAGAAAAAAAGTGCAGCGCCAATAAATCCATGAGAAATTATTTGTAAAATAATTTCTCATGGATTTATTGGCGCTGCACTTTTTTCTTGGCAGGAACGAGTTATGATAGAATTAGGCTCTTTTATTCTGATGAAATGGGTGGAATGGCTATCTCCATTCCAAAAATATTTACAATGTTCACTATTTTATCGATGCGCTCCCTTGCATTGCCA
+
MMMLLKOLJNSSSSLPNIQSSRIJJKSMQQMSKMSLMSRKSNOKJLSSKSSIFHEFFEEEHIHHSSHSSRF=>;:8:A@<=GDIIJJI=>>=AIKSLLMKSQJG?:99:6000,))*),8:DEIFHLAA<QSNKGJKIIJPINSHPKONRKSORISLNKMJRMKOSPPSLIJMJSKSOLSLJHGDBFBGFFC22CA@@=<::984<<>>DC89@@BBAECBDEFIFG@>=2/-+))'''&'&&&'''*-(&%%&,-692?@AAEEFGHABBCBC<<96,-98988:<AA:99958???@>????F@@@@BBB2**)((&%&&'*+.23?@>;;96
@101_45CNXP_3
AATCGCAATAATCGGGTTCATTGATATTCCTGGTATAGTAGATGCTATCACACATACAATCATACTCAATTCGATGGAATTGTTTGATCTTAAAGGGGATATTCTATAATTTCGCATTTGTGAGGGGTTATTTCTTGGTTTCGTCCAGTCATTAATAACTTGATTATTTTTAGATAATAGTAGATAGAAAGAACGCTCGTAAGGAGTCCTATTGAAACCAAGAAATATAGGCCTGCCTGCCATCCACACCAGAATAAATGGAGTTTTCCAAAAAAACCTGCTAGTGGAGGAAGACCTCCTAGGGATAAGAGACATAGAGCTAAAGAGAGAGCCAAAAAAGGATCTTTTGTGTATAATCCTGCATAATCTCGAATGTTATCAGTTCCGGTACGTAGACCAAATAATATAATGCAAGCAAAAGTTCCTAGATTCATGGCGATATAGAACAGCATATAAGTTATCATGCTCGCATATCCACCATTTGAGTCTCCAACAATTATTCCAATAATTACATATCCGATTTGACCTATGGACGAA
+
EIMFF@????JOLJNIJSMSQLNKMPNPSRPNSROMIHJFHFHJIGMLIKFHIJSONHSPKKKKMJKKJHPMMKSMLMOHMSNLNNKJHLMDCCBAA@@?<>>=>=>>=676/,,+'%%%&(*---.?@CDDGISKILGKJD???SEEIPLKLMKSPLJRLOSPMLSLSSSMPSMKPSLJOKLNSPQLONNMNSLSLOLOJKNSLLMLNMKKKMISLSKHJMQSSMOSJLHSKJSNRSSLJJOKIMSOJGDDFKIIRLMLSNSJQRMKK@@EFDILJNONSSLLJF<;;9;4180//////33AAIB;788AA0//.//****,CGGECBDGEFSISKSSISRHOKSJJSSJLSKQMSLNKNPLJNPOLSSKSQSLPNSJIOJJPNNJSOLNOLSGJISSOSQNISRJKJJJEGGHGGIGIHMLMIIHOLJNMKIKJGGFGHSHOSKHJQOMIIJJLJQHIMNQJJS44444KJKHGISHRLNABBBBLIKJQPKMLLFGKIHIKGHGEEDCDDDFGIFGHJFMKHHJEEFEEDBCD
@102_45CNXP_3
CGTACGTATTTTTGGCCTAATTCTTCTTCTGGAAATCCTAGCTATTCTTAGCATGATATTCGGGAATCTCATTGCTATTACTCAAACAAGCATGAAACGTATGCTTGCATATTCGTCCATAGGTCAAATCGGATATGTAATTATTGGAATAATTTTGGAGACTCAAATGGTGGATATGCGAGCATGATAACTTATATGCTGTTCTATATCGCCATGAATCTAGGAACTTTTGCTTGCATTATATTATTTGGTCTACGTACCGGAACTGATAACATTCGAGATTATGCAGGATTATACACAAAAGATCCTTTTTTGGCTCTCTCTTTAGCTCTATGTCTCTTATCCCTAGGAGGTCTTCCTCCACTAGCAGGTTTTTTTGGAAAACTCTATTTATTCTGGTGTGGATGGCAGGCAGGCCTATATTTCTTGGTTTCAATAGGACTCCTTACGAGCGTTCTTTCTATCTACTATTATCTAAAAATAATCAAGTTATTAATGACTGGACGAAACCAAGAAATAACCCCTCACATGCGAAATTATAGAATATCCCCTTTAAGATCAAACAATTCCATCGAATTGAGTATGATTGTATGTGTGATAGCATCTACTATACTAGGAATATCAATGAACCCGATTATTGCGATTA
+
HGKKFJMGKHIMSKSSHJNSSOOSLJSNLLKHIKLIJNIIJIIIJNSJSMJJLOMNOIJI<;;;;GKJOJSJLPIJPONLNSHMISKOJOJLMIHKOMLSLSMSLMSOJMKMMMNJMRSKSKDPSPSNKKOKHNKISSHGHJNSKOBIDE>>>:/-,/37BIHILISIQRLIJLJJLKNLKNJGGEGIJMKJLKSKNNQNMMSJLNKBA@@AFHMHSSKSKJJNSLSMSSSSSPSOSJOMJLGEFDCFJFGOSRKIBABABEEJKMLPSMMLSMLSKHKISLPSIKKSQMNKLSPLSLM:::LLISOSGFISSSSISKMSJKIHID<>OG42EEGJJSMLRMGDB>=655>JIHEFLIHJOKISPSKLHED==<:@AAAFLHKJLICDBDDD??BBCDFHGKMJMIJSISINHISNOMSKJJQSSKSSGHKHSJJMKKKKJSSJEFG:977788A@7888<EIHHJLMLKLMSGGLKKJNNSROSSSLQJSLSQMJSSJIJMMNMAACBBLSJSSSLLNSMOQOSMSNLSNQSLSRLSISMKIOSMMLSI@BL;45<=SHJHJJJDMKOLLOJNSSSJMKMLHIHIIKNIJLOIKIOOOIJSNSLJRSRKOLOKKQNLSIJJQJNOPQSJJPJNHJJPNLLHIHKI
@103_45CNXP_3
AATCGCAATAATCGGGTTCATTGATGAATCTGTTTTCTCTCTGCTTCAAGCCATTCGGGCACGTCTGTGATAATTCCGAAGCTGGATCGGGTGGTGGTGGTGGCGTTTCTGGTGGAACCGGCGGTGAAGGCAAAGACGGATTGCTTTGGTTCCGTGATCTCGGTAAATATTGCGGCGGAGATTTCTCCATGGCGTGTTGATTCAAGCCAATCAGGTTCTTGAAGATCAGAGCCAGGTCGAATCCGGTAATTTTGGGACTTTTGTTGGTGTTTACGATGGTCATGGT
+
MLSJLJLMLKKKIHGEGIRSSOSSPMKJKOSSIOMHABBHDKSSSSIGCBA@=@EJISNJIFEFFGONNHMSIHILIHNHILPHLSIKIJQKPRSMMPSLKQSSOINLNHRSNKJNNMPMLKCCDCDSGOMJKSKSNMKKLPSISSSMNLSOMKJSMPNNKSMKPMJSQJMJLMNKQLKHQIIJJKEGB<3011/0***++==DCIHIGKPILHEFJHNNPPSLPNJGSFIFD0/.+++***+/..0?CA@JIIKIJKJNIMKSSKPPMLSSMMNLQKSRMNJILS
@104_45CNXP_3
AATCGCAATAATCGGGTTCATTGATATTCCTAGTATAGTAGATGCTATCACACATACAATCATACTCAATTCGATGGAATTGTTTGATCTTAAAGGGGATATTCTATAATTTCGCATGTGAGGGGTTATTTCTTGGTTTCGTCCAGTCATTAATAACTTGATTATTTTTAGATAATAGTAGATAGAAAGAACGCTCGTAAGGAGTCCTATTGAAACCAAGAAATATAGGCCTGCCTGCCATCCACACCAGAATAAATAGAGTTTTCCAAAAAAACCTGCTAGTGGAGGAAGACCTCCTAGGGATAAGAGACATAGAGCTAAAGAGAGAGCCAAAAAAGGATCTTTTGTGTATAATCCTGCATAAAT
+
KISOJLLJSLSLLJMHHKPHOKOKKLLKLSSLSJOOPPSIJJKLKKLSQMILIKSSSOJJPLKISILJKHQSMKNJLPNSLDFKLHMJ99999FHJSJKICLOKSJQJMNRMONSOSSMMSSSRMLSHSOSLME2111446666B>>??INMSPSHGMOMJSKKNDNKHFBBCIGIHGSIKSMISPHKGISSJJGLISGHF=<98766222335IMPMLLMKKSMNLSKLSSMKLSMILJGGJGJLMNJHMLSJJSLKLOGGIKLNJCCNHSSQSJLNKSOKHF@@AAA<BA<=?333ECDCBHKGECCBAABBIDEGHMKJSNOK====>CGHKPSPKNIJKKSMHHSHJMIHEEBA..--'&%#
@105_45CNXP_3
AATCGCAATAATCGGGTTCATTGATATTCCTAGTATAGTAGATGCTATCACACATACAATCATACTCAATTCGATGGAATTGTTTGATCTTAAAGGGGATATTCTATAATTTCGCATGTGAGGGGTTATTTCTTGGTTTCGTCCAGTCATTAATAACTTGATTATTTTTAGATAATAGTAGATAGAAAGAACGCTCGTAAGGAGTCCTATTGAAACCAAGAAATATAGGCCTGCCTGCCATCCACACCAGAATAAATAGAGTTTTCCAAAAAAACCTGCTAGTGGAGGAAGACCTCCTAGGGATAAGAGACATAGAGCTAAAGAGAGAGCCAAAAAAGGATCTTTTGTGTATAATCCTGCATAATCTCGAATGTTATCAGTTCCGGTACGTAGACCAAATAATATAATGCAAGCAAAAGTTCCTAGATTCATGGCGATATAGAACAGCATATAAGTTATCATGCTCGCATATCCACCATTTGAGTCTCCAACAATTATTCCAATAATTACATATCCGATTTGACCTATGGACGAATATGCAAGCATACGTTTCATGCTTGTTTGAGTAATAGCAATGAGATTCCCGAATATCATGCTAAGAATAGCTAGGATTTCCAGAAGAAGATGCCATTCATTTGATAAGAAATAAAAAGGAATATCGAAAATTCGAGTGGCTAAAGCTAAAGCAGCTACTTTCGAAGTAACAGAAAGAAAAGCAACGACTGGAGTGGGAGATCCTTCGTATACGTCAGGAGTCCATTGATGAAAAGGGGCTAGGGAAAGCTTGAACCCAATTCCTACAGTGATGAATATAAGCGCAATTGAAATTCCTGGGGAGTTATACATTTGTGTATTGATAAGACCATTCACTATTTCTTGAAGCTCAATCTCTCCCCCGGATGAACCATATAGCCAAGAGAAACCATAAACCAGAATAGAAGAGCTTGCCCCACCCATGAGTAAATATTTCATAGTAGCCTCATTAGATCGTATATCTTTCTTGGTATATCCAGATAATAGGTAGGAGCATAAACTGAAACATTCTAGAGCTACAAAGATAGTTATTAAATCGTTAGCACCACATAAAAACATTCCTCCTA
+
KSMHCDCDDEII:999:HJDEEHGEEDEHGFLLQSJA@@AA@AFIIDCDJMJGKJKKLMIJGIGGEIIOJILNISJJSIQJIPJHJIIEH=999AHJMQKHFSFHABAACHD89999?LFFCEEGIIPIOSJI?33334:888?FGGIIHJHHJIJRJNOJSMMJJORSNLKNJJSJISIJLHHILKKSNKNHHJJJHHHJJGHIIGOJLJKKPLRLFMJNJMJKKOMSJLLSIQSISQOKJHIKHJJJIKNSKKLLMQIKHHINSD==?ESSPOOSISKLJSIMKIFQGMIIFDBBCJMHHHJKGGGEDCEFHKJKISJJJOLSJJJHFGJFENSONLOOMKJSKRMJGHIHIKJHRKKISKMSLJKOPISSJSOSJKJSOISKIKHGAGEFGIGHIHSLOKJNIJLHGFGFDFFHHQSLONSG@?@FFIHHEECCBCGFEDFEFJJGKIJIJKPIGIHJLLHGFFEHIHLKKMHKHJJOOGJJEFEHFHJKFJIKMLLGFHGFGIJFFDDDEEFGHIFC?@GFEEEFDDD??@@COQJGHHEFGFDDCDEHHFGEHIIKKE6544100(()))*CDECDDBA@DDGEKSJRHIGFHIHHJJHFFGHGIKJHIHIIKGIILLJNFGPIJJHOIHNPJIHGILHNJKFFLINLFLKIFGEDEFFJNLOJIHGEFKIHIMKGGDFDEFCDDCBABFCA@IORGIHNGCNJLNMJONNKMLHKKMKIKMJLSOKKKIOIJMILIGGFISJQDCCCDGKIIINNOKMIJINSMQNNRHDJLKLSSHFFDBACCLIHIIOMHOLLFFFFGGFFGFGOJHIFFGFGIGHHSJMFCCD9:9:3FEHGFJJHJLJMSIKHLNLSKIKILOMHIOPLIMLSOQLKOJMSRIMFDFDCHE@,,+1117JHFIIHJKJSSJLGFGGJSNPMMHKNILMMKHIJJKSHHKLKSJKQSJNOJPJOHIJJKJKIIHIINKSMKPSKQGHQHJSJMJJIIIJJHIGJIJJKN<:;<<HIJLNMKJLGKLNHHIIISJJKQJHQLIGIDE@DEJLJJLLHFEGHIJNJJIJHHGGGIILSSNGHFFDEEEEGFGGFFGEEEEEFHHJLIHPIHKO
@106_45CNXP_3
AATCGCAATAATCGGGTTCATTGATATTCCTAGTATAGTAGATGCTATCACACATACAATCATACTCAATTCGATGGAATTGTTTGATCTAAAGGGGATATTCTATAATTTCGCATGTGAGGGGTTATTTCTTGGTTTCGTCCAGTCATTAATAACTTGATTATTTTTAGATAATAGTAGATAGAAAGAACGCTCGTAAGGAGTCCTATTGAAACCAAGAAATATAGGCCTGCCTGCCATCCACACCAGAATAAATAGAGTTTTCCAAAAAAACCTGCTAGTGGAGGAAGACCTCCTAGGGATAAGAGACATAGAGCTAAAGAGAGAGCCAAAAAAGGATCTTTTGTGTATAATCCTGCATAATCTCGAATGTTATCAGTTCCGGTACGTAGACCAAATAATATAATGCAAGCAAAAGTTCCTAGATTCATGGCGATATAGAACAGCATATAAGTTATCATGCTCGCATATCCACCATTTGAGTCTCCAACAATTATTCCAATAATTACATATCCGATTTGACCTATGGACGAATATGCAAGCATACGTTTCATGCTTGTTTGAGTAATAGCAATGAGATTCCCGAATATCATGCTAAGAATAGCTAGGATTTCCAGAAGAAGATGCCATTCATTTGATAAGAAATAAAAAGGAATATCGAAAATTCGAGTGGCTAAAGCTAAAGCAGCTACTTTCGAAGTAACAGAAAGAAAAGCAACGACTGGAGTGGGAGATCCTTCGTATACGTCAGGAGTCCATTGATGAAAAGGGGCTAGGGAAAGCTTAAACCCAATTCCTACAGTGATGAATATAAGCGCAATTGAAATTCCTGGGGAGTTAA
+
CIMHKFGHJIMJNIGGIGKJSHNMSIKSKKSKNKJGIJGLFIIHNKHGJIIHIJISQLSNOLIHHGGGJIMGFGFEGHIMHJGFJ?>>:6+++=FHGHGDGGHFHIFFGISJFEEFFIKIGFIGIKISIKNLRHJHPPLHGEDEDEEGOHGHJKKMHRLKSKSGGHCB>2222@GGIGHGKHHHJHJHFIGFFHEEGHHHHPJKFIB777777I?BDEDJHJGA;7778KHJIHGHEIGGGHJJGIIFFHIGNKINJKHFEHGNMR==FMGILIFFFHFIJHHFHHGGHLKHJJKKJJNFFFGEHKNQJJIGJGJGGG=DN@IEFCDCCCDHKLSPSSLNSSNIKHGDDDEGGGLFEFDGJHJJHPHHGGGOHHEF;;;;;HKLKOIJPLGHJFEFGHKHKGIJFNIJGHFEFGGHMPNLJIRJIMKIKRSLGECCCCEJLKJQJKIJHLPSSKKIJOJNSKKIGEEDEGILHKKGLSISNSLSLJHJLIIJHKIKJLJHJHIHKSHGKFPHJOLIFEEFGHHFJGGFIFEDEGEIMMJLHHJLJJSIJOMNKSKJGJLIMRLNLGHKGOKIMMOIMSMGFFEHGHLSMPKJILSOHPGHHHIOKMIJLNJINJIIIJJGIIGGEFIIIOJNJSSOMNLHKBFGEEFHJMPSHMJJISIGGHHIKPKHFEDEEEHIINKJKIIHISGFEDCDEHGGHHGGFHGHIJIJOFDFBLJMIECCDDEHIIGIGHBCBAACBGEFCCCDEFEDCCEFEDCEFDFJIGKDFNJDFHGFDEBDFDCGLGPIGDEEFEDCEDGIHFHEFGEFEEDFEDGEFFDBBBBDFIFHIJJKHLMEDAAB?=9/+
@107_45CNXP_3
TTACGATCATTTTCGCCTTAATTCTTCTTCTGAGGTGAAATCGGCGGTTGAACAGCAGATGAACGAACTGCTGGCAGAATACCTGCTGGAAAACCCAACCGACGCGAAAATCGTGGTTGGCAAAATTATCGATGCTGCCCGTGCCCGTGAAGCGGCGCGTCGCGCACGTGAAATGACCCGCCGTAAAGGTGCGCTCGACTTAGCGGGCCTGCCGGGCAAACTGGCAGACTGCCAGGAACGCGATCCGGCGCTTTCCGAACTGTACCTGGTGGAAGGGGACTCCGCGGGCGGCTCTGCGAAGCAGGGGCGTAACCGCAAGAACCAGGCGATTCTGCCGCTGAAGGGTAAAATCCTCAACGTCGAGAAAGCGCGCTTCGATAAGATGCTCTCTTCTCAGGAAGTGGCGACGCTTATCACCGCGCTTGGCTGTGGTATCGGTCGTGACGAGTACAACCCGGACAAACTGCGTTATCACAGCATCATCATCATGACCGATGCGGACGTCGACGGCTCGCACATTCGTACGCTTATGCTGACCTTCTTCTATCGTCAGATGCCGGAAATCGTTGAACGCGGTCACGTCTACATCGCTCAGCCGCCGCTGTACAAAGTGAAGAAAGGCAAGCAGGAACAGTACATTAAAGACGACGAAGCGATGGATCAGTACCAGATCTCTATCGCGCTGGACGGCGCAACGCTGCACACCAACGCCAGTGCACCGGCATTGGCTGGCGAAGCGTTCAACTGGTATCTGATCCATCGCTTCGTCGTCTTTAATGTACTGTTCCTGCTTGCCTTTCTTCACTTTGTACAGCGGCGGCTGAGCGATGTAGACGTGACCGCGTTCAACGATTTCCGGCATCTGACGATAGAAGAAGGTCAACAGCAGCGTACGAATGTGCGAGCCGTCGACGTCCGCATCGGTCATGATGATGATGCTGTGATGACGCAGGCATTCTCGGGTTGTACTCGTCACGACCGATACCACAGCCAAGCGCGGTGATAAGCGTCGCCATTTCCTGAGAAGGAGCATCTTATCCGAAGCGCGCTTTCTCGACGTTGAGGATTTTACCCTTCAGCGGCAGAATCGCCTGGTTCTTGCGGTTACGCCCCTGCTTCGCAGAGCCGCCCGCGGAGTCCCCTTCCACCAGGTACAGTTCGGAAAGCGCCGGATCGCGTTCCTGGCAGTCTGCCAGTTTGCCCGGCAGGCCCGCTAAGTCGAGCGCACCTTTACGGCGGGTACACACCTTCGCACGGGCACGGGCAGCATCAATAATTTTGCCAACCACGATTTTCGCGTCGGTTGGGTTTTCACAGGTGTTCTCCCAGCAGTTCGTTCATCTGCTGTTCAACCGCCGTTCGAAGAAGAATTAGGCCAAAAACGATCGTAA
+
.+**),,,,///77999::999JBA@;:80.&&&'8;<<;9=FKLOHLLJGLHHFFFIKHGGKJ33333KNPNLLQQILJJKKIFEFGELEKJP>?>>>KLSHMIHLKHHE=,('%%%%%&1:>>@G@AJNKSSFJKISLNSQNLMHOJLMLKNKKIN;:965.'&&&./BLIJNPOLJOKIJKOOSNLOSSJNSC?CBDCAAEEKLIKMNSKCI@:,+++-8899JIGKJIJGEFEEFGF21111EJMJSIJKILGNMMRIIHFEHHILKNKOSSRLKSONSSSLMHJLIIKHMGSIJJMKLGLQIQJSLLOSMGJMMLJGJHJKHKSPQNOPJLLJLSLJSKKLOKOLPMJSSLMLIMHJKFKKMSKKKLHKLQHMSMKSSKLHSQSLIRLGJKSLSKOSLHONIIHHHHHKIJOLKNOORJNNMHHIGFISIKSMHKSHLNNEFFFGMCJIKHMPJLKIPQOMPGJKKJIFDGFHJJKMJKJMIJJJMILIJKIGHFECBAA>>>=>BBEEDFFEEKFDDA@;884,****+,,89;<>CCD?>??@@FEDDDFDEDEDHGFFHHGFHKGGGFHEDDCBCDDGGFHGLILLMSSIOPMMOKMOSKSPSQKQLQKMONQLNJJOJMMPRSORSKSLKSLOMJOSIIGGLLLJDDE7777686666556;?AFCABGEGGFIFFHKKKQOMSKSIOJSNKMNSMQSISSLQKKNHJJPSPJHJSIISKIGHK@@@85335''*++BKFGIGIIHJDEDFELGHMHHMLLQLSLNMKKNKJKSKOMJE@@DHKHGJOMSNMKKLSOSKQLHIFMSSSSPSLS:::::SMKPBCBCFED=?B>>:::610-----378321239:<<<9998:==?ADFEEE5441///////32334778:=7554522:0////0//022000013567789?A???>>@B><<11101620+&&&&&)(()*.+,,///.01235664232/./))(((()9;;=?:996433;=?A820/0*)***.-'''',/....12123124*))/679;9875/+,*(('(()(((((***)(,,-..-**))(((*,,,,,00/02//,))(*.11;@AADDCDAA>>A@@DDDHDC??>@;79565311//.*0./--//020%$$$$&&*+,156788511000/00579<77?>;;;44440)(((()-.-+-555=>?DDFC?:444;::666;9864311---,,+)&&%$%&&())())+-022<<988779977744559<<>?>>=555521../019543244.---.232488.(''))*)))(('((&(--....*))))+*****+++)'''''''%%&%$$$%)++,--.....-,-,---+,,,,.,,
@108_45CNXP_3
AATCGCAATAATCGGGTTCATTGATATTCCTAGTATAGTAGATGCTATCACACATACAATCATACTCAATTCGATGGAATTGTTTGATCTTAAAGGGGATATTCTATAATTTCGCATGTGAGGGGTTATTTCTTGGTTTCGTCCAGTCATTAATAACTTGATTATTTTTAGATAATAGTAGATAGAAAGAACGCTCGTAAGGAGTCCTATTGAAACCAAGAAATATAGGCCTGCCTGCCATCCACACCAGAATAAATAGAGTTTTCCAAAAAAACCTGCTAGTGGAGGAAGACCTCCTAGGGATAAGAGACATAGAGCTAAAGAGAGAGCCAAAAAAGGATCTTTTGTGTATAATCCTGCATAATCTCGAATGTTATCAGTTCCGGTACGTAGACCAAATAATATAATGCAAGCAAAAGTTCCTAGATTCATGGCGATATAGAACAGCATATAAGTTATCATGCTCGCATATCCACCATTTGAGTCTCCAACAATTATTCCAATAATTACATATCCGATTTGACCTATGGACGAATATGCAAGCATACGTTTCATGCTTGTTTGAGTAATAGCAATGAGATTCCCGAATATCATGCTAAGAATAGCTAGGATTTCCCAGAAGAAGATGCCATTCATTTGATAAGAAATAAAAGGAATATCGAAAATTCGAGTGGCTAAAGCTAAAGCAGCTACTTTCGAAGTAACAGAAAGAAAAGCAACGACTGGAGTGGGAGATCCTTCGTATACGTCAGGAGTCCATTCGATGAAAAGGGGCTAGGGAAAGCTTGAACCCAATTCCTACAGTGATGAATATAAGCGCAATTGAAATTCCTGGGGAGTTATACATTTGTGTATTGATAAGACCATTCACTATTTCTTGAAGCTCAATCTCTCCCCCGGATGAACCATATAGCCAAGAGAAACCATAAACCAGAATAGAAGAGCTTGCCCCACCCATGAGTAAATATTTCATAGTAGCCTCATTAGATCGTATATCTTTCTTGGTATATCCAGATAATAGGTAGGAGCATAAACTGAAACATTCTAGAGCTACAAAGATAGTTATTAAATCGTTAGCACCACATAAAAACATTCCTCCTAGAGTAGCTGTTAATATGAATAACAGAAACTCTGTTATAGCCATTTCTGTACATTCAATGTACTCTACGGATAGAGGAATACAGAGAGTTGAACATAGTAAAATAAGAAATTGAAAGATTTCGTTGAAATTGTTCGTTTGGAAATTTCCTGAAAAGCTAATCATAGGTTCTTCTCTCCATCGGAACAATAGGGCCGTTATGCTCATTACGAAACTTGTTGAAGAGATGAAATATAACCAAGGTATATCTTTTTGATCAGAGGTTAAATCGATCATCAGAAGAAGAATTAGGCCAAAAATACGTACGA
+
IJKNKSHJSNHJGEEFGKNOSSKMSSKRMLJOQMJSIIGJHLMJSSPLLSSMQKKQPSSQSJRNMNHGKINJMISJHNOSMHLMSKCCFD3***?LJGNSHHPLHJLJQNSSMSHOKIKLSSSLONSSSKSSSSIMSJJKJHHLIOSOLKSMJJMKSLSPRONORONSSLMJQLSNGLHILMHGDHQKSRMJKSSSIMJJSJJSISLNLSJGCLLKHIHOONSKRMJPSSMSRNNSSSSSMKLOMSINLPLMMKMSMKKKLLMSMKHDDJISSNMSIMSSMNSMMABKOHISQMLMOQSLSMMQKRBMNSNQOLMSIJKISKSMPSKHILMFL@LSSSSMPKSNSSMKLIKOMSNSQPMSLSNSRSLKSPOSQMQLSKNHSIKNPNKNMRLKJHLSIRSQSKPLJNSSJSJMISRIJJPKOIRMKLKSLSRJOSPQPKKSOSIONKKGJJMIKJLOSQISSMOOHKSKLSOROSNKKSLSKSRSSMKMOQSSMSNJQJKNPKOKSKJKOQNLPJKOOPQKNSOSILSONQSSHNQQMSMSMKLRPRPLISLRSKMIOMSI=<<;<HKKLSKJQSOSSJSSQSIMJMKRMMSNIIMSKMSKKSMLMSSFOKNLLSOL?99PJKMKLILIIIPKJLOJQONQSLOJMHMMG@GSILRLINOIISLKNSMPMNOKPKSSKMLOMSLOSMKSKSNGEED>:;ACEIJLIKSJMINJLSSSSNKJLOOKKNQJSKQSNMKJMKOKJKGKMMJHJ::9:8:966244('(((,///;FHJLHAFEDCLSJIPLDEDEHHIHGLOOQKNPJOSLSIKNHQOKLMJIJHHSSGJSSOSSSRLJIMJRNMLLKQSIKOSOLOKSSSKSKGJKJHJISOIKPHQJLMJKINQQSSOJOJSLIJ///@@@GMHIIJIIKJKSONSHJKOLSQJJGLLKILLIJFCCBB;980888=<:7667778?@;DHQKLGJKINILKJJIFJHHGHFGEDEFGEGFIJJGFIIIIQKJKNLHSJINKOLNIILJJSKKOJQHJLJHIJJPLNMGGKOJLNKIGMJIKMKHGJGJGGHIKQMLOOHGHFAA?A>999;5,,.BBCFKSSLSRJHHJJJJHFFFEGGJHHLLOJHMHGKIMGJLKJGJKJEDDDDEGGFJFGGPJMINMJJHKJJLLMHSJOJIR?<999;HIIHGHJHIJJGJFFDEDGGHHDFDBCEEILLJLHHEGBHIOHIGHIGJIHEEEGKMJKGCD<<<==HDGMSISSLNJGFJSNOPJCECABCBCGIJGGGKGIFEGGIHJFEGFHHJGFHHFFEEFDEGHEGHGHHBBABAIIHKISJIKJJIGJGFKHIKJFFHHJIHFDCCCEFGHEPSPIJJMIMHEFFEJIHEBBB?ACCCEDHGGIIHFHGHDBAAACHJNQJBA@@???
@109_45CNXP_3
AATCGCAATAATCGGGTTCATTGATATTCCTAGTATAGTAGATGCTATCACACATACAATCATACTCAATTCGATGGAATTGTTTGATCTAAAGGGGATATTCTATAATTTCGCATGTGAGGGGTTATTTCTTGGTTTCGTCCAGTCATTAATAACTTGATTATTTTTAGATAATAGTAGATAGAAAGAACGCTCGTAAGGAGTCCTATTGAAACCAAGAAATATAGGCCTGCCTGCCATCCACACCAGAATAAATAGAGTTTTCCAAAAAAACCTGCTAGTGGAGGAAGACCTCCTAGGGATAAGAGACATAGAGCTAAAGAGAGAGCCAAAAAAGGATCTTTTGTGTATAATCCTGCATAATCTCGAATGTTATCAGTTCCGGTACGTAGACCAAATAATATAATGCAAGCAAAA
+
LLIQJKKJILMPLQHJIMRJPSSNSSKPMQKKLSOONMKKNIGIIKSNPMSKIKOPIMSMSPSMILIKGSKQRSIKQJEQNEGJSKLFFH99:DGMJNSNOKLMLHKJSOKSSSMLNPSPQMLMJKOKJLJMSMNJJHFGEDICEPJMMSSNSPMIPOLRLSKRENSSINONKSRQMKJJNSKSJNOKSLJHQSHFGFHKNJNDEFGGEFCEHHNHKSISKQSOSLJNKSMIGMKPMSJQGLGPSSJLISOLMMSKLNMJIHMSSPDDFISSSLKNLSMLOPIAAAAA>CEJHIDDEJNKMINJEABCMLIKA@@@@A?AAAGHIDBBABIGEGSSJOSPNOKLKPOHILSJMLIPOKIKIJNQPSSHSSSKSSLMSJKJMNRIIJKHJOGHGGEFSNKNSNJHKKSIJFFJGDGGK
@110_45CNXP_3
ATGCTAGCAACAACTCGAAGTATGGGTCTAGCTTATTGATACGTTACCGAAAACCTCATTTGAATAAATTTGGAATACATTTTATTTTTTTTATTGACAAGTACTCGTACTCAAAAAAGTTAAAAATTTTTTATTTATATATTTTTTTTGAGTACGCGTTCTTTGGACCTGGTGTATCTTGTCTTTACCATGAATGATTTTCCTTGGTTAACAATAATTGTTGTTTTTCCAATATCTGCTGGTTCATTAATGTTATTTCTCCCGCATAGGGGAAATAAAGTCAATAAATGGTATACTATATGCATTTGCATCTTAGAACTTCTTCTAACGACCTACGCCTTTTGTTATAATTTTAAAATGGACGATCCATTAATTCAACTGTCCGAAGATTATAAATGGATCGATTTTTTTGATTTTTACTGGAGAATGGGAATAGATGGACTTTCTATAGGAACTATTTTACTGACGGGATTTATTACTACTTTAGCCACTTTAGCGGCTTTTCCAGTTACTCGGGATTCCCGATTTTTTCATTTCCTGATGTTAGCAATGTACAGCGGTCAAATAGGATTATTTTCTTCTCGGGATCTTCTACTTTTTTTCATCATGTGGGAATTTAGATTAATTCCCGTTTATCTACTTTTATCCATGTGGGGTGGAAAGAAACGTCTGTATTCGGCTACAAAATTTATTTTGTACACGGCAGGAAGTTCTATTTTTTTATTAATAGGAGTTTTAGGTATAAGTTTATATGGTTCGAACGAACCAACATTAATTTTAGAACTCTTAGCTAATAAATCCTATCCTGTTACACTTGAAATACTATTTTATATTGGATTTCTTATTGCTTTTGCCGTCAAATTACCGATTATACCTTTACATACTTGGTTACCTGACACCCACGGTGAGGCACATTACAGTACCTGTATGCTTCTCGCTGGAATCTTATTAAAAATGGGAGCCTATGGGTTGGTTCGAATCAATATGGAATTATTACCCCACGCTCATTCTATGTTTTCTCCTTGGTTGTTGGTAGTCGGTACAATCCAAATAATTTATGCAGCTTTAACATCTCTCGGTCAACGTAATTTAAAAAAGAGAATAGCCTATTCTTCTGTATCTCATATGGGTTTTATAATTATAGGTATTAGTTCTATAACGGATCCTGGACTTAATGGAGCTATTTTACAAATAATTTCTCATGGATTTATTGGCGCTGCACTTTTTTTCTTGGCAGGAACGAGTTATGATAGAATTAGGCTTGTTTATCTTGATGAAATGGGTGGAATGGCTATCTCCATTCCAAAAATATTTACAATGTTCACTATTTTATCAAGATAAACAAGCCTAATTCTATCATAACTCGTTCCTGCCAAGAAAAAGTGCAGCGCCAATAAATCCATGAGAAATTATTTGTAAAATAGCTCCATTAAGTCCAGGATCCGTTATAGAACTAATACCTATAATTATAAAACCCATATGAGATACAGAAGAATAGGCTATTCTCTTTTTTTTAAATTACGTTGACCGAGAAATGTAGACTTGGCATAAATTATTTGGATTGTACCGACTACCAACAACCAAGGAGAAAACATAGAATGAGCGTGGGGTAATAATTCCATATTGATTCGAACCAACTTTTTGCCCATTTTTAATAAGATTCCGGCCGGAGAAGCATACAGGTACTGTAATGTGCCTCACCGTGGGTGTCAGGTAACCAAGTATGTAAAGGTATAATCGGTAATTTGACGGCAAAAGCAATAGAGAAAATCCGATATAAATAGTATTTCAAGTGTAACAGGATAGGATTTATTAGCTAAGAGTTCTAAATTTAATGTTGGTTCGTTCGAACCATATAAACTTATACCTAAAACTCCTATTAATAAAAAAATAGAACTTCCTGCCGTGTACAAAATAAATTTTGTAGCCGAATACAGACGTTTCTTTCCACCCCACATGGATAAAAGTAGATAAACGGGAATTAATTTCTAATTCCCACATGATGAAAAAGTAGAAGATCCCGAGAAGAAAATAATCCTATTTGACCGCTGTACATTGCTAACATCAGGAAATGAAAAAATCGGGAATCCCAAGTAACTGGAAAAGCCGCTAAAGTGGCTAAAGTAGTAATAAATCCCGTCGTAAGAAAAATAGTTCCTATAGAAAGTCCATCTATTCCCATTCTCCAGTAAAAATCAAAAAAATCGATCCATTTATAATCTTCGGACAGTTAATTAATGGATCGTCCATTTTAAAATTATAACAAAAGGCGTAGGTCATTCAGAGAAGAAGATTCTAAGATGCAAATGCATATAGTATACCATTTATTGACTTTATTTTCCCTATGCGGGAGAAATAACATTAATGAACCAGCAGATATTGGAAAAACAACAATTATTGTTAACCAAGGAAAATCATTCATGGTAAAGACAAGATACACCAGGTCCAAAGAACGCGTACTCAAAAAAAATATATAAATAAAAAATTTTTAACTTTTTTGAGTACGAGTACTTGTCAATAAAAAAAATAAAATGTATTCCAAATTTATTCAAATGAGGTTTTCGGTAACGTATCAATAAGCTAGACCCATACTTCGAGTTGTTGCTAGCATA
+
HLJGLGKLIJH>>==>HEFGNLHKLSSOSPSOKHGGJFLQNIHKHGSH><<;778868889ABCMGLIGHL?>>>?IOLLILGBHBC=PSSSPNJKIIFJFGLJHGIFGHFEABCISSHHDABCPKHFECSSSLIJIKSNFFDBBISSSOHMOIIFD;;;++,,((0DKSIJKHHJIMIIGGGDEH9CFCDHHHHJKIIKSSLJNJLSMKILIHJJGFFGEGGDG?<:<FFHLMNNSHRJIHFIGISSJHLHOMIMSSPJEFC9HKJIQILHLLKKGKIOLINJJISSNMSSMINMKKJKLSQIPJSKKJSJHH88:;FKJFFJFFPIJLHJHNIQJHIGFJJKLSMGLKLINLFIHMKIIGGDDDEGSSKKOKSKSSGJMJIJHJHMNSPJSLONSIHMJJKGJFSSSSSKJGGGSSMIHKHHHJKJMHCAHAAEEFGLHKHHJILLOJHJQLKJKICSPKHJFGH=<<<DMNMSLILNJFGGGCONHFFGGSHHKJJHGGLSJJA?7766:99:DEIHGKHFEGBIKSSMFGKLPHHHFJKSSJJMHIIOJMHEDD>>=::////0<==EFLIJPHPOKJHDABBFEHKMLIJBGCKSSK554211111;<@FGE6587454888...*))()@9:::<GSOGHJKIHIJIGIGFFEEEFFFEGGKJFFDEDGHHCDCCCDFDEEFMHIGGHGHNSKSJ@>>=>@@A@BD>>>>AHLSSSNSRHLSIHIGIMGI@<??>BDEHHOLOSKKSSSNMJLKMKHINMSB@@11100++=9-0////11139DDDEEPSMKSSSSSPSSONSSOSSLJSNKMONNSOQSSSKSSMMNQLSJJJSSSSMJSSIIOJSSOSSSSKJSJSSSRSSLJIQMKSRSOJJSJSSSPPSOSMSPSOSKNMOSORSQOOLRPOSMLJJMJMFJJRSLMSLNKSNLGFILGHEGHLMMPJIIKIPSLMKORMNKSLKSSMINSSOSSQSSLMMSKNSLQLSSNNEEFIFLJSSQQMLKRKMJQMIIMMPMMIJSKNSSMSNSSKOSSSIGLNISJOKPSKONSIGN@=<?67666==HEFHILFICCACFGFKSLMSSISJSGFIHLMIDBJF;;;;<IKJLLMONSRMQSSSSSNSSMMLNNSSSIHQLKMRJJSMPSNOOIS?@EHHPRQSSKQSSPKLOMSKKSNLLLLNNSQJLNMLKRMJMMNMPRQLNKILSQSSJSLKKOSQOPLNJIIJQSSNJOHHMSOPSNIKNQSSRSSJJJB@BLNNSSRJMLNQLOOOSOSSMSSNKLNOHL975557FFHHSJIKMJSNRLLGLHMKC>;712ABHIIQJKQKMSMSQMLSSSKMLIJSQIDCCCGEGFNDCCBBCIGHGGEABECEEA@@64420.//)'''(8888:;;???@?@A5100/00/.2;ABBCCCDDCCA@=;64//0//011111-(''''''5;@ABCDDDCBAAABAA??@BBDA@@><=;5677670---788:>?@BBBCDDFFGFFDBA?92.@CQJBB??CDBBB=<<9::;:::966,((&&&%&&&'*0211667809=?DFFBBA@@BAADB?@?>>>::;;>??>>?@?DDB@?<:89;;<<=;:::9<=;<;;;<;:99/+,,++***(())&%$$$%&()'&')./?><<<>>=>?=;''&&&&%%%''(567;;<<::>7778BB@?==<;;=<;:9:========>>>AA@>?@>==::::;BCDBDEEF?><=>ADAEDC:9:98;;;=<-,,,+*)((-0-22(((()*+,*9;;<=@D@@@@@BEEIGHNIGHGIFGHKIGOLKHSJGJIGDFGDEDGGDEMHGEB66110210/0102224BBBCBCDDEEDEFGFECCCFECCCC3222126579=@?>:764223-,+(''&&&'),-2222655568889:9<;720--***+>66665<<;8:8898954555DCECDEEIIFFHIDAEDDCABDFFD:;;5332234:<<89:::==981-63,((((,3:=9762=>>@ECB@@?>??:88333423?ABDDCDCEECEEEGBDB77667ABCCDB@;=666557779EFFJE32223=;8555666664221//0--,,,-.013799::<=>>=<>@8430,,++*((''('&%%%&*+26;AA?@>>>?;;:;.....859;:DDFB@BABFIKKA7677:99986667?@ABD=DDBEGGIHILFHGFBB9999>?@BAABBDEBA?<BB73@A@AA@?:8768:<=?=,+)('%%%%%%%&&$$%&&')*,,,,/-,+***-./5/////??DCCEDGHKE@AAJIDHCCD>:9:9/256-45..,++-235566778=?@CD????@GDDCA@A==<<<=IHOSICDCBABEHFKFGIC?9911111;>==76666:;<@ABDEGJE67767779<EDDHHFH@???CBC?????@A?98759CECBBCCCCDFGFFCHJFD@ACDCABABFISKGEBAAA;98:BCDEGGFGDB=?522<???>>AECDGDGFFE@?>8?B??>80//.2599:;AFG9999:B<;;;;???=====EDDEFEDB?>=<;<<<<<;?=;::<=>?><
@111_45CNXP_3
ATGCTAGCTTTTTGGCCTAATTCTTCTTCTTCTTCCACGGGACTCTCTCTGAATCGGTGATTTTCGATCTTCCTAGGGTTTCGATCTGAAACCTTGCGATCTACTTGAAAGAGAGATTCAGAAATTTCCAAGTAATAATAATGTTTGCGCCTGCGACTCAACCGCAACAGCAACATGAGCAGAAGAAGCAATCAGAGACTGTTTCATCTGCTGAAGAAGATGCTTTGAAGTGGAAC
+
JLKMFMIJHGHJLFFFDFLIMSOSSKSSKSSJIPNKNHLP<9987999::9>>>?HJN?=>>>OLMIIHJSOKLHFFEEG@=<<=00000IPSJQIJMLQFJJIKIGISHJKKI898868888>>GLIHFHIKNOMJSSOOHLNNMLMLHIMNKIIGFHIMMIGFIFOPSKOQSLKJNKSSKNSNPNSNJJLIINIJJISHLMNMMNOOMLSLLSQMSMLJSJOELBLJMHKKKSH
@112_45CNXP_3
AATCGCAATAATCGGGTTCATCTTTGCAAACTGACATATCTAGGATGGAGAGCCTTGCAGCCACCACAGCCAGGTGAGAAGAAATCAACAACAACAAGCTTATCACCAGCGTTAGTAAGAGAATCAACGAGCTCTTGAGCTGAAGAGATCTCTCTCATGTTATCTTTCAGACCTTTCTCCCACCACTTCTGAGCTGTCCCAATCCTCAAAGTTGTCTGAGCTGTGATAGCTGATGATCTTCTGAAGCTCTCGTCTTGAGAATCTCCGAAAACGATCTGTTTTCCGTAAAATACACTTCTAAGAGGCTTCTGACTCTTAAGCTTCAGACAAGAGAAACTCTTTTTCAAACCAAACCCACCAAAACTCACCGGAGAGAAAGAGAAATCATCAACACGGTGATGATTACCACAAGCTCCTAAGAACAAACTCGTTTTGCTAATCACTTCCGTCATATTATTCTCTAATCAAAAATT
+
EGNIHHJGJKSNLKLIKLKKGIE-((()DCBA=1000---01>?DEHISOQJNJJIHJKLIJIJKDDEDELMJNJGCECENHQIGJMHILKKJMPOKKJJSKOMSJRLJIKOJ?>>;;34477DDGMGIIMHHKSKFFLKRJHJKSMJJPQOLIKHGMJHGIPIMSJNOSPKKQSKDHNH>88IHIJIIIGFFPLOIJKD7:;;BKJMSQMKKLSJNKSOOSMPSMISPLNNLMRJSKSNSONLMJIJJSI@@>>=??BKNKRMMIFHHHQJIKQILKLLSNSONMJLSLJPJOJNSSRKKJOSJIIJMNONKLQSSKMIIDF@@<<=B@DJILILSRJIINJSKIJRIHAHNMSIHKLSHLOKLKPMHIKDGENGGJESKHPHIKJKLIIJMIHIIKLLKHIKCKGHMJJPNJLHHFJFOIIJKIHNJGGIJHJHDEFEGGFFGEDCBDEEFHFFDEEFIHIGG<631)'&$
@113_45CNXP_3
CGTACGTATTTTTGGCCTAATTCTTCTTCTTCGTTGGGATTGGGACTAATTAAAATGGTTGGAACAATAAACATCCATCTCGTTCGTATTTTGGATACCCGTATAACCATTGAAGACTGTTGAAGTGACTAATTCCTGGAAACTTAGGGGCGTTGAGAACAAAGAAATTTTTAGAGTTTCCTTTTTTATTTTTATCTAGCATGAACCCGATTATTGCGATTACGTACGTATTTTTGGCCTAATTCTTCTTCTGATGATCGATTTAACCTCTGATCAAAAAGATATACCTTGGTTATATTTCATCTCTTCAACAAGTTTCGTAATCGACATAACGAGCATGTCTCCGATGGAGAGAACACTAGTGATTCATTTTCAGGAAATTTCCAAACGAACAATTTCAACGAAATCTTTCAATTTCTTATTTTACTATGTTCAACTCTCTGTATTCCTCTATCCGTAGAGTACATTGAATGTACAGAAATGGCTATAACAGAGTTTCTGTTATTCATATTAACAGCTACTCTAGGAGGAATGTTTTTATGTGGTGCTAACGATTTAATAACTATCTTTGTAGCTCTAGAATGTTTCAGTTTATGCTCCTACCTATTATCTGGATATACCAAGAAAGATATACGATCTAATGAGGCTACTATGAAATATTTACTCATGGGTGGGGCAAGCTCTTCTATTCTGGTTTATGGTTTCTCTTGGCTATATGGTTCATCCGGGGGAGAGATTGAGCTTCAAGAAATAGTGAATGGTCTTATCAATACACAAATGTATAACTCCCAGGAATTTCAATTGCGCTTATATTCATCACTGTAGGAATTGGGTTCAAGCTTTCCCTAGCCCCTTTTCATCAATGGACTCCTGACGTATACGAAGGGAGTACAGTCAGTTTGAGAAATTCCTACCTCTCTATCTATCTCTGAGATGTTTGGATTTTTCAAAACTCTATGGACATGCAGAAGAGAAATGCTATCCCCACGCAGACCAAGACAGAACTTTGACTTGTTCAAATAACAATTAAGGTGAAGCAGGGTCAGGAACAACGAATCTCTTTATGATAAACGGATCCATTTTGCAAGTTTGTTATTACGGGTAGTTCCTGCAAAGGATCGGACTAATGACGTATACAAAGACTTGAATTCTCGATGTAGATGCTACATAGTTGGTTCTCATCCTTTAGAGACTACGAGTGTAATAGGAGCATCCGTCGACAAAAGGATCACCCTAAGATGATAATCTCATGGCTATTGAGAACGAATCAAATCAGATGGTTCCATTTCTCAATCTTTCGGACGTGCTCCTACGGAACCAAGGTCGAAAAGATTGAGAAAAATCATGATTCACAACCACTGATGAAGGATTCCTCGAAAAGTTAAGGATTAGTAATCCGTTTTAGAAATAGAAAGGATTCGATCTTATACATACCGCGAGGAAAGTAATCAAAAAAGAAAGAAGATGAGTTCTTCTTTTTACTTTTATCACTTAGGAGCCGTGCGAGATGAAAGTCTCATGCACGGTTTTGAATGAGAGAAAGAAGTGAGGAATCCTCTTTTCGACTCTGACTCTCCCACTCCAGTCGTTGCTTTTCTTTCTGTTACTTCGAAAGTAGCTGCTTTAGCTTCAGCCACTCGAATTTTCGATATTCCTTTTTATTTCTTATCAAATGAATGGCATCTTCTTCTGGAAATCCTAGCTATTCTTAGCATGATATTCGGGAATCTCATTGCTATTACTCAAACAAGCATGAAACGTATGCTTGCATATTCGTCCATAGGTCAAATCGGATATGTAATTATTGGAATAATTGTTGGAGACTCAAATGGTGGATATGCGAGCATGATAACTTATATGCTGTTCTATATCGCCATGAATCTAGGAACTTTTGCTTGCATTATATTATTTGGTCTACGTACCGGAACTGATAACATTCGAGATTATGCAGGATTATACACAAAAGATCCTTTTTTGGCTCTCTCTTTAGCTCTATGTCTCTTATCCCTAGGAGGTCTTCCTCCACTAGCAGGTTTTTTTTGGAAAACTCCATTTATTCTGGTGTGGATGGCAGGCAGGCCTATATTTCTTGGTTTCAATAGGACTCCTTACGAGCGTTCTTTCTATCTACTATTATCTAAAAATAATCAAGTTATTAATGACTGGACGAAACCAAGAAATAACCCCTCACATGCGAAATTATAGAATATCCCCTTTAAGATCAAACAATTCCATCGAATT
+
SLOOHQSSGNHIPJIMLSLSISLOONSSSSSLPLQLNNOISJSSKMKMOMPJKQNSRMSJIMNJJKGGFKKLIHDDDEOPMLOLJOSGKD?JIKKMJLSJOHIJPKJSOMKSKJKKSJKPPMSHSSSPLSJJSQKNOKSNKNPPSDGCHKKIIMBBBCEMGHRMMSKSMKFEG>>>BA5)*79@IFHFIKHSNJKKIJKHLIMILMSKMJOMSKLIJMMSSNLHKOKHHNILISSNMNNJINLNOSSOJMKGLJPSQRLIPMKPLLKMSQOJJOLHLKSKJOHMJNMPSNSISLQSPJSPPPKOSOSSHLGI??>;;.(()')-'&&&&((--('&&%%%%$%$$$%&'''&'&&&&$&&%%(((*+)(('(*)*+++>FIKQJJIJJJGKKHIKKSSNSSQQGSOKFFEB22333SSSSJJLSMMPPMPGFFACSLJMROSKHMSMOISOPKSQJJKSNMPSQQLJKHIKSHIGFIJMLPSLMHCIJSMSNMJJILLQMNMSLSSSQS:9999:JSKKLKHKSGISSPPKMJIHRJSSOSMSOSOLJLJFJHEFEOPSJIIJGJHMKMMJLMRQQLJLJJIKNKQSSISFISLG77777DCDFFFGIIIFCA@@LMMRNKSKIMOSOLJNIPHCDEDHIHLOKHFEDDHFFHGFJLHJSNKJLJHKIHMJNKMHFGJFJIJILKIKIIF@@PIHLKKHKHJLSMSNKJHGKSJLNJSLQJJEDDEA@><>><>@AACBB@@??=<?AFEKEEGLCBBCDSLIHIJSIHIHGIHFGIIFJIGNGHJI;@9,AHKIRMRSSLNSKLJNCBBCBHOJHIKKPNIMIHGIHIOLPJSSKNKJHJFC<BC;GRIKSED>C4-ELHHGGGIHJOIJIHKHGLHHKH?5544,(((&&%'(%&&&'/2365898:788<BBDDFFHFIFHFIEEHGFHMKMIISB@@LSSJLNIIGFIIOJPOKLKJMHKISSIEEFDSKSSQQIIGFBDAIJNRLMJMKKHILSLSJSKSPMSSKRKPPSOMKOIRLMQIFGHLGJKNJIMKRKPQKJFEFKJSJ<55+)))*::::>56AAB7;<19HGIFIFJNJIFFFEELMPPONLIOJKHQLIHIMIJOSMPKSKKNPSGHDIHIKHMFIJED@@;8)&&&6<>?BEHJIKPHFIGGSKJIHILJLPJRJIHJOSMSLJNHJOJJF2./::EEEEFEEFFHGKJHHOJJHFCBDE((((((((?<7IMIIHIJMILKHLKIJGOMMJKNMINJJHIKKIJSKQHFEFDCDIFJHJSHKKHGJLL@FGGEECEFDFJKJLJLLJHHKHHHMOMIOIHQHJHIIHFJFEFGIQNMKLHISJI@@@?AB0///0888DDFFGHJISJJGLLKLJOLNJHFNLSSSQKKFFGFGJIFHHEHJGFGGJLHIHNHA>>>?@>:33333<;;<::..----,+++-/.FGJGDCCCEFIGKSPLJLGFNKKHA8889FDCD;91++*+;DDFIIHIHHGFBBBBBDDCCCCDFFGKGJGIJILNNSKLSMHIJISLMNIPOA@@?CGHRQMNMK7667SKNOLKOSKJKHLSMLSSSKSISJQJGBFOKKNRSIIQIKSIPLJKHSNSSNSKINKMIKRLKKPOOHMMSRSSKNSJKEFLOSOIKLQJLKJSSMSIKKLPIPLMSSSMRSONSSORSJLMNHSIGMLSOPJOONMKOSQSSRLSNLJCEDFMIILNJ==GENGLKJNFCBBDGSPSKKSIJJSIMMSMQSJIIIJLKSOPMKKSKQSSJSIOLSIMEJ:::20112DDEHKHGLSJLJRMKNSIMRMSSMNLSLHKRKMMSLSNNNSKLNSIKNSMONSOKMMMNJKMKIKLISMMPLSKMSLPJHNKJOSORIKKKSPLHIHGEKNSPHKIHIIA@@@KJGEGFESPLROMLJHJMLONJSJOSOKGHGGLKLJSMOOMNSMSKMSQJKSRIMSRIIKSSRSSMKNKHHPSQLMNLKJSSOSLGRSFGECCE4++,,SKMPSMNOSMSSSLLSQF--.KHIMINKLMNRKSOSLMLKSLLFCESSSLNILPOQSOSSLSMQOSOOSMNNOKSSKPNSLLHSHJQQJJSMMNSOSRSNLISSSOLJSNJISOMSSKPQPHKMKQSPIHLSKSMSROLJIPQKSSHNJLJKQJSSSOJMHNKMLKLKOGSGIFFKH>===;DHGIGEFGEMHHHEIEEDGHHHJIKPLLLSLRINKNSHHGBEHJADIIIFFGJJHIHFHIGGFEDGGI
@114_45CNXP_3
GGCAATGCAGGGAAGCCATCGATAAAATAGTGAACATTGTAAATATTTTGGAATGGAGATAGCCATTCCACCCATTTCATCAAGATAAACAAGCCTAATTCTATCATAACTCGTTCCTGCCAAGAAAAATTGCAGCGCCAATAAATCCATGAGAAATTATTTGTAAAATAGCTCCATTAAGTCCAGGATCCGTTATAGAACTAATACCTATAATTATAAAACCCATATGAGATACAAGAAGAATAGGCTATTCTCTTTTTTAAATTACGTTGACCGAGAGATGTTAAAGCTGCATAAATTATTTGGATTGTACCGACTACCAACAACCAAGGAGAAAACATAGAATGAGCGTGGGGTAATAATTCCATATTGATTCGAACCAACCCATAGGCTCCCATTTTTAATAAGATTCCAGCGAGAAGCATACAGGTACTGTAATGTGCCTCACCGTGGGTGTCAGGTAACCAAGTATGTAAAGGTATAATCGGTAATTTGACGGCAAAAGCAATAAGAAATCCAATATAAAATAGTATTTCAAGTGTAACAGGATAGGATTTATTAGCTAAGAGTTCTAAATTTAATGTTGGTTCGTTCGAACCATATAAACTTATACCTAAAACTCCTATTAATAAAAAAATAGAACTTCCTGCCGTGTACAAAATAAATTTTGTAGCCGAATACAGACGTTTCTTTCCACCCCACATGGATAAAAGTAGATAAACGGGAATTAATTCTAATTCCCACATGATGAAAAAAAGTAGAAGATCCCGAGAAGAAATGATCCTATTTGACCGCTGTACATTGCTAACGTCGGAAATGAAAAAATCGGGAATCCCGAGTAACTGGAAAAGCCGCTAAAGTGGCTAAAGTAGGTAGATAAATCCCGTCAGTAAAATAGTTCCTATAGAAAGTCCATCTATTCCCATTCTCCAGTAAAAATCAAAAAAATCGATCCATTTATAATCTTCGGACAGTTGAATTAATGGATCATCCAGTTTAAAATTATAACAAAAAGCGTAGGTCGTTAGAAGAAGTTCTAAGATGCAAATGCATATAGTATACCATTTATTGACTTTATTTCCCCTATGCGGGAGAAATAACATTAATGAACCAGCAGATATTGGAAAAACAACAATTATTGTTAACCAAGGAAAATCATTCGTGGTAAAGACAAGATACACCAGGTCCAAAGAACGCGTACTCAAAAAAAATATATAAATAAAAAATTTTTAACTTTTTTAAATTTCA
+
DDJ;885/-.*,68;:::<=;:::;GE<.....CNOJSPHKSKKGS?<>>@INMOSSPMSSSSLSKSOJSNQSHHLHFGGKISNKRKSMQIPJMLNKPSNKSLIKLSNSSSOSIHCEEFKOI?A:,+88)))))?>=>>?CCBNMOSSSLKJKQMKLMSJOJLSJRJOSKPLSC://;DC??>EFEFFQSLISOPH======>GHGKOSSSQPIJII>ABBCDEBCDF1****+7:1--/@@GDDGSSSJLGAA>240-,<<AEISSKSIKSLSLLSRMMISOSJSMSOPSSKLSJNJLMFBBA@@NJMSJOSSSSSSRSJIMNSNSRSSNSSSKKMOJJJKSNMSSRSSSJJSKSJJMSMPSSBBABBGKHGGLMSIMNKSIIHSKMQRSHO9@?1677778BCJOISPMFGCCJHECBD;<=<555668ILKJMINHHIKMIDEHEFMJISKLMSRKSSLLPIQMMSLNMSMSSSKOGIGHQHPKNLIPSSPSLE6666BGGHG,+++++++BADSIKHMPGIQNSKJSM@@@@@JKSOJHSPIMMNMQSLSKPSSSLPOOMJSSNSSMOKPKSLSSOLSMMI:999855556777HLEFGBBE====>OILILIKSKORSJRKSNSIKDJMSSPLOJSSSSKOJSNSIIIIPJNGIJNLJNMLLSSOREGIKPKNSJK?86666778==40299SRIJMIHILLKOMKOLSSMSOIMLMFFDBDIGGFFC<;9878;>><=777776029=FJI?>77771100/-*)**1,+21(<==>>FEHHOJHGIGFGFC?@@FHGKH999'''''''<>=>>>666622344JSOSKIEEGGIGEJHLSSPOSKRLJILIHG>???<<<88(((((544449:78889@=<<?IJBGGAAA@CCEIGIRSMISJSISMOPNJGHKGSSNSSLLMFEIIQRPGDGGKSSSSJHHSLHKKSMHRLSKFIHFFKKMJFKJJNIPLLMIEHBD=.,*))*))))+,9AH@@ILHLGIKLSSHHG100.,,,(''(((954;99:<>OIMNMKLKIONLOQLJRONSMHIMJQOSSMSKLSHGFIGGIMG;HJGECCBAAB?>>52336:45?BDJHLIJOIHGSMMSGFFELMKMJPGEGGNIKMLISMOIMJIISPNJKSSQSOSJLSLQPNORSNNIJIKFIHSJOKRSHJFBGEGIHFGECCEEIAAA?SKLFGHGIEFLLKEDJIKKLDMGKOLDDFESMS2.)''(%%
@115_45CNXP_3
AATCGCAATAATCAGGTTGAATTGATATTCCTAGTATAGTAGATGCTATCACACATACAATCATACTCAATTCGATGGAATTGTTTGATCTTAAAGGGGATATTCTATAATTTCGCATGTGAGGGGTTATTTCTTGGTTTCGTCCAGTCATTAATAACTTGATTATTTTTAGATAATAGTAGATAGAAAGAACGCTCGTAAGGAGTCCTATTGAAACCAAGAAATATAGGCTGGTCCCATCCACACCAGAATAAATAGAGTTTTCCAAAAAAACCTGCTAGTGGGACAACCTTATAAGGGATAAGAGACATAGAGCTAAAGAAGAGAGCCAAAAAAGGATCTTTTGTGTATAATCCTCATAATCTCAATAAGTTCAAATCATGTAACCAAATAATATAATGCAAGCAAAAGTTCCTAGATTTCATGGCGATATAGAACAGCATATAAGTTATCATGCTCGCATATCCACCATTTGAGTCTCCAACAATTATTCCAATAATTACATATCCGATTTGACCTATGGACGAATATGCAAGCATACGTTTCATGCTTGTTACAGTAATCACAATGAGACTCCCGAATATCATGCTAAGAATAGCTAGGATTTCCAGAAGAAGATGCCATTCATTTGATAAGAAATAAAAAGGAATATCGAAAATTCGAGTGGCTAAAGCTAAAGCAGCTACTTTCGAAGTAACAGAAAGAAAAGCAACGACTGGAGTGGGAGATCCTTCGTATACGTCAGGAGTCCATTGATGAAAAGGGGCTAGGGAAAGCTTGAACCCAATTCCTACAGTAATGAATATAAGCGCAATTGAAATTCCTGGGGAGTTATACATTTGTGTATTGATAAGACCATTCACTATTTCTTGAAGCTCAATCTCTCCCCCGGATGAACCAGATTATCACCAAGAGAAACCATAAACCAGAATAGAAGAGCTTGCCCCACCCATGAGTAAATATTTCATAGTAGCCTCATTAGATCGTATATCTTTCTTGGTATATCCAGATAATAGGTAGGAGCATAAACTGAAACATTCTAGAGCTACAAAGATAGTTATTAAATCGTTAGCACCACATAAAAACATTCCTCCTAGAGTAGCTGTTAATATGAATAACAGAAACTCTGTTATAGCCATTTCTGTACATTCAATGTACTCTACGGATAGAGGAATACAGAGAGTTGAACATAGTAAAATAAGAAATTGAAAGATTTCGTTGAAATTGTTCGTTTGGAAATTTCCTGAAAAGCTAATCATAGGTTCTTCTCTCCATCGGAACAATAGGGCCGTTATGCTCATTACGAAACTTGTTGAAGAGATGAAATATAACCAAGGTATATCTTTTTGATCAGAGGTTAAATCGATCATCGAAGAAGAATTAGGCCAAAAAGCTA
+
FFFA21,,-+++)''''&***),-/0?@BAADGCBAHEGIGHHHIFGOKKNHLHIMISSNKMJSKJMHLKSJ@@@@@HEHEDACCGCHMJPGBCCIKMKJJGKQOGJMJIHIIKKHHHLKLQRKJNMLKSSNKSLEFGJFFAAAELHKIJIQMOIKISLOIGNIMKSSSSLHKISIS?;;;;;87333;:?CCBBC>0000GCCC???@?AB@@GHKKSHLMJIMPP?<5.-''&%&&&);<;@EDDEDHHEGILOSLLHHIMIPICCHFEIHK@:433**))('%$$%%%&&$$%%%((.59422266551/..//+'%%')'((''&''(+-:::989///31/57843343/+)&%%$&&&'&%%%$%%$$$$$$$$%$$$$$$$%-3<GGIGJEDDCHHHJHHSOJISRHGF@7685/**9>BFFCDDGEOLKMOSKKJJOQSLSOSSMSLRONJGGGFKLKRMQLMOIMOLHFFKJKMMRNILNHFGDGJSKNLSLMJKKLJNIKKKHNMSLHKHHHLKKDEEIISSNKGOSPJJHECC@:99932223@--....67'&&&')<99:33344<=CCCLSJIHFIHKIGIFEGIF>>>?FJKCGHHIIJIKKJGJHJSOIKOSLJNJHGEGHNJJHLJSNSLOIKJI<;<<;JISLKGGFGKIGNSNLHKJILHPIHGHEFEEEDFGNJSKGIGKIISJOQSJLLLLKIMLMIJMKHLMLNOGPKJILJJIJMJIIIFLINSKHJNKNPJPOJMHFLLNLLNMEHLHGIIIFJ<;:;>HSSJGFFEGFLOKOJOKHSJOOSLSLFFFGGKLLGOSKJSLPIJHKIGIIJIJOOLLQMJNLMLKNJIHRLMIIKOILIIHIJOMKSJGMOJMJJLOONLLGD@:86....-++***(((((**,,/00BFEDGSHLJGIJJHGMJFHFIISMINJRINHIKKKKJHSIRHLIIIMSSSNSMIHPGIHGFGHF===HJJIGHGGIFHJHSKGCHHEDHFSLSNRHHLHGHDA??=@FGFFDCE?@@@F@CEEFMLJA>A@KKHJJRGFIGHGIJINJMJMMHIIGJEFFFGIGIHIHABDA>;::99979;>GGIGEEFGGGLKNQLOJHHRIKJSOJOPRIIMJGNSIIKJHGHIKJJMIOIJIGKHLIHIJIIFAABBEGFFHGGIGGNKMQNSGIJG2,*+@MGMJDFEGIKIJJHONMKQBFJGHGIHHGADEDFSMRLHSIGEEGGHKIMQSLLNMIGGGNKSMNGIEHIOOIKIMHNKFHDA;A67HJHGGGHGJIHIHHGEDEFHIIJAAAA@EDCDDGLJKMKMKSKIKIGKLHINSSJMJKQHJEEDCCDEED@HRJGHFKHGEEDEEFDFCBABBBD;'''')**//+,----.=>=?IIGDC
@116_45CNXP_3
ATGCTAGCTTTTTGGCCTAATTCTTCTTCTGATGATCGATTCAACCTCTGATCAAAAAGATATACCTTGGTTATATTTCATCTCTTCAACAAGTTTCGTAATGAGCATAACGGCCCTATTGTTCCGATGGAGAGAAGAACCTATGATTAGCTTTTCAGGAAATTTCCAAACGAACAATTTCAACGAAATCTTTCAATTTCTTATTTTACTATGTTCAACTCTCTGTATTCCTCTATCCGTAGAGTACATTGAATGTACAGAAATGGCTATAACAGAGTTTCTGTTATTCATATTAACAGCTACTCTAGGAGGAATACAGAGAGTTGAACATAGTAAAATAAGAAATTGAAAGATTTCGTTGAAATTGTTCGTTTGGAAATTTCCTGAAAAGCTAATCATAGGTTCTTCTCTCCATCGGAACAATCGGGCCGTTATGCTCATTACGAAACTTGTTGAAGAGATGAAATATAACCAAGGTATATCTTTTTGATGAGAGGTTGAATCGATCATCAGAAGAAGAATTAGGCCAAAATA
+
IKNINOLKLBIPJHMIKHIORSLHSLMG>=<??222-)))))&&&%&&&&67=9:::HHJJIIGJJSLKMJLOHKHMSMJLLMLLLKPKJGHHKHKIIIKLJHIJHIIKKLLSSNSH@@?320,,)***+//25678<BBADHHFFEHGJHCDCB@ACGFJEHIMJJLNKLJLOJIIKMLSLHGHGJRJNJEKJJLSPSOSSOQKLPMSPSKHKKGKORISNIKMNKQNKPQSSSJSIQSISSSOLSJKPISQSRIMHCDDEMLLSJOKLKMONHFGHIJKPHJJIIMGGHEEFFDHKJMJHINOP;999:;::=:96567?=>856DFIIKFGFHHKF;:;;<??CB@BB@?:=>;:::8:ED?@>==,+++,7>CDCBCC?;;:77;>>>>>>=>;;;@?B=422-.//-.,--56789422-(('$%&%%&'*68:;>BC@?>??BEE;9844546BBAAB@@?@B@@BB33333>>@@==<;A@>-,&&&&)0356677787779;;<<55635?>?@><81,*()(((&
@117_45CNXP_3
AATCGCAATAATCGGGTTCATTGATATTCCTAGTATAGTAGATGCTATCACACATACAATCATACTCAATTCGATGGAATTGTTTGATCTAAAGGGGATATTCTATAATTTCGCATGTGAGGGGTTATTTCTTGGTTTCGTCCAGTCATTAATAACTTGATTATTTTTAGATAATAGTAGATAGAAAGAACGCTCGTAAGGAGTCCTATTGAAACCAAGAAATATAGGCCTGCCTGCCATCCACACCAGAATAAATAGAGTTTTCCAAAAAAACCTGCTAGTGGAGGAAGACCTCCTCCGGATGAGACATAGAGCTAAAGAAAAGCTTCAAAAATACGTACGA
+
GGKISKILJJLSIHFGGGIKIIKLSKFGGGK<<<<<IQKJHIGGFFGFGLJLLHHGGGHM@?@@??J>====FFE>>>=>IDECDCGG99,,,:?B>A=<>H?@AAAJADJA>6;;<?>?@?JGFNKHSLGME+***+6;;99./689:EEDNHHSEIGHMRSKHHRIMSPNMNOHJFIHSEA=@?@@JMIJJLLGJDJIGHG8888LFFFGHMJJHJFJKKJSSF999:?NJGIGSJJOLOMS55556DGFHFJGC:11118=<@339<<>8/)'&&&'&(,,--,,,.00/0---*+)(&(('''*---11136-**)*)*14:9733347=>64//-+''
@118_45CNXP_3
GGCAATGCAAGGGAAGCCATCGATAAAATAGTGAACATTGTAAATATTTTTGGAATGGAGATAGCCATTCCACCCATTTCATCAAGATAAACAAGCCTAATTCTATCATAACTCGTTCCTGCCAAGAAAAAAAGTGCAGCGCCAATAAATCCATGAGAAATTATTTGTAAAATAGCTCCATTAAGTCCAGGATCCGTTATAGAACTAATACCTATAATTATAAAACCCATATGAGATACAGAAGAATAGGCTATTCTCTTTTTTAAATTACGTTGACCGAGAGATGTTAAAGCTGCATAAATTATTTGGATTGTACCGACTACCAACAACCAAGGAGAAAACATAGAATGAGCGTGGGGTAATAATTCCATATTGATTCGAACCAACCCATAGGCTCCCATTTTTAATAAGATTCCAGCGAGAAGCATACAGGTACTGTAATGTGCCTCACCGTGGGTGTCAGGTAACCAAGTATGTAAAGGTATAATCGGTAATTTGACGGCAAAAGCAATAAGAAATCCAATATAAAATAGTATTTCAAGTGTAACAGGATAGGATTTATTAGCTAAGAGTTCTAAATTTAATGTTGGTTCGTTCGAACCATATAAACTTATACCTAAAACTCCTATTAATAAAAAAATAGAACTTCCTGCCGTGTACAAAATAAATTTTGTAGCCGAATACAGACGTTTCTTTCCACCCCACATGGATAAAAGTAGATAAACGGGAATTAATTCTAATTCCCACATGATGAAAAAAAGTAGAAGATCCCCGAGAAGAAAATAATCCTATTTGACCGCTGTACATTGCTAACATCAGGAAATGAAAAAATCGGGAATCCCGAGTAACTGGAAAAGCCGCTAAAGTGGCTAAAGTAGTAATAAATCCCGTCAGTAAAATAGTTCCTATAGAAAGTCCATCTATTCCCATTCTCCAGTAAAAATCAAAAAAATCGATCCATTTATAATCTTCGGACAGTTGAATTAATGGATCGTCCATTTTAAAATTATAACAAAAAGCGTAGGTCGTTAGAAGAAGTTCTAAGATGCAAATGCATATAGTATACCATTTATTGACTTTATTTCCCCTATGCGGGAGAAATAACATTAATGAACCAGCAGATATTGGAAAAACAACAATTATTGTTAACCAAGGAAAATCATTCGTGGTAAAGACAAGATACACCAGGTCCAAAGAACGCGTACTCAAAAAAAATATATAAATAAAAAATTTTTAACTTTTTTGAGTACGAGTACTTGTCAATAAAAAAAATAAAATGTATTCCAAATTTATTCAAATGAGGTTTTCGGTAACGTATCAATAAGCTAGACCCATACTTCGAGTTGTTGCTAGCATA
+
QOOSNJSSNNOOKSLJQLSSMSSKKLSSSSSOKOSSPSSSSMSOMPIIKSSMMLLLLSSSSLSSSISLSPSQKNQIHOOKIJBGGGFLIMNSKSSSPJNKNKNONSMKOSLMNKCJGHJHGSIKKIJIFRSSNKSOJSSSOLSNSSKSQOPNMKQRPSRSKNOSSMNSPSSOSRSMSMQJKSNSKSJSSJLSSRSRPQNJJJIMLKKMPNRKSSSRNSIOSSMSSNOSPSQSKNSPQRSSSSONJOLSSSHSMLONLOS@==<SPIPONNNPSKPLLOOSPSKNRRNNJOSOSSSMSNMRSNPQNLKMJMLRPSSNSRSSMISMMPLFFGGHKKNQOMSSSSPPKORJIGJKIIJRSB???JNKOKKHNDGC@@><<3100004>DEFMJNMSRNRILLFHFNSKQSONSMQSSKSKSMMNOKNOSPSNSSSOMSSQROLSSSJSNMLSQJMONMORSOJGEFHJNMJMSJNKNMSLSSSNNSOHHMHLSSSSKSROKSOMOIKLRSSSJKSJKSMLQIPSSLSMSOOSQOMHSJKIPKMLPMNHRSSIKIJMMLQLHMSSSRKKHOMSNQOMPKLLKPLSNHLNOSSOMKLGDEFHJJMIKMKJLPISMKKHHNSJSPJIOSJSJHOOQNNSJHKNSSOSFLQLRJLMKRLOOIHIKIMLHSNOQNNISJSSPKNOLMLOSISPKIMJNLLSRNSFHKIJSMOSSSPKNSRSSRNJIJNSILJNQOQSSSSSSJNIKJRSLNISHJNLKKLIC<=?ASSKB=>>BNLGF@63)DFELNMJOMKOOI=<<77765565457)((((:<HGNOQKLRJNKKMSMJGFFISJIKKNSNSSMNKSGSJSKLQPLLJSSOMSNLOMKMKPKKJLMMOSRSMSOJSJSPSSKHMGHSLJSIHHJJOLSJHIJLKSKLNKRLSRKJPSPPNLPKKSSKJSRSNSPNKNMJLIEMIKSSLOLNSOSSSSSKSKSQMQSOMEOSNKJKPSSSPSNO@?@@>>?>>44IOLLQLNSQKSKLSMIGPSPNMNJIJJGGIHMSSKKKMSKSPLJSLJSOIOLNIONNSPOSRHPLLJLIJSSNSNSJJLRSSKSJEHPH=KMPSNSJMPINMKEED@@?;:98<<=>BBEFSJLKSLSKHOMNSIKSNJJSJMOOLOSNSSONKKSOKSKNNLJOSIJMISKNNPNPIFIGIGIKJLHJJIHJJIGIGJIHFFHGGLNGHIMMSSSLHHOIFHQKGFFLKNREMMNKMGFHIMSSMLOSJE7766685666DEEFECDFCIIKRKHIJLIHIMGJGGGGKMRINOFFMGIJDDDDEFHRKIHGHMKGJMABBAASHKKLHFHEEFEGFKJHDDDDFILSJKHIHFGFF
@119_45CNXP_3
TACGATCGAACAACTCGAAGTATGGGTCTAGCTTATTGATACGTTACCGAAAACCTCATTTGAATAAATTTGGAATACATTTTATTTTTTTTATTGACAAGTACTCGTACTCAAAAAAGTTAAAAATTTTTTATTTATATATTTTTTTTGAGTACGCGTTGCTTGGACCTGGTGTATCTTGTCTTTACCACGAATGATTTTCCTTGGTTAACAATAATTGTTGTTTTTCCAATATCTGCTGGTTCATTAATGTTATTTCTCCCGCATAGGGGAAATAAAGTCAATAAATGGTATACTATATGCATTTGCATCTTAGAACTTCTTCTAACGACCTACGCTTTTTGTTATAATTTTAAAATGGACGATCCATTAATTCAACTGTCCGAAGATTATAAATGGATCAATTTTTTGATTTTTACTGGAGAATGGGAATAGATGGACTTTCTATAGGAACTATTTTACTGACGGGATTTATTACTACTTTAGCCACTTTAGCGGCTTTTCCAGTTACTCGGGATTCCCGATTTTTTCATTTCCTGATGTTAGCAATGTACAGCGGTCAAATAGGATTATTTTCTTCTCGGGATCATCTACTTTTTTTCATCATGTGGGAATTAGAATTAATTCCCGTTTATCTACTTTTATCCATGTGGGGTGGAAAGAAACGTCTGTATTCGGCTACAAAATTTATTTTGTACACGGCAGGAAGTTCTATTTTTTTATTAATAGGAGTTTTAGGTATAAGTTTATATGGTTCGAACGAACCAACATTAAATTTAGAACTCTTAGCTAATAAATCCTATCCTGTTACACTTGAAATACTATTTTATATTGGATTTCTTATTGCTTTTGCCGTCAAATTACCGATTATACCTTTACATACTTGGTTACCTGACACCCACGGTGAGGCACATTACAGTACCTGTATGCTTCTCGCTGGAATCTTATTAAAAATGGGAGCCTATGGGTTGGTTCGAATCAATATGGAATTATTACCCCACGCTCATTCTATGTTTTCTCCTTGGTTGTTGGTAGTCGGTACAATCCAAATAATTTATGCAGCTTTAACATCTCTCGGTCAACGTAATTTAAAAAAGAGAATAGCCTATTCTTCTGTATCTCATATGGGTTTTATAATTATAGGTATTAGTTCTATAACGGATCCTGGACTTAATGGAGCTATTTTACAAATAATTTCTCATGGATTTATT
+
OHSFGLOHJJK:::9:B@AABIIJSKSSMIOGI?==>=DSSJMSNLHIOHIIEMLSKHLOSRMLIILINJMJIKMGSKJOHJSRJSKNSSSSPHKGKSMGHKHOKIHHJIOIFQPOSSPKJFJMQSKHNFSSMIEI1<<<HIFEEIGFK<<<<=L@??>9/('''(?GPSLLLQMOKSSPQSGCDDDKJIJPKRKSLNJSSPSOSPOONOLSLLLKSLLNQSRPLLJHJKJIKMOMSOMILHPSNOPOLMSKSSFKJJ?KSSHFHSOGPLJIKJMMFSNED=>?:5453111134441111288AAB>HLJKKG.../BBDCCSMIIILMLSINNIOKMPOSSLSSMSSQSRSSIJLINLNMIGHKHSQQSIJORLMKJSPSLIKNKJMPSFE88889;;96,)))*<=<8777?IIHHMOJQKKMKILKJSMQHLKOIHFGHHGIIJHIJIIMJMNISLIKGAABCDCCCIOOHG?>EDAAIIDGJJCCACGCJLIHGGIKSJK88HJIGLIGMLJIHIQJGIKEJOSKMMGFPJQJIHRISILSHJIGKIKMIHEGGSIHGJJKLSJRSIHJJPPSSPHLJLHHKFMKLOKFBGDGSMKB888110111BCJNFBCBBCFFEHI>?K>>FGESHHEEEMJOHIGIHHKKNJJMSMIKOHHSLLSSKKSJKQOSMOSPILLMIHKIKSKSMSSJSNSPSJQE7;CFEIJKOSMSNSQSSSNSKIJMHOIKJBDJC@JHKLNLNQSSSMSMKSSSOKLPOHMKPOPIKOSNSICBBBCGLSKOOIMOMSSSJOK?;MSILFFGNRSMJOLPJJSONNSSPSSKOMSMRNLJSSJLSSSSSSSRIJFG?;JIIJSSPJKSSMSKKOLNKSSSKSLJSKNSMSMOPMMSLSSLSMQJSKNOLKSJSPMSSMLILLKPKNSIKKOJPNHOSOPSNQS<;;;22..0-....@HHSLOSNIMLSOOJQNLSHOOQPJS@=>>>FSIJSSMMHLSSSKSROKKQKRPLLJKKRSLNSJMJLSQOPPKSONMSSKSSSSKMSOISMLMSSQKLQQSRKJIQNMSKJOPSMSORMMMSMSSN???SLRSJLJIOSNSJHSSSSRQNGLOJSKSLLLOSSOLIQSNKLMMLSMLLSNLPSSMOOLLJKLHJLSNKMSORKNQJIHIIKKSNMORPSLHGGFFSNMSJMKKSJPKSSJQNLHIIGIOSPLKLKOOSQLKL
@120_45CNXP_3
TACGATCGTTTTTGGCCTAATTCTTCTTCTGATGATCGATTTAACCTCTGATCAAAAAGATATACCTTGGTTATATTTCATCTCTTCAACAAGTTTCGTAATGAGCATAACGGCCCTATTGTTCCGATGGAGAGAAGAACCTATGATTAGCTTCAGGAAATTTCCAAACGAACAATTTCAACGAAATCTTTCAATTTCTTATTTTACTATGTTCAACTCTCTGTATTCCTCTATCCGTAGAGTACATTGAATGTACAGAAATGGCTATAACAGAGTTTCTGTTATTCATATTAACAGCTACTCTAGGAGGAATGTTTTTATGTGGTGCTAACGATTTAATAACTATCTTTGTAGCTCTAGAATGTTTCAGTTTATGCTCCTACCTATTATCTGGATATACCAAGAAAGATATACGATCTAATGAGGCTACTATGAAATATTTACTCATGGGTGGGGCAAGCTCTTCTATTCTGGTTTATGGTTTCTCTTGGCTATATGGTTCATCCGGGGGAGAGATTGAGCTTCAAGAAATAGTGAATGGTCTTATCAATACACAAATGTATAACTCCCCAGGAATTTCAATTGCGCTTATATTCATCACTGTAGGAATTGGGTTTAAGCTTTCCCTAGCCCCTTTTCATCAATGGACTCCTGACGTATACGAAGGATCTCCCACTCCAGTCGTTGCTTTTCTTTCTGTTACTTCGAAAGTAGCTGCTTTAGCTTTAGTCACTCGAATTTTCGATATTCCTTTTTATTTCTTATCAAATGAATGGCATCTTCTTCTGGAAATCCTAGCTATTCTTAGCATGATATTCGGGAATCTCATTGCTATTACTCAAACAAGCATGAAACGTATGCTTGCATATTCGTCCATAGGTCAAATCGGATATGTAATTATTGGAATAATTGTTGGAGACTCAAATGGTGGATATGCGAGCATGATAACTTATATGCTGTTCTATATCGCCATGAATCTAGGAACTTTTGCTTGCATTATATTATTTGGTCTACGTACCGGAACTGATAACATTCGAGATTATGCAGGATTATACACAAAAGATCCTTTTTTGGCTCTCTCTTTAGCTCTATGTCTCTTATCCCTAGGAGGTCTTCCTCCACTAGCAGGTTTTTTTGGAAAACTCTATTTATTCTGGTGTGGATGGCAGGCAGGCCTATATTTCTTGGTTTCAATAGGACTCCTTACGAGCGTTCTTTCTATCTACTATTATCTAAAAATAATCAAGTTATTAATGACTGGACGAAACCAAGAAATAACCCCTCACATGCGAAATTATAGAATATCCCCTTTAAGATCAAACAATTCCATCGAATTGAGTATGATTGTATGTGTGATAGCATCTACTATACTAGGAATATCAATGAACCCGATTATTGCGATTA
+
NLK?@@GHJKOSSGEFGFQILJKNMPRORNMJIPKIMIHLMSMJNLSJLMOSLIMGMPOKKMOEFF@>;;<EJLSKPSLJSKSPOSLJSSOOLSSCBBBBJSLJJIKSNLLOPSSMOKSSKMINMJHNNLRIJKSPNSMSSJNLNMMQNHN1+**566;JNHSKIFGFEHHNGKKNHLSSNIILKLNNLMNIJGLINKSSNKSSPLLNSGFLFDELKKQQIJJLKKSLNMOKGSKJJOSFHKIHJSSKKKBDGCAHMJGJLFJIGHJGCCDC@A@@@HBBACC@99888:899:<MSRMMJMJLJJKIJJIHKJJSSSSJOLRLMJKFIFGEGDHFLKOIKHIJKJJSLLKJQKKLJOSIKKGISPOPNOJJNLQIHFHGLKJLKJHLISHECBDFFSLPB>-))'''''''(?<===>@??EGHHGFIJJHGFIHKMMSKQHFIFEFDHNRHGJKIKIKGGGJOPIJGG>?JIHLIISIJGJJGHJJKJGHIJJOJ988642211//06>?@AEEGKLNQOKSKHLJHJHIGGGEEGJFEEGJKIOIHFIEGFFDHHMKSIIGFDD??=8-EGKJSJKGIEGHLFEDCDAAFIHHIJH<<<<=CDCFGHNNHFFFFFGHDDCE@NGCCEEGEA?INI?PSDFEFFHMKSSSSMLSLMIKJJBBBABMIGG???EENNMNLMHHKJLOOLCSLOKNPSONLMMMOKIQSMLJJILJPOMKKHKPJIJIKLKSPMHNMNSNSLLLNNLSOJQNOSOSSSSRQMSKOJPRLSJKQKMMHRMIQRLNPNMJLSNNQOSSJLISKKKMSNMJOLNKMLISRLONJJSSKSSMJIJKPJOLKIJKGILMJJLJPKLPSPLILISKKKPQLMPMKI?>>>>HD@@@@@ABBBIHFHIMSMSIIKSLSMNJNQPNSKSLSLJKMGJLOGJKPHOKIIHILHGFEHKMLILIIKMJHLIJIHHOMNNFHEEEIFGEFHHGHFGHSNSMQHGJFJHKPRQSSKLLPSKMJHIKIKNPJOILPSRMBIH;;LQRPLQQLLJJLNLMSQNQSSKMKMJHIQMMHKSJKHIQQRSISMKJLSMSKMNIRISSHLG?:;BDJJJHJJJSRSSIMOJKSJRPJGKJHLMMMPNSKLSLRLPOIIEHFSSSLJLSPNMJKEGIJMJKSLNJKNJIRMSKHILLSSPNNSSLSMPLSONLPSQNLSMKNSSJFIJIGHK==>>>DEFELQINKL@SJKMRSLSSMLMLISHJPSQLIOMJOKLNSSONKJSLILMRJJI/////CCBCBKNHJMMMLKHHIHKKSMIKLJIH98>77888@>AE:?HN7>IKJOIIKHIHJMJMGMDHEFDJIFDCCCDEKHCDCCDHOIHGLSJIHIKQIHIIIGGIIIGJHKKSKILSILIECAAAAEGMIIFEDFFD
@121_45CNXP_3
CGTACGTATTTTTGGCCTAATTCTTCTTCTGGAAATCCTAGCTATTCTTAGCATGATATTCGGGAATCTCATTGCTATTACTCAAACAAGCATGAAACGTATGCTTGCATATTCGTCCATAGGTCAAATCGGATATGTAATTATTGGAATAACTGTTGGAGACTCAAATGGTGGATATGCGAGCATGATAACTTATATGCTGTTCTATATCGCCATGAATCTAGGAACTTTTGCTTGCATTATATTATTTGGTCTACGTCTAGGAACTGATAACATTCGAGATTATGCAGGATTATACACAAAAGATCCTTTTTTGGCTCTCTCTTTAGCTCTATGTCTCTTATCCCTAGGAGGTCTTCCTCCACTAGCAGGTTTTTTTGGAAAACTCCATTTATTCTGGTGTGGATGGCAGGCAGGCCTATATTTCTTGGTTTCAATAGGACTCCTTACGAGCGTTCTTTCTATCTACTATTATCTAAAAATAATCAAGTTATTAATGACTGGACGAAACCAAGAAATAACCCCTCACATGCGAAATTATAGAATATCCCCTTTAAGATCAAACAATTCCATCGAATT
+
DCDBC?@?><@@A==>?@KLSSKIMJILBBFFHSKSKLNKMMSPNLLPMFEHNKQISMJI66666ILLH;::::CJQMKROSMOONKJPMSNNIPSSNQSNSLJJFFFDHEDCB888866CHGIILSLMSMNEMNLKOJKSKQJQF<79966111119BLHHIEA<>A+@AABIIHGJHH2222222MMKHKLLPSNOOMSOQSIJIC<::89;?GEJIE76667MMJGFIRQMSNLSIKHGJGHF@?@62385666))&&%'')-6<=<=@@BEEIQFIKJSPISLJJKMQKLOLGIFFDDISMISJSKHKSKSOSNMOIAA>31,*+.BJFGGHSLKOSSQSLLHH>>>KSORNJSNSNNMPSOKJOOSKHHDSSSSKSSPKSMQKEDDQGBDEBDGGHOJKLMSJLSILKMISILGG;:8770.0/(()551112ADDDEHKKJSOIIJHGHMSFGIGCFHIIJSNNJSQQOKNEEASSLKSMOLSNSLMNNSPOJRKLIPJOIIIJNIJNSNKSRKQMIJMJJGKMSPMJKSHJKJSMJHJSKSKKJBLRG;@NHMJJLMNIIHJJSLHNHFHJI
@122_45CNXP_3
AATCGCAATAATCGGGTTCATTGATATTCCTAGTATAGTAGATGCTATCACACATACAATCATACTCAATTCGATGGAATTGTTTGATCTTAAAGGGGATATTCTATAATTTCGCATGTGAGGGGTTATTTCTTGGTTTCGTCCAGTCATTAATAACTTGATTATTTTTAGATAATAGTAGATAGAAAGAACGCTCGTAAGGAGTCCTATTGAAACCAAGAAATATAGGCCTGCCTGCCATCCACACCAGAATAAATAGAGTTTTCCAAAAAAACCTGCTAGTGAGAGCCTCCTAGGGATAAGAGACATAGAGCTAAAGAGAGAGCCAAAAAAGGATCTTTTGTGTATAATCCTGCATAATCTCGAATGTTATCAGTTCCGGTACGTAAGCCAAATAATATAATGCAAGCAAAAGTTCCTAGATTCATGGCGATATAGAACAGCATATAAGTTATCATGCTCGCATATCCACCATTTGAGTCTCCAACAATTATTCCAATAATTACATATCCGATTTGACCTATGGACGAATATGCAAGCATACGTTTCATGCTTGTTTGAGTAATAGCAATGAGATTCCCGAATATCATGCTAAGAATAGCTAGGATTTCCAGAAGAAGATGCCATTCATTTGATAAGAAATAAAAAGGAATATCGAAAATTCGAGTGGCTAAAGCTAAAGCAGCTACTTTCGAAGTAACAGAAAGAAAAGCAACGACTGGAGTGGGAGATCCTTCGTATACGTCAGGAGTCCATTGATGAAAAGGGGCTAGGGAAAGCTTGAACCCAATTCCTACAGTGATGAATATAAGCGCAATTGAAATTCCTGGGGAGTTATACATTTGTGTATTGATAAGACCATTCACTATTTCTTGAAGCTCAATCTCTCCCCCGGATGAACCATATAGCCAAGAGAAACCATAAACCAGAATAGAAGAGCTTGCCCCACCCATCGAGTAAATATTTCATAGTAGCCTCATTAGATCGTATATCTTTCTTGGTATATCCAGATAATAGGTAGGAGCATAAACTGAAACATTCTAGAGCTACAAAGATAGTTATTAAATCGTTAGCACCACATAAAAACATTCCTCCTAGAGTAGCTGTTAATATGAATAACAGAAACTCTGTTATAGCCATTTCTGTACATTCAATGTACTCTACGGATAGAGGAATACAGAGAGTTGAACATAGTAAAATAAGAAATTGAAAAATTTCGTTGAAATTGTTCGTTTGGAAATTTCCTGAAAAGCTAATCATAGGTTCTTCTCTCCATCGGAACAATAGGGCCGTTATGCTCATTACGAAACTTGTTGAAGAGATGAAATATAACCAAGGTATATCTTTTTGATCAGAGGTTAAATCGATCATCAGAAGAAGAATATAGGCCAAAAACGATCGTAA
+
GKHJJSISIHJI3)(''&%%%&&>ACDD>>@JHHIIJPSKMLMMPJKSIKLMLKSNKMISSMSNOSHNLKSMSSKRLKOSSKHJOJSMIG:445CHSJMISSSJJKIMSILMMHIFHEDEFDEOIMJKIMSLLL9:::;33333@@DCDHQLINNGLIKSLRHAB48992223DBBBCDDDSNIFKQNKKKIHDD@20000;?BCBCC;;;::;@><<<<DHJMPPPOJSJNRPHSFIISQISSKQOKOORSMILKSKKGFHEESIIHHNJSSOSRQIFHC44.*(&&&&&&.././/;GGDB<:::9910/006775/44211144;8:BSMMFKPNGHIKJSLMOSOSOOSMSJISKLLSLKSROONPNSKSNLSSMOLSOIOMQ:++++,,=;9::ADDEC???>=>:99743334?>CDCDCKIKKIJH???>?FGJMSSSSNPMSLLKMKOJJLQSSISKPQOMKKSKMMJKMPMMKSB999::KIMJLKINOJOILJOJLKKSMIPIJKLPMKSMKPLJSSNJJHHKMHSIHIJNPISJMLKNSISLOSJHSS<;;;<HLEEDBDGHGHGEGEFFCCKKLSEDDBA@8522666103,+,,+,,*...-/,,BDCDEFLNMKLJSLKIHGGJIMNKJKKJRSLMIIMIIGFGJJOSNQKMHFFGMNKSKIHOHILSNSQOHHSLHA==HIJSOMSONHNSLKSSNRSSSSLQKNOSLNSKSKOOIMJMRSQKNSPIOIKA6888833323EGGJFEDGLMOJOSSLKPHIMPLSLHGEECJIGNGJJSOLINROQJJRNKLSSSOKSMIHLIRLJPQLSSSHMINRKNMLLKSNJS?I8MLEGNIDCIHFDDDNHISOMSJLSPSPKNJHSKMLJLSMKJRK??<B@AFBC99989..........56IHFIIJLSKSLSNRIMQPSLORSSSSOSSLQSSIJED?D+)'')+../>EFDDEHIOJGIKLJJQOINOOKJKMIIJMOKSJ?SSLJSNRNRNSPSNSLSJORSJGKGLLKJKISLSQHGHIISSMNSFGEGJFJIIFKBOJOLLNJOSLSNKLNIJHIJLSQNJKIFHGSJMJKORPKGC>1---.01>@@EHHGKQGGFFHFGHHGSPSQLSSNNMRNGJFQIHHJOKSQSOLLSHHGMGMKLKOPFA532222379DIMJKIGHEGDB1.--./475657?FDJHIMSOHSLLLLQQLOLPJFIGOLFMLKHC:0009;BDHJSRJIKJFIQIMPSNKJKNSKHKSJJSHHDD?><:))FKLSJMOMSSNSOMMKIMIILJSMLJMLHDHJMLKNLLMSLLMMJLHLHSMJRNKKOLLNKJJGJIPJIJHSRQNRMJHKJKPJ=<<;55555:;99966624.,+('(''(')(&&&DEDEDCDDDD
@123_45CNXP_3
AATCGCAATAATCGGGTTCATTGATATTCCTGGTATAGTAGATGCTATCACACATACAATCATACTCAATTCGATGGAATTGTTTGATCTTAAAGGGGATATTCTATAATTTCGCATGTGAGGGGTTATTTCTTGGTTTCGTCCAGTCATTAATAACTTGATTATTTTTAGATAATAGTAGATAGAAAGAACGCTCGTAAGGAGTCCTATTGAAACCAAGAAATATAGGCCTGCCTGCCATCCACACCAGAATAAATGGAGTTTTCCAAAAAAACCTGCTAGTGGAGGAAGACCTCCTAGGGATAAGAGACATAGAGCTAAAGAGAGAGCCAAAAAAGGATCTTTTGTGTATAATCCTGCATAATCTCGAATGTTATCAGTTCCGGTACGTAGACCAAATAATATAATGCAAGCAAAAGTTCCTAGATTCATGGCGATATAGAACAGCATATAAGTTATCATGCTCGCATATCCACCATTTGAGTCTCCAACAATTATTCCAATAATTACATATCCGATTTGACCTATGGACGAATATGCAAGCATACGTTTCATGCTTGTTTGAGTAATAGCAATGAGATTCCCGAATATGATGCTAAGAATAGCTAGGATTTCCAGAAGAAGAATTAGGCCAAAAAGCTAGCATA
+
LSGOIHLKGISLHKIGISSOMNNOSMJMPSSKOKKOLKKLJIOQLJJMMMMKRNLRRKPJMSNJLSQKHMSJSORLHJJKKQERPOLSEHFCBCIISMSQHSLOONLKOKJMNSOJKNNROKJMIRPMKNLSQGGFIMKGILILMKSLOJNKQKPSSLKJNLMKC@CKB5556=<<:9::9:9;;>@@=>IK===11113NOJLJHFFDFFDBFISKPNNOOPSSOIIHHHGGFIKMKLSJNNLIOOKINRSKSNJJKMIDKLQSLJFHIPSSNRMMJLSKJNMSOSHIGSOSMRMJSSISKLJD@==>HIOMSISNNKOSJOMNPHGHHGKMRLSSKDD7565A2-@BHISIJN99;00001CAACB:1111DB?>9:::;GIHMMIOJIFHGFHJSPSONSOSJHSJKGHGHIJSRRIMLNKIJJLJJNMLKMHGFGIKNKLOMLLMIQMJOJSNISILLIHNILOMMNSSPOLGGGHFNHJHKONQIPPKSHMMSHIKIHMIIHLJKJOLKJI@989<12?EDFF9:::====?KMNKKIQNNIJIHMHLHJIQLIINSOLJKLKIOLILDEF<<<;<?999.+*((-)))'&)((*,0222:<<;<=CFH<A78GRMINJGJOHEGFEEGFHKQLKI<<=AHE
@124_45CNXP_3
ATGCTAGCTTTTTGGCCTAATTCTTCTTCTTCTTATCCGCAGCCACTGTCTTTGCTTTACGATTCTTTCTTGAACCAAAACATAGGAGACACCATTTTGGCCAGCAATTGCATGTCTTACGTGGGCCCTTCTTCTTCTCGGTGCATCAAATCCGTAAAGCGCTTGCCTCCTGAAAACACAACCTGTACCGACGTATATAGGCCCTTGTAGCCCATCCAAACCTTTCATATTGATATCAATGAACCCGATTATTGCGATTA
+
MSOMSINJLIMSSSPLJSPPLSSSNLPNNJPNQNMNPMJSMKKMKKKJPOKLSKJJLSNNRDFHFEFJILSHJQPKJGSPLONLKRNSLKKKMJSJPMSLSPSQSKISGNLPSKSOKMGIKGFQSKHKQHHGC?=;78)))JKSKSHGSMLLHHPMJOSMPIMJJMJRJKOLHHKKNNSPLSKNSPLJJJPKHEIIIKJMMKNNIMPP@>>>HHIGHNOHSLKSKLMHKSILMIOOJIPSKOLJKKJISLKOJMMLQSKI
@125_45CNXP_3
ATGCTAGCTTTTTGGCCTAATTCTTCTTCTGATGATCGATTTAACCTCTGATCAAAAAGATATACCTTGGTTATATTTCATCTCTTCAACAAGTTTCGTAATGAGCATAACGGCCCTATTGTTCCGATGGAGAGAAGAACCTATGATTAGCTTTTCAGGAAATTTCCAAACGAACAATTTCAACGAAATCTTGAATTTCTTATTTTACTATGTTCAACTCTCTGTCTCCTATCCGTAGAGTACATTGAATGTACAGAAATGGCTATAACAGAGTTTCTGTTATTCATATTAACAGCTACTCTAGGAGGAATGTTTTTATGTGGTGCTAACGATTTAATAACTATCTTTGTAGCTCTAGAATGTTTCAGTTTATGCTCCTACCTATTATCTGGATATACCAAGAAAGATATACGATCTAATGAGGCTACTATGAAATATTTACTCATGGGTGGGGCAAGCTCTTCTATTCTGGTTTATGGTTTCTCTTGGCTATATGGTTCATCCGGGGGAGAGATTGAGCTTCAAGAAATAGTGAATGGTCTTATCAATACACAAATGTATAACTCCCCAGGAATTTCAATTGCGCTTATATTCATCACTGTAGGAATTGGGTTCAAGCTTTCCCTAGCCCCTTTCTCATCAATGGACTCCTGACGTATACGAAGGATCTCCCACTCCAGTCGTTGCTTTTCTTTCTGTTACTTCGAAAGTAGCTGCTTTAGCTTTAGCCACTCGAATTTTCGATATTCCTTTTTATTTCTTATCAAATGAATGGCATCTTCTTCTGGAAATCCTAGCTATTCTTAGCATGATATTCGGGAATCTCATTGCTATTACTCAAACAAGCATGAAACGTATGCTTGCATATTCGTCCATAGGTCAAATCGGATATGTAATTATTGGAATAATTGTTGGAGACTCAAATGGTGGATATGCGAGCATGATAACTTATATGCTGTTCTATATCGCCATGAATCTAGGAACTTTTGCTTGCATTATATTATTTGGTCTACGTACCGGAACTGATAACATTCGAGATTATGCAGGATTATACACAAAAGATCCTTTTGGCTCTCTCTTTAGCTCTATGTCTCTTATCCCTAGGAGGTCTTCCTCCACTAGCAGGTTTTTTTGGAAAACTCTATTTATTCTGGTGTGGATGGCAGGCAGGCCTATATTTCTTGGTTTCAATAGGACTCCTTACGAGCGTTCTTTCTATCTACTATTATCTAAAAATAATCAAGTTATTAATGACTGGACGAAACCAAGAAATAACCCCTCACATGCGAAATTATAGAATATCCCCTTTAAGATCAAACAATTCCATCGAATTGAGTATGATTGTATGTGTGATAGCATCTACTATACCAGGAATATCAATGAACCCGATTATTGCGATTA
+
BFDFEEJLKKJJOHFQSSLJEEKLOSPSOSKNNQSKSSGISMSKSMRJKDDB@::;@QMSSKSKLLNNMLSLJIGGHIJGIIKKKNNKKSGHJIIMMLLKJIIMGHLRSSNMKSLQSMLSPKJMKHNIIQMSOMLSRLPNSMMSKMSNKNIGGBBBAKMLKISISLSLISKKQNLFEFEIG>===<EE@BA?11111IHHMQKQNLSKRHJLJA66:::99)))*&%$%%(.4ACGKGGIHJSGGGEGIJILHIIJLJIKIJLLJKHPKKHJIIKKHPLQJDDFEHRKKMHHJKQRJIIKGGBAFGHFJE==<<;=JBBBDIMLKLHKHHEHIHHKNSSKHNQSHSFLHGKSNSPSHIJSIJKNSSLIOKPMSSSOMIOISKKNSOOSMMMMQSKSLMLHGHKNSPNSPKNSHIFHHILLLLJKIHJSIJSJMSLIOIIPKSSLMSIKNPNMJKIRSJMLJGILSRMOSKJNLOSJJMJLKSSSPNKNOMMLPIISKHMKJHIGGGJLMLMIKKSJOJKMJNKMIKLJJMILKHJHJHOQJNJHQJGJRJJIHJQJRLIHIHGHD8881-:DFIKHJFCECGIGDDDDEMJLIMKKIIJHGGGGGIFHJNKJLSIISMRIJK;KHAGFLHMG@F.*,GFKHHHJHEGAAAAAJHGGEGJIGGEGKLMPSMJSGBFMKLGFIDDEEGSKJJSJMKQJONIMIIIJDDIJIKMJIIISIKIJBEHESJIJSIJJJJGILSSSOHDDEESLKE>>HSIJIINOMKKIIHINH66666KLLIA?>:944567AIPIHIGFGKJIKJPQOJHGHHGMISHPDDDDCLKILOGLNJMNIILILJHHHJIJHIRLHSKMMIMLJIPMJMMSJLKIMNMKNIKLJSJKHOOPSIJILJPILJJNLIMSQNLKKLJINSLQSKIHJGDDDCGMHPMMIHOKIGKOIIGGIJKMOKJMJIQOOJLMIILSJLOJJJJHHHGIDIIF><<<<JNGGEISHISNKSLSMKKQJLLSNSOSQSSILPJJSEISLSNMSQKOKJLKOMKOSMOKKSSPSNONJRKOLSSIIJKOSSSKC@63/+?@@FKHKJJE@==CKKGNMPKNSSPNRSLSM>GFFJIHJ?>>=>EIJ77OJLMNJIMFHLSSSOHKJKQSSPLLNLQONSPKNLLLSLKJJKMSKSNNLHLNSSOJFFHEBEH+****9;;<>ACBBDEHDIONCCDC@AA67GI>?IKIOOJPNSRNKOIOOKKSSNLSRMHRSSNSPSLKHHJHKLSM?????=<<<<GJJLSISJKKILPOPMRQNRQQRMSJSSSKOKKKPHSJPCDSSKPKMKMPSKRJJIKJGGJJKSLMIFEHSPLKKLSMSSLJILKLKJPNJNLOMKSJSMSKIKMMSKQNSMMLHMLIHORKJSILLJMKL
@126_45CNXP_3
CGTACGTATTTTTGGCCTAAATCTTCTCTTTCTCCACGGGACTCTCTCTGAATCGGTGATTTTCGATCTTCCTAGGGTTTCGATCTGAAACCTTGCGATCTACTTGAAAGAGAGATTCAGAAATTTCCAAGTAATAATAATGTTTGCGCCTGCGACTCAACCGCAACAGCAACATGAGCAGAAGAAGCAATCAGAGACTGTTTCATCTGCTGAAGAAGATGCTTTGAAGTGGAACACCGATTGCGTTTACTTTCTCGCTTCTCCTTTAACCTGCAAGAAGGGACCTGAATGCGAGTATCGCCACAGTGAGTATGCGCGTATGAACCCGATTATTGCGATTA
+
KJSMHLNIOOGJGCCEDO??-*))+,,'''-&0&&'<GGIHGIHJGHHHGLPSNJSNJKIKJKSNHKJSLLGG87774A?7DEEDFGJJMSSSMMSMJSMSHJHHFDFJIQMOJHGIGGRKJOMNQSKNKMSJOPSQRSSISSNKISIFGIGLJJKHIIRRRLKNNHQSHOLHJPJHNLMSKSMSOJSKJQOMPOKLKKMONQOSSOSNNJOSSKPOSNSQJLSPSSSSMLNLSOLLLIIISSQSKKOOMJMC?BSKKNSKKLLHIJHHMSRSSKMIPSLNMNSOPSJSSSJKOJMHHHHGIMSKJJKMJJLJSSSONSSICCBBCGOJSLKLLLNKSSJH
@127_45CNXP_3
GAACAACTCGAAGTATCGGTATTAGCTTATTGATACGTTACCGAAAACCTCATTTGAATAAATTTGGAATACATTTTATTTTTTTTATTGACAAGTACTCGTACTCAAAAAAGTTAAAAATTTTTTATTTATATATTTTTTTTTGAGTACACATTCTCTTGGACCTGGTGTATCTTGTCTTTACCATGAATGATTTTCCTTGGTTAACAATAATTGTTGTTTTTCCAATATCTGCTGGTTCATTAATGTTATTTCTCCCGCATAGGGGAAATAAAGTCAATAAATGGTATACTATATGCATTTGCATCTTAGAACTTCTTCTAACGACCTACGCTTTTTGTTATAATTTTAAAATGGACGATCCATTAATTCAACTGTCCGAAGATTATAAATGGATCGATTTTTTTGATTTTTACTGGAGAATGGGAATAGATGGACTTTCTATAGGAACTATTTTACTGACGGGATTTATTACTACTTTAGCCACTTTAGCGGCTTTTCCAGTTACTCGGGATTCCCGATTTTTTCATTTCCTGATGTTAGCAATGTACAGCGGTCAAATAGGATTATTTTCTTCTCGGGATCTTCTACTTTTTTTCATAGTGTGGGAATTAGAATTAATTCCCGTTTATTGTCTTTTTATCCATGTGGGGTGGAAAGAAACGTCTGTATTCGGCTACAAAATTTATTTTGTACACGGCAGGAAGTTCTATTTTTTTATTAATAGGAGTTTTAGGTATAAGTTTATATGGTTCAACGAACCAACATTAAATTTAGAACTCTTAGCTAATAAATCCTATCCTGTTACACTTGAAATACTATTTTATATTGGATTTCTTATTGCTTTTGCCGTCAAATTACCGATTATACCTTTACATACTTGGTTACCCGACACCCACGGTGAGGCACATTACAGTACCTGTATGCTTCTCGCTGGAATCTTATTAAAATGGGAGCCTATGGGTTGGTTCGAATCAATATGGAATTATTACCCACGCTCATTCTATGTTTTCTCCTTGGTTGTTGGTAGTCGGTACAATCCAAATAATTTATGCAGCTTCAACATCTCCCGGTCAACGTAATTTAAAAAAGAGAATAGCCTATTCTTCTGTATCTCATATGGGTTTTATAATTATAGGTATTAGTTCTATAACGGATCCTGGACTTAATGGAGCTATTTTACAAATAATTTCTCATGGATTTATTGGCGCTGCACTTTTTTTCTTGGCAGGAACGAGTTATGATAGAATTAGGCTTGTTTATCTTGATGAAATGGGTGGAATGGCTATCTCCATTCCAAAAATATTTACAATGTTCACTATTTTATCGATGGCTTCCCTTGCATTA
+
744645557AAB@B>1/,,--01002==>BGIGOSSLJJHKPHHMLPQLQNKHLKJKQGKKNLNQIMKLLQJSRDC>855::==<A@@A@CJGJIHGSSIIHF>654489MSOIMEFIOPSISSSSSPKMKKOHEB77><=?AD:2---0'''''((,(+))1CGIHIMRSSLJSMKSJSIIDFFCLQFOSLBLHSLLSSPFFEKSJJOSNPLILOPSMSLSSKMKKLKSMSSSSKNRSMOKMLKLSJISSLKKGHBFA<ABB>>>AFKJJGELECEDDELOHMLPJJJLLJPSKLISIQHSLHOJSGMI==KHNSSBBABBMSIOHLKNSSMSMMSSSHLSMNMISINLGEGGLJQIHQSSJMIGILLJSLPMSKMOQLLMSSSMIMONKLSNPLSISJGKLSISGHFJ@JSJ65445=ABBA4445LOGNMHJIJEEDEEKSLOISSORJMMKSOJSNFHIHHFPIHLFGF=9821211),89;;AHD@AD?@?@@IN?A;422112***1()-))0)CGHHPMLQSKJIGHE>>>=>><<=@CDJGBBBCD>>>=-,,,9DCEDKLJOSLKSOJL:9999IESIJHHI?EARMSC...,,--,,-10CDFJHHNFMFDDFAB<888835-++++++.9:@CGGHMFJSSKSSSJSSPJSJLMOIPLRIJNCDDDDSNPSNMKLKJKISMJSSLOSIGC@AFGGHOKJFFGCJIIMDDDFJMJIHKJPIILNNLIILOSHJNKSJSLOA@@@7222.-...=>?@FIHJNKJLKKHIHIIHJHHINPLKJJKIPKQISKSJIJKFENPOOLSQQLRRLLKKIHISJIF==<<<?:::88://-)))(*33389??@JISLSJQKMSKSSMMKDELLJKLJIQSONSLQKSKSINKNOLSJSSSQPSSQKNMLHFGFSSPPHMMIJLKOMDCCFIFDBDLKKHEA722<<<;;CJODCCC44445/.-..***++-...0878:==;:89<=91AFHILHGFFFGMHMJSKPKLSHKMHOSOPPSNOMOSFDEHFMKHHDEDDCC><7653334777=<@AACCDCB::76777===/////53,-35SKNGIHLGHHKHOJOKSSPOJKSOLHC;;;<BBCDCDGI?MEBCEGIIJQPPSLMHOSJSJSISJJLOSKSSMJSRKSOOSMMSSJSQJLSSMK?BDC;9988<==DEIHHSSPSJRRSLMMLMQKJIIHJRSNLILHGSLNOLMKLQJIRSMMGLA<<<>?JLGDFGHGFC>>GGEEDINIHIG;;;;;HFFFCE;;;;;PPKHKMIQKLHNKILIHIGHFKIIKIGGGIGKMJKFI(((()<<<@BB?5B76432-
@128_45CNXP_3
CGTACGTAAACAACTCGAAGTATGGGTCTAGCTTATTGATACGTTACCGAAAACCTCATTTGAATAAATTTGGAATACATTTTATTTTTTTTATTGACAAGTACTCGTACTCAAAAAAGTTAAAAATTTTTTATTTATATATTTTTTTTGAGTACGCGTTCTTTGGACCTGGTGTATCTTGTCTTTACCATGAATGATTTTCCTTGGTTAACAATAATTGTTGTTTTTCCAATATCTGCTGGTTCATTAATGTTATTTCTCCCGCATAGGGGAAATAAAGTCAATAAATGGTATACTATATGCATTTGCATCTTAGAACTTCTTCTAACGACCTACGCTTTTTGTTATAATTTTAAAATGGACGATCCATTAATTCAACTGTCCGAAGATTATAAATGGATCGATTTTTTTGATTTTTACTGGAGAATGGGAATAGATGGACTTTCTATAGGAACTATTTTACTGACGGGATTTATTACTACTTTAGCCACTTTAGCGGCTTTTCCAGTTACTCGGGATTCCCGATTTTTTCATTTCCTGATGTTAGCAATGTACAGCGGTCAAATAGGATTATTTTCTTCTCGGGATCTTCTACTTTTTTTCATCATGTGGGAATTAGAATTAATTCCCGTTTATCTACTTTTATCCATGTGGGGTGGAAAGAAACGTCTGTATTCGGCTACAAAATTTATTTTGTACACGGCAGGAAGTTCTATTTTTTTATTAATAGGAGTTTTAGGTATAAGTTTATATGGTTCGAACGAACCAACATTAAATTTAGAACTCTTAGCTAATAAATCCTATCCTGTTACACTTGAAATACTATTTTATATTGGATTTCTTATTGCTTTTGCGAGTCAAATCACCGATTATACCTTTACATACTTGGTTACCTGACACCCACGGTGAGGCACATTACAGTACCTGTATGCTTCTCGCTGGAATCTTATTAAAAATGGGAGCCTATGGGTTGGTTCGAATCAATATGGAATTATTACCCCACGCTCATTCTATGTTTTCTCCTTGGTTGTTGGTAGTCGGTACAATCCAAATAATTTATGCAGCTTCAACATCTCCCGGTCAACGTAATTTAAAAAAGAGAATAGCCTATTCTTCTGTATCTCATATGGGTTTTATAATTATAGGTATTAGTTCTATAACGGATCCTGGACTTAATGGAGCTATTTTACAAATAATTTCTCATGGATTTATTGGCGCTGCACTTTTTTTCTTGGCAGGAACGAGTTATGATAGAATTAGGCTTGTTTATCTTGATGAAATGGGTGGAATGGCTATCTCCATTCCAAAAATATTTACAATGTTCACTATTTTATCGATGGCTTCCCTTGCATTGCCA
+
QKIGHHFHFHGFHHMJLSPSSKLNKKGMJIHFGMEGLLMRLILIJGMFJKKIJPLKIMKSMNPNNQSLKSQIKIRPPJLISSPQJHJLSSSMJGHFJHHLGIGNHGGFGIHPFFGSSOQIJFEMSMMEIGSSQMINJMKLJJIABSSSSMSJLKSIJHGE>>BA,ACFEGFJSKSRJNSNSJOSFRKLQHKMSJKLONQNNSOPLLOOONNMKSSJQKHNSMLSMSSSMSIIHSOSPMIQOSLSNISQMSPLNKSKLSOLII1+,EFACBB@SJKDCDCCIEHKSJLSSKSKHIIINKJQMLOJILOLKOSISSGFGIHJNMLNNSLSLIIHKLNINPLIOSONOSOPOSN?>>>>INOGSLGDDDDGLSSQJNSMOILLJQNKKKNIKSKJLKNSSRSSHHFGEFOPSSSJFGDCKPJGIGIIIKKGHKJIPSCBBCBGIEIIJGLIGKKKIJHHHIKJSNMIJLFECDCEJSSLSSPHHFFSJOINILSLEABAAHGFEHOMSKHFDEEEEFEEDEFHJSM>?><>:>LF888GEKQHKJISMLNGHFLJJFEGEDBBBBEIISHHGGDFHJGIPMSPB@ADCBBDEFKJGFDFECSSJKRHGFEDEFEJFEGHHHEGGGHHHGH@AD??FDGMIIGIFCJNHMKSKHIMISGSNJSRJMMMSSOSLOSMKMMJJJIJOSOLMJISSOMSMSQLLLLSHGG@6=>?@@BE;;;;<PMSSSRSSJGEDMLMKSJSNLOKMJSJIJMPJKNKIINHPSGCDCDCIFGSMQMSSLSSRSPPNJLSOSSKSHSLKJMHSLJRQOMSSKSMLLJIJSHLLSSQPJOIIJSSPLSSMSOMMSSSSNLJIJSIFB81..*)''''+-.467:788=@BBIHSMMEFMSIGSKJKSOOLKSQSMMLLNNLMOSMKSMKKSMRPLPNSIKSNNMSSSMKKSMSJMRSSNMSNOSNQNONIKSSSSNKLMSFJSKMSLSJSSMPQA????JRPPLLSOHIMIGCA@BBBBDIKPSMSOKSJNJKKLPKKMONNMSMKQMLOSJJSSIILKJSKKKKPKMSSNPSNRSSSFHFDCFGOONRQKSSSNNMOQQSSNQKNIMSKLJOSPNIRILSSMLIKMKOSMLOSOLSSSRKSNKROOPMLNSPSOKJOPSSSJMNPSPMKSMMOLLJSSMOSNSSPSMNQSLSKLSPSOSNSMSMLSSNSOSNSKLQLLSQKJLRSSPSKNSSSOOLSSSSRKSSSOSQRIKSKMNSSNJJLHLMOMLSIFFFHHJLQJPLSKSMKNIHNNMIONPROLMSSLHIGHEIGJHLPPJNMNMJSLKGJNSMIDHKKJRSONSJNJLKJPSMLKSRJHHIOSRJLMRSLIKIHGLJG
@129_45CNXP_3
ATGCTAGCAACAACTCGAAGTATGGGTCTAGCTTATTGATACGTTACCCAAAACCTCATTTGAATAAATTTGGAATACATTTTATTTTTTATTGACAAGTACTCGTACTCAAAAAAGTTAAAAATTTTTTATTTATATATTTTTTTTGAGTACGCGTTCTTTGGACCTGGTGTATCTTGTCTTTACCACGAATGATTTTCCTTGGTTAACAATAATTGTTGTTTTTCCAATATCTGCTGGTTCATTAATGTTATTTCTCCCGCATAGGGGAAATAAAGTCAATAAATGGTATACTATATGCATTTGCATCTTAGAACTTCTTCTAACGACCTACGCTTTTTGTTATAATTTTAAAATGGACGATCCATTAATTCAACTGTCCGAAGATTATAAATGGATCGATTTTTTGATTTTTACTGGAGAATGGGAATAGATGGACTTTCTATAGGAACTATTTTACTGACGGGATTTATTACTACTTTAGCCACTTTAGCGGCTTTTCCAGTTACTCGGGATTCCCGATTTTTTCATTTCCTGATGTTAGCAATGTACAGCGGTCAAATAGGATTATTTTCTTCTCGGGATCTTCTACTTTTTTTCATCATGTGGGAATTAGAATTAATTCCCGTTTATCTACTTTTATCCATGTGGGGTGGAAAGAAACGTCTGTATTCGGCTACAAAATTTATTTTGTACACGGCAGGAAGTTCTATTTTTTTATTAATAGGAGTTTTAGGTATAAGTTTATATGGTTCGAACGAACCAACATTAAATTTAGAACTCTTAGCTAATAAATCCTATCCTGTTACACTTGAAATACTATTTTATATTGGATTTCTTGTCTCTGCCGTCAAATCACCGATTATACCTTTACATACTTGGTTACCTGACACCCACGGTGAGGCACATTACAGTACCTGTATGCTTCTCGCTGGAATCTTATTAAAAATGGGAGCCTATGGGTTGGTTCGAATCAATATGGAATTATTACCCCACGCTCATTCTATGTTTTCTCCTTGGTTGTTGGTAGTCGGTACAATCCAAATAATTTATGCAGCTTCAACATCTCCCGGTCAACGTAATTTAAAAAAGAGAATAGCCTATTCTTCTGTATCTCATATGGGTTTTATAATTATAGGTATTAGTTCTATAACGGATCCTGGACTTAATGGAGCTATTTTACAAATAATTTCTCATGGATTTATTGGCGCTGCACTTTTTTTCTTGGCAGGAAACAACTCCCTGATAGAATTAGGCTTGTTTATCTTGATGAAATGGGTGGAATGGCTATCTCCATTCCAAAAATATTTACAATGTTCACTATTTTATCGATGGCTTCCCTTGCATTGCCA
+
99:JLFFIJHIIJFHDFCDDSJHFNISPIHI?@75554560'&&&&''()**,=JHCDDFFDHJRKSJIEGDDEGIORKSLSKD55+97-*'&&'',568988888AAAA?@DIJPJEFCEIONSLHLSSMIJLNSPOIIBC>?CNIHJGGFK>====EECC@BFSSJGIHHJOMKMOJSPLSPKILJOIJILMJHKKSPSSKNKSSJKHIHJHMIIFSJHIHKNKONKGLKSJMMLORSKOMIJJROJSOSJSSSLOHSJ;PNNHJIIJMSQNIMLMGEGGGHSMSJIHFHKHHIIHGKIJIIMKKKKSMOIGFHDCD@@BBBGHHFIEIHNRKNMMFSMPKLILIKMMSSLHGJLGLLHFEEFIILSJOSJHJNOJLPNJLIJQLOJJMJPSNLIGID76///6@KCAB?MMMMSIIHJIIIIIHPJPOINHSHJMSIJJJMMHOLJIMKHIILRNKSMIKIDDEEGNOSJKIBC@=::<7DIKKIISGDCCABCBAECCEDFKKHHGFFEFGKJIORHIF@FFNSECCCDGJJJLKKKJKGIFFIILJKHJHSSLG11113????IJFMKORSSCCCHIGIIEHQNSFF@IBHNLGGGEDGMHIKHJILIMLKJNNNJLNSFLSLKKIKICBBCDHHSQJOSISQONOSILKEDOOQSSSKJIHJILHSKHIMMKKNHEFKSKLJSKJRLHIILSLMLJSJISLSSHHMJIMNNSKMFG9999999:@@B9111156::EGGINIPLECDFBAA@@/....===<==9789:GEFGGEDGGHJJMSJPSHFFA----DFGFJPSLLLKKI@@SOIMLJNIJNOJOKFG=<:::<221)))(('(+,79@AIJJJMSISSMINKJSJKNQLJJMSLRSKPSKJKJMMSSPHKLNSMLJSSMSLOKJSIJLSQJLJKQLJJLSSSJOKGEDFGHABBJLKHKINJMSOSGIKHIHEIED?DDCC@AAAQLNLIOHKPHFKISJSQHMKIIGSJIRHLKCABBFSGEEHGIMHSSOMQGGSOISLSLMJMSBAAAAM;<<;;CB@A@=<<<=ABFFBACBABGHCDAA<=<6CIIKKNGGFFGJIBCFFSSSNISIOJMJHHISJLRNJLNKOKKSJKPSPLJSSSSKJLFHGGKJKSSPNSSNSMMJLIGLKKRPOSNHK?>>>A?>>C<<<<:==>@PIMORIJLJJHRPMSJHHMKKSSSNNRHHHKPKGPKHBCABBA;9952225<:88:71//.(''&&&&(.--/2:::;;EFEDD?B<<<9:ISIKQKLSLLSIKSSSKKHJS??>>8:@422222;;:;;9445666DGFGGKKOIHE>FA??@?DMLGFEC@DCGGMJFIGF
@130_45CNXP_3
AATCGCAATAATCGGGTTCATTGATATTCCTAGTATAGTAGATGCTATCACACATACAATCATACTCAATTCGATGGAATTGTTTGATCTTAAAGGGGATATTCTATAATTTCGCATGTGAGGGGTTATTTCTTGGTTTCGTCCAGTCATTAATAACTTGATTATTTTTAGATAATAGTAGATAGAAAGAACGCTCGTAAGGAGTCCTATTGAAACCAAGAAATATAGGCCTGCCTGCCATCCACACCAGAATAAATAGAGTTTTCCAAAAAAACCTGCTAGTGGAGGAAGACCTCCTAGGGATAAGAGACATAGAGCTAAAGAGAGAGCCAAAAAAGGATCTTTTGTGTATAATCCTGCATAATCTCGAATGTTATCAGTTCCGGTACGTAGACCAAATAATATAATGCAAGCAAAAGTTACCTAGATTCATGGCGATATAGAACAGCATATAAGTTATCATGCTCGCATATCCACCATTTGAGTCTCCAACAATTATTCCAATAATTACATATCCGATTTGACCTATGGACGAATATGCAAGCATACGTTTCATGCTTGTTTGAGTAATAGCAATGAGATTCCCGAATATCATGCTAAGAATAGCTAGGATTTCCAGAAGAAGATGCCATTCATTTGATAAGAAATAAAAAGGAATATCGAAAATTCGAGTGGCTGAAGCTAAAGCAGCTACTTTGGATAACAGAAAGAAAAGCAACGACTGGAGTGGGAGATCCTTCGTATACGTCAGGAGTCCATTGATGAGAAGGGGCTAGGGAAAGCTTGAACCCAATTCCTACAGTGATGAATATAAGCGCAATTGAAATTCCTGGGGAGTTATACATTTGTGTATTGATAAGACCATTCACTATTTCTTGAAGCTCAATCTCTCCCCCGGATGAACCATATAGCCAAGAGAAACCATAAACCAGAATAGAAGAGCTTGCCCCACCCATGAGTAAATATTTCATAGTAGCCTCATTAGATCGTATATCTTTCTTGGTATATCCAGATAATAGGTAGGAGCATAAACTGAAACATTCTAGAGCTACAAAGATAGTTATTAAATCGTTAGCACCACATAAAAACATTCCTCCTAGAGTAGCTGTTAATATGAATAACAGAAACTCTGTTATAGCCATTTCTGTACATTCAATGTACTCTACGGATAGAGGAATACAGAGAGTTGAACATAGTAAAATAAGAAATTGAAAGATTTCGTTGAAATTGTTCGTTTGGAAATTTCCTGAAAAGCTAATCATA
+
???EMJJMRLGH====>IGEDFMKSMSONSSSLSSLSLSMSLQOMIKOKHKMJLILKLJSIKHJLIKMNNKPMRMMKKSPKLHMLMNSIS=888EHSPPHJNSOKMOMRSSSOMILSPIKNJJLKJNSSNPRSMKMLSNOMSMSLLSLQPPKSSKSIKQKLSLMSDIJHIIMKNQNLHGJSHQJILRSSSQSMLJJSKGJSLNSQKLQKJLHKOOLMPSNMLOSMNSOONSNSRKJSOOIKKF77OIKIJMKSSKSQSSLLOINRKKGHHIKSMSMNKSSSJNLSOKJIKPHCBBADDSSQPOK@4224?@BGDEACEEBJIJSLNHFFFCFEDHSSSSMILSILQHKLSNKRMSLKSKMRKNMIMSSLLSLSNRJMMIJSQMKJKNLNMIGSGIHHSLSQLIMSMRICE?BB>;9.))))(()))./0447;89::FIEJKLMKIMHNIJMSJKLLSKSPSJKKMHDBBCBCBBBGKNHMSLKJMJJHPJOJMMONMJIGGHIKIJKNKPMLLGHJFFKHIPHIMKIIEDDDBCDFFHHHGHGIFIDAAABCGHIHHGFIGMOILMHKQRQLLJJIKKKRISFC;67FGMSRIHILHIKKOPNKJHNHJJIRLSLILIHHHNMJMLIIGHNLKJNIIJHGMGJKMOIENJKSPSLLJGMHIFKNILKIPSJKJISSLKPPMJJHKHQJLFHFIEG0,,,++./5:;<BDIKFSKLILJIKNLLHPNOJPNLSLPJOKMQQHILJKLQKMLMLKSKMKJJKHSGFEEMJLKLSPPKJGHLSLKJIGFGHOSNOMKKMPJSLKIOGJEHIKLKIIJJJIIKOQGHKLNNLOLIGLNLLNLMHLKLSNMOSNOOJNJOLJMLMOHHKLLKNMLKINPJKSSJMPLIIJMFGC;//.1114EFFFIIKKSKSNSIKFHNSSMSRMMSNMJMLINJMPMJGISHJSJNIICCINJGHHGSG?>>>>>>@MC44444IJGHSKPKPJLLLHHMKMHHKKJKJSJKSPQSPROLQSMSKJOPOSKPSJSISJSJISLMJLIHHHIHID77EGHKSSSSIOLJSLSMMISKOPINPLLNGKMLJQSLQIMSQKOMSSOKOQLSMQSLSOIPSJKLMSKQSOSLPJMLKSNJILSLMLLMSSRJOQSKDFGOJSPOISKSSKHSKKSNKPRSNKKSMNKRKRMRNNLSQKMMMHNHJNSLKKIFFEEILLOJLMSKJKFILSIIJMMNIRMMKSNSSIIA;22010333ISKSLISJIJSOSLLJGGPLRH
@131_45CNXP_3
CGTACGTAAACAACTCGAAGTATGGGTCTAGCTTATTGATACGTTACCGAAAACCTCATTTGAATAAATTTGGAATACATTTTATTTTTTTTATTGACAAGTACTCGTACTCAAAAAAGTTAAAAATTTTTTATTTATATATTTTTTTTGAGTACGCGTTCTTTGGACCTGGTGTATCTTGTCTTTACCACGAATGATTTTCCTTGGTTAACAATAATTGTTGTTTCCAATATCTGCTGGTTCATTAATGTTATTTCTCCCGCATAGGGGAAATAAAGTCAATAAATGGTATACTATATGCATTTGCATCTTAGAACTTCTTCTAACGACCTACGCTTTTTGTTATAATTTTAAAATGGACGATCCATTAATTCAACTGTCCGAAGATTATAAATGGATCGATTTTTTTGATTTTTACTGGAGAATGGGAATAGATGGACTTTCTATAGGAACTATTTTACTGACGGGATTTATTACTACTTTAGCCACTTTAGCGGCTTTTCCAGTTACTCGGGATTCCCGATTTTTTCATTTCCTGATGTTAGCAATGTACAGCGGTCAAATAGGATTATTTTCTTCTCGGGATCTTCTACTTTTTTTCATCATGTGGGAATTAGAATTAATTCCCGTTTATCTACTTTTATCCATGTGGGGTGGAAAGAAACGTCTGTATTCGGCTACAAAATTTATTTTGTACACGGCAGGAAGTTCTATTTTTTATTAATAGGAGTTTTAGGTATAAGTTTATATGGTTCGAACGAACCAACATTAAATTTAGAACTCTTAGCTAATAAATCCTATCCTGTTACACTTGAAATACTATTTTATATTGGATTTCTTATTGCTTTTGCCGTCAAATTACCGATTATACCTTTACATACTTGGTTACCTGACACCCACGGTGAGGCACATTACAGTACCTGTATGCTTCTCGCTGGAATCTTATTAAAAATGGGAGCCTATGGGTTGGTTCGAATCAATATGGAATTATTACCCCACGCTCATTCTATGTTTTCTCCTTGGTTGTTGGTAGTCGGTACAATCCAAATAATTTATGCAGCTTTAACATCTCTCGGTCAACGTAATTTAAAAAAGAGAATAGCCTATTCTTCTGTATCTCATATGGGTTTTATAATTATAGGTATTAGTTCTATAACGGATCCTGGACTTAATGGAGCTATTTTACAAATAATTTCTCATGGATTTATTGGCGCTGCACTTTTTTTCTTGGCAGGAACGAGTTATGATAGAATTAGGCTTGTTTATCTTGATGAAATGGGTGGAATGGCTATCTCCATTCCAAAAATATTTACAATGTTCACTATTTTATCAAGATAAACAAGCCTAATTCTATCATAACTCGTTCCTGCCAAGAAATTGCACGCAATTTATTTGTAAAATAGCTCATTAAGTCCAGGATCCGTTATAGAACTAATACCTATAATTATAAAACCCATATGAGATACAGAAGAATAGGCTATTCTCTTTTTTAAATTACGTTGACCGAGAGATGTTAAAGCTGCATAATGATTTCAATTACCGACTACCAACAACCAAGGAGAAAACATAGAATGAGCGTGGGGTAATAATTCCATATTGATTCGAACCAACCCATAGGCTCCCATTTTTAATAAGATTCCAGCGAGAACATACAGGTACTGTGATGTCACCATGGGTGTCAGGTAACCAAGTATGTAAAGGTATAATCGGTAATTTGACGGCAAAAGCAATAAGAAATCCAATATAAAATAGTATTTCAAGTGTAACAGGATAGGATTTATTAGCTAAGAGTTCTAAATTTAATGTTGGTTCGTTCGAACCATATAAACTTATACCTAAAACTCCTATTAATAAAAAATATATGCCGTGTACAAAATAAATTTTGTAGCCGAATACAGACGTTTCTTTCCACCCCACATGGATAAAAGTAGATAAACGGGAATTAATTCTAATTCCCACATGATGAAAAAAAGTAGAAAAGGGGTAGAAGAAAATAATCCTATTTAACAGTCTGCATTGCTAACATCAGGAAATGAAAAAATCGGGAATCCCGAGTAACTGGAAAAGCCGCTAAAGTGGCTAAAGTAGTAATAAATCCCGTCAGTAAAATAGTTCCTATAGAAAGTCCATCTATTCCCATTCTCCGTAAAAATCAAAAAAATCGATCCATTTATAATCTTCGGACAGTTGAATTAATGGATCGTCCATTTTAAAATTATAACAAAAAGCGTAGGTCGTTAGAAGAAGTTCTAAGATGCAAATGCATATGATTATACCATTTATTGACTTTATTTCCCCTCTATGCGGGAGAAATAACATTAATGAACCAGCAGATATTGGAAAAACAATTATTGTTAACCAAGGAAAATCATTCGTGGTAAAGACAAGATACACCAGGTCCAAAGAACGCGTACTCAAAAAAAATATATAAATAAAAAATTTTTAACTTTTTTGAGTACGAGTACTTGTCAATAAAAAAAATAAAATGTATTCCAAATTTATTGAAAAAAAAAAAAAAAA
+
IGJFFDDDEEGGGHJGFDEDEFE;0-++++..=AACEGLIEFEDDCFGCBDD?=GEB@A?IGHKIFHHGLKGCCDBEHGFFHJH@?>ENSSQPLJEFHFHBFDBBAABDDEFBCCBSSMIECDHKSHFDFSSRGKHGSIKFGIBESSSQBA=>@C@@<:;31//,.0FHGGDFEEFGGHIGGFGFLIKIGEDDDDHJOHSSPMGKFDGGECCCCCGFJHFDEC?-&&*=CNHKHGHJJKJSLJHSSKKSJJNMSLONSGSNJSMNDJHJKKJJIEDJEGGRIMIOSRNQFGEGGRIJIGILINJLILOJJOJIFHJKIMMIKLHHGKHJMIHPPJIFFCIKJRKGSSKKJSLKIEIKGMJJIFGGJLSQLRSKJIIMHISLJJKIMMSMLSKKKHLKMJLSNOIIHQSSMJGCLSSSIFCFJEKKGKNHKNJGFFGFHRIHFKHSNOHJLJLJMJIHPMISMKMMHGHEHIJMQHIJJMCHQKIKKJIJEHLHILGHHKHINOJEEEGGIGCDCFFGKHKMBJH;MIJPLHIHKGOKHJJKIJIHGHIINKLGLMIEDG65555@?CDEF?IFLF@EEBA.,,,-ABCCAABH>LBGSKOIEEFHHILJKJMJSKGGHKIIHKIC45<16776@85556<GE?MGGFEGJFIHGHGD;<;;BGFDIGEGGFGGFGDDFEDCEDEEIHJGGJQKHIFHHGBA@?>ABGGGJFDDDDSLSLKQIGHQIGENHBHKMSSMJIIISGMNJGSNLNLJSPSFSKIHFJOKOMLPLMMLSONJNRNIIIMGMNMMLPSSOMNSKSKKPPMMSSNIKKQONPLOKMISMSJSLJSPPMJQGOISMSQQMQJMMMNSSSMLKLKOKLQLH@KIPIHLLMJJJSISILMSJSNJSLLIPSMOSNSMSMJJLJMPPLQQNMOLNPKLSJGOMQSPLMNPKMSMKNIKSLSSLSSQOILLJPPMJIKKQKIIJHKMJLONKJNSSCNIJIRSMQNLHOJJJKLOKJHKIFGJLKMNPIMIHIHMSKPSQNLSMMSMOSOMMKKGOHFGJHIJOIKKMNMKJJHHJSRLSLHKQJQQSKMNOILQHLIFILNKHLJGMJSCCACFFDAGSIPHISFGFHHNOOMKJLKHJJLPPSSKIHMJKJKNJISLKOJNJJJMIIHHKHJIHGKFDEEEHNSLJJDDEEHSJKSOQNMNNRNMLIKIMKKKISNRQIMJPRONKMNOJSSOMMMIJKNHBLSSSAAD23CCJLHIGDGDFGSSSJJJGGKKMKRLNSOKLLQPQNLOOSMIIILJMMGMKJIIHJJQSIOJIOSMMSNPMRJDCC@+++**HHHIILIKSLLSMSMSSNLNPJIIIKHKQKJISILGEAA?>::;:;?CBDCIEFE=<;550+)*&&&&'001))()*-/6656:::::99997+++458>@CBHHHNCB=?BCB+))))8;<=@EGFEFEGGFFIDFFEE77666>51///./33367<A@?@ABCCFEGHFB=<2BF?>946?<6651111..///2<>>>>:::8<8620,*'$$$$%%%%%%%&'()277;;<>BBFEDCCC<=9777>=>?=;8764568322225/..--03401111==....-27767==;>BBC@CBBDCGE?A>B@A??>=;9665420..,,**)&&'()*-+(((++,())(($%%&&&'+,135578;<;==>;<<=>0000EEFECCCEDFHECBBBBEFDED>=;6---.2+*+*+>AFEDFEFCDDCDDFEHDDBABBBCBDCEEE<:;:999:====@DD@?EADFFBCBBABCCCEA@@ABGEEEAAAABEB?@A@54445?=<:7655544344433345544445778640,+/-+*'&&%%&(+,--/44:=BC>>>=@DMDD@?CD=<<<=MFFBA=?>>799813A@DEDFCAA?@?@?ABCDCB??>=;<>DKLIISMKIJC@@??AA?@@<921*)(()..199:96+**(%&&''''%$$$%&(()))))&&&&().&%$$%%$%&&&&&146;<;;;:889;?<<423349;;754429227655:99:97555555532-('''(/....>>@DBEFFEEDEBDDCEF333215558ABDDDDDDFDFHHJFEGFDFGGFCA=?@<=A:::991.,-01:=??<:::<?DEED?===>EECB@@<:::::;;BFDFSIFFEDC@?>=76654443333432)25/64--8996779DDC@?8666542101110**)(((('''&&%&(()0**''''%)))(,.24557CDGGCA?;;74441-/2,(('')188888@HIKKGHFEDFGGFCDCCDGFDA>=====410111-*('''/258===:9:9;867;>@@@?AAAABCFGB@ABFHGDEDCCDFEGFCA@?><===>CD==<<<;:86624>??=<:999>?BBAAFABA?<8?><;;=<CIPK@>==<>;<;<?AACCECBBA<;=??ACFE@>?@@?><>=63++5477641-&%$$%%%%%$$$$$$$
@132_45CNXP_3
ATGCTAGCAACAACTCGAAGTATGGGTCTAGCTTATTGATACGTTACCGAAAACCTCATTTGAATAAATTTGGAATACATTTTATTTTTTTTATTGACAAGTACTCGTACTCAAAAAAGTTAAAAATTTTTTATTTATATATTTTTTTTGAGTACGCGTTCTTTGGACCTGGTGTATCTTGTCTTTACCACGAATGATTTTCCTTGGTTAACAATAATTGTTGTTTTTCCAATATCTGCTGGTTCATTAATGTTATTTCTCCCGCATAGGGGAAATAAAGTCAATAAATGGTATACTATATGCATTTGCATCTTAGAACTTCTTCTAACGACCTACGCTTTTTGTTATAATTTTAAAATGGACGATCCATTAATTCAACTGTCCGAAGATTATAAATGGATCGATTTTTTTGATTTTTACTGGAGAATGGGAATAGATGGACTTTCTATAGGAACTATTTTACTGACGGGATTTATTACTACTTAGCTTTAGCGGCTTTTCCAGTTACTCGGGATTCCCGATTTTTTCATTTCCTGATGTTAGCAATGTACAGCGGTCAAATAGGATTATTTTCTTCTCGGGATCTTCTACTTTTTTTCATCATGTGGGAATTAGAATTAATTCCCGTTTATCTACTTTTATCCATGTGGGGTGGAAAGAAACGTCTGTATTCGGCTACAAAATTTATTTTGTACACGGCAGGAAGTTCTATTTTTTTATTAATAGGAGTTTTAGGTATAAGTTTATATGGTTCGAACGAACCAACATTAAATTTAGAACTCTTAGCTAATAAATCCTATCCTGTTACACTTGAAATACTATTTTATATTGGATTTCTTATTGCTTTTGCCGTCAAATTACCGATTATACCTTTACATACTTGGTTACCTGACACCCACGGTGAGGCACATTACAGTACCTGTATGCTTCTCGCTGGAATCTTATTAAAAATGGGAGCCTATGGGTTGGTTCGAATCAATATGGAATTATTACCCCACGCTCATTCTATGTTTTCTCCTTGGTTGTTGGTAGTCGGTACAATCCAAATAATTTATGCAGCTTTAACATCTCTCGGTCAACGTAATTTAAAAAAGAGAATAGCCTATTCTTCTGTATCTCATATGGGTTTTATAATTATAGGTATTAGTTCTATAACGGATCCTGGACTTAATGGAGCTATTTTACAAATAATTTCTCATGGATTTATTGGCGCTGCACTTTTTTTCTTGGCAGGAACGAGTTATGATAGAATTAGGCTTGTTTATCTTGATGAAATGGGTGGAATGGCTATCTCCATTCCAAAAATATTTACAATGTTCACTATTTTATCGATGGCTTCCCTTGCATTGCCA
+
LJIFJPKRHSSROISRSPKSSJOBBABBDCCACFCFOOSLDSIPKISSPMLSSLNROKISKJLONJLNLMKSNSSKSLNKSLLSMFLNSSSSHSIFEIIJNJHHHJJJLJKLINGQSSSOJJGINMSJLNSSJQJSSKRSJPIEESSSK>>>>>F<<<<=::F@47GLJJLRNJLORPPSSSMKSSGSKPJPSKNOGSKSOPSSSLKSSQPNLNNKPKJISPNHMJIIHRPNNKLJMSMJIKOMOSSOSKSJSLIHMMQJJKRDELMEJILJPSKIGKAELJLGISNSLOPIKSOMKNHKJOIIFNMCG;?555444=<=?9999:?KGILJJSKIIMKSKSRLSSILMMHJSQKSSNNOHOIJRIJOONSLSMNLNKHKHMPINLLNILSSMNMLSJHJLK-----;GGHFEB<ELSHOKLILKJLHHLSISPILPJJHKHGPRJSKLHJKJLIHHLHGE@:81128>ABFFEGIGEFHD51.**+..748:BACDDHEAHHGJMGEFFFEJHJJHHIILSGHKKSKMFLMJLLKLMJKSKGIKISJLIFGHGHIMIGIGFFGFFFGINNRSSSHHIJNSHGJIHLMSQSSK=MD@?==BGIGKIISJJONJOMGHHHLSINFJEEEFHISECDBCGFMISIMIIHRHHLKJORFEIPOSKSMJIE=??GF;::::HLGHGKIKMMNIKLLMJSQNMSLISKILHIPKJKSIMNSSSKKQMOIMNLSMNIMSOLSSKIJKJSLOKSKSMJHJNNQMMHIKILJSQMSRJSKSMQSIQJRKHSLHIINSSSPJNBJNJNSNSKNSSMLOJONJOPOOLSOOJKKGESSSLKKMPJKMLSPNOISSFSSSSKSNKSLNSOKSIMNSSMNSMJJNNJSRKSHOPKMOMOSNJNNINSSSQSOSSMSILQSPMSNMKNSNSPJKNMRSSSQP<<CCJSKIJQJQSPPSOJHJLMNMRRNSPOLKIHGFGMNMSSPLDFDDMSOSPJSSKJSOLKSNISOGJSLSNKSRNSOHOMMQSJSMJQSQSRSKJMSSSJLPSJKSLSJMKSSNQSRMOPJHOLLSLPJMOKNLSGQMPJMBCCSRNPJSPPQKOKDADKSMKGHGGKHIKMLQJLPPSMSPKIKMKKPQJSOSKSSQSOQNSOIOIJLPNSSSKSQSOKSJQPOLOONNRSOJLMRPNJKNMSKJJKHHKSKSSRQOQJPLNQLNQIQRMJSSQNJMMMSSSLSSSSGSLRSSJRMNKQSSMKLOLLMJISNOSKCCDDORSSSPRSKLLS>OLMQLOSMJIMSKSMQSPSLLJSIHIGJMQSRNOSSLLSRMKKIFIHHJPPKRSLMIMJSLLKSNQQPPKPRSPMSNPSLLLSOIPHE
@133_45CNXP_3
AATCGCAATAATCGGGTTCATTGATATTCCTAGTATAGTAGATGCTATCACACATACAATCATACTCAATTCGATGGAATTGTTTGATCTTAAAGGGGATATTCTATAATTTCGCATGTGAGGGGTTATTTCTTGGTTTCGTCCAGTCATTAATAACTTGATTATTTTTAGATAATAGTAGATAGAAAGAACGCTCGTAAGGAGTCCTATTGAAACCAAGAAATATAGGCCTGCCTGCCATCCACACCAGAATAAATAGAGTTTTCCAAAAAAACCTGCTAGTGGAGGAAGACCTCCTAGGGATAAGAGACATAGAGCTAAAGAAGAGCAAAAAAGGATCTTTTGTGTATAATCCTGCATAATCTCGAATGTTATCAGTTCCGGTACGTAGACCAAATAATATAATGCAAGCAAAAGTTCCTAGATTCATGGCGATATAGAACAGCATATAAGTTATCATGCTCGCATATCCACCATTTGAGTCTCCAACAATTATTCCAATAATTACATATCCGATTTGACCTATGGACGAATATGCAAGCATACGTTTCATGCTTGTTTGAGTAATAGCAATGAGATTCCCGAATATCATGCTAAGAATAGCTAGGATTTCCAGAAGAAGATGCCATTCATTTGATAAGAAATAAAAAGGAATATCGAAAATTCGAGTGGCTAAAGCTAAAGCAGCTACTTTCGAAGTAACAGAAAGAAAAGCAACGACTGGAGTGGGAGATCCTTCGTCTGGTTCGGAGTCCATTGATGAAAAGGGGCTAGGGAAAGCTTGAACCCAATTCCTACAGTGATGAATATAAGCGCAATTGAAATTCCTGGGGAGTTATACATTTGTGTATTGATAAGACCATTCACTATTTCTTGAAGCTCAATCTCTCCCCCGGATGAACCATATAGCCAAGAGAAACCATAAACCAGAATAGAAGAGCTTGCCCCACCCATGAGTAAATATTTCATAGTAGCCTCATTAGATCGTATATCTTTCTTGGTATATCCAGATAATAGGTAGGAGCATAAACTGAAACATTCTAGAGCTACAAAGATAGTTATTAAATCGTTAGCACCACATAAAAACATTCCTCCTAGAGTAGCTGTTAATATGAATAACAGAAACTCTGTTATAGCCATTTCTGTACATTCAATGTACTCTACGGATAGAGGAATACAGAGAGTTGAACATAGTAAAATAAGAAATTGAAAGATTTCGTTGAAATTGTTCGTTTGGAAATTTCCTGAAAAGCTAATCATAGGTTCTTCTCTCCATCGGAACAATAGGGCCGTTATGCTCATTACGAAACTTGTTGAAGAGATGAAATATAACCAAGGTATATCTTTTTGATCAGAGGTTAAATCGATCATCAGAAGAAGAATTAGGCCAAAAACGATCGTAA
+
JJSLNSKKLJSILKOIMIJSLQRMSMPSOSNQSHLSSRKKNQPKLIQNKMSSJLPLOMKJPLLNMJMPKIP@>>>>IOKSMFIOLOJRCDE33333FHIIJKPHNLKNSPHQKLSKKSSSMMOJIHSILRQOSQSPNSMPKMLLJLSHIIMMKMNSLSOOJLSNIKNSSSRNLJLLLNLJQNISMPNKNNOSPMSLOSJRNRLLSQKOPSOHFPOKJMOJKJSKLLLSSONKSSJMOIMPJLSSSNNJNNNNPHSIQNQIMMLMKJ;44CFHSSSKKLMSMEECHHFDD>;>===EDFIMNNLKIJJJNHKKLKKNJKHA<<80,+*(''').JMKJQPLSSSRMNKSLNNJPMNSKKMSQNSSSLMSMOOMMLRKHDHCDDDCKHIKLILJKKJSOSSNSSNMSRJSMOJKHMQLRJSHKMIHJSLSJSMNHRLIIIGIFHHISKMSSLRSPKSOKJKNJLLQOSPSMLSLSJKHLSI*))))IJHMMIHKGOJIKMSJMLKLSKHRQILMQJMNMNSKLQLSLMFHIGHHJOMJKSSRMJIHKHFFFHNNSLSRQOHKSKLMGJSHJOSEFFFHJLJSJPNHJJRJSHHJIKID@AABBJGFDEEGFHFKJD=7335:;EELHMJMKMLJMKQKKKIMGLKOIHKOSOSPLPSOKGBACEMOLHSSNLPNSNPMSPSJEEFMSLKKSJSSSF?@AAEILLNKLJJMEERMMMSPMHEFFGGCDDC@@<;0.../1+)))((('')*+++,8<8()@;=LIAFHKSSKSOLLJIJQLKLKS<<;<<PMSMOQMNONMLRNKLIMIOIKSLPLKIJNHKHHHJIKMSISEIIISNKMPJSMMJSOPJMMLSSJKSJKMSJOHOSJPLDKLLSQNNKKLSSQSPKONMLSHMHHHJKOIQSJKOMKMKOKMPSOMSPLOSKSSSSLNJJKJNKMMJPMRPLRJMIJGJIJIKKKLKQKMLHQMKKIMLSSKIIIJJSNOLSPKQKPKJGLKOJSLLMNSPKSLLIIKQJOLKSNJLSRSSPNGKOSOLJRONJBFIDNJHGEEEIHSSKJKMMJLLKMJNPLMSPJSNOHGHGJIMLJOJOMGEGDCD>AA;;?<;;>DFFHHFPJNJQMMSSSHLILIQKJ>HGNHLKSKPJNMLJKLJENLKLOOOSLSMMJJKOMIJSLLNJKPJQNSKRNPOSLKOOJSMLPKMSPSHF66666LSSOMSONKOIEPSLKLOJSNJQLLKJLJMLLJ9---GISQOLMMNOSSNLSQSOSKPSONOSKSSOLSSMOLQOKOSMLMJOPMSSSKSSSJSJGLGSOJSKNSKLNDFILMQOKPQSKQRRLOJLHSLJSISSLNSQSMGHIFGHJ?;SNLQMHNLLNHKIKILJHMHKKLKJRIGFG@EDCDFGCEEKJIGJNSSMJHHDFFF
@134_45CNXP_3
ATGCTAGCTTTTTGGCCTAATTCTTCTTCTGATGATCGATTTAACCTCTGATCAAAAAGATATACCTTGGTTATATTTCATCTCTTCAACAAGTTTCGTAATGAGCATAACGGCCCTATTGTTCCGATGGAGAGAAGAACCTATGATTAGCTTTTCAGGAAATTTCCAAACGAACAATTTCAACGAAATCTTTCAATTTCTTATTTTACTATGTTCAACTCTCTGTATTCCTCTATCCGTAGAGTACATTGAATGTACAGAAATGGCTATAACAGAGTTTCTGTTATTCATATTAACAGCTACTCTAGGAGGAATGTTTTTATGTGGTGCTAACGATTTAATAACTATCTTTGTAGCTCTAGAATGTTTCAGTTTATGCTCCTACCTATTATCTGGATATACCAAGAAAGATATACGAATCTAATGAGGCTACTATGAAATATTTACTCATGGGTGGGGCAAGCTCTTCTATTCTGGTTTATGGTTTCTCTTGGCTATATGGTTCATCCGGGGGAGAGATTGAGCTTCAAGAAATAGTGAATGGTCTTATCAATACACAAATGTATAACTCCCAGGAATTTCAATTGCGCTTATATTCATCACTGTAGGAATTGGGTTCAAGCTTTCCCTAGCCCCTTCTCATCAATGGACTCCTGACGTATACGAAGGAGTGCGGTTCGTTTGAGAAATTCCTACCTCTCTATCTATCTCTGAGATGTTTGGATTTTTCAAAACTCTATGGACATGCAGAAGAGAAATGCTATCCCCACGCAGACCAAGACAGAACTTTGACTTGTTCAAATAACAATTAAGGTGAAGCAGGGTCAGGAACAACGAATCTCTTTATGATAAACGGATCCATTTTGCAAGTTTGTTATTACGGGTAGTTCCTGCAAAGGATCGGACTAATGACGTATACAAGAAAGACTTGAATTCTCGATGTAGATGCTACATAGTTGGTTCTCATCCTTCAGAGACTACGAGTGTAATAGGAGCATCCGTCGACAAAAGGATCACCCTAAGATGATAATCTCATGGCTATTGAGAACGAATCAAATCAGATGGTTCCATTTCTCAATCTTTCGGACGTGCTCCTACGGAACCAAGGTCGAAAAGATTGAGAAAAATCAGTCATTCACAACCACTGATGAAGGATTCCTCGAAAAGTTAAGGATTAGTAATCCGTTTTAGAAATAGAAAGGATTCGATCTTATACATACGCGAGGAAAGTAATCAAAAAAGAAAGAAGATGAGTTCTTCTTTACTTTTATCACTTAGGAGCCGTGCGAGATGAAAGTCTCATGCACGGTTTTGAATGAGAGAAAGAAGTGAGGAATCCTCTTTTCGACTCTGACTCTCCCACTCCAGTCGTTGCTTTTCTTTCTGTTACTTCGAAAGTAGCTGCTTTAGCTTTAGCCACTCGAATTTTCGATATTCCTTTTTATTTCTTATCAAATGAATGGCATCTTCTTCTGGAAATCCTAGCTATTCTTAGCATGATATTCGGGAATCTCATTGCTATTACTCAAACAAGCATGAAACGTATGCTTGCATATTCGTCCATAGGTCAAATCGGATATGTAATTATTGGAATAATTGTTGGAGACTCAAATGGTGGATATGCGAGCATGATAACTTATATGCTGTTCTATATCGCCATGAATCTAGGAACTTTTGCTTGCATTATATTATTTGGTCTACGTACCGGAACTGATAACATTCGAGATTATGCAGGATTATACACAAAAGATCCTTTTTTGGCTCTCTCTTTAGCTCTATGTCTCTTATCCCTAGGAGGTCTTCCTCCACTAGCAGGTTTTTTTGGAAAACTCTATTTATTCTGGTGTGGATGGCAGGCAGGCCTATATTTCTTGGTTTCAATAGGACTCCTTACGAGCGTTCTTTCTATCTACTATTATCTAAAAATAATCAAGTTATTAATGACTGGACGAAACCAAGAAATAACCCCTCACATGCGAAATTATAGAATATCCCCTTTAAGATCAAACAATTCCATCGAATTTAGTATGATTGTATGTGTGATAGCATCTACTATACTAGGAATATCAATGAACCCGATTATTGCGATTA
+
GJHFIGLSHJSSMLILIKPOPJIIKMSSSMKLNLPKLSJMONNONNKIODDFJLIJSOLISLINKLSJEFOINLOHKSJMOKNQLSSJJOGGMMLOMKJKHIECACBGFLLGKKLJSQOKPSLLOQOSECEFIKLOIHOSJKSSJSSSNLNH=8545CIHIPLLSKSIIHHEOGFJIPLNSSKKKJSKSNSCMEHIMJLNSJOSMSOKPKKHIHGGGIMKSRKSLJKLKKMSFCA@788<=JHNIKHGHMIJJIKIJKKJKHNLIOPSMIKGLE?@@DEKJMMLSNSJSLSEDFDDGIMQSJMMNLFIDGOILLKMSLMSSSSSLRKLHHFGEGFFIJKKGLHGSIJLMPPPDDBJHLKJGCBA@@GILFDDDHMRMIJSNMOJQJPMNKSSSLKIJMNJLFHGJOSPORSMOLJJ74-''(111JPGLIONLMNLI@FI=KMCJ@BKILHISJSJMJKILDDDDDEJJJIJJPLKQSNSKRSKIJNJKFEE@@KMJOMJJKGHIIFEF;;DCJSGEFGGMKIHIISIGNIILLLIOIIIGHFHGJIKHKKLIGFGFHGHSKSSKJHKKJAB=*DDGGKKSKIMQLLJKLLF=>JSHHHHIGGGGFEFCDFGISHSIIHJHLGC=:8:<3AFIHIFJH@AIIHKNHGGEEDEEHIJMFEGEEDCBBBBDEFKIIICHJ544449;<<AEGJHFFFHEFIHJHKGHGKM@A@??GEHNIMLKISLOSNSSKHJNHLJJLGHFJILJJSSLNKLHNIJLSNKSMHMKQBSKSOLHGGQJJKNJSPBJJCAA@2EDEEGJKOJKKONLMLQKNJSMRNLQSJQJJJMJLKRNKJLJMIGKKKMSMMOSNQMLJINHKKLRJNLNRHNSSSLMLQSMLFKRSSJRNLJHHPIORSSSSOILLJPSDHGHNOKKKNIKKKOKLKJLSLSNOSGPJPJJSSKSMMKKLHSSLHJSDJHMOAAABAJOKFGFKSJRLLFFCHFH>>>>>ELIKSIFFDEDD@BA@AJ....---.ABCISSJQIQQSJRLMLMLGMKMKSLLHJMLSJSNNMSRNOPKOLLJSKJJSSQSCCCBCOGAFE9LJFHFHKKMISRNQMQSKMKMLNJPSIJLKLMHMMSNROLKQLNKFFIPSNJSJ32222GJJIJILNOLIMMNSIQKIMSLJLMKMSNGJNIOSSOKNKLQKSINISHJMRJJSLJGFLJO43334<>HIGLMLOJKMKIKJJILSJHKMJIOHKOJGMHNILOMMSD<40*.><;844444+,2,,-:.0:;<=;>>KBN=::::IQKIGIHHGGHLKFLIIJGLHGGMNLHGHIGJN88889BBBKHMIKKHJHHGHF;;;:CE:9543334BBHHHJHJHHLLFDFHLJJHGCAAACF>G>;:<?EEKIHG===HNHIHIIRPJNJKIGJKGJJMHKIHQOLSPKGJOMNKMJDEFESNMMHGJKOLMSPSSLNILNOSIIMJOFILHOJSSSQSCBBDHIOSSSNDDEOKOJJDK33BCKLHSNMSLMSLSSSIJKKLSSSSPSSLGFIHEKNKSRJKSGKOSMKLMIPLLSLSJRHSJIIJGFNPHLKRKKGMKHPJONPIQSJKSSNLKPSSMSIPKHMJNQJOLSMNKLILOJMLMSKSSKOSHJPOLKOIISLJJJMMNSSOJLSNSOMSMRPMJQLP=S5555555CJFNISSSSQHSROSOIPQLMKKOLNJOLSSLMSKKCAAAFHSKLHPQOMNSLJLJQNKKSMSHJKNJLJLMSHHGHSSONSKJLPSKSSMKLNOSQKD;:636LMIGFEDIDGEED=<10+*))*++?BAGHIISRSSLSMJSIJIIENFSSSFDDFHB/////FIGGJSPSMIMRISSNSIJIIJNSSISSRSKNRLILJMLPKKRRJLJHIIKGGMMMNSHH@@@A0//-,-,-/138ABBBKJSMHSHLJRSSMSSISPSSOSKOSMPKLIQOSMSSNKJIMKMHEMPSONLSRSQJOKPNSKLIIKEESGFIMNJNMHLQJHOKK>@SNINKQKJLESJJSOINISJMINISSLMJOLSKMNJOLSOSMJLSKKLQQNLLSMRIIKISSSINLJQSJIMIGHLONSKMQPLLMJMLH
@135_45CNXP_3
ATGCTAGCAACAACTCGAAGTATGGGTCTAGCTTATTGATACGTTACCGAAAACCTCATTTGAATAAATTTGGAATACATTTTATTTTTTTTATTGACAAGTACTCGTACTCAAAAAAGTTAAAAATTTTTTATTTATATATTTTTTTTGAGTACGCGTTCTTTGGACCTGGTGTATCTTGTCTTTACCACGAATGATTTTCCTTGGTTAACAATAATTGTTGTTTTTCCAATATCTGCTGGTTCATTAATGTTATTTCTCCCGCATAGGGGAAATAAAGTCAATAAATGGTATACTATATGCATTTGCATCTTAGAACTTCTTCTAACGACCTACGCTTTTTGTTATAATTTTAAAATGGACGATCCATTAATTCAACTGTCCGAAGATTATAAATGGATCGATTTTTTTGATTTTTACTGGAGAATGGGAATAGATGGACTTTCTATAGGAACTATTTTACTGACGGGATTTATTACTACTTTAGCCACTTTAGCGGCTTTTCCAGTTACTCGGGATTCCCGATTTTTTCATTTCCTGATGTTAGCAATGTACAGCGGTCAAATAGGATCATTTTCTTCTCGGGATCTTCTACTTTTTTTCATCATGTGGGAATTAGAATTAATTCCCGTTTATCTACTTTTATCCATGTGGGGTGGAAAGAAACGTCTGTATTCGGCTACAAAATTTATTTTGTACACGGCAGGAAGTTCTATTTTTTTATTAATAGGAGTTTTAGGTATAAGTTTATATGGTTCGAACGAACCAACATTAAATTTAGAACTCTTAGCTAATAAATCCTATCCTGTTACACTTGAAATACTATTTTATATTGGATTTCTTATTGCTTTTGCCGTCAAATTACCGATTATACCTTTACATACTTGGTTACCTGACACCCACGGTGAGGCACATTACAGTACCTGTATGCTTCTCGCTGGAATCTTATTAAAAATGGGAGCCTATGGGTTGGTTCGAATCAATATGGAATTATTACCCCACGCTCATTCTATGTTTTCTCCTTGGTTGTTGGTAGTCGGTACAATCCAAATAATTTATGCAGCTTCAACATCTCCCGGTCAACGTAATTTAAAAAAGAGAATAGCCTATTCTTCTGTATCTCATATGGGTTTTATAATTATAGGTATTAGTTCTATAACGGATCCTGGACTTAATGGAGCTATTTTACAAATAATTTCTCATGGATTTATTGGCGCTGCACTTTTTTTCTTGGCAGGAACGAGTTATGATAGAATTAGGCTTGTTTATCTTGATGAAATGGGTGGAATGGCTATCTCCATTCCAAAAATATTTACAATGTTCACTATTTTATCGATGGCTTCCCTTGCATTGCCA
+
BBBDB;9<;>@CFGKKJGHJOKJHOGKIQLIMNIHHIC<;877777DCFDBFEDIN?@?IKIJHFFSSKNKKHKHGJIKRNSMMECKJSSSSNJJJIKJGFEEGGIIJILSFCCIKSSISKFFLLJSIOGSSOSSOKLLHKNHICSSSSOSLSSHFFCDDEE=76679JGIJRNJNSKLQNLLHSLKLJNJINKRJGSPQSNOSQJJKLSQINSSMJIKKLJILJGFBCKFGIMNOJKMIOLKNGEDEEINJLKJJSJLMMNIHGHRMJIIFIKLFGMGCECGFNKSIMILFEJHHIKIIPKRKMHSKHLSQNKHFFHCJI<==99::;HGHIJKSSKNMISKMOIOQORLILJGGOKKEGIDDCDCFONINSSSLSKKJHJNFFEFFIJILMJMKHFIHMGOHLJSNSSSMJSGIOSLGHGGHFGFEGRGHNF?4444445=>>>FJPJIHGFFGHIMSKMGHEEB?>=>?DGMFFEEFHGEHGFEEDDCEIIEHF@????IE<@<922111334=>BDFGDBCCDGJSSMMSKGGHHFEFEEGEDCDDFIHJFDDBBACDFJIHGFDEEFGGIOSNNNKILHGDDDFGSJKFEAAAESSPIIJD555556GFPIKA>?A76677GCDCBABBEJDDDCEKSJKIJGJFHHGEEEEDGILIJJMKIEDBBBBBEEDBAA@ABDDEFGJIIPOROSSNNNLLLEEOKQSLJONNRNNPNSSSPSNKSQLKOKLLMKOLSIGJLJJ84445FGH75666845334556>?A@>>>>@EGH<;:844320///DDGFFHSSLLOMSSOSKNMNJJNGHKSSLSKFSOOPSNONLJMKMHSSKFEFFIOLJNSQSLSMSSOLPOSOSSSMOSSSSQSHL;;;88;;;;MHISKLSNLRONMRNSIQMOPPMSSPKKHFGHJQMMIMLSMSQKNMLSMNSMNMMSSNSORSRSLJJKLLMOLLQMSJISSIKNLRPMKLKHGMHLNJJJMRMJLQSMLSSSKSSSSRNSSKSSJJKRRJMNSSNQSSNPOMNNOQSSSQINLHHNJSSOSMJCSQLPSHSSSRSRNSSSQSSOSRSLSOSSNSSKLKKSSMOSSSGBGPSEJ;?ILKJSSISNQKLNSNMRMNSLMSNNNSOILQPQSOMOSSSSOMOKSNSSKMLMNSSRJJJMNMMSSSMMSSPSLRNNLMPMSMKNSOSLPNRKJMNMSSSRJRQMJLNMSOMNOSPSSSRSKOLKSSSSLMPKNJQSOSMKPSMNROSHEFFGJJJPMSSOSSSNSLSSSSSPLNSIMLSLSQRQSSNMSSSLLOKLMOMLSMPPQJNMSLIGGGIRLKJONMOQKLQJISMSNRKJJPLSORLCEIA@??>878.
@136_45CNXP_3
CGTACGTATTTTTGGCCTAATTCTTCTTCTGACTGGGAAACAAGCGGCTTATCTGATGACCTTGAGTGGAAGAAGACTTGTGGAACCTATTATGAGACTTTATACAGAGACTACTGATGGATCCAATATAGAAGCAAAAGAGAGTGCTTTAGTCTGGCATCACCAAGATGCTGACCCAGACTTTGGTTCTTGTCAAGCCAAGGAACTACTGGACCATCTAGAAACTGTTCTTGTGAATGAACCCGATTATTGCGATTA
+
DDDCDKLHGHKSLSILKQIKJJKHKHFA10...102<AKJHHJHGFFEGGIJKHHIMFCBCB.''&''(;;<@@50////1BDDFHPLIJLLMGIFEESSHGJHKIHRKNIOHJGIIIHFGFGHGLJJIJIIKKOJJHPISHFEEEGISPABA@CFFGIEFFEEFFGHFFFHGDDEFDJHFEFA:;HMKJJECDDDHFEFEDCCBCFFHHGGHGFEEGFIHFFGEFFGGGKHHGJGHFDDEEDCAABBCEGECA@@@A
@137_45CNXP_3
ATGCTAGCAACAACTCGAAGTATGGCTTCCCTTGCATTGCCCTACGATCGAACAACTCGAAGTATGGGCTTCCCTTGCATTGCC
+
JGHSLKGHJKSQOSSQSSSLNPLIGEEE@==4CDEGIIHHNLIPOJIJHCCCDDMNHMKKLMPLSJLIHLKJGGGIBBBAA;;*
@138_45CNXP_3
AATCGCAATAATCGGGTTCATGCTAAGATAGAGCCTTGTCCCCCGCAGGATTGATATGGGGTGTTTTCGATTTCAGAAGAAGAATTAGGCCAAAAATACGTACGA
+
AIIHGGDDEEKIIIGIGMLOMKJM@=<;888:<@@DDEFEG8GEDFEG?IHKIKHFEGDEDEEFGGJIEBCAC?DBDEBAOKJIHFEEDIIFFEFSJIGGJJIIH
@139_45CNXP_3
TACGATCGAACAACTCGAAGTATGGGTCTAGCTTATTGATACGTTACCGAAAACCTCATTTGAATAAATTTGGAATACATTTTATTTTTTTTATTGACAAGTACTCGTACTCAAAAAAGTTAAAAATTTTTTATTTATATATTTTTTTTGAGTACGCGTTCTTTGGACCT
+
IJGDEFA@@@BGJHIIIGOJOMSHGHFFIGECFDCCIGINIIFGGGJJ77777GLKHFJKSRSMHNKIISSJGKJHISKHIJLOLJHMSSSSSQJKJJKKKILFDCBBDDDEBDGSSMRDEABIJMQFGSSQOGKH<SMIDBAB>FKHLA?>>=A+****76885ADHHH
@140_45CNXP_3
AATCGCAATAATCGGGTTCATGTACCAAGCTTGCTCTGGGATTTGCCTCGGGATTTTGTTGGTTTTCACTGGGTCATCAGCCGCTGGCTTCTTGAACCC
+
GIFGGHGJLSIOIKLJKJJJRMKHGJILJMEJKLMOKNRKOLIOSLKJHHGGHPMSJIJMLKKJSSSSGF@??DDEECCCBDFHJJJHLKMPB;;;::<
@141_45CNXP_3
ATGCTAGCTTTTTGGCCTAATTCTTCTTCGATAAAGTATTCGTGACGGGCGCGCTTGTTAAGCGCGATGGTCGCTGAACCAGGTTTATGTGCTTTTTTCTTCGTCATAAGCGTCGTGAATCATCGGTAATCTGAAATCGAAAACACCCCATATCAATCCTGCGGGGGACAAGGCTCTATCTTAGCATGAACCCGATTATTGCGATTA
+
LFHHDCECECCSOSHGHGHHHJLJMMLNMLIHJNSPKPSMPKFFHHKSKMJGGGHGIRJIKKGMG@@@@@LSGDEDCGHIHHKSPNLSNOJGJHLSSSPSNHJKILHNHEEEDEEFGGKHHGGGFFFFIIHHIIKLIFDCCEHJFEEFEDEGGGFFGGIJGEDDA@AA@ABCCEFFEEDDFA>>AACCCCDCBBBCDEEEEDCCCDD
@142_45CNXP_3
CGTACGTATTTTTGGCCTAATTCTTCTTCTGCTGCTGCTTTTTCAAAAAGATTCAAACTTTTGTCTCTTGCTTTCTTAGGTCTCGCCTTCTAATTGCAATGAACCCGATTATTGCGATTA
+
SHPGEDE?;<??E=<<<>KSPSSRSSSRONNSSQSSPCFD??>==?<ASPNNIHKSSNQSSRPSRKQSSSRSSSRSSJHJSLJSQSKPSRNNSMPLSOHLHGIEIHKGSNSNINNNSSNJ
@143_45CNXP_3
AATCGCAATAATCGGGTTCATTTCATCAGCCAAAAACAACAGACACCTACCTCTCTGCTTTCATGGCAACATATATATACGCATTAGATCCAATCAGAAGAAGAATTAGGCCAAAAATACGTACGAGGTGCTGGTTGTATCCCTAAAAAGAAGACATTG
+
GFGPIKGHFMQSNLLLMLMJGIIFCD::63344?ESMLJPIJJNIJOMKOKNOSSJMQKPQROSPJKLMNSJJKGGJLHGC@>>@@@BEJLJKNNKGIF44EHIJJHGGFKLHLSSRLSSIIFGHGKIJJKJJSSKSKLHDGB;1/)+*+(''&&&%$$
@144_45CNXP_3
CGTACGTATTTTTGGCCTAATTCTTCTTCTGGGCCAGCCGTTATTTCCAGGAGAAAATTCAGTTGATCAGCTTGTGGAGATCATAAAGGTTCTTGGTACTCCAACTCGTGAAGAAATTCGATGTATGAACCCGATTATTGCGATTA
+
ECDDG====>@@@>>@ABIIKHKMMOSOMKGJIJHIMJSLLKJJSNISJJJSIOOSSSFKLJLKMMRPLMOSRKMNOOLMSKISHMINKMMKNNLMLJHHGGIJPSLILQJLNOHKIJMMNIKLJHDCACEFEEHSOMJSK;;;;;
@145_45CNXP_3
AATCGCAATAATCGGGTCCATTAGAAGGAGAAAAAGCCAAGAAAATGAGGAGAATCATGAGGAGTAGAGGAAGGAGGAGGAGTGTCGCCGGAGGCGGTGGAAGCGGCGGCAGGAACGGTGGCAGAATCAGAAGAAGAATTAGGCCAAAAAGCTAGCATA
+
KLJMQIGFOEFD<-,,*)****0//..01FFECSSKFFEAEA<?HHDDEHNHGEDBABA???>>FGFEGMKKKLLPJOSHGGFGHGDDBBBDDGEDGEFGJHIJFDGDDGHHINOHGHJIIJLLSLLKGHGHHGJGLPINIHCEEFFFSOOJGGEEECC
@146_45CNXP_3
AATCGCAATAATCGGGTTCATTAGCAAAGGACGTGGCGGGGTTGACATGACCAGGTGGCACCATTTCGATTGTTTTCCGACTGATTCTGAGTCGATTGCTTCCGTTGATGATATTCAAGGCTTATCCGCTTTAGAGAAAGAAGATCAAGATGCTTTGACGAAATTGGTGGAACAATGTGGTAAAGTACCTGCAAAAAAACAGCCTGATGAAGAAGAATTAGGCCA
+
ILKSKMHIJIKKLQRKOCQRMQQPOHHKIRMMBB><4345331((''''(7;==GHGGIHEIFGHLMSJLLKLNOKSPLJHSMJSNSSSKHGGGGILMSRLHFCDEFIJNLSKKRRMOSJIRKSIIFFEEFIIJIGGHPMSJOJPJJHIKIIIGKLKKIEEEFGMHFGGFIIKJNHCCCCCHKSIGFEDICCABBFSSQKGFFEEGHH1)()=A@:0+++/,*))
@147_45CNXP_3
AATCGCAATAATCGGGTTCATTGATATTCCTGGTATAGTAGATGCTATCACACATACAATCATACTCAATTCGATGGAATTGTTTGATCTTAAAGGGGATATTCTATAATTTCGCATGTGAGGGGTTATTTCTTCGTTTCGTCCAGTCATTAATAACTTGATTATTTTTAGATAATAGTAGATAGAAAGAACGCTCGTAAGGAGTCCTATTGAAACCAAGAAATATAGGCCTGCCTGCCATCCACACCAGAATAAATAGAGTTTTCCAAAAAAACCTGCTAGTGGAGGAAGACCTCCTAGGGATAAGAGACATAGAGCTAAAGAGAGAGCCAAAAAAGGATCTTTTGTGTATAATCCTGCATAATCTCGAATGTTATCAGTTCCGGTACGTAGACCAAATAATATAATGCAAGCAAAAGTTCCTAGATTCATGGCGATATAGAACAGCATATAAGTTATCATGCTCGCATATCCACCATTTGAGTCTCCAACAATTATTCCAATAATTACATATCCGATTTGACCTATGGACGAA
+
NSMKJOJMIJLOJPSMMGGABA><65666>?D@AAAOGHHHHHHSPMJNJSLILOPNLIPOSLMKLGIJSKKMLHJKJSSSFKIOLGIHH9000@@KMKMKKSLSSOKMKLMSMNQMNSLLNNMLPMLNNQPSS,,,,,38788BESLKLKHISPJKLJOKPSPLJOSSMLOHLMPNISLNPKJPIIRMJMIQSSSNISOSKKMJKKSIJKHIKKKMNFBMJLSNIIHIILSHJIKKNMLMKOKLJMJJJMINJROLFHGFCBAA?ACBBD@SQIMJMPILKNEBCBEGCFD><==EGHILKKKJICKLMSOJJSJNSOJLSPKSIJIMHJGFEMSSNSJSJSMSLISQKSSMLIMNSMLLPLOPKSOKPILQSSKSJNJJKNOKNJMSJKIHHJOHQMLSOSQJIKKIIGHGIIKHOLKPMSLSMJKLNLLSKGFFHFJIOSRMSJLGJKGKNNJJKRSPMMKLMRQSSQSSOSHOSHKIPNJJIOINLMKQKREJHKLHIIFGGIFFGEGGFIFIFHIIJISNJJN5555...
@148_45CNXP_3
AATCGCAATAATCGGGTTCATTGATATTCCTGGTATAGTAGATGCTATCACACATACAATCATACTCAATTCGATGGAATTGTTTGATCTTAAAGGGGATATTCTATAATTTCGCATGTGAGGGGTTATTTCTTGGTTTCGTCCAGTCATTAATAACTTGATTATTTTTAGATAATAGTAGATAGAAAGAACGCTCGTAAGGAGTCCTATTGAAACCAAGAAATATAGGCCTGCCTGCCATCCACACCAGAATAAATGGAGTTTTCCAAAAAAACCTGCTAGTGGAGGAAGACCTCCTAGGGATAAGAGACATAGAGCTAAAGAATTAGGCCAAA
+
LMSQJNONKKSSOJKJSSLOJSKMSSSOMLLOPRMHIHGJJGHHILKMSKIIMJSINLJLMLKJJKIJNNOKKOQKKJIOKGLLPKOOJS<555@EOJOQIOLLKKJNJIJLRSLLONSOHNHGJHJMSSSSSKILLNOKHJJNLHIHIMKNJSKNOMQIHOKSPJSSOMLKNOLLIOMJSKIJHJIPPNLSNOPOSMHMQPOIHIJFHKLKHIOMOHKRMSMQSLKMIJHFFGFJKJGEGKNIMMOINSJOOKSSMHLKISQSHJSAAILSSNOSSPKKGEEDECD@@?ADIFHCBCGIJSJHFFGGJHOKSFGDGHB==?798741/.-,((&
@149_45CNXP_3
AATCGCAATAATCGGGTTCATGCTAAGATAGAGCCTTGTCCCCCGCAGGATTGATATGGGGTGTTTTCGATTTCAGATTACCGATGATTCACGACGCTTATGACAAAAAAGCACATAAACCTGGTTCAGCGACCATCGCGCTTAACAAGCGCGCCCGTCACGAATACTTTATCGAAGAAGAATTAGGCCAAAAATACGTACGA
+
JOSPOHHGJKNPJJJIGKLLPJKNJMLSLIGMIKKNMKLDCA@>?FEFFKJLNKKLSIICKIIMLII<;;;=>9;>>>EEIKJJLLHQSJIJKIGGNHOFHC><'%%%EFHGIIJJGKIIJIJIMMHIMGJIMMKNMMHIHBBABCGKJJFDECFJKIIKLHHHIGIOISRNJKGSJAEHMSSHEIHFFFJKLPPLLKGIFML
@150_45CNXP_3
AATCGCAATAATCGGGTTCATACGCGCATACTCACTGTGGCGATACTCGCATTCAGGTCCCTTCTTGCAGGTAAAAGGAGAAGCGAGAAAGTAAACGCAATCGGTGTTCCACTTCAAAGCATCTTCTTCAGCAGATGAAACAGTCTCTGATTGCTTCTTCTGCTCATGTTGCTGTTGCGGTTGAGTCGCAGGCGCAAACATTATTATTATTACTTGGAAATTTCTGAATCTCTCTTTCAAGTAGATCGCAAGGTTTCAGATGGAACACGGAAGATCGAAAATCACCGATTCAGAGTCCGTGGAAGAAAGAGAATTAGGCCAAGTAATAATAATGTTTGCGCCTCAACTCAACCGCAACAGCAACATGAGCAGAAGAACGAGATGGGAGAGACTGTTTCATCTGCTGAAGAAGATGCTTTGAAGTCGTGCGTTTCCTTTCTCGCTCTCCTTTAACCTGCAAGATGAATGCGAGTATCGCCACAGTGAGTATGCGCGTATGAACCCGATTATTGAGATTA
+
GJIJONSIIPKHHJHILMLSSLHCCCBBE:88555644777@EG>===<@===?>SHMNSJHJHAB986766***+16:<==>DFGFEEEHGCGIGGKHJGKINJIMF????SIPSKSNJSLNKJPLSHDCB@=<<88899CGEDEEFCCCDILRRJSSLKMKJJLHGJKKHGNIKSSKIMNSLMJOLSKQIIIIEDCE8664300111457322135HPJRPOKSMSQLLOJMIQH<DCBCCMKHHHKSKJOIJK93222))('(('%%%(,,,,,-..9DEFFB86660*$#$'&'%',-//+*))')'(()))))8:9:::999****,1(&&&&25556.)))))225:;;843(((((***))*,.//1453((((((&'''(./222+*+0-55+++,8:879986410'''''--..&%$$%&&''&,+,.-68433(((459><<?>=652.(&%%%(35;55545=>>@A@?>====><<<;<66,,,,,43444,(((,0/'%%%&('
@151_45CNXP_3
AATCGCAATAATCGGGTTCATTGATATTCCTAGTATAGTAGATGCTATCACACATACAATCATACTCAATTCGATGGAATTGTTTGATCTTAAAGGGGATATTCTATAATTTCGCATGTGAGGGGTTATTTCTTGGTTTCGTCCAGTCATTAATAACTTGATTATTTTTAGATAATAGTAGATAGAAAGAACGCTCGTAAGGAGTCCTATTGAAACCAAGAAATATAGGCCTGCCTGCCATCCACACCAGAATAAATAGAGTTTTCCAAAAAAACCTGCTAGTGGAGGAAGACCTCCTAGGGATAAGAGACATGAGCTAAAGAGAAAGCCAAAAAAGGATCTTTTGTGTATAATCCTGCATAATCTCGAATGTTATCAGTTCCGGTACGTAGACCAAATAATATAATGCAAGCAAAAGTTCCTAGATTCATGGCGATATAGAACAGCATATAAGTTATCATGCTCGCATATCCACCATTTGAGTCTCCAACAATTATTCCAATAATTACATATCCGATTTGACCTATGGACGAATATGCAAGCATACGTTTCATGCTTGTTTGAGTAATAGCAATGAGATTCCCGAATATCATGCTAAGAATAGCTAGGATTTCCAGAAGAAGATGCCATTCATTTGATAAGAAATAAAAAGGAATATCGAAAATTCGAGTGGCTAAAGCTAAAGCAGCTACTTTCGAAGTAACAGAAAAAAAA
+
FKSGGFGLSJMKLLKQJPISSSMSPLIJMSLIJSKGDDEA>??CHIJLNSIIKHOISMQRLSNHHGJBACDKNJSLFMLILMGJJKSKGJ.++,<ISSKLFSSIINLMSSINGEGACDLRHSKMILJSPSKLJC::;<<IKNFIIIJPNSKSIMOSIJMKOMKJJPSSLSNNSKOS=;<<>B@=<<<<=HKHFGGA@@@AHMJNMNMSIOHGHJMOSSPSSKLSNSKQNIKKRKMJOSRSSKSLJSRNSSOPJLSIJFGEDEGEGEE=79:OIIIIMSILMSLSSMMSLMKJIKLKMIFHICBE:766,,,11)))'(++/0375))))),,,.LRMLSLKNSSISSLSOOOSILDEAABDDISOJINLKMSSSPLKSLPLSJLQSSSQQKSJNLIMQLSOQSSQLRKIS>>>=>>IFEEEDI>>>POJSPKLIOKMIIHGHGIOSSOSSMLSLMKSIOMIQKQDJIJLPJLPLLSSMMSFHGEDJFGKLOPMKPRSRONSNSMJJSNSSSMOOSPKJHSJBKISNHPKMSIKKHNSLLSOLOSJSKMIKSQMJONSMMJKSKIIMJJJSPSMSSJSLLJMJNSNSSMLLBDBGSGJIHNPLKJHIGGMJRKSNLQLLPHC?<<====RSSMLJKNKQKJKJNQNMMHKLLRDLGEA?>9899;JSLMSSOKJSQMSSKSOMSOSQSLKJJIJLD?==>>@<7,*+*'%%$$##
@152_45CNXP_3
ATGCTAGCTTTTTGGCCTAATTCTTCTTCTGATGATCGATTTAACCTCTGATCAAAAAGATATACCTTGGTTATATTTCATCTCTTCAACAAGTTTCGTAATGAGCATAACGGCCCTATTGTTCCGATGGAGAGAAGAACCTATGATTAGCTTTTCAGGAAATTTCCAAACGAACAATTTCAACGAAATCTTTCAATTTCTTATTTTACTATGTTCAACTCTCTGTATTCCTCTATCCGTAGAGTACATTGAATGTACAGAAATGGCTATAACAGAGTTTCTGTTATTCATATTAACAGCTACTCTACGAGGAATGTTTTTATGTGGTGCTAACGATTTAATAACTATCTTTGTAGCTCTAGAATGTTTCAGTTTATGCTCCTACCTATTATCTGGATATACCAAGAAAGATATACGATCTAATGAGGCTACTATGAAATATTTACTCATGGGTGGGGCAAGCTCTTCTATTCTGGTTTATGGTTTCTCTTGGCTATATGGTTCATCCGGGGGAGAGATTGAGCTTCAAGAAATAGTGAATGGTCTTATCAATACACAAATGTATAACTCCCCAGGAATTTCAATTGCGCTTATATTCATTACTGTAGGAATTGGGTTCAAGCTTTTCCCTAGCCCCTTTTCATCAATGGACTCCTGACGTATACGAAGGATCTCCCACTCCAGTCGTTGCTTTTCTTTCTGTTACTTCGAAAGTAGCTGCTTTAGCTTTAGCCACTCGAATTTTCGATATTCCTTTTTATTTCTTATCAAATGAATGACATCTTCTTCTGGAAATCCTAGCTATTCTTAGCATGATATTCGGGAATCTCATTGCTATTACTCAAACAAGCATGAAACGTATGCTTGCATATTCGTCCATAGGTCAAATCGGATATGTAATTATTGGAATAATTGTTGGAGACTCAAATGGTGGATATGCGAGCATGATAACTTATATGCTGTTCTATATCGCCATGAATCTAGGAACTTTTGCTTGCATTATATTATTTGGTCTACGTACCGGAACTGATAACATTCGAGATTATGCAGGATTATACACAAAAGATCCTTTTTTGGCTCTCTCTTTAGCTCTATGTCTCTTATCCCTAGGAGGTCTTCCTCCACTAGCAGGTTTTTTTGGAAAACTCTATTTATTCTGGTGTGGATGGCAGGCAGGCCTATATTTCTTGGTTTCAATAGGACTCCTTACGAGCGTTCTTTCTATCTACTATTATCTAAAAATAATCAAGTTATTAATGACTGGACGAAACCAAGAAATAACCCCTCACATGCGAAATTATAGAATATCCCCTTTAAGATCAAACAATTCCATCGAATTGAGTATGATTGTATGTGTGATAGCATCTACTATACTAGGAATATCAATGAACCCGATTATTGCGATTA
+
,.0DFJPHNSGFFGHKIHJIGLHIOKKPSSSKMKSMJKDJIIFGPISJOKQJLRLMMSSLMLSINKIMHHMSLKMLIMLKJJOJPSNMHKJIMOKPLPQLKHKLMLJJJKSMLLJSSOJSQSLJOHHKIKFKSSQSRSMKKOMLMQGLHGDBABHCGGHHJOLKNLJSMRMHHHKPISMSSKSSKJOKOMMSRRHHHISSSQMRJJKSSRJONJIFFJSSPLMLSOIKMQSSOPKMKLNOKLGJHGNKISIJHIGGGHMKMKLKLLKEMKSKJLIKKPKJRIMKLSKJJLSGHHIGIHJQOPSSNJSJIRLHSOJHILKSKOSKIRJMSNSHPIMSJA>=DDDNKJSSMLJSHJMSSIKSSLNIKIKLSSMSHJNLLMLLPSNKIQSPSOKLMJ==>SOSMPKEFGKSPILKKRNMGIJKHIPMLIHJIKJSIKLIGSQONJIJHHEECD@B><;;::95))))))8ABCDGLHHPGJMISSHPKLMJMOKJNOJSIISIKKHJQJKGB@GESOJHGEFC;<==LLHJKLKLLJHHNGIKSJNSKSPJMKGHJGJIF;;;:<SELCBCB99996:GKISLJKKISIIKB@55455FHGIJGJJOHKGKGIJJKJSJKMJIFFF@>>818:2ABCE?GCAAF<DHGA??7*)/0004<BDDFEDDFQJKQPQKOSOSKHIQMSKLKISLOIOQKSJSHMSHJ86@//>FEEJMNMRIJIGKIMNSSKIGHLGGLSLNJLIIHSSSSPROSLNSPNLQLOSMOSMSSSMMPGKNKJJQHJLIKLPSPKNPNSLSSOSSLHPSSRNINSGSS88JJHNSPDED:9999GSKNKMJSOISJLLQLQIGJHGKKMSMISOKLKMISSJNNNMSJGLOLNKHLSLJINLHKLSMRKIGNSMSKSMILPKSSLKSMOLHLKIILKDGCIFFE@DD>:RRHHGHIGJHJKPHLJJNRSNMFFFFGOJQSJIGHGILNRISHGFGFMQSNSNSJPKSEFDODLGJDEDEDGJFHGFHQOKOJKSJSLKMJHHHSLSSKPSJKQJMKMORSPJJSSSILLKLMJKPSKLIIHSSMNJPMGDHMSOFFFHSLNJKGGF8EEKJOSNJKEIILPJQSSJC99:SIJSKLSMMSQSMLPKJIJKB?A<FHMNKOSSSKSKJPSLJRIFMHKOHMIJLPROIMSKLOMNMSMPOMIOOKQSLJLKJJSIISKOSSISQMRNMLLHFGGEGMIQSSMSKNLSSNKLISNSNLMLISPRMSNKJNMIRIMRLLSMMNJQLMHGIGINPMKHJKOINOSLLMLMSISSNLKLIMMNSKOECEJJNJKIGGNKFIIKOJIHJMHIIFJIJKHFMGIIKIHHFFHKKJHJIMGPSHOIQONIISSSLHIKMMJSILLHJHNJKMSLRIJHHGFEHJKOLJHHKHJI
@153_45CNXP_3
TAATCGCAATAATCGGGTTCATTGACAGACACAACAACCACTTCGTCTGGAAGTTAATATCAGCTTTGTACGAATAGACTGATGCTCCTTATGGCATTGCCCAAGAAAGAATGACTAGGGGAGGTTTCCAAAAGCATATCATCAGCTCCAGCGATTTCTAGCACAAAAGCAGCGCGAGGCCTCTCAATGGATTGGTTTCAGAATCTTGTTCAACTTGGATGAGCCATCAGCTGTCAAAGTTGCTGAAGGTGCAAAACCCAACAAGGCCGAGTCACTGCTGCAGATATTTCAACAGGCGAAGTGGGAAGTGCCTCACTGGATGATCGTGGACAAAGATGTAGAGCTGTTGGATCCATGGGATGAAACGAATCACTTGCTTCTCCCCTATAATTCAAGGTGAGAAGAAGTAGGCGA
+
&&(*;;=889:?D97766;::889AAC@@?>>8785565211,(%%%&'))+-*)%$%'''()**.;4+*))(((())+,112557899AEJMMS>>>=>IB>FHEHKLNNSOKHSJGLIDGF@A@?76//;BEIFHIFE@@???BB8;668688843322368878;==)))))'''(558440/-)(***+'''*5,,)))3348556//1221,+,,-----47@CEDGGSICBDCLI44;;;AEBC<<9778:8733347><:4)'&&'''(''(/78;;?CFFCB???=<:910+****)*,CCCCBBBBCDGGFLIMK54444<=****,2))&%$$%'**/55678<33*)('(),./0)''''(-.4**,,-546722::7676577:<>9.-.4313-)'%&&&'
@154_45CNXP_3
AATCGCAATAATCGGGTTCATTACAAAGCGTTCCACCACAAAACACAGGTGTATCAGGATGATCCGGAGAATGCAAGTAAACAAACAAGAGCTTAAACGAACTCCTA
+
GMIGHIFKKMMRKLIJJGLIOSSKLJIFHEGFFHJFIHLFEDGE<;;;=D::::9BBBEGJNSJKGIHLHKMJSIJSNJHQOIQSJKSSKHHKHKIIHMQKHFJLSK
@155_45CNXP_3
AATCGCAATAATCGGGTTCATTGATATTCCTCGTCTAGTAGATGCTATCACACATACAATGATACTCAATTCGATGGAATTGTTTGATCTTAAAGGGGATATTCTATAATTTCGCATGTGAGGGGTTATTTCTTCGTTTGCGTCCAGTCATTAATAACTTGATTATTTTTAGATAATAGTAGATAGAAAGAACGCTCGTAAGGAGTCCTATTGAAACCAAGAAATATAGGCCTGCCTGCCATCCACACCAGAATAAATAGAGTTTTCCAAAAAAACCTGCTAGTGGAGGAAGACCTCCTAGGGATAAGAGACATAGAGCTAAAGAGAGAGCCAAAAAAGGATCTTTTGTGTATAATCCTGCATAATCTCGAATGTTATCAGTTCCGGTACGTAGACCAAATAATATAATGCAAGCAAAAGTTCCTAGATTCATGGCGATATAGAACAGCATATAAGTTATCATGCTCGCATATCCACCATTTGAGTCTCCAACAATTATTCCAATAATTACATATCCGATTTGACCTATGGACGAATATGCAAGCATACGTTTCATGCTTGTTTGAGTAATAGCAATGAGATTCCCGAATATCATGCTAAGAATAGCTTCAGGATTTCCAGAAGAAGATGCCATTCATTTGATAAGAAATAAAAAGGAATATCGAAAATTCGAGTGGCTAAAGCTAAAGCAGCTACTTTCGAAGTAACAGAAAGAAAAGCAACGACTGGAGTGGGAGATCCTTCGTATACGTCAGGAGTCCATTGATGAAAAGGGGCTAGGGAAAGCTTGAACCCAATTCCTACAGTGATGAATATAAGCGCAATTGAAATTCCTGGGGAGTTATACATTTGTGTATTGATAAGACCATTCACTATTTCTTGAAGCTCAATCTCTCCCCCGGATGAACCATATAGCCAAGAGAAACCATAAACCAGAATAGAAGAGCTTGCCCCACCCATGAGTAAATACTTCATAGTAGCCTCATTAGATCGTATATCTTTCTTGGTATATCCAGATAATAGGTAGGAGCATAAACTGAAACATTCTAGAGCTACAAAGATAGTTATTAAATCGTTAGCACCACATAAAAACATTCCTCCTAGAGTAGCTGTTAATATGAATAACAGAAACTCTGTTATAGCCATTTCTGTACATTCAGTGTACTCTACGGATAAGGAATGCCAGAGAGTTGAACATAGTAAAATAAGAAATTGAAAGATTTCGTTGAAATTGTTCGTTTGGAAATTTCCTGAAAAGCTAATCATA
+
QSPKIGKIQGHJBABAAJOKSLJHJ?=50020+*'''((*+...-../*)(''(*),,,,,,,(((&%''')&&&&&+++++++--.C@@?==?JJSNMSMLSKNMMKMLMSPEEECDIBDCFHLLSPJPOQJF*))))(&&&&.BMSMLKOKPSNPPPNNJORSSKSSLKSKSLMQBBBBCPKOMPLRKIOOOOSKKJKQPINPJSKJQKQSMQNSLSKJSQSSOPSLLMLRSNSSRSMSKDE@@BACLNSNHMMSSOKJLLKSSMKHHDHISJIMLMQSMSPSDDBEJGPOJMSPKLLSSSMJLSJKSNNPSOPNMSSLSSNOSRNLLJJKSCNSSQPQPJKPSSSNLPLSPJKKNLNQPSNMOMMNSOKMPSNLOKKFSKMSHHHNSJMNFFGEGMRQSJSSSJSNMOIIJOIOOSSMSQSOOMQNLNPSSPQLKJJLIKMMNORKSLRSOSISRPJNQIPPSSSNSOQOPSQKQOIGGGEFSIJRRJSL=<<<,+++,:BCGSSJMILGHLHGPPLGJJLKKOHSIMLHGJKHKOMJLPLOSMJLIJLNNMSMINSLSSKLSKQLJJJMJHIJPPLIINLLLOSLLQPLOIIIMBB@@:8/+*+*&&&&&=>C8FFEDGGGKHIKKNKSQIMSKQMFFGHHSKNRSLNMKMLEKKHLIGGGIMSSNIGHHGFMHIJILSMPLMMKSSKHKHGJKFCBONMJLJLQINRNNMNSRSNOKIMMMIGEDDEAFEAGCCDFJFBCBBJFIISEE@DDFIGD@BD>>B@CEDFAPEHFOKIJIJOSNIHGDDFFOJKIMGIGB22222FIKKILGJIIMIFGFFFGJIHSIJJRSJHIJJSLNKLJHHPHIILSOOKSNSOJSSSKKKKIJLHIKJHSLHGH;<JGRSJSMOIKRL??6B@AFKMCFECKJNILKNKMCD??DDDPMJKPNRJPLIJPIHDABBHOSNKNHHMHIKIIE:IA@A@ADD>?+*)))/./0,,,,*&%%&&<?@BAAABABCKD;((GHJQIPSSLSOKMILSPIMSJLPJSSSKSKOINILIISNOMSMIKMOJSIIHHLJKSSSJLSSJSSROJIKFGGKJJHHOLLJIKOQKLNOQPLSSISLJGHNIJOHLIKQHLSLLIHKIIHISROSSMKOMSEDCDHHMDDGIIOKJGGHGIIHLGJMHFGIIHD:977.+)%%''&%'&&',-.?@DEGHIFDCEFFLJPLNQSQJIOIOIHHJHHHIHGFGILHKLOLLKFGIKNSRSPSOSIIHSGELQSMIILGLHLH
@156_45CNXP_3
GGCAATGCAAGGGAAGCCATCGATAAAATAGTGAACATTGTAAATATTTTTGGAATGGAGATAGCCATTCCACCCATTTCATCAAGATAAACAAGCCTAATTCTATCATAACTCGTTCCTGCCAAGAAAAAAAGTGCAGCGCCAATAAATCCATGAGAAATTATTTGTAAAATAGCTCCATTAAGTCCAGGATCCGTTATAGAACTAATACCTATAATTATAAAACCCATATGAGATACAGAAGAATAGGCTATTCTCTTTTTTAAATTACGTTGACCGAGAGATGTTAAAGCTGCATAAATTATTTGGATTGTACCGACTACCAACAACCAAGGAGAAAACATAGAATGAGCGTGGGGTAATAATTCCATATTGATTCGAACCAACCCATAGGCTCCCATTTTTAATAAGATTCCAGCGAGAAGCATACAGGTACTGTAATGTGCCTCACCGTGGGTGTCAGGTAACCAAGTATGTAAAGGTATAATCGGTAATTTGACGGCAAAAGCAATAAGAAATCCAATATAAAATAGTATTTCAAGTGTAACAGGATAGGATTTATTAGCTAAGAGTTCTAAATTTAATGTTGGTTCGTTTCGAACCATATAAACTTATACCTAAAACTCCTATTAATAAAAAAATAGAACTTCCTGCCGTGTACAAAATAAATTTTGTAGCCGAATACAGACGTTTTTTTCCACCCCACATGGATAAAAGTAGATAAACGGGAATTAATTCTAATTCCCACATGATGAAAAAAAGTAGAAGATCCCGAGAAGAAAATAATCCTATTTGACCGCTGTACATTGCTAACATCAGGAAATGAAAAAATCGGGAATCCCGAGTAACTGGAAAAGCCGCTAAAGTGGCTAAAGTAGTAATAAATCCCGTCAGTAAAATAGTTCCTATAGAAAGTCCATCTATTCCCATTCTCCAGTAAAAATCAAAAAAATCGATCCATTTATAATCTTCGGACAGTTGAATTAATGGATCGTCCATTTTAAAATTATAACAAAAAGCGTAGGTAGTTTAGAAGAAGTTCTAAGATGCAAATGCATATAGTATACCATTTATTGACTTTATTTCCCATATGCGGGAGAAATAACATTAATGAACCAGCAGATATTGGAAAAACAACAATTATTGTTAACCAAGGAAAATCATTCGTGGTAAAGACAAGATACACCAGGTCCAAAGAACGCGTACTCAAAAAAAATATATAAATAAAAAATTTTTAACTTTTTTGAGTACGAGTACTTGTCAATAAAAAAAATAAAATGTATTCCAAATTTATTCAAATGAGGTTTTCGGTAACGACCTACGCTTTTTGTTATAATTTTAAAATGGACGATCCATTAATTCAACTGTCCGAAGATTATAAATGGATCGATTTTTTTGATTTTTACTGGAGAATGGGAATAGATGGACTTTCTATAGGAACTATTTTACTGACGGGATTTATTACTACTTTTTAGCCACTTTCAGCGGCTTTTCCAGTTACTCGGGATTCCCGATTTTTTCATTTTGATGTTAGCAATGTACAGCGGTCAAATAGGATTATTTTCTTCTCGGGATCTTCTACTTTTTTCATCATGTGGGAATTAGAATTAATTCCCGTTTATCTACTTTTATCCATGTGGGGGATAGAAACGTCTGTATTCGGCTACAAAATTTATTTTGTACACGGCAGTTCTATTTTTTTATTAATAGGAGTTTTAGGTATAAGTTTATATGGTTCGAACGAACCAACATTATTAAATTTAGAACTCTTAGCTAATAAATCCTATCCTGTTACACTTGAAATACTATTTTATATTGGATTTCTTATTGCTTTTGCCGTCAAATTCATTTTATACCTTTACCTCTCTGACACCCACGGTGAGGCGCATTTCAGTACCTGTATGCTTCTCGCTGGAATCTTATTAAAAATGGGAGCCTATGGGTTGGTTCAAATCAATATGGAATTATTACCCAGCGCTCATTGTATGTTTTCTCCTTGGTTGTTGGTAGTCGGTACAATCCAAATAATTTTAATTGCACACGTCCCTACCTCTCGGTCAACGTAATTTAAAAAAGAGAATAGCCTATTCTTCTGTATCTCATATGGGTTTTTTATAATTTATAGGTATTAGTTCTATAACGGATCCTGGACTTAATGGAGCTATTTTACAAATAATTTCTCATCGATTTATTAGCAGTACACTTTTTTCTTGGCAGGAACGAGTTATGATAGAATTAGGCTTGTTTATCTTGATGAAATGGGTGGAATGGCTATCTCCATTCCAAAAATATTTACAATGTTCACTATTTTATCAATAGCTTCCCTTGCATTGCCA
+
SSMIJSKSJOKNOOSSSKPSSRKSMSALSLPSPPSKMJSLOMSNSJKLORQOJNSSSMFGEEDESISOKOSADFE5@<4///0NGKKILJOSNSOOKLIKJNOPMJNILMMOKKBIGIJSISJKIJCACKSSSMIPJJSNKHMJISNSSPRLSJMSRSRPSPLSLQSPLSQSSOOJLNOEGSKOAGCA?B@@@?CCCFHSLGMIFFHIGSOOSSSQKMIHNFGOQSINMKMSLQIKJEFCCCSLIPQHMLSLKJKMLPNNFSKSKMKSSNSNKMNMQIHG:NSISOMLRJPKSLLIOSMSNRMFLLKPLLQNJSJOIRPSOMSMPPLNMMMSMHLISSSNQSQSLMPSLLMJIIKKNLLJMLSNRSMNKKMISSFFFEEKMFLMPMGHHHGFLSLLKSDHHEISSMPSNMSMKSKSLLIHHLGGHMMMMMHGKGIKMNKNKJMJHMJPKJJLJILIGHKH/...2CDMJJLLKGPJLHGFSKHGHHLHIHIGHJIJLLJIHHJHILSMMLJSKISNLMQLJGJIILHJIIHLSKJKHRIJINSKOKKNLLCBBACDESCLLPSSSSLKLGOLKMNRKJJSLLIJSKSL?==>7322*)+:<<CFMHGFFMJGFFJJKKSDFFKJJSSSLIOHGHBCB@?AEOF@ABBEMFIGGIJMNHGJILHIJMIGJONKSSMLGFLMHLGSJCCDDDE@D(((((<@@IHGHGIFGGHOIMHMLLJKPSOSOMFFEGJHHIGGPFFDFHHJGINSLLLRPJAGFFSSMSIGGGQKSD<<=,000DNHRSILJIH@@@@GFGFGSSPSLMHSSNQSMSOPSMNHKOOSLKSSN@??IIIIISLIJMNSSSMSIHNSLLNLOSSPPLMHJHLLMJLJISSJINOKNJMIHJSLKSOQPJSKMINHFNKSOLIHJKSNIM999SMLHMKIIJ3222273<CAHFIHLKFMFIJHGJFJSSSSPKSIL>>>BJKJLIMSJHSIHMKKKLLLKQLJLLMMJLMSMHPKLSHOIBAJLJMPGGGF?=<>>HGE==8533'''''')6623DKLSJLNQDIHIIKIHJILNKKSIKGGNHHPPKOSKIKQPGIKE><<7.+)'(()+8<ABEBBABCGGIJPOIKKFGIGGGFGFHHFHINLGFSRSKKJGQGKJHLJNKSMOSLMKIQIFNJLKRSPQBBABEOKLNNLSNSNKMJPJHNKMNJHJGFJHSLQHHGHFFGJFFSSSSSSSOQMHILJIFGFJLJJISSKNLIHI@SSF32123<76677@CDEGHLIGA=<?FDDDEACDEE??99530++,DENJKKPJONHLMKHIKSSSKLHKSHJSMKMNSQMKSLSMMPJPNSSLLPMJJLSGHPGKIGGFKLSMOISQGJMJGFEB@;;86551,,.121)((()***,-8;;><999=>><==>>?AFFGDDDEFD>8771010003//014<=?@@?;:;<=6/.../4555?@>==?::>///.+)))2668:@AD0////??@AB>=>8779544222447:4330288:=?D<5446+(((166779BBDEDC=<<<;76622-+*++**+788:;71-()*1234DHIE>>76444:=B=;<AEEFFGHHCFKHHEGGILHHEH::P<=GGCDBB>=998>8<0/((())..-+)%$##$(*34..---..?>>>A88888BCDE<<<:,)((*+5.--''((+,*+,=GHMLEED@AC@??@HGGHHFGFFFHGHELLJFIILA@@A@AA@?.---.---,--*(((**/29/224442235:=EAAA9543012229CCE@?<=EFGEDDFJHF?>==<>DBDBBB:9925649:56??CEHLNIS@>>85655/)('%&'%),0112.,,++*++**+3687743../--.-.''&&&*(()(*+.10001177743*)()-.34559989<::<BBA(((()-,,-0135787788811112<;;;;933346-,,'(--)+,,.12265)))))44998:33332)))((&&&'*67679:::65556667754310/(&&%&'$%$$$$%%%$$##$$$&)*,.333:<?>>:9642666523555589:;=@C;<B<<==>EDEBAA>>100///..-))'()*+*.643344:?@AAABCB@A?44443.....8;;::78EB@@@=>CECBA9777798-*,--./*((()9388.*+*++***)+--/19557)*64555689<<=>====<7666:<<=<=??;:::9=>>?>@AGHFEEA>>;999:;:;:99:9<96001884333<<<<==<<>A??AC?>===?@A:1@1-------.10.)*22:<<7752
@157_45CNXP_3
AATCGCAATAATCGGGTTCATACGCGCATACTCACTGTGGCGATACTCGCATTCAGGTCCCTTCTTGCAGGTTAAAGGAGAAGCGAGAAAGTAAACGCAATCGGTGTTCCACTTCAAAGCATCTTCTTCAGCAGATGAAACAGTCTCTGATTGCTTCTTCTGCTCATGTTGCTGTTGCGGTTGAGTCGCAGGCGCAAACATTATTATTACTTGGAAATTTCTGAATCTCTCTTTCAAGTAGATCGCAAGGTTTCAGATCGAAACCCTAGGAAGATCGAAAATCACCGATTCAGAGAGAGTCCCGTGGAAGAAGAAGAATTAGGCCAAAAACGATCGTAA
+
<<<AEOJJSOLQPILJMNLIMIOMSQKIQSMNKGSFFDIGIJMKMMMLOJJMKLIPKJKSIKMMJNJKIHKJISSSOSKMJLJSLKJIOOKMILIMIKKIJILKNIGFJOMLGPGCBDBSLMLSNLMNKHISLHJJHOIOKSSSSJSMSMPLNMSSSSOSKPSPLSMONMNORLSPQLNHIILQSMLNSMHLKMIJNJKLSPNIFFFJNRLMKILPJIKQJJPMNNKHLRIJOMJOILMJLRNKLINMMKSOSLSGFF9999:E<<8<DFQILJSMNILSKSOPLKLLMJJMJLKSKOMSOB4-/JLQPKMLSNSPLNMKH::::?SJJPSMIHIHJIG
@158_45CNXP_3
GGCAATGCAAGGGAAGCCATCGATAAAATAGTGAACATTGTAAATATTTTTGGAATGGAGATAGCCATTCCACCCATTTCATCAAGATAAACAAGCCTAATTCTATCATAACTCGTTCCTGCCAAGAAAAAAAGTGCAGCGCCAATAAATCCATGAGAAATTATTTGTAAAATAGCTCCATTAAGTCCAGGATCCGTTATAGAACTAATACCTATAATTATAAAACCCATATGAGATACAGAAGAATAGGCTATTCTCTTTTTTAAATTACGTTGACCGAGAGATGTTAAAGCTGCATAAATTATTTGGATTGTACCGACTACCAACAACCAAGGAGAAAACATAGAATGAGCGTGGGGTAATAATTCCATATTGATTCGAACCAACCCATAGGCTCCCATTTTTAATAAGATTCCAGCGAGAAGCATACAGGTACTGTAATGTGCCTCACCGTGGGTGTCAGGTAACCAAGTATGTAAAGGTATAATCGGTAATTTGACGGCAAAAGCGATAGAAATCCAATATAAAATAGTATTTCAAGTGTAACAGGATAGGATTTATTAGCTAAGAGTTCTAAATTTAATGTTGGTTCGTTCGAACCATATAAACTTATACCTAAAACTCCTATTAATAAAAAAATAGAACTTCCTGCCGTGTACAAAATAAATTTTGTAGCCGAATACAGACGTTTCTTTCCACCCCACATGGATAAAAGTAGATAAACGGGAATTAATTCTAATTCCCACATGATGAAAAAAAGTAGAAGATCCCGAGAAGAAAATAATCCTATTTGACCGCTGTACATTGCTAACATCAGGAAATGAAAAAATCGGGAATCCCGAGTAACTGGAAAAGCCGCTAAAGTGGCTAAAGTAGTAATAAATCCCGTCAGTAAAATAGTTCCTATAGAAAGTCCATCTATTCCCATTCTCCAGTAAAAATCAAAAAAATCGATCCATTTATAATCTTCGGACAGTTGAATTAATGGATCGTCCATTTTAAAATTATAACAAAAAGCGTAGGTCGTTAGAAGAAGTTCTAAGATGCAAATGCATATAGTATACCATTTATTGACTTTATTTCCCCTATGCGGGAGAAATAACATTAATGAACCAGCAGATATTGGAAAAACAACAATTATTGTTAACCAAGGAAAATCATTCGTGGTAAAGACAAGATACACCAGGTCCAAAGAACGCGTACTCAAAAAAAATATATAAATAAAAAATTTTTAACTTTTTTGAGTACGAGTACTTGTCAATAAAAAAAATAAAATGTATTCCAAATTTATTCAAATGAGGTTTTCGGTAACGTATCAATAAGCTAGACCCATACTTCGAGTTG
+
JLKLISKSAD<::5?2+*+++9:<;<<<955555CGKSQSPIMPKMMILSNNDJMMOKMSSNIIKOIRSGFBBIHGKNMOSKILOSNMLKLSKJSKQPKMKSSMQSKJNLKNJMKLMLLLPSSMNSSEIPNSQPMPSMISSKSMSONJSOLSMMKMHLISQSKOSSRSOSLSNKSSSKL77KDB@@ASKLPSSSLMSSSLMJHMSJLSLNSPSLRSSSKLSJMLOPPRNSRQLJJHSIG><===CEB=<<<=?HKHOIHA>==JDBBBB>@>==<=DDHC@PLGNKSLOLSSNSLLSSNPRSNGOMSPLLJNSJMJJJKKIORKKLONSMMMDBGGJJJJJSNRIHMKSJSMJRPKJSKONKO9943344=@KMLGHMJNSNSJLLIHMOJINSSKOSSHCJGEABDDFIJKGECDDKKNMKKLIGHGDGEDF<7.(''*/2342223.*&&&&&6:=CLIEFLSLONSIMIJHQJMGJNMNHHJFEGHGHIGESIJ@=43333;==?A*******HELSGIGMJHGINNLKSICDCCDSMLSSOIMLJSSQNONLSSOKISMSKFDFDKSKNLILSJMMLMSHSLK>>>=;<<;<EFDBD88777<B?@@@@FGE7000IIILKSJJRLLIJILOSSSIIHHHEFE@@;;JIJIJOLJEOAPSKKSQOSSRMHFHH88888SIEDFHOJNKQJE?@HHKSMLKQSMOKIKKLSPSLRKJKJQIHONJPSJOKIIBB66667AA:>@ABNHIDNEGSSOMSHHHSLNSOSF9FEEOJBEMKMOSJKJIKOJKLSLOSQJKJJJGGHHRKLSSHLGEBC<<DB@@@EAA>>;;<+)))))FBBCCDBAB<<<HJMISMLJNLMNMNOOPKEKKLIJIJOHQJJSJNSJBE@A??>@A=B66666>ABKHFJGKKIOHSJSSJIKIMJ@KSMSLLIKKINAPJRD:9::OFFEAAAABESSRKSSKSKJSILMKQOIKMIBCDCDKSNHIGHIKJFE>=<=?>FIMIKNNOMLIISSOMIMMHSISLDDC@?@?>AEKLMKKJLLMKLLLLIKJJKMOSFDGFHLSNDGGGKSSLKOINLHFF:5556;@ABHEMFHFIHGJJJSGGLIGKHIJKIIHSOHKMLSPLKLNLSKKKNPLFHPKBCBABSQJIJMSNPKKRJJJLOPLKKJIJMNSOIKHHFIFKKHKIJKHGLHHGEGGGEFEECDDFFADIRSSQIHEIEEEFECGIEEDC>;=<;;8778ESSECBBAC@????ACDEFEEDECC@EHIIIIDDFHLGKFDGEEFEEHHKIG:55?=4FCCAAAEGH?>?ACEEEEF@==<<<<<>A@@BAABA@@<;-)('''&
@159_45CNXP_3
AATCGCAATAATCGGGTTCATTCTAGGGGGAAGGCACTCGGTAAAGATGTGGACTTTGACAAGGTTGCCAGAAGGACCCCTGGTTTCACGGGTGCTGACTTACAAAACCTGATGAATGAAGCGGCGATTCTTGCGGCTAGGCGTGAGCTTAAGGAAATAAGCAAGGATGAAATCTCTGATGCTCTTGAGAGGATCAGAGATTTCATCCTCTTATTTCCTTAAGCTCACGCCTAGCCGCAAGAATCGCCGCTTCATTCATCAGGTTTTGTAAGTCAGCACCCGTGAAACCAGGGGTCTTTCTGGCAACCTTGTCAAAGTCCACATCTTTACCGAGTGCCTTCCCCCTAGAATGAACCCGATTATTGCGATTA
+
-..+'''')--.(())*;98888@:::ACLSSKKIIJJHIJOLJLQNKKMKNSSOLMKMNKNKLHNKCA>>>@>>?BCBDE@@@@ASMSIKISKOJEDCDDEFCCDSQSJIPIKMRHJKKRMLPKKSJHLHPOLNSSKJLOJJJHKHLIEFILLJSLSJNSOLSHSNMFKKHSSRSJPMKIJSSSFBDCEJSKHEAAA?9:;=3==:44334558<6A<<>=>AA@ABAA@BBCIHFII>AA?@>==>>>@@><444<<<;=>==>8887422,++++-./--..0201/----()&&&&'**+.2335569:;<@?AA@6433/,,,,.4>?CBCIFHF?=><97446997888892200111444?BBD
@160_45CNXP_3
GTGTTGATGATTTCTCTTTCTCTCCGGTGAGTTTTGGTGGTTTGGTTTAAAAAGAGTTTCTCTTGTATCCTTGAAGCTTAAGAGTCAGAAGCCTCTTAGAAGTGTATTTTACGGAAAACAGATCATTAGGAGATTCTCAAGACGAGAGCTTCAGAAGATCATCAGCTATCACAGCTCAGACAACTTTGAGGATTGGGACAGCTCAGAAGTGGTGGGAGAAAGGTCTGAAAGATAACATGAGAGAGATCTCTTCAGCTCAAGAGCTCGTTGATTCTCTTACTAACGCTGGTGATAAGCTTGTTGTTGTTGATTTCTTCTCACCTGGCTGTGGTGGCTGCAAGGCTCTCCATCCTAAGATATGTCAGTTTGCAGAGATGAACCCGATTATTGCGATT
+
9:<=AEEHFFFFFEGC643.1.-,5477:??<;<7.)&&'%%%$##$%&(*-@@;:88857//.,*&$$%&'')+-.,(''&'-221112350*('',,-:;:::4+++++943234860,++('''%%&''.11////45781///0989444:;=>HECDEKIHNHKIIGGIGLHFFEEDG@CD@<>>@@EEBDDEDFEEHB;<<BBICCB1/...---+-.....0:;EFDDEGHIGDCA?FFGEFFGH>=:33284352251119=HIOHJEEF?77777GFFEJILIHFFFDFGFGLLIJIIIPIHJNISSGGGEDEFFFFJJNHINB@@ABDDCFHFLMGEA777KIHFHHIHFHIIILIOJJHSKHKHKKKGGFFCDEEDFFFECCDD
@161_45CNXP_3
AATCGCAATAATCGGGTTCATTACAACCGTATCCACAATCAGGCCTAAAACAATTCATGGAGCCACAAAAATGTTACCGGTAGAATCTTCTTTTCGTTGAATGAACTGAAATGAAAGGAGGATTGTACCTTTTAACTCTAGCTTTGTGATGTCACACTGAACGAAATCTATCTCGACCTACAAAACAAACCAATTATAGCAATGGTATTTGCTATACAACCAAAAGAAAACTCATTTACATAAAAGAAGAAGAATTAGGCCTGATTGTGGATACGGTTGTAATGAACCCGATTATTGCGATTA
+
GGIHHSMNSSSMOOISKLISOPHMMLIRPSSSSLHLMMNQLNJRNL@EJGCISSEFFFFLOJLLLJSMKSSLJEIJKCBBBBCSHFGGJFFE6534:::@DDCIMJKFISOKE????@B6CD@>;;:::<>?D>JJGIHIHFEFJIJMOMSSEJMLNSB@A@/...-/,)))((**++/997445?AGIOHGFNLLKLJQILSLLJMLHNMKMJNKQ:9998AEGLFJSRKSOMHIIKMIHIJLEASHIMSSKQPLNSJJPSRSKKQMQOJSHSNIMINIPSHIJFGGHECEDBDCCCACBBA
@162_45CNXP_3
AATCGCAATAATCGGGTTCATTGATATTCCTAGTATAGTAGATGCTATCACACATACAATCATACTCAATTCGATGGAATTGTTTGATCTAAAGGGGATATTCTATAATTTCGCATGTGAGGGGTTATTTCTTGGTTTCGTCCAGTCATTAATAACTTGATTATTTTTAGATAATAGTAGATAGAAAGAACGCTCGTAAGGAGTCCTATTGAAACCAAGAAATATAGGCCTGCCTGCCATCCACACCAGAATAAATAGAGTTTTCCAAAAAAACCTGCTAGTGGAGGAAGACCTCCTAGGGATAAGAGACATAGAGCTAAAGAGAGAGCCAAAAAAGGATCTTTTGTGTATAATCCTGCATAATCTCGAATGTTATCAGTTCCGGTACGTAGACCAAATAATATAATGCAAGCAAAAGTTCCTAGATTCATGGCGATATAGAACAGCATATAAGTTATCATGCTCGCATATCCACCATTTGAGTCTCCAACAATTATTCCAATAATTACATATCCGATTTGACCTATGGACGAATATGCAAGCATACGTTTCATGCTTGTTTGAGTAATAGCAATGAGATTCCCGAATATCATGCTAAGAATAGCTAGGATTTCCAGAAGAAGATGCCATTCATTTGATAAGAAATAAAAAGGAATATCGAAAATTCGAGTGGCTGAAGCTAAAGCAGCTACTTTCGAAGTAACAGAAAGAAAAGCAACGACTGGAGTGGGAGAGTCAGAGTCGAAAAGAGGATTCCTCACTTCTTTCTCTCACTCAAAACCGTGCATGAGACTTTCATCTCGCACGGCTCCTAAGTGATAAAAGTAAAGAAGAACTCATCTTCTTTCTTTTTTTGATTACTTTCCTCGCGTATGTATAAGATCGAATCCTTTCTATTTCTAAAACGGATTACTAATCCTTAACTTTTCGAGGAATCCTTCATCAGTGGTTGTGAATGACTGATTTTTCTCAATCTTTTCGACCTTGGTTCCGTAGGAGCACGTCCGAAAGATTGAGAAATGAATGCTACCATCTGATTTGATTCGTTCTCAATAGCCATGAGATTATCATCTTAGGGTGATCCTTTTGTCGACGGATGCTCCTATTACACTCGTAGTCTCTGAAGGATGAGAACCAACTATGTAGCATCTACATCGAGAATTCAAGTCTTTCTTGTATACGTCATTAGTCCGATCCTTTGCAGGAACTACCCGTAATAACAAACTTGCAAAATGGATCCGTTTATCATAAAGAGATTCGTTGTTCCTGACCCTGCTTCACCTTAATTGTTATTTGAACAAGTCAAAGTTCTGTCTTGGTCTGCGTGGGGATAGCACTTCTCTTCTGCATGTCCATAGAGTTTTGAAAAATCCAAACATCTCAGAGATAGATAGAGAGGTAGGAATTTCTCAAACGAACCGCACTCCTTCGTATACGTCAGGAGTCCATTGATGAAAAGGGGCTAGGGAAAGCTTGAACCCAATTCCTACAGTGATGAATATAAGCGCAATTGAAATTCCTGGGGAGTTATACATTTGTGTATTGATAAGACCATTCACTATTTCTTGAAGCTCAATCTCTCCCCCGGATGAACCATATAGCCAAGAGAAACCATAAACCAGAATAGAAGAGCTTGCCCCACCCATGAGTAAATATTTCATAGTAGCCTCATTAGATCGTATATCTTTCTTGGTATATCCAGATAATAGGTAGGAGCATAAACTGAAACATTCTAGAGCTACAAAGATAGTTATTAAATCGTTAGCACCACATAAAAACATTCCTCCTAGAGTAGCTGTTAATATGAATAACAGAAACTCTGTTATAGCCATTTCTGTACATTCAATGTACTCTACGGATAGAGGAATACAGAGAGTTGAACATAGTAAAATAAGAAATTGAAAGATTTCGTTGAAATTGTTCGTTTGGAAATTTCCTGAAAAGCTAATCATAGGTTCTTCTCTCCATCGGAACAATAGGGCCGTTATGCTCATTACGAAACTTGTTGAAGAGATGAAATATAACCAAGGTATATCTTTTTGATCAGAGGTTAAATCGATCATCAGAAGAAGAATTAGGCCAAAAATACGTACGA
+
OPLSILJKIIINEBCBAEGEGIQMKLKMLSRJJKLNMPGGGEFFKFINOKJIRJKPHLOIJPIJKHFLIJKINSJIISMLMGLJOKNJCC...;BKLSHOORIJKOKRSSOOOKMKMRQKJNJLKMLSMSJKOSPJMLNSJISKLIMHSSNLSOJQQSMNSPQSMMSSPPMSLSQLNLSSMIIMMOMIIQLFFJHEFEHSLMMKKKKEFEEEJOSSQPNNLPLOSSSNQOSSSLSKLOJONJOSKINNPQOKRSNOJNOMSOPLQMEGHHISOOLLLKLKSJLMSOMJSSSLOSKMSIKMKKOKMBNLQLMSOPSNRSMINGJKNHHHFGA@@ASSSNPIHSMSSMSJNMOJLSMLJKKPPOMMKOHKJKKKJSJSJLIMLKSJIMIPIJMIHKHQLSJOMNMNMLKJMHHJHISPSSSJIJMJLJPSSONSNHI6IFFDCCDFFILKIOJLNMHJJIKIJSKOJMKKKRKMLHLKEFDA332///0?BSKJNIKJNJMHGHFJIJIKFHIHHJMHKGSMIOKPGHHGGHFBBBCELHGIHIHJHIFGIGILMSLGJJIHKKHHIFIIMPHKISLQKSEHE@D>89EEFNLHHGGEDCCDHFGKGGDGFEDGNAMGGHIKPPMRMHSIGINHGKGJLKMJIMJKIJFK?MSLINKGGJGGHPHKOILMSMKSLMJISSLLOFHSILSSJKBCLG@;;JJJRLFRQJJOMQSPJPNQSLHLJKOJKSKSKPSIQOLMOSSKOOQB?BBHMQINKEHEEESJKSSOJIHDIDC,,(&&&&/0:G<<<<<HFFFHK@L.*,>>>?<<<<9::::<88ACIHHFFHIHFG=<:6=633,,)((((&&&&<?6==?=<>CBEGEEHHOIGJCCPLHFGIHJMNFA>>?A?@ABFHF=IEGJOSSRSSSLMMOPMJJPKHHHKJINPSLSSMSLJHGGGOKMSKQJHFGJIJIMLMSKOILKSKKKIIIMSPSSSLOKKPKINSSSKPNKSSKLNIKJFHEFDFFSGHEFEGFFLIMEIGA???>>70*($%$$$&(+03?@ACFMIHNHHFIJHLLSNKJJKMKSOFGGKIJSKOMISIDEESMLPNKKSEDCBEECBECKJSMPMNNJOKILIIHGGIHFEGGIISJLQIDMJKKJSSLIORKHMMJHGHGIMKNJHINJHIGHISLHIJGKIJJLPKKOLLSSHHGIEGJGILKKJJHHIKJHHHKHHGGIJGFEDDDEFKIOHHSHJJLHKJJJLKNSIMIGIIIMKSOSMKHIIJNKLSIGIHGKMOJKGFFJHGIKKJHJIEHHEFIIGGJGGHHLJJOFB>====FFJNIKJHJOIJLIILGFEECDHMSJAAA=97779BDEHHGGFEEEDEFEK<<=K=<;::>EOLKPOJQMHLMNJA20000A=>>=<;<=GGOMPHSSJSKKLNKIGHJFJKMLLQHHILIKKKLKIHQQLMMHNJIKQGE>?KJFSIAEKJJGIMSSQSSLHSLJSJHACFFKJHGIKMNKKSKJKLHPIIJKLPPLMJHKGKIRFHNKMLSLNHFGISKSGIJKSJKJQSSMMMKMMSKHNKOJMJKIOMNMIPMMPMNJSSKSLJJMNLOMKDD=<<<HHHHIGIIILMHCDB>445FLSJPJKIHGSLJLMIRPSIEGHOSROIPGPLKKOLNNJIIIIIJMKOOPJSKMLJLKJLJKIOHGKKHGMHFFHHJKJLSNLSONNMKJQMLIIHJGHGMJHKSHHRGILHGJKJHIHJIMSNKKJIHGIKKIJGIJLJGHHJIJKLPLISIIHHFFFMHIIFHFIHGGMOPISSIHGHIGKIFEEEEFHFGIIJOHJIGHJIIILIJINHJKHFGHHIHIFFIFGHIKIFFFDFEEFFDDEEFGFEEB@@@@CFBECDRLSNLMSOPNKPKSJSNQJNHLLJSLMKCLJNSQHIMSIPSIKLHHKHECA>A>9+****EEFKJLHKSSOMJPNMNPNKKJPNLSJMLQMOKLMSLJHS<=GJCHJHHKSOPJPNMLSLIQMKIMRSSNJIJLIPOSLQJMJSSNSNPMLIKMMSMLJLRSSOSMNLKNJIALSD@@>B@999;GGIJMGFEHGIKFCBAAAPONSKISMSNOJJSHINRPSKOOPMS
@163_45CNXP_3
ATGCTAGCAACAACTCGAAGTATGGGTCTAGCTTATTGATACGTTACCGAAAACCTCATTTGAATAAATTTGGAATACATTTTATTTTTTTTATTGACAAGTACTCGTACTCAAAAAAGTTAAAAATTTTTTATTTATATATTTTTTTTGAGTACGCGTTCTTTGGACCTGGTGTATCTTGTCTTTACCACGAATGATTTTCCTTGGTTAACAATAATTGTTGTTTTTCCAATATCTGCTGGTTCATTAATGTTATTTCTCCCGCATAGGGGAAATAAAGTCAATAAATGGTATACTATATGCATTTGCATCTTAGAACTTCTTCTAACGACCTACGCTTTTTGTTATAATTTTAAAATGGACGATCCATTAATTCAACTGTCCGAAGATTATAAATGGATCGATTTTTTTGATTTTTACTGGAGAATGGGAATAGATGGACTTTCTATAGGAACTATTTTACTGACGGGATTTATTACTACTTTAGCCACTTTAGCGGCTTTTCCAGTTACTCGGGGATTCCCGATTTTTTCATTTCCTGATGTTAGCAATGTACAGCGGTCAAATAGGATTATTTTCTTCTCGGGATCTTCTACTTTTTTTCATCATGTGGGAATTAGAATTAATTCCCGTTTATCTACTTTTATCCATGTGGGGTGGAAAGAAACGTCTGTATTCGGCTACAAAATTTATTTTGTACACGGCAGGAAGTTCTATTTTTTTATTAATAGGAGTTTTAGGTATAAGTTTATATGGTTCGAACGAACCAACATTAAATTTAGAACTCTTAGCTAATAAATCCTATCCTGTTACACTTGAAATACTATTTTATATTGGATTTCTTATTGCTTTTGCCGTCAAATTACCGATTATACCTTTACATACTTGGTTACCTGACACCCACGGTGAGGCACATTACAGTACCTGTATGCTTCTCGCTGGAATCTTATTAAAAATGGGAGCCTATGGGTTGGTTCGAATCAATATGGAATTATTACCCCACGCTCATTCTATGTTTTCTCCTTGGTTGTTGGTAGTCGGTACAATCCAAATAATTTATGCAGCTTTAACATCTCTCGGTCAACGTAATTTAAAAAAGAGAATAGCCTATTCTTCTGTATCTCATATGGGTTTTATAATTATAGGTATTAGTTCTATAACGGATCCTGGACTTAATGGAGCTATTTTACAAATAATTTCTCATGGATTTATTGGCGCTGCACTTTTTTTCTTGGCAGGAACGAGTTATGATAGAATTAGGCTTGTTTATCTTGATGAAATGGGTGGAATGGCTATCTCCATTCCAAAAATATTTACAATGTTCACTATTTTATCGATGGCTTCCCTTGCATTGA
+
NSRSPMIIHLNMJQNKMSSMSLSIPKKSSMSKISKPKLQRSPMILHSKPSMQOSMSSIRMMSMSSIMINLJKPLNLKLLNJSKMLCHJSSSSQPJRKKLLJNMKSA@AA@AA@@DESSOSHEEJKPMJPGSSMH>SMKSMHNDG@DSKJGD?BBD<<<<<98776;KOLJKLSOOSMSMMOSOKIRLMJKLKSLNIHLCKKRMSOKMMSMSNNSRIJSOLLNIIJSKNLKGHLLKLSNSMSLSINNPNILSLSSMOISPSLSOIMSKILILGOJKGJSKISJKMMIMJSMJSKOJIIJHHSMOKNMSJKSMOIJEDFKNJLMPSNSKRLNISOOLIQQJJJSKKNSISPOJKQNKSJLIINJHHLGHOKSROSSSKKSIJPSSNSMJKSPJJSKSOSSSLJKJGKSLKSSSSSIEGKSPOMNQIKSKILSHMSGLLKRKMOMLSLRKSMJSKSRNHKJKOLOJHLMHGGGEJLJMPSKOPSKHLJKSJKJSJSOJLLKHIHRLRRJIGGHGGH4221-)97337-8?@BHJSLHHEKHMSKGNSSJJJLIJHKNLIKGFEGMMHEGFEKGGLIKSSSKMKL@?=778DFHGSNSNSGD?SSSSNKJIMKKJINIKPMSNNKKGFKNLNJIKGIA;;F+****972)67=>?IGGJFFHFCCDCEHISKGGGFGFFGJGEDDEDEDEEHNLNPJNRLOQNLLSNSLPLKISLMLKMNKJSMSSSSIOFEEFGFGELEM76777ILHFHIJNLSJS@?@@@LSLJ<999:GEEECDBB41B71;777777767FMIPJLKLPNSPMLQSSOSSJQMRSSILOSKNSSNKLSC?RPSSKSLQILQSSNLMLKKSQSSNMSSKOQNSNKSSLLSOLMSKKKLKLMLSOKHIHGKNSJSSOMLOSSSLSKPLSQQOLSSPKSPJSKHIGJKIFNJNSSOOLSLJMMSQSRISONJSJJPOPKJKISSMKSISLSNINLMOPA@A@@DDDJLRMNKNSMPPPOJPMLOOLRKNRSSONKLILNLNSSOSRSMKSLONSRLSKSSOKLLOKKKLMSSSOIMLMSOLOKMPOPSSPNSMOKIHIIHINSSPSIOSIMIISLLOMSIIOMMSLJLNGKPMMOLSSOSJSSLODDBBBJSJMSPSMKNMKLRSNMSNIMOQSSOMSSSOKILSSLSSSQNKSMSJSOQNKSSKNHGSSSLPNOLLKKMLOSSQNKIKLJNQSSMSPKQRLSSQIHFSQSSMKQIISKSMSPQKLIHJMQMMNCDDDGFHKLSNLNSLNKSMKKLSJJJLMSPONSQLJMINIMSHKSSPS?@RJLDCCBSOEGHHHFIMONSSOLROLISSOPJIKSKKJSISIJ<9:78OKIHK
@164_45CNXP_3
CGTACGTATTTTTGGCCTAATTCTTCTTCTGGAAATCCTAGCTATTCTTAGCATGATATTCGGGAATCTCATTGCTATTACTCAAACAAGCATGAAACGTATGCTTGCATATTCGTCCATAGGTCAAATCGGATATGTAATTATTGGAATAATTGTTGGAGACTCAAATGGTGGATATGCGAGCATGATAACTTATATGCTGTTCTATATCGCCATGAATCTAGGAACTTTTGCTTGCATTATATTATTTGGTCTACGTACCGGAACTGATAACATTCGAGATTATGCAGGATTATACACAAAAGATCCTTTTTTGGCTCTCTCTTTAGCTCTATGTCTCTTATCCCTAGGAGGTCTTCCTCCACTAGCAGGTTTTTTTGGAAAACTCTATTTATTCTGGTGTGGATGGCAGGCAGGCCTATATTTCTTGGTTTCAATAGGACTCCTTACGAGCGTTCTTTCTATCTACTATTATCTAAAAATAATCAAGTTATTAATGACTGGACGAAACCAAGAAATAACCCCTCACATGCGAAATTATAGAATATCCCCTTTAAGATCAAACAATTCCATCGAATTGAGTATGATTGTATGTGTGATAGCATCTACTATACTAGGAATATCAATGAACCCGATTATTGCGATTA
+
INHHFHMFGKNILROKSSNQSJJJINLJLSKMHKLSCBDBFGHGGJMJSIHMILIHOPKJLIQOHSKJJNJJSNFHFGKHCE=:;?CJGHLHHGGKJIHHIIOONKKHOJHLL99999DFISLMHKIILLHEKJJNKLHJIJKLMKMSSKMPMJLLKJISJHIGFFGIJIKFGGFGFGGFFFGFGHIIIIHIMJNIKLJJGILKKOOSHLIHFEEEDGKSSKKHHMIGFFFSJKIIISSIILSJKGFEEHABKMQLLGHKNGFGFFIKKLSLOJKJLMMMLMILQJIPGHEJJHGFHIJHHHLLOSNNHJKIGGFFLJJKJIJISSA>@HKIHGEFJHKJMKMJNHSMJHJJHJIFHKJHMLMNJLIKPOIJLFNKSSSLJGISNSIKSJLIIGFJGEIOIIGGFGIIROJHJHISKLMJJJSKMSNKLIGGHJRKKJKGLHHHINOOIMJJKHFEFBHFI@HLIKIKHLKSMSPLLILKMMQJQRLJKIOSLLKKLIKISJ77778:::;BCDDGHGFIONEA:>9:;SLKEFGGFIOILLMIHNLMLJIHIMIEEGHFGGKJFGGFGJHHIHGHGGHCEBCBEFGFGGFEEFGPIEFEEFGHFJIHMGHFFFFHHEFHEEKJKHOHFJHDDCCDDFIHEDAAAAD
@165_45CNXP_3
ATGCTAGCAACAACTCGAAGTATGGGTCTAGCTTATTGATACGTTACCGAAAACCTCATTTGAATAAATTTGGAATACATTTTATTTTTTTTATTGACAAGTACTCGTACTCAAAAAAGTTAAAAATTTTTTATTTATATATTTTTTTTGAGTACGCGTTCTTTGGACCTGGTGTATCTTGTCTTTACCACGAATGATTTTCCTTGGTTAACAATAATTGTTGTTTTTCCAATATCTGCTGGTTCATTAATGTTATTTCTCCCGCATAGGGGAAATAAAGTCAATAAATGGTATACTATATGCATTTGCATCTTAGAACTTCTTCTAACGACCTACGCTTTTTGTTATAATTTTAAAATGGACGATCCATTAATTCAACTGTCCGAAGATTATAAATGGATCGATTTTTTTGATTTTTACTGGAGAATGGGAATAGATGGACTTTCTATAGGAACTATTTTACTGACGGGATTTATTACTACTTTAGCCACTTTAGCGGCTTTTCCAGTTACTCGGGATTCCCGATTTTTCATTTCCTGATGTTAGCAATGTACAGCGGTCAAATAGGATTATTTTCTTCTCGGGATCTCTTACTTTTTTTCATCATGTGGGAATTAGAATTAATTCCCGTTTATCTACTTTTATCCATGTGGGGTGGAAAGAAACGTCTGTATTCGGCTACAAAATTTATTTTGTACACGGCAGGAAGTTCTATTTTTTTATTAATAGGAGTTTTAGGTATAAGTTTATAT
+
BDEHLHSLSHIHHOKOJISNKLSDBBCBKE:::A?>A?AIFHGGGAAMGIKSILKMKPMMLQKSLSSMJOSKKLMIOLLNJLMJIGSSSSSSKQSJHMDCDCE88888ISLQDFEISSKHI>?KGKLHGJSSSSNSGSNSJJD>GKMKLPLIHNSFF;::89@>;EHIISILSSSOSRLRNMOSNNLKSSSNLKNOFNMSJOLIPIIMJKKSJKQKKHJMSRLLMSKSQKJIGLNSSLNRMQLSMRSRIMJNSMKSKQHSBGEBEFHDHIKHJSJGGIISILIHGCGC<NJJJIJILKIIISNNKSSOPOPEQF//=?FGIKHMNKJNQLJJMLLLJJKIMLSNLSLLPJJLFFEEGRNGHHGGGKHJHPKHGAB.----0C//0FFGLSLONLNKIIKKHGDCBBC@IIKKHHDHSSQHPKJJPSSJIJJKJQIIKSSISKLLNLKNJQQLSOKSIJMKNMNSNSSKHJLJKKLSONNLIBAIF?@JNHRQJOJJSSSIOLKSPRFEKJLKMMIIMJMNIGF98869DHECFGGLOIMMIIMSILIJISMPKPKFIJILLMKMMLNMNPIJSSKSCCC56,)))((('''(/-,-.BLSMRILKKOJONSQJLOPLKISSNKI@E..;002--BBCCEEIKSOSNMNKMMJJIMSME@@;96))(():<=@DEGMIJSSLGGHFHHJSKSLNOLKKSKOPSS>DLJNNINILNKJISSSOQSIIJIGGGEFHCLJSSOKHKIGIJKOJSSM
@166_45CNXP_3
ATGCTAGCAACAACTCGAAGTATGGGTCTAGCTTATTGATACGTTACCGAAAACCTCATTTGAATAAATTTGGAATACATTTTATTTTTTTTATTGACAGTTTCTCGTACTCAAAAAAGTTAAAAATTTTTTATTTATATATTTTTTTTGAGTACGCGTTCTTTGGACCTGGTGTATCTTGTCTTTACCACGAATGATTTTCCTTGGTTAACAATAATTGTTGTTTTTCCAATATCTGCTGGTTCATTAATGTTATTTCTCCCGCATAGGGGAAATAAAGTCAATAAATGGTATACTATATGCATTTGCATCTTAGAACTTCTTCTAACGACCTACGCTTTTTGTTATAATTTTAAAATGGACGATCCATTAATTCAACTGTCCGAAGATTATAAATGGATCGATTTTTTTGATTTTTACTGGAGAATGGGAATAGATGGACTTTCTATAGGAACTATTTTACTGACGGGATTTATTACTACTTTAGCCACTTTAGCGGCTAAAGTAGTAATAAATCCCGTCAGTAAAATAGTTCCTATAGAAGTACCATCTATTCCCATTCTCCAGTAAAAATCAAAAAAATCGATCCATTTATAATCTTCGGACAGTTGAATTAATGGATCGTCCATTTAAAATTATAAAAGCATAGGTCGTTAGAAGAAGTTCTAAGATGCAAATGCATATAGTATACCATTTATTGACTTTATTTCCCCTATGCGGGAGAAATAACATTAATGAACCAGCAGATATTGGAAAAACAAAGAACAATTATTGTTAACCAAGGAAAATCATTCGTGGTAAAGACAAGATACACCAGGTCCAAAGAACGCGTACTCAAAAAAAATATATAAATAAAAAATTTTTAACTTTTTTGAGTACGAGTACTTGTCAATAAAAAAAATAAAATGTATTCCAAATTTATTCAAATGAGGTTTTCGGTAACGTATCAATAAGCTAGACCCATACTTCGAGTTGTTGCTAGCATA
+
GFJRE334?CDKJJSINJJKSKPKGILMJHLDCDBEE@ASMSMGIDHK42222KSJJFKKSRLIKHMIJSLKIKQJLLKSEIJEFGLKSSSKFB@=89.((())))*2>@CEABDJSLRGHBEPPNQGGKSSOSJLSSORIHDHAHRIJECCFEHHH>>=666659DOMMLONPPPSSNSMJPSMOKSOLSSPSNMKMSSLNGKMLJSLSNSSIHLJORLKMMSNPSSSSJRNSKSSSOMLMLLLSJMKKRISSGSLSMSISSNJLNISSNJNOLSJINKJKKOSHHFDGFLKH>===>HFILKHHKLPOSMKNQJJSHMIPSSSSSOPNIHSSMSLI<<<SSLNSMJJMSMHSPSNSNGOIJHHKIPSKKOSLJKHJMKOSPSOKRIRJIHFHGQHFHIHD55554<GIIFBB<GLL?<::;?HJRGHIQMMMHFHHGJSLGISOLQQNJILKKIIDKSSMSPSNHJIFHJSOLSMNMSLGLKC?@SJHHEIHDEGEJIPIIKHGDCBAABBEE=>>=7CA?@A@DFFF:55555666,+++..-,(&&'(*36,,3-033788688>CEIIM?>=ADGEEDA????CB>AA>=:76434337@AFNGFCDDDE@?>;;;;;:92++-<7/>BBCC;63249=@+***+CC;;;:<ACEJJPKSJJJOIMGIFFDFFFGIFGIEEEDFEFECEFGHJHMIHOKJBBBE8SSG8DF>?******4646:?AEGGGGBCA@AA?>???A@=<::8:<541+)('''')//00363331,''()**+7877510/('&%$########$(*1358>?CCDECD>>???BB?>?>@DDCA=?==HGCC@ABBCDIHDEDCDBB=<BCA@BBDEKSLJHFCCECDB@@@@BDGBC?<8=::;ADCB?BBGEFEBEC>@99CBEEACCBBEEEDAGDEDHHN????@FBB@?@ECCA@@@ADDDDBBAAACBCAACDEFDEBB@@@@AEGH
@167_45CNXP_3
TACGATCGAACAACTCGAAGTATGGCATCGAAGATTACTTAGAAATCAAATATATGTGCATCGGTCTTTAACTGGAGAACGCGAATGAGCAGCAATAAAGAGTTAATGCAGCGCCGCAGTCAGGCGATTCCCCGTGGTGTTGGGCAAATTCACCCGATTTTCGCTGACCGCGCGGAAAACTGCCGGGTGTGGGACGTTGAAGGCCGTGAGTATCTTGATTTCGCGGGCGGGATTGCGGTGCTCAATACCGGGCACTTGCATCCGAAAGTGGTGGCTGCGGTGGAAGCGCAGTTGAAAAAACTGTCGCACACCTGCTTCCAGGTGCTGGCCTACGAGCCGTATCTGGAGCTGTGCGAGATTATGAATCAGAAGGTGCCGGGCGATTTCGCCAAGAAAACGCTGCTGGTTACGACCGGTTCCGAAGCGGTGGAAAACGCGGTAAAAATCGCCCGCGCCGCCACCAAACGTAGCGGCACCATCGCTTTTAGCGGCGCGTATCACGGGCGCACGCATTACACGCTGGCGCTGACCGGCAAGGTGAATCCGTACTCTGCGGGCATGGGGCTGATGCCGGGTCATGTTTATCGCGCGCTTTATCCTTGCCCGCTGCACGGCATAAGCGAGGATGACGCTATCGCCAGCATCCACCGGATCTTCAAAAATGATGTCGCGCCGGAAGATATCGCCGCCATCGTGATTGAGCCGGTTCAGGGCGAAGGCGGTTTCTACGCCGCGTCGCCAGCCTTTATGCAGCGTTTACGCGCGCTGTGTGACGAGCACGGGATCATGCTGATTGCCGATGAAGTGCAGAGCGGCGCGGGGCGTACCGGCACGCTGTTTGCGATGGAGCAGATGGGCGTTGCGCCGGATCTCACCACCTTTGCGAAATCGATCGCGGGCGGCTTCCCTTGCATTGCCA
+
N?>===<:;>?BKIMLGKJKJMJJGHFHGBDADFJOSSNKMJLNIIJGOOKMSNNPLKIMLONOKNHKMMJMJJGEIMISDD:::DGSKSKKSJJIIELIMMSLLNSNSJMSLSSMRMJSNJIOPSKKJHHKJGKOSLPMSOSQSJSSLSSFSSNBAAABNHIEEJLRLONOKJNKMSNSLLEBBBDGMSOSSSMILKLMKSNNMLSMKLLPMOMSNKSOSIGGFDLPCLN=KPJJMJKJKLLIHHFFE@/(((((-(()ABMSLHMKSRJLIIKOKOJLKLNNKOSSNSSJGDFGHKSSSSSIKMSIJGJHHGBJKLH98888KQMSMLKGIDEFHHJFGGJKKSSHFIGRMKMKNKNNRQSJIOLNOSMOMJLSLRSLKLKSJMMSRMRIOSSSSNRMNSJMKQLRSNSJOQSMNNMOIHSNPLNMMSKSSSSSSPOLSNSKSNNOMLSSPSSOLKQSNJKJJOSSLSKSOLOSSLKPSMJLJKKSSJNOSLSMLMMSHJSJLISISISIJPIJMSMKLMJSONOLJSPMMSRJSRSNSSKQSONSJPKSKSLSQSSQJLLMKSRSSNSNLSNSLSSFIKIFGHIRLKFIOIMOLLQKLLSISILJLSORMSOOMKJKGIIJHFIJLNKSJSMONJMSOKSSNN@???ACE:::::KSSSPRSKJIPSSMPSIKOSSSSSOSSPMIIMRSMSIQLLKLIKSJMOJLMJISKMLOSSKSSHSKMKSLILKJLIMLOOSOKHNRSLNLLLHHQIHNJPHHFEEFEEFJCB?@@BCGHGEDDCDIJLLHHJQMJNOPNNKIQISKQKKHKLOSPIONJJJIHIOIEFGEILIIKHLIJKOMMKMLFKIHIHGHGGDGEDCCA???@;1129:<99:FGHKGEIDDGGGINGBA@@?B@AACCEDCB@BC@C@=444331&
@168_45CNXP_3
ATGCTAGCAACAACTCGAAGTATGGGTCTAGCTTATTGATACGTTACCGAAAACCTCATTTGAATAAATTTGGAATACATTTTATTTTTTTTATTGACAAGTACTCGTACTCAAAAAAGTTAAAAATTTTTTATTTATATATTTTTTTTGAGTACGCGTTCTTTGGACCTGGTGTATCTTGTCTTTACCACGAATGATTTTCCTTGGTTAACAATAATTGTTGTTTTTCCAATATCTGCTGGTTCATTAATGTTATTTCTCCCGCATAGGGGAAATAAAGTCAATAAATGGTATACTATATGCATTTGCATCTTAGAACTTCTTCTAACGACCTACGCCTTTTGTTATAATTTTAAAATGGACGATCCATTAATTCAACTGTCCGAAGATTATAAATGGATCGATTTTTTTGATTTTTACTGGAGAATGGGAATAGATGGACTTTCTATAGGAACTATTTTACTGACGGGATTTATTACTACTTTAGCCACTTTAGCGGCTTTTCCAGTTACTCGGGATTCCCGATTTTTTCATTTCCTGATGTTAGCAATGTACAGCGGTCAAATAGGATTATTTTCTTCTCGGGATCTTCTACTTTTTTTCATCATGTGGGAATTAGAATTAATTCCCGTTTATCTACTTTTATCCATGTCGGGTACAAACGTCTGTATTCGGCTACAAAATTTATTTTGTACACGGCAGGAAGTTCTATTTTTTTATTAATAGGAGTTTTAGGTATAAGTTTATATGGTTCGAACGAACCAACATTAAATTTAGAACTCTTAGCTAATAAATCCTATCCTGTTACACTTGAAATACTATTTTATATTGGATTTCTTATTGCTTTTGCCGTCAAATTACCGATTATACCTTTACATACTTGGTTACCTGACACCCACGGTGAGGCACATTACAGTACCTGTATGCTTCTCGCTGGAATCTTATTAAAAATGGGAGCCTATGGGTTGGTTCGAATCAATATGGAATTATTACCCCACGCTCATTCTATGTTTTCTCCTTGGTTGTTGGTAGTCGGTACAATCCAAATAATTTATGCAGCTTTAACATCTCTCGGTCAACGTAATTTAAAAAAGAGAATAGCCTATTCTTCTGTATCTCATATGGGTTTTATAATTATAGGTATTAGTTCTATAACGGATCCTGGACTTAATGGAGCTATTTTACAAATAATTTCTCATGGATTTATT
+
BD@88889LIIKJJM944447LJHIOOSPKJPKHGGSKNNLLLHLEGBBBBDCKKKDCDKLLMKSJJLJQMJJOKILOLIRJOMEH@DCSSSKHKHHHLFHGGLHIJLLINHFMNLSSPJGEFMSLKGFISSLSLKPJLMGFAF?IKISNHIOJLSLKG=888E?CSIOMKSSNKNSNSSNIPNNPLNMSMJQNSJSLILLNEMLSOMSJSSNINRRIRIIKPSLISJNKLJSJJSNSOSMPPRMMSLNSKJQSKLPSMSMRSNOKLJSKKJJSMGDEA>FHHMLJMKKJSHHHHKJSIRIPLIIJSMSKHDFA<9:;99<0....EHEGIHGGIJLJLJIQKSSLKKLLMJKMJQLIKKKHHFIFJLIIRHJHIKHJLKIJHHHHIHIJJMOIKLLLLLLKGIIKJKSSSMGHBSJJKPGFFGHJNHJHJMJHFHEGGIGHIMILLJLHHHNIISILPRKLNMLQE++++8=<921111EEFGLEHSJHIJMPJQPIGIJHPKIK@@@ABBBBBEFGKILME43334:2222;=DFQIGGIILIHEEGFFGGHHEDEEFJMDEDCEJGIFGGIHGSKK?656===<BCDJHHHIFB;SSSSA?@<9988799=;::.**,)*./6>((2)*=:8A???=<>>QBBB?<>85,*+(&%$$%''0>>==>99832223DEEEGIHJLHCFFCA@ABBK?4()0(''''*'''''76<CDBA???BFFRSKMOOLLQQIJLKJIORLJKNKJIKNE@AA@?AABACEKFHFFEB@DOA@@@@AGGEOINSJISKPSIOPKJLKKSMOPJISHLSIOJSJSJSPSKSSNIQLNOMSLISOLKOJKKHHGIHGJSKRMPIQLMSIGECBDFN=>=<?K=ILOK66666IRLNOOKKNPMSSLJKLSKNNKSKSQSOLRKNMLKROPSMSJHKLJLKIISSSKKMSSSMRKKHJSSKSGLSNOJRPKKLPNNOLSSPQKLNPSSSSQSQLNJJSEEDDDJMSISSOSSSLIIGIHKHSLMLLJILPKNPNSMRSSQJIKSSSLQLSQLJKKKMKKIRSQSSNKSJNSSKOPRSMPNMKNQISKSMNSJIHJNJNSGSSSRMLKJKGJNKHMKMQLSHSSMLNH0/////CDGIKSKONMMHHKILIONLSSOSSONLNJSHJRKPNLMIFEHHHKJMRSOKIJPSRSSSJJJOMKLIOSSRMSJPHLNSSOIJ
@169_45CNXP_3
CGTCCTCCTTACGGCCTAATTCTTCTTCTGATGATCGATTTAACCTCTGATCAAAAAGATATACCTTGGTTATATTTCATCTCTTCAACAAGTTTCGTAATCAGCATAACGGCCCTATTGTTCCGATGGAGAGAAGAAGACCTATGATTAGCTTTTAGGAAATTTCCAAACGAACAATTTCAACGAAATCTTTCAATTTCTTATTTTACTATGTTCAACTCTCTGTATTCCTCTATCCGTAGAGTACATTGAATGTACAGAAATGGCTATAACAGAGTTTCTGTTATTCATATTAACAGCTACTCAGGAGATGTTTTTATGTGGTGCTAACGATTTAATAACTATCTTTGTAGCTCTAGAATGTTTCAGTTTATGCTCCTACCTATTATCTGGATATACCAAGAAAGATATACGATCTAATGAGGCTACTATGAAATATTTACTCATGGGTGGGGCAAGCTCTTCTATTCTGGTTTATGGTTTCTCTTGGCTATATGGTTCATCCGGGGGAGAGATTGAGCTTCAAGAAATAGTGAATGGTCTTATCAATACACAAATGTATAACTCCCCAGGAATTTCAATTGCGCTTATATTCATCACTGTAGGAATTGGGTTCAAGCTTTCCCTAGCCCCTTTCATCAATGGACTCCTGACGTATACGAAGGATCTCCCACTCCAGGTCGTTGCTTTTCTTTCTGTTACTTCGAAAGTAGCTGCTTTAGCTTTAGCCACTCGAATTTTCGATATTCCTTTTTATTTCTTATCAAATGAATGGCATCTTCTTCTGGAAATCCTAGCTATTCTTAGCATGATATTCGGGAATCTCATTGCTATTACTCAAACAAGCATGAAACGTATGCTTGCATATTCGTCCATAGGTCAAATCGGATATGTAATTATTGGAATAATTGTTGGAGACTCAAATGGTGGAATGCGAGCATGATAACTTATATGCTGTTCTATATCGCCATGAATCTAGGAACTTTTGCTTGCATTATATTATTTGGTCTACGTACCGGAACTGATAACATTCGAGATTATGCAGGATTATACACAAAAGATCCTTTTGGCTCTCTCTTTAGCTCTATGTCTCTTATCCCTAGGAGGTCTTCCTCCACTAGCAGGTTTTTTTGGAAAACTCTATTTATTCTGGTGTGGATGGCAGGCAGGCCTATATTTCTTGGTTTCAATAGGACTCCTTACGAGCGTTCTTTCTATCTACTATTATCTAAAAATAATCAAGTTATTAATGACTGGACGAAACCAAGAAATAACCCCTCACATGCGAAATTATAGAATATCCCCTTTAAGATCAAACAATTCCATCGAATTGAGTATGATTGTATGTGTGATAGCATCTACTATACTAGGAATATCAATGAACCCGATTATTGCGATTA
+
(''&&&&%&)&$'''(AIRNROHLJMNIJCAA00001RNRHLIGPJQKFDECDNNJOKLNKMNSSSOCBPIJSNMPLMISRISOMOSNHMOSNSGDDCEGK(((((SQQMJSSSSSLSPIRSHC@?==;78777544682(((=BBBCEFE<;;94+...MJLSSKIGIKPIKKKGFLLMKIJKKIIIM<<;8,,,,,F??KIILSSNLOMSGJLFHLOPSSSJISIJSNNK??>?<=43-,,,,-:?@A@?@A@FFDDBDEOLJNHILLJGHKLLPRNLLOSKSSHM444222667FFISCED1---.5112155555GGIOKLSJSMHGIOMHHNJKKLSISJJAED*EMKMSJSMIJIKIHSHCFABCIKJJJGGGKKSIILPSMSJIHHJIQNSSE@?EEDBABB@>::<<;;<;<<JQKNJSLKMONHIJLIJKGKK>===>IIJFSSRNIKSOKLJKSLRJSKGHMPNRSPSLISQSSJSSLGLJSSSNLKKJSJSHNH:9:;OIIJIKHF?????IAAAEFHNIKKHSOIIIKLRSSNSMIHFHPSIINSRSKOLGSA@>>>82BFMKSSSLJPJJJNKHSKJF@??===@DDFIHBBBBJMSLSORSOJSLSJSB7BH=FHHJH<566+8S(((()DFDFJKIEDDCCCB::1123EHNEF@@?6:KHSKKFEDCCDEGHMJOIKSLHMGHD;:<<=>EFFGKEECDDEGEB==FHGD:DFFFFGGCCDDGKJKEDCDKMSFEEIMGFIHMPMIKJGEIMJGKJGKDDCDCGFHFA==>>CELJHHDCCCCDCDHGJEBCCBCEFIIIHB???@CCCCCDFNEDEEGDBB?@@FGGEBBAABEFH@=<==?BABCCCDDEGEAAA@@CCCAABABFGCB@AABEEEFEEJIJJIDDDEGHECDCDDA?>?@BBDGEC@540.-****333;=DDDEDDDDFEEEEBA@@@BABDCA@7,))7:;ADDDBC@>>>>?DDOIA@@??CCCDGFIFFGIKGB@@???====>;;;;>EGFEFEGFGHBCAAADFKHC@98777777=>===BCHGHGC?=2.62666663439:>7<?@??AEEFIGHFLIFGBAA@ABC?=>>>@DAAAAAEDDDCDBB??<?@ABBADCHIED@@@BBKIIKHGEBBABCCCBBBCDEFDEEEBCBDEEGGFDDFEHJMIIFGCBDEE=;;;:@GDAA@@?BCB???78887<<<<GHINHBA@??HPLJGJHIJEGGGGJJGHGFEEEDC@>>??BFEGFKILHJHHECCDDEGHJIFDCDFGHGIGHHIHLSJCA:5B?01ABFG>=>==<****+CEDFEDFHGFFDDDIHFECCCDFIFGGMHGEAC211,,,,-BBDDEGFHJJHIJMGGFEECDBDEGHKHFAAABD
@170_45CNXP_3
AATCGCAATAATCGGGTTCATTGATATTCCTAGTATGGTGATTGCTATCACACATACAATCATACTCAATTCGATGGAATTGTTTGATCTTAAAGGGGATATTCTATAATTTCGCATGTGAGGGGTTATTTCTTGGTTTCGTCCAGTCATTAATAACTTGATTATTTTTAGATAATAGTAGATAGAAAGAACGCTCGTAAGGAGTCCTATTGAAACCAAGAAATCTAGGCCTGCCTGCCATCCACACCAGAATAAATAGAGTTTTCCAAAAAAACCTGCTAGTGGAGGAAGACCTCCTAGGGATAAGAGACATAGAGCTAAAGAGAGAGCCAAAAAAGGATCTTTTGTGTATAATCCTGCATAATCTCGAATGTTATCAGTTCCCGTACGTCGACCAAATAATATAATGCAAGCAAAAGTTCCTAGATTCATGGCGATATAGAACAGCATATAAGTTATCATGCTCGCATATCCACCATTTGAGTCTCCAACAATTATTCCAATAATTACATATCCGATTTGACCTATGGACGAATATGCAAGCATACGTTTCATGCTTGTTTGAGTAATAGCAATGAGATTCCCGAATATCATGCTAAGAATAGCTAGGATATTCGGGAATCTCATTGCTATTACTCAAACAAGCATGAAACGTATGCTTGCATATTCGTCCATAGGTCAAATCGGATATGTAATTATTGGAATAATTGTTGGAGACTCAAATGGTGGATATGCGAGCATGATAACTTATATGCTGTTCTATATCGCCATGAATCTAGGAACTTTTGCTTGCATTATATTATTTGGTCTACGTACCGGAACTGATAACATTCGAAATTACAGATTATACACAAAAGATCCTTTTTTGGCTCTCTCTTTTAGCTCTATGTCTCTTATCCCTAAAAAGGTACTTTGTCCCACTAGCAGGTTTTTTTGGAAAACTCTATTTATTCTGGTGGATGGCAGGCAGGCCTATATTTCTTGGTTTCAATAGGACTCCTTACGAGCGTTCTTTCTATCTACCTATTATCTAAAAATAATGACATTATTAATGACTGGACGAAAAGAAATAACCCCTCACATGCGAAATTATAAAATATCCCTTTTTGAGTCAAACAATTCCATCGAATTGAGTATGATTGTATGTGTGATAGCATCTACTATACTAGGAATATACAATGAACCCGATTATTGCGATTA
+
,-0ACCBEFHKMHGKIIM:999:HHLIKPHLDAA95---+*()))*...44-.../??AADCCE88989EGGIFFGLHHMJKAHF>>>>??10012KHGEDHK=??BAHGRJGFGDEINH<;;;;?GSKQMMKSNMIMKJJSJSGEFEEOQLMLIHHG=====JKQJSSDDCCRRSNOOILRNJHEJKMOOJGFI>>>>BGA>;;222222>>AHGHB=73/0.('''',-9::::8;54311246<>@@FGDGFIIMSNIFEGEB?....8LMKIGIISSPLE<:976910....650....@<77778855*((((2578-620----...//=ACDFKEEEFF?JJOJSJLRKHD<<<<<EHFOSIJPJKSSNGG<;<:;@-,0.----1334=GJOKGHHSIJIR<<<<<HIGJMMJHKJKFFKSKKLONQLSGLFB***???HIOJIKNOSKSSIJINJSIISKJGNSLSSMHLSMJGFHHKSHNSSMNLSIQMPSIKSLKSSSQSJLKHM><<<<;<EFLIIMKGKEFGHIIFED<<==C:78889BGJE++++,/0++++:;<333334GEFDC>;::;=HHHF210103@76630039;>@CCIFGGBBBBCNKGOJKOSHJGNSMHHE32222,+++(('''()@ABACNISSSNJISLDEDBCBBBAAABOSLGHHJIFGF?@>>>A<::,,,,,0-,,+,**.26899999?8CDBDGGFGEDFCCCEIHGHJFEFEDJIHLKJMNCBAABFKFFIGEEFEEFGECCDDEJFFGJSIKQNMHHHFEJBA@;:@@8775665/./0**)*,+**++466677668++*+13+*$$%&&(++*)**(%%%%%&'*143//01///001253-9=?A@?>>>>@7655345/.,+*)))'%$###$$&''%$&+,,--./3588996+*))*,-.+++,0536764-*)(&%$%&'*7<<=?@;9::9899999873222,***)('&&%%%%%%$##$&*//,+-,(...1446222239:8889;???-,-&&&&&))),--0566655677788.18876887887653)(('+,-----,*(%%$$$%%&&&(('&%%%%%&%'%'))**,,++))))).333477878886766787653233322354--*++,,/34445-+***///.--*+**)+,*****+,
@171_45CNXP_3
AATCGCAATAATCGGGTTCATTGATATTCCTAGTATAGTAGATGCTATCACACATACAATCATACTCAATTCGATGGAATTGTTTGATCTTAAAGGGGATATTCTATAATTTCGCATGTGAGGGGTTATTTCTTGGTTTCGTCCAGTCATTAATAACTTGATTATTTTTAGATAATAGTAGATAGAAAGAACGCTCGTAAGGAGTCCTATTGAAACCAAGAAATATAGGCCTGCCTGCCATCCACACCAGAATAAATAGAGTTTTCCAAAAAAACCTGCTAGTGGAGGAAGACCTCCTAGGGATAAGAGACATAGAGCTAAAGAGAGAGCCAAAAAAGGATCTTTTGTGTATAATCCTGCATAATCTCGAATGTTATCAGTTCCGGTACGTAGACCAAATAATATAATGCAAGCAAAAGTTCCTAGATTCATGGCGATATAGAACAGCATATAAGTTATCATGCTCGCATATCCACCATTTGAGTCTCCAACAATTATTCCAATAATTACATATCCGATTTGACCTATGGACGAATATGCAAGCATACGTTTCATGCTTGTTTGAGTAATAGCAATGAGATTCCCGAATATCATGCTAAGAATAGCTAGGATTTCCAGAAGAAGAATTAGGCCAAAAATACGTACGTACGATCGAACAACTCGAAGTATGGGTCTAGCTTATTGATACGTTACCGAAAACCTCATTTGAATAAATTTGGAATACATTTTATTTTTTTTATTGACAAGTACTCGTACTCAAAAAAGTTAAAAATTTTTTATTTATATATTTTTTTTGAGTACGCGTTCTTTGGACCTGGTGTATCTTGTCTTTACCACGAATGATTTTCCTTGGTTAACAATAATTGTTGTTTTTCCAATATCTGCTGGTTCATTAATGTTATTTCTCCCGCATAGGGGAAATAAAGTCAATAAATGGTATACTATATGCATTTGCATCTTAGAACTTCTTCTAACGACCTACGCTTTTTGTTATAATTTTAAAATGGACGATCCATTAATTCAACTGTCCGAAGATTATAAATGGATCGATTTTTTTGATTTTTACTGGAGAATGGGAATAGATGGACTTTCTATAGGAACTATTTTACTGACGGGATTTATTACTACTTTAGCCACTTTAGCGGCTTTTCCAGTTACTCGGGATTCCCGATTTTTTCATTTCCTGATGTTAGCAATGTACAGCGGTCAAATAGGATTATTTTCTTCTCGGGATCTTCTACTTTTTTTCATCATGTGGGAATTAGAATTAATTCCCGTTTATCTACTTTTATCCATGTGGGGTGGAAAGAAACGTCTGTATTCGGCTACAAAATTTATTTTGTACACGGCAGGAAGTTCTATTTTTTTATTAATAGGAGTTTTAGGTATAAGTTTATATGGTTCGAACGAACCAACATTAAATTTAGAACTCTTAGCTAATAAATCCTATCCTGTTACACTTGAAATACTATTTTATATTGGATTTCTTATTGCTTTTGCCGTCAAATTACCGATTATACCTTTACATACTTGGTTACCTGACACCCACGGTGAGGCACATTACAGTACCTGTATGCTTCTCGCTGGAATCTTATTAAAAATGGGAGCCTATGGGTTGGTTCGAATCAATATGGAATTATTACCCCACGCTCATTCTATGTTTTCTCCTTGGTTGTTGGTAGTCGGTACAATCCAAATAATTTATGCAGCTTTAACATCTCTCGGTCAACGTAATTTAAAAAAGAGAATAGCCTATTCTTCTGTATCTCATATGGGTTTTATAATTATAGGTATTAGTTCTATAAC
+
INKKABBBCJQLLPIQNRJLSNSHSSKLOJMLKSNMSSKMSLLKIIIMIJSMSMQISLSQKSQKNNJPLNOLNLSPMKILOHSOOOQSHQLIFGPISJLSKRISOLSOJLLMKSOKSLOMSNJSLSRSLSSOLIBCEJSMLSMSSNSSJSKMOINQIKSLSQKNSKLSSSLSSOSMSMILMGIEEKPLNSNNMJJSRSLLMLMSQOSJISNNQLMSSLLJNONMSPQSOSLMSNSKCFSGFGGGIMKJMKJMLLLSSMKSMLJSKSNHIJJSSSKOMSSOLLONSNMMKMSSMJNHNMHISSMLLNLJOOJSS54445SEGFKNJOFDDFDEC@CNNSOLKINPSSLOLONMRKJIGOED?9+****99:JIISNINKKGKMOMJQNLOILIJKJJMMOSLRNPRPKJLGHIIHJLSOMOLJOJNQMJSMSSNMPIGFGIMJKMKMSNKNSROSOONJIKSLNNSSSLSNNKLMMNKFA@B233348888?KFJJKD@@@@ASQJJIJJPFJIIJHKKLSJDFSGLRGEHHDCGDFKIRKQSOLMHIJIKHLINJIIRJGKPRLQLKJJGIOKJHSOLSMSPRKIKHJOSLIFHFIGDCCDEEFEMFFGGGGGH?QJFGHRKKMIMIDAECIE<<=>SMSKFHHFGHFDCDD?>?>@HISLIJJKJLKIJSLSPJNNMOSHNMSKSPNNNKJSNJHHLJKSSLLHNSJSOOLJIMJOSKRJLNSMMNSMGFDJIJQIJLGLGJJKLNLSJNHIHLIHGBBDOSMMOHDCGJSJGGBSOJISMLRSLJIGDEJSSPKIILKRB@@>>32@1-.//=>>>CJNNSSKOSLSJSSJINJPSQMIPHIKIMSQOPJLSSSLNOISPKLNJSMJKMSKRMONNJMQNSSNNPKNQMJSPSSKRPSSMSNROJKSKJRSLNRJGNPMGDFD@@:4444JGBDJIMJMJJJQKOHIKSPSKSGG@@@?@CNHKOHLSSNIHGGGLJKKSLMJKJSLMQNJNKILNKLOKJMIHJHEEFFFIMSKKLKSIKLKKMKOKKLIMMHMGGAEECHJLNGIGFGHCSSSCBBACSSPHGFGHIJHKIQIINI<;;;;DD=<<;;CCCGKKJHKJLGKJMLLMIJJ1112NSJSIHHIJKEJJLGHKNHKLJIKIILIHRJKSISSKFFEGDHHIIHGSNLSIGKKSKSSQHQIGFJGFILKKMSMNLLIKSKQGFDCED?<999BAAABIKROPONMMIKSLJJGHIKKJHGEFFEJSSSSSIKKROMLLMKLSSMGNHHFFIJQEEB@AABFNEDCEFJSSKSIJILIOJHHFHOIFEGHNQRISMNIONJRSSQKSLONKSMHGMJKHHFFFSLPMSJJFEFHHLLQJLKNQNIOSSSSLLKKRHLLOJKJSSKPPKFHHGHKOKLLLKLJLOJFLJKHLKQKMKIJIMLIIPLMJMJJILNNOKJPJSIPMSNKLROMPKORMOMKLILSPOLKMMPNGJJPSOLSLSMNJOKNSSSJSSJIEMEFIGHPSIOIMLJSMJSIRPMLILMLJMRJMMLKNKSRPSJLQLJOMJJSLMLSHIHKSMNSKSONKSOMNSSKSIJLSMOOSOSOLQNMILSSSLLSSSKMNSONSJOIRGQHJMNKSOMSOSLS?=>>?==<==OLHKJLQRSSSMQSNILQMSPSSECDCCHIGLLJLOJJJMMLKNKINORMNIPJNLNPMOSLNSSSLKHPKSOPNKLOSLSMJLSSSLSPSHFINKSKJPIHGSIIP?EBSKOJKIIHHPGHKNJMOLLOJNNMSMLPKIIILPJKKSKKSIQNMMILSLLINMKJOLILIFFGF
@172_45CNXP_3
ATGCTAGCAACAACTCGAAGTATGGGTCTAGCTTATTGATACGTTACCGAAAACCTCATTTGAATAAATTTGGAATACATTTTATTTTTTTTATTGACAAGTACTCGTACTCAAAAAAGTTTAAAAATTTTTTATTTATATATTTTTTTTGAGTACGTTATTTGGACCTGGTGTATCTTGTCTTTACCACGAATGATTTTCCTTGGTTAACAATAATTGTTGTTTTTCCAATATCTGCTGGTTCATTAATGTTATTTCTCCCGCATAGGGGAAATAAAGTCAATAAATGGTATACTATATGCATTTGCATCTTAGAACTTCTTCTAACGACCTACGCTTTTTGTTATAATTTTAAAATGGACGATCCATTAATTCAACTGTCCGAAGATTATAAATGGATCGATTTTTTTGATTTTTACTGGAGAATGGGAATAGATGGACTTTCTATAGGAACTATTTTACTGACGGGATTTATTACTACTTTAGCCACTTTAGCGGCTTTTCCAGTTACTCGGGATTCCCGATTTTTTCATTTCCTGATGTTAGCAATGTACAGCGGTCAAATAGGATTATTTTCTTCTCGGGATCTTCTACTTTTTTTCATCATGTGGGAATTAGAATTAATTCCCGTTTATCTACTTTTATCCATGTGGGGTGGAAAGAAACGTCTGTATTCGGCTACAAAATTTATTTTGTACACGGCAGGAAGTTCTATTTTTTTATTAATAGGAGTTTTAGGTATAAGTTTATATGGTTCGAACGAACCAACATTAAATTTAGAACTCTTAGCTAATAAATCCTATCCTGTTACACTTGAAATACTATTTTATATTGGATTTCTTATTGCTTTTGCCGTCAAATTACCGATTATACCTTTACATACTTGGTTACCTGACACCCACGGTGAGGCACATTACAGTACCTGTATGCTTCTCGCTGGAATCTTATTAAAAATGGGAGCCTATGGGTTGGTTCGAATCAATATGGAATTATTACCCCACGCTCATTCTATGTTTTCTCCTTGGTTGTTGGTAGTCGGTACAATCCAAATAATTTATGCAGCTTTAACATCTCTCGGTCAACGTAATTTAAAAAAGAGAATAGCCTATTCTTCTGTATCTCATATGGGTTTTATAATTATAGGTATTAGTTCTATAACGGATCCTGGACTTAATGGAGCTATTTTACAAATAATTTCTCATGGATTTATT
+
MJLQOKKKNSJLKJSOMKSSMMSSISLMSJSFDB@BHGLSPNJSKMPKKRSQNMOKMISMRLPLHMNKKNSSKOOLLQKSKSOSMNSSSSSSSLJNNKIKHJLJNIPHISOFBAEFSSEE?6..HIPSGSLSSQKSLSSSKISLGCEPKK?844-,'%%%$%%%/5;EPJLJMLOISKIJSSLSIHDFEGKNJIILHSQLSKNKGGSJSSJKMLNSPKSSOPLSSSLPNLLJQONKOKOOSLLMOSNPSPKNIISPSSRMMSKKISHGSKJSMSLGHFGINHHHIKLKPMIJJNIHLKIKNSOMNSOSMLQNKB@GGEFMHHNMKKIKILJMJMLRKLNLSKLSOKMMJLMSSJHJMOJSHJJHJHGHMJLINOISMKHJSILJKILLSPSRKLQKKJNKIJLOFKKSSSNPHDFKSKGJGGHFIIGGNJPSOHHJHJMLSISJJSOIMNOOLLSKJMKSLNMNLJIGGFGMMRLNJKLJHLDIKNNRKEBCCBEIFGDCFHJIH?;630/0001:;JNOSLHPIFLSSSOFEFHENNIMONQKSRJIIMHOLKJFFGGHKMMJIKIJMHHKLJINOSKFGIHEFFFGGMOH<;;==FHJPIJPIHLKIKHJJMFIGHJGGNISOI>=D>>GJLMEDDEEISLLLHS<<GHFCBAABFBIGJKRPGFFEDFHGFHFDCQMSKMMMHLOSMLLQNNJMOLSRSOHMLLSNSMLMKSLSQSSSOKLRJPJLLNLIJSSKSLMSJKLKRQNNSPOKPOJSSSLLHHJHJJKJSQNOKJJOSKLJPSONSLKSSMOSMQQSMMQHSNLOMMSSMOKOPNPMLLLMLJNKLSHESKSSKKNOJKNLNKSRSKSNSPJSPGHFGKIHJLSSOKJSMSNSSKNLM@>>>>?SJLSKSSMLQLKIJIKKSJMSPSKQSSSPSSOMSQSSKOIJSNLQQKOMSLIMSMIJLSOLJMSSPMKSMPLIGSNMB@A@@SJNSSSKMMKLRIMSSPOOLMLSSKMSLNSKKMLNLKL@CCCCGFJKMKLLOPOJSSNOLSNLSMSSIISFFGIFNKSSMMMJSLSIKISPSNSRSSJSMNSSQJSMLSJMKNJQLMSNMOSONNSMRSSSLSJHJLKJLSLSSRSLNSSKNSOSMLNNRLJJLNNRLRPIHMMSKNSSSSSMNKLSLKIMPNLIJLNSSPMKOOSQRJMMILJSLMNLSLPMSOLMIJHMJKJNMMSKJMOQOS
@173_45CNXP_3
CGTACGTATTTTTGGCCTAATTCTTCTTCTGAGGTTACTGCTGCTCTCCGTATTACTGATGGTGCTCTTGTGGTGGTCGACTGCATTGAGGGTGTGTGTGTTCAGACTGAGACTGTTCTACGTCAGGCTCTTGGTGAGAGGATTCGACCTGTCTTGACTGTCAACAAGATGGACAGGTGTTTCCTTGAGCTTCAGGTTGATGGTGAGGAGGCTTACCAGACTTTCTCGAGGGTTATTGAGAACGCTAATGTCATCATGGCTACATCCGAGGATCCTCTCCTTGGTGATGTTCAGGTTTACCCAGAGAAGGGAACTGTGGCGTTTTCTGCTGGTCTCCATGGATGGGCGTTTACACTGACCAACTTCGCCAAGATGTATGCTTCCAAGTTCGGTGTTGTTGAATCTAAGATGATGGAGAGGCTCTGGGGTGAGAATTTCTTTGACCCTGCCACCAGGAAGTGGAGTGGCAAAAACACTGGTTCCCCGACCTGCAAGCGTGGGTTTGTTCAGTTCTGCTATGAACCCGATTATTGCGA
+
BCBCDAB@==>>EEFGFEIFGKFHKKLSJMJJCEDECEEEEJFMHKOHFFIEFF@@AAAFEDDEDGFHGHGHIJHHGEDDDDFGGFHGCEEEDIJMSLPLLJJGA@@?@ABBBBBCDEFEDBCCCFGGIHGLCBA?8+(()BECDEEDGDEEFEGGGHHFFGFHEFGEFEFDGHFGEDGEDFEEJJKLNIHG?556HIHFF===7+'%$%%&&&%%&002355?8=CCBCBDDDDCEEEFHGEGGEDEDDEFLJFGDDFDC?>=<++***68,,,,,878:BCCDDIHIHJ<<<<=@EABDFCECCA@ECCG@AD?<?SJGGBHJDEDFEKJGILILLSKMMIHMMHHJHJGIIGGKLHIHLIIKLKNNGKKNHIHSIHHLSIH>>HKJJIIGIKSONQKJLSPJSLKKSMNJKLMLJJNPJKPJLSNJOLLRNMSMJLIOPSJSIHLHKJLG?>?>?EIILIJFGKNOSPKSRIIEEDCFFGHGFJHGGGGGFEECDDEGLIHGMSISJHLFFGGEGJ?????EFHFGC???@@I
@174_45CNXP_3
GTATTGATAAGACCATTCACTATTTCTTGAAGCTCAATCTCTCCGGATGAACCATATAGCCAAGAGAAACCATAAACCAAAATAGAAGAGCTTGCCCCACCCATGAGTAAATATTTCATAGTAGCCTCATTAGATCGTATATCTTTCTTGGTATATCCAGATAATAGGTAGGAGCATAAACTGAAACATTCTAGAGCTACAAAGATAGTTATTAAATCGTTAGCACCACATAAAAACATTCCTCCTAGAGTAGCTGTTAATATGAATAACAGAAACTCTGTTATAGCCATTTCTGTACATTCAATGTACTCTACGGATAGAGGAATACAGAGAGTTGAACATAGTAAAATAAGAAATTGAAAGATTTCGTTGAAATTGTTCGTTTGGAAATTTCCTGAAAAGCTAATCATA
+
HNIHGCDABBDDDCDFJJMJMJKJJNSMGNMGEHEEFGEFB:,+')FOFNLHLOSIKKGH;3/.--.../2.----+&%&'((**)**+.++,*+*++,/;6137779CIIJRSSNGIKHFHFGFGGEFKJIHGGJKIIKIIKSLMIORNQSKLNKPLMIJSNJKKPNIGSSQKQPKMSSSSRSJLNMSPORIKRJSMLIOJRJOLPQSNNLKSSKJAAAABFSJKOLIPPMSSKQOSSGQKSMLSMSOJJIHMMKSQPMPMIPSOJJMKLLRONIKJMIQIIJLJHGJEED<HFNHSSSSMPSMMSSKHMGGG99998<<<<AILMKGGDEHLHEEFHILLJEDEHHMNNHGFFGBC::<<?GHFKHHFIFHMJMMISNHEDDDBCGGJHMNPJOGIFHIQJJHGOLSSE
@175_45CNXP_3
ATGCTAGCTTTTTGGCCTAATTCTTCTTCTGTTGGTGAAGCGATGGAGTTTGTTGCTTTGTTTGATAGAGATTATGGGAGTAATAATGCTTTTAAGATTGATTTTGTTGTGGAAGGATTTATGGATGCGCTTCAGCGATCTAGGAGTTCGTTTAAGCTCTTGTTTGTTTACTTGCATTCTCCGGATCATCCTGATACACCTGTGTTTTGTGGTGGAACGCTTTGTAATGAACCCGATTATTGCGATTA
+
IJIMHLJKDAAJMLPSSNJLHJMSJSSNMLLQILMNMNIJSHJJOJKMJLKOJNLLSIHHLJMKJIHHHGGHJJSLMNHHNHNKQSJRSJLSKNJSOKSLLSHO>=A6--FGFPLMKSOMHOSOMLMIMLIJLNKMCBBBDHOLQLLJJNGIKIIJJJMKNHBCCBDA856;EHLGNIBABHCIMLNSJRSJJKSJKQHIJLLNSMHKJNNNSMKSKLHNJKSKSSKIKHJIKJMILKGBBCFEEFGD
@176_45CNXP_3
TACGATCAAACAACTCGAAGTATGGGTCTAGCTTATTGATACGTTACCGAAAACCTCATTTGAATAAATTTGGAATACATTTTATTTTTTTTTATTGACAAGTACTCGTACTCAAAAAAGTTAAAAATTTTTTATTTATATATTTTTTTTGAGTACGCGTTCTTTGGACCTGGTGTATCTTGTCTTTACCACGAATGATTTTCCTTGGTTAACAATAATTGTTGTTTTTCCAATATCTGCTGGTTCATTAATGTTATTTCTCCCGCATAGGGGAAATAAAGTCAATAAATGGTATACTATATGCATTTGCATCTTAGAACTTCTTCTAACGACCTACGCTTTTTGTTATAATTTTAAAATGGACGATCCATTAATTCAACTGTCCGAAGATTATAAATGGATCGATTTTTTTGATTTTTACTGGAGAATGGGAATAGATGGACTTTCTATAGGAACTATTTTACTGACGGGATTTATTACTACTTTAGCCACTTTAGCGGCTTTTCCAGTTACTCAGGATCCCCGATTTTTTCATTTCCTGATGTTAGCAATGTACAGCGGTCAAATAGGATTATTTTCTTCTCGGGATCTTCTACTTTTTTTCATCATGTGGGAATTAGAATTAATTCCCGTTTATCTACTTTTATCCATGTGGGGTGGAAAGAAACGTCTGTATTCGGCTACAAAATTTATTTTGTACACGGCAGGAAGTTCTATTTTTTTATTAATAGGAGTTTTAGGTATAAGTTTATATGGTTCGAACGAACCAACATTAAATTTAGAACTCTTAGCTAATAAATCCTATCCTGTTACACTTGAAATACTATTTTATATTGGATTTCTTATTGCTTTTGCCGTCAAATTACCGATTATACCTTTACATACTTGGTTACCTGACACCCACGGTGAGGCACATTACAGTACCTGTATGCTTCTCGCTGGAATCTTATTAAAAATGGGAGCCTATGGGTTGGTTCGAATCAATATGGAATTATTACCCCACGCTCA
+
F@B8775,*)').8:ADGHHIHS<<<<<>>><=:9:DEJMISJIIGIOJNJNPPLMKSGJNLSQMMKKSKGEDCDGFKNISRSGDISNLLMIHEDLEILJKGHOFKFDCEFSHCGGJSSMLNEHJSQNGGHSSLJNKNKSSKI=B6;JSNEFEDCEC?7553000/DFJSSKISNSOKSSPLLPSLSINKIMJSMSMJJMNLNMJLKLSONLHNKNSSJIKNSNILSSOOMNLJLSPJPMSPQROKNSKONJIJSJIKIHJDFF>AED1....BHGA::::;AEDHLLSJKMJJIKLNLOMKOJISSKOSJNIJL??BDBAB;;<<<NHKIIPIKMRNJIKIKSLNSNIIHIJOMLMJPSIQNHEFGFFLKOPRSSGGKQKKQIIIHKKGBBBBBOKMOHRIHNISINJSSQJEEBCLSSMIJJMILKKSSNOSKHILSJRPSJKMOKQKNSKLOLJJSFSSKMKOJKIJFGLRMSJSMJLMMIHLCGMFBB?DDDFIAA@@AC@=>41*)'%&%$$$$*())5)ADBJDSNECABDINPMHSSRKSJJSSSMNIFGJHKISIHKKLGILIKPKKQSMQLSINQSMQINDJLPRIFKGGEPSSONJQMSLLQQKIPOKNSNLLMLSLNFMKCF7/*)'&&'()).+145667GIKSOMIEQGMNSMSJSPLJRKNPJMOLJMSNJISLKSNPSJSSKSMSILSNPNHJJNSINSSSJSPNSSSNSMJHNJLRLKLKNPLSMMJNIHKOSSKMLMOGGIIHFFFGEFGIHRIGJLGLISKPIHNKKKMSMIKMKILSLPMNPNKHJLSMOKLNJHJIRMKMJQJOSJLJLGFJSSKHIHFSFDDDDDEEHFGEFEFKNSGHSPJSANSA>>>>GGEEFHKHKJHGFHKMOPRKNQLINJGMGGKIJJLJNIHKGLOMKLNQIIPSLINNKSMMMMKJLIFHKPKSSKJSPLLJKJOMKIGISMJIJLHKSPQSKLSSMPNOIKLLMMSOHJMINNSOIFIFHCFDDD?3
@177_45CNXP_3
AATCGCAATAATCGGGTTCATTGATATTCCTAGTATAGTAGATGCTATCACACATACAATCATACTCAATTCGATGGAATTGTTTGATCTTGAAGGGGATATTCTATAATTTCGCATGTGAGGGGTTATTTCTTGGTTTCGTCCAGTCATTAATAACTTGATTATTTTTAGATAATAGTAGATAGAAAGAACGCTCGTAAGGAGTCCTATTGAAACCAAGAAATATAGGCCTGCCTGCCATCCACACCAGAATAAATAGAGTTTTCCAAAAAAACCTGCCCTGGAGGAAGACCTCCTAGGGATAAGAGACATAGAGCTAAAGAGAGAGCCAAAAAAGGATCTTTTGTGTATAATCCTGCATAATCTCGAATGTTATCAGTTCCGGTACGTAGACCAAATAATATAATGCAAGCAAAAGTTCCTAGATTCATGGCGAATATAGAACAGCATATAAGTTATCATGCTCGCATATCCACCATTTGAGTCTCCAACAATTATTCCAATAATTACATATCCGATTTGACCTATGGACGAATATGCAAGCATACGTTTCATGCTTGTTTGAGTAATAGCAATGAGATTCCCGAATATCATTGCTATTACTTCGACAAGTAAAACGCTATCTTATTCGATTCCATAGGTCAAATCGGATATGTAATTAAAAATATTCCAATTCAAATGGTGGATATGCGAGCATGATAACTTATATGCTGTTCTATATCGCCATAAATACTAGGAACTTTTGCTTGCATTATATTATTTGGTCTACGTACCCGGAACTGTTCGAGATTATGCAGGATTATACACAAAAGATACTTTGGCTCTCTCTTTAGCTCTATGTCTAGGAGGTCTTCCTCACAGTTTTTGGAAAACTCTATTTATTCTCGTGTGGATGGCAGGCAGGCCTATATTTCTTGGTTTCAATAGGACTCCTTACGAGCGTTCTTTCTATCTACTATTATCTAAAAATAATCAAGTTATTAATGACTGGACGAAAAGAAGAAATAACCCCTCACATGCGAAATTATCAATATCCCCTTTAAGATCAAACAATTCCATCAATTGAGTATGATTGTATGTGTGATAGCATCTACTATACTAGGAATATCAATGAACCCGATTATTGCGATTA
+
SISNHGGHFIKKKKKJINLSLRORSLSSSSPKMMKIKOHMOSGJNMOLSSSMLJSOKPOMJSHJGMHSKSKJJMLKSSQSSJOINRSSJL2,,,--GDCKGFFEEEFEKKMNSKNHLOIMAMHIKFIGIFGKJN54455BBAAFKJIOLGHPKSSJIHSNJMSJNMILNGGGGAA@4333456----AEILHJLII:::JMSSSSLKIMKOHIKIJIHSLSJSSOILIKSHHIFJPEGIDECFAAHEFDBCCBACCIGHGC:78<;<:665554310.-+%$$$$5:;:=>===?@@=<=<;=:54++++++-<=?AIADCKKSI??>??IHLSSRMJSQSHSSSSSMJLKSJLCE;<FFGFNIKS999FHHLNQJIFEHGG?==>=SMMGGISHHJNASMOKMNJ==LKLJHKLKJNMK777244GF98831110----&&&&&&(()01AABBACFOROIJISB<<=FEDJHKJILPJHHRSJOJSKKLSIQJIJHHHGIISJHHHFIOJILISIIQKLRSNKKJJBCCDIFGHIILJGGGFHLGKLIGJKNLKNSIHIMMHSGHILNEGDEDDKLHIINEJHEDFGEGFDDDCB@CA?;86-)'''(**)**+584/(((''&&%%&%$%&(*+/1223200000111111/.//.-&$%'()((('&&%$#$%&**.///001122335556=;<<;<>BEBBB??9888863.---,*)'&&##$$&'')*/468:==<:===<=?@A>>;8778>@....0<<::3/.+***)))(((''''&&&*+-./2299:::7766798452.&%%%'%1233457422+',/013641100...//000010/0+))*,---5721111111--,,-.+.04431111=>?AACBBEHECBCA?@>>>?AB=@C2266862221344322101124422000018513347<41000122.-**,88754410/.....23341111-)(('&&&&&%%%&-1.365553444221/..//..,**'&&&&(())--.,'+/.-+*+*****('&%$##%&'*++++-,...-..0/433/..,-//003375433343255778621222487762444592'&&())+
@178_45CNXP_3
AATCGCAATAATCGGGTTCATTGATATTCCTAGTATAGTAGATGCTATCACACATACAATCATACTCAATTCGATGGAATTGTTTGATCTAAAGGGGATATTCTATAATTTCGCATGTGAGGGGTTATTTCTTGGTTTCGTCCAGTCATTAATAACTTGATTATTTTTAGATAATAGTAGATAGAAAGAACGCTCGTAAGGAGTCCTATTGAAACCAAGAAATATAGGCCTGCCTGCCATCCACACCAGAATAAATAGAGTTTTCCAAAAAAACCTGCTAGTGGAGGAAGACCTCCTAGGGATAAGAGACATAGAGCTAAAGAGAGAGCCAAAAAAGGATCTTTTGTGTATAATCCTGCATAATCTCGAATGTTATCAGTTCCGGTACGTAGACCAAATAATATAATGCAAGCAAAAGTTCCTAGATTCATGGCGATATAGAACAGCATATAAGTTATCATGCTCGCATATCCACCATTTGAGTCTCCAACAATTATTCCAATAATTACATATCCGATTTTGACCTATGGACGAA
+
30122??@GMSSJQSSSSSMSKOKJSSKKNSQKNMOQNISMOKLSJKKSJOMHHJOKISSPSSLPJSMKONJSNLJNMOLSMNLLLMKB=,,-8@INOMISOJSJOKKKMKMNKNSSSMLLKSLSSKKSSSSJLGSJHIGSPMLNKNLSKLPLOSNSMROMGMKGOSSOSSSPPM=====BB@:====BE>>>PJLRISSQLSMQMKCBBBCJNLLOSJKJNGJJBBBDJLMSMSJIKGEED@B@?<55FSKHKMSILJLJLLSNSGFMISSRLNSKSPPPSSRSSMNJLKKJPMLMSKQMPKGL<NIJKMSJIFLIPGLIMQKJGIHFFGGJKSOSMLMOQOSSSSSMKSMKSNOSMSMSNKPOSJMJSSJSSOSKLPJSLNKJJHLOHGCFDFKHMKNQQMKONIIILMSJHSJSMJNMISLKKSSLOLNQSKSMKJKSGKSLLKMSOPSKKMQPJLHJNHOSMIONMJSMIKNJLKMSSNKKJLJLOOSGJHMSLSMRKKKILLHMFMFHE>,++++*%(''&(+*//:-,,
@179_45CNXP_3
AATCGCAATAATCGGGTTCATTGATATTCCTAGTATAGTAGATGCTATCACACATACAATCATACTCAATTCGATGGAATTGTTTGATCTTAAAGGGGATATTCTATAATTTCGCATGTGAGGGGTTATTTCTTGGTTTCGTCCAGTCATTAATAACTTGATTATTTTTAGATAATAGTAGATAGAAAGAACGCTCGTAAGGAGTCCTATTGAAACCAAGAAATATAGGCCTGCCTGCCATCCACACCAGAATAAATAGAGTTTTCCAAAAAAACCTGCTAGTGGAGGAAGACCTCCTAGGGATAAGAGACATAGAGCTAAAGAGAGAGCCAAAAAAGGATCTTTTGTGTATAATCCTGCATAATCTCGAATGTTATCAGTTCCGGTACGTAGACCAAATAATATAATGCAAGCAAAAGTTCCTAGATTCATGGCGATATAGAACAGCATATAAGTTATCATGCTCGCATATCCACCATTTGAGTCTCCAACAATTATTCCAATAATTACATATCAAGTAACCTATGGACGAATATGCAAGCATACGTTTCATGCTTGTTTGAGTAATAGCAATGAGATTCCCGAATATCATGCTAAGAATAGCTAGGATTTCCAGAAGAAGATGCCATTCATTTGATAAGAAATAAAAAGGAATATCGAAAATTCGAGTGGCTAAAGCTAAAGCAGCTACTTTCGAAGTAACAGAAAGAAAAGCAACGACTGGAGTGGGAGATCCTTCGTATACGTCAGGAGTCCATTGATGAAAAGGGGCTAGGGAAAGCTTGAACCCAATTCCTACAGTGATGAATATAAGCGCAATTGAAATTCCTGGGGAGTTATACATTTGTGTATTGATAAGACCATTCACTATTTCTTGAAGCTCAATCTCTCCCCCGGATGAACCATATAGCCAAGAGAAACCATAAACCAGAATAGAAGAGCTTGCCCCACCCATGAGTAAATATTTCATAGTAGCCTCATTAGATCGTATATCTTTCTTGGTATATCCAGATAATAGGTAGGAGCATAAACTGAAACATTCTAGAGCTACAAAGATAGTTATTAAATCGTTAGCACCACATAAAAACATTCCTCCTAGAGTAGCTGTTAATATGAATAACAGAAACTCTGTTATAGCCATTTCTGTACATTCAATGTACTCTACGGATAGAGGAATACAGAGAGTTGAACATAGTAAAATAAGAAATTGAAAGATTTCGTTGAAATTGTTCGTTTGGAAATTTCCTGAAAAGCTAATCATA
+
HKJNIGHILGIHFFGGGF<999:ONJKNLIRPIHHKLMIKQHGGGGIIJGIGGHKGMLIGGGHHLKJGKHKJSMIGJHGSMFOKSMSIJJ8445EJNKJHHNJJSKQHHGJOMSSKKLQJJIFMIGPNMNJED0+(((-*/12BJLIHLOOKMNKHPMKKLLJMOBQILIIIMKIIJFHLKPOQEGFHDFHSHKOHJJKKMIIHNKIMHHHGEILSJJHSLQLPNLLKLJMLKKROKKSQSIJCCNSMLJIJSOKLLOJMHIHOKHHGHGISSSSNLSMQMLISJLLNHOKQNLNQGJOMHMJIHKJLQIRJLMKJKSSIEAKJNIIHIKHFFSOSRKSSSNSRSOLSMPMILMPKKLKGKJJJHILPQLSSMKKONJIINKKJIGMGIIJHGJKFIJRPOKOMMHMGKKHMFDDFELRIKJIOJIMKSLPSGLGEGEHEIEEFEFIKHHRISHSMSHSSHJJHIIJMGHJMPIMIOOLJSNSSKLHJIMLIKIJHKIGSKKJSKOJJMJLKGI2($$$$$$&&'''()*ADDCGJJKHGOIHKKHGKLISKNKKHLJKKIFGHLLKSIKHLLHJKKLIHHIFCEFHRSIKFGGGAAA@@@?>>?ABAABF?-DCDEIKLKJHGFGIJSSLLHPKHIHIOKJMLILJNNSIJMKGHHHFEGIKRJHIGLIJJJIJSSKLSLHJJMKJKOJKLKLOIHKSSMMJGHLNMRMNKMOOLJPOLNJIIPLJLSHHGFIKIKOIFSJJK?=<86777<NLIHILMKLHHSLDFSNJHHIJHJHNSJLRLLQHOJKIKIISKKLPKPHJLLHJSIPPRSMHGFFGSJGGNMLOLLSSKKNROMIHKLJLJPSPLPJLKIINSGMQJSIFJPIMSLOLMQSQROSOLMILKPSOJPS?>7444?IJIGIHJIKJSNPJQKKRSOLLJRLLOJSMOKLJIMKIKLMOSSPKKHIILRKKMIMSPHSOKSLJPHHSNNLIHLJILIJLNHJJJGIHFGISJLJKLOKQNOLPLKSJQOJIJLLMHIKKSISJIGHIJJJPJSHJLRNGLIGGPMRHHMHIHJLIMPLJKKPLILJIKIDGEFEFHQKPKKLOIJKNI>??;944<AJHIIGGGHGIKKKIKMOIKIJIJQJOMLLKNNOKLHKLHJECCEDHPOKNLMHHHF@?=98---***,(('';;;<>GFEGJONLKHGDA@AIIKHFFHGGSMMMNRKLOSNKJLKIHSIMPJKIFIQKQKLLLJHGGHMLHLNJKKLJKJGIMOLKHGIHNHGI
@180_45CNXP_3
AATCGCAATAATCGGGTTCATTGATATTCCTAGTATAGTAGATGCTATCACACATACAATCATACTCAATTCGATGGAATTGTTTGATCTTAAAGGGGATATTCTATAATTTCGCATGTGAGGGGTTATTTCTTGGTTTCGTCCAGTCATTAATAACTTGATTATTTTTAGATAATAGTAGATAGAAAGAACGCTCGTAAGGAGTCCTATTGAAACCAAGAAATATAGGCCTGCCTGCCATCCACACCAGAATAAATAGAGTTTTCCAAAAAAACCTGCTAGTGGAGGAAGACCTCCTAGGGATAAGAGACATAGAGCTAAAGAGAGAGCCAAAAAAGGATCTTTTGTGTATAATCCTGCATAATCTCGAATGTTATCAGTTCCGGTACGTAGACCAAATAATATAATGCAAGCAAAA
+
>?@IJSMJLNPMMFEEFFLKLMKSSRMPPSLNSOPSJNHJNOFSHPIJSOMJKKHJILKIJSSHKKKFFGFGHOQISJISOIMMJPMSLM5111DESJJJHSRMKNQLKNSSNRSLJJSSLIKKIOKIPNSKKSLGGGHIJKJSJSSSSSSPSLJJMMNOSMMMSKLSSPLSOPJNLMSJSKJGGJMPJNKJMLRKIHKISJMSJLJSKOPHKOKSKJMNIOJJKLNJOJNMJIPSNLOLKMLMNNIOOMJKMMOOPKSHHHGHMLLEGEMHSSJMSJOJLCCCPJSKMJOMJSMMKNMSOLLIFSHOKMKPSLKKGRHIKPMMLKSSLPM<;<=SSILKSMSOSQLQNHKOKKSRPIKJJSKLSOSJIJKGJKMINKIHSKKSNHJIJHGFDFGFFJNPSSKNHJKHKJFFHFHHGL
@181_45CNXP_3
ATGCTAGCTTTTTGGCCTAATTCTTCTTCTGATGATCGATTTAACCTCTGATCAAAAAGATATACCTTGGTTATATTTCATCTCTTCAACAAGTTTCGTAATGAGCATAACGGCCCTATTGTTCCGATGGAGAGAAGAACCTATGATTAGCTTTTCAGGAAATTTCCAAACGAACAATTTCAACGAAATCTTTCAATTTCTTATTTTACTATGTTCAACTCTCTGTATTCCTCTATCCGTAGAGTACATTGAATGTACAGAAATGGCTATAACAGAGTTTCTGTTATTCATATTAACAGCTACTCTAGGAGGAATGTTTTTTTATGTGGTGCTAACGATTTAATAACTATCTTTGTAGCTCTAGAATGTTTCAGTTTATGCTCCTACCTATTATCTGGATATACCAAGAAAGATATACGATCTAATGAGGCTACTATGAAATATTTACTCATGGGTGGGGCAAGCTCTTCTATTCTGGTTTATGGTTTCTCTTGGCTATATGGTTCATCCGGGGGAGAGATTGAGCTTCAAGAAATAGTGAATGGTCTTATCAATACACAAATGTATAACTCCCCAGGAATTTCAATTGCGCTTATATTCATCACTGTAGGAATTGGGTTCAAGCTTTCCCTAGCCCCTTTTCATCAATGGACTCCTGACGTATACGAAGGATCTCCCACTCCAGTCGTTGCTTTTCTTTCTGTTACTTCGAAAGTAGCTGCTTTAGCTTTAGCCACTCGAATTTTCGATATTCCTTTTTATTTCTTATCAAATGAATGGCATCTTCTTCTGGAAATCCTAGCTATTCTTAGCATGATATTCGGGAATCTCATTGCTATTACTCAAACAAGCATGAAACGTATGCTTGCATATTCGTCCATAGGTCAAATCGGATATGTAATTATTGGAATAATTGTTGGAGACTCAAATGGTGGATATGCGAGCATGATAACTTATATGCTGTTCTATATCGCCATGAATCTAGGAACTTTTCTCGCATTATATTATTTGGTCTACGTACCGGAACTGATAACATTCGAGATTATGCAGGATTATACACAAAAGATCCTTTTTTGGCTCTCTCTTTAGCTCTATGTCTCTTATCCCTAGGAGGTCTTCCTCCACTAGCAGGTTTTTTTGGAAAACTCTATTTATTCTGGTGTGGATGGCAGGCAGGCCTATATTTCTTGGTTTCAATAGGACTCCTTACGAGCGTTCTTTCTATCTACTATTATCTAAAAATAATCAAGTTATTAATGACTGGACGAAACCAAGAAATAACCCCTCACATGCGAAATTATAGAATATCCCCTTTAAGATCAAACAATTCCATCGAATTGAGTATGATTGTATGTGTGATAGCATCTACTATACTAGGAATATCAATGAACCCGATTATTGCGATTA
+
EGEKHLIHNISSSJMJIHMGSMJPMLKRNSKQLJKOHIJIQPNMSISSJOMSMHIJKNPOLQHHJJMKIIIPPSJKKNKKLMJSLSLOSMPLLIMGFFEFOOJNJIIIJOJOSKMPSJKSKKKPMISILSJLSROJOLMI>>>>>GGIJIL734D=<<;<HLQHNMPIHIMDHHHFGHELLJNIOIIIMMOKSFGGFGJLSLMMNJSKMMSOGSIKJSPSJMDBAA863333=A--.DHMIIJIFFHOLLKIFGEFGNEADDIFHKJJJHJNKLIILJJKJGIF@9:LLKSGGGHHMMLIGFSIMLJIGLLIJOJEBA:4/FJGKGGJHKKNJKJHEEGFHINLHJSSLSJSSPSJJIJKKSLNJLLNHQSLSRSSQJSMKOSQJMLLJSISMKNSQNKQLSJNPLKKNOKOSSKMMMGIHHFJSSMNSGHFKGNKPIGIMMPIKJOMQJSNKKLSOOSIHJPJEC?>?<<<<=?@GJHNOHHLPHGHINKKB+***)4.+,0/223477447:KKINHGIHIGFFEFEEEFKIOHIHHFEJHIKHHKKGHGCCCEHIFHIJILJKHKJKIEHE:5KILINLJEDFAA@@==;:9;778889LFEGEDFEEFF?I0/0/144D@?CD=8;?7?@@HSF@;9769CEFFHHHHFEEFEEDCBBBBFFDHEFHKSKN666<=JJKHHJCAA@=AABCFBEDHAOKNSHEKNLGNJHKSGHHGIIHSKJHILLIIHHHGEEBCCMLMSJNIHIIINJIEELMKMJPMKMLLMLIJOIIKLMIMMHIIIQKKSMLHGNSOSSRLHSJLISKAAA><<=>=B3222223?@EFHQKHLKJOSLLOKIKFDFIKLLIPKOHSKJNJILSIPMMISILOHPMJLNJJPJKIKKGPILMLLQKISQOJKJNLSKIHKJIKOKNLJIFIJIMJJHBGIGIKHHIJJHIJJGIJI????BACBBBDEFDHGIJMILIILHMJLIJKKCBBCAD<:7778:>=7++((+22??BADCACEOGKMLKMOJHIPJHFEBAAAAALSSKSLOKLISHLSNGDDCDGGPFLJJKMHIOKSOQPHSLGDCDACDEFHGHE=6+*+,BKILKRPSQLSSSQJSRGDDCDEHLHIPKHLJLMGJMJIGIBCAEBGINCC?>JMNHKKKMLOKKMOHKJPKJLMMSJKOJSSNLKLMLSSLLMLKFIKIPIKJRSHSJQLNKSKOKMNSFGEEFHJHJKPKPMJKIKOHIJSRSLHPJNJSOMSQKKGILOHKNQHHHDCC55444<<=<DCEFHLOJNSHMKJJGKJMSKSGIJJISIHRRKPJMKFGGDBPA:=HHHFNLNQJHOHHIEA@AAAACDD?>=>67777HILNGNSHJLMJIKJKHHGHGKHGGJIHHIGHJISLHHIGEDDDCDFG66666EDEF
@182_45CNXP_3
ATGCTAGCTTTTTGGCCTAATTCTTCTTCTGGAAATCCTAGCTATTCTTAGCATGATATTCGGGAATCTCATTGCTATTACTCAAACAAGCATGAAACGTATGCTTGCATATTAGTCCATAGGTCAAATCGGATATGTAATTATTGGAATAATTGTTGGAGACTCAAATGGTGGATATGCGAGCATGATAACTTATATGCTGTTCTATATCGCCATGAATCTAGGAACTTTTGCTTGCATTATATTATTTGGTCTACGTACCGGAACTGATAACATTCGAGATTATGCAGGATTATACACAAAAGATCCTTTTTTGGCTCTCTCTTTAGCTCTATGTCTCTTATCCCTAGGAGGTCTTCCTCCACTAGCAGGTTTTTTTGGAAAACTCTATTTATTCTGGTGTGGATGGCAGGCAGGCCTATATTTCTTGGTTTCAATAGGACTCCTTACGAGCGTTCTTTCTATCTACTATTATCTAAAAATAATCAAGTTATTAATGACTGGACGAAACCAAGAAATAACCCCTCACATGCGAAATTATAGAATATCCCCTTTAAGATCAAACAATTCCATCGAATTGAGTATGATTGTATGTGTGATAGCATCTACTATACTAGGAATATCAATGAACCCGATTATTGCGATTA
+
POIINIMEFGEIE@AA@EJIJKIKLJPPNQPKSSSPJOSOSMMGPLQOMKIRSSOSPMMLPSJKJSSLSPNSKLNJKMRKIKIJMPJNNJMLMINNSMMHHLHNPJKH@A@@B.---.ISKJNKQSIGFFJMKRJOIMHIISLIMNSOMOJSLLNSNKNSPSSNKKLIONSSKLJLPNMLJJIJKMSJLLPKLKNMMLLSMKGE@>=??EGJEDEHGJOSHSIKGEECEEISLJRLSSSNMLIIGKILLNGEHCABB21110--.NMILLSOQSKNJSLJSMQKKRRSISLKMKMHJLIKFHNJMKMNSRISLSSNLMQKJKKLSHFGHGSSKIKJJKOLKSNNMMSKDEDKKJJHSSPNMMSILSF=<961-,,./277EHKKNILIKMMJMNOSNILMLNSMKOKHOMLPRSSSKSNQSSNLNQKSSSSPLJLJSSLOLJMMSNRMSJGIHHGILJKPKKORSSKPSLORIMOKMKHJSKSRQOJJSNSSNSKISLLJMSMJILKKLIJJKJLSMSPSNJKNKSNPJJMMSIJMHJONIQIHSOLPNLLGFSSEFSLMHHHLKGHFFHKIGIHHHKLKSFKIJ99998@EIGISSHKGGHHMIKLLINIKJGIIJJJINLRPJSJKKHHGHGFEOKNLKHFGFFF
@183_45CNXP_3
GGCAATGCAAGGGAAGCCATCGATAAAATAGTGAACATTGTAAATATTTTTGGAATGGAGATAGCCATTCCACCCATTTCATCAAGATAAACAAGCCTAATTCTATCATAACTCGTTCCTGCCAAGAAAAAAAGTGCAGCGCCAATAAATCCATGAGAAATTATTTGTAAAATAGCTCCATTAAGTCCAGGATCCGTTATAGAACTAATACCTATAATTATAAAACCCATATGAGATACAGAAGAATAGGCTATTCTCTTTTTTAAATTACGTTGACCGAGAGATGTTAAAGCTGCATAAATTATTTGGATTGTACCGACTACCAACAACCAAGGAGAAAACATAGAATGAGCGTGGGGTAATAATTCCATATTGATTCGAACCAACCCATAGGCTCCCATTTTTAATAAGATTCCAGCGAGAAGCATACAGGTACTGTAATGTGCCTCACCGTGGGTGTCAGGTAACCAAGTATGTAAAGGTATAATCGGTAATTTGACGGCAAAAGCAATAAGAAATCCAATATAAAATAGTATTTCAAGTGTAACAGGATAGGATTTATTAGCTAAGAGTTCTAAATTTAATGTTGGTTCGTTCGAACCATATAAACTTATACCTAAAACTCCTATTAATAAAAAAATAGAACTTCCTGCCGTGTACAAAATAAATTTTGTAGCCGAATACAGACGTTTCTTCCCACCCCACATGGATAAAAGTAGATAAACGGGAATTAATTCTAATTCCCACATGATGAAAAAAAGTAGAAGATCCGAGAAGAAAATAATCCTATTTGACCGCTGTACATTGCTAACATCAGGAAATGAAAAAATCGGGAATCCCGAGTAACTGGAAAAGCCGCTAAAGTGGCTAAAGTAGTAATAAATCCCGTCAGTAAAATAGTTCCTATAGAAAGTCCATCTCTTCCCATTCTCCAGTAAAAATCAAAAAAATAGATCCATTTATAATCTTCGGACAGTTGAATTAATGGATCGTCCATTTTAAAATTATAACAAAAAGCGTAGGTCGTTAGAAGAAGTTCTAAGATGCAAATGCATATAGTATACCATTTATTGACTTTATTTCCCCTATGCGGGAGAAATAACATTAATGAACCAGCAGATATTGGAAAAACAACAATTATTGTTAACCAAGGAAAATCATTCCATGGTAAAGACAAGATACACCAGGTCCAAAGAACGCGTACTCAAAAAAAATATATAAATAAAAAATTTTTAACTTTTTTGAGTACGAGTACTTGTCAATAAAAAAAATAAAATGTATTCCAAATTTATTCAAATGAGGTTTTCGGTAACGTATCAATAAGCTAGACCCATCTTTGAGTTGTTGCTAGCATAGGTGCTGGTTGTATCCCTGAGAAACAGGTGGTTATG
+
<<<8999:EC@:99:@B@;<<<<<<DDAAFGFFHLKOPSLLLLNRJDB>SFHHHHHD?CCGGGFFKMSIIKHHHHBBAC9>A?BEEHMHHJGRJLSSIINOPOILSJJSKPSSQIJ@===>FE>,('')2CDGB@>;777)))))*=AHKJHKLHKPJSSSSQLMSRSJPSQRKLOSIH@B>+++++FDCEBCAA=>CBC833522888NKKLNIJLKLRSOMLNIHJMJSMSSKIIIG?:9999;;<EINIJIJKGKHD>=<ECIIJLPHIJOIJSJFDA?KJKNONMLKSSKKHJSHILNNHNMSLMRJHFHEGHLGFEHHHHHIHHSI:9999FCDHKEGSGEGJHIJSHGIIKEFIDFFB@10+++,-IKEBBA;;;<<FGEDFEHGPKGJOFOF@@?DNPNSHIKLIILKSMJJJNLISRSIKGHKLJMOLSSSGFIFSEHEE873,//-../?A>=@@@KSHH?>>>=A>?>>?HJHHGGHH<;;;;EHIKCBB>>?>>F>>;879:IGHIHHGHFFIJIGFIHPJHHEGFMIMMFFEDDFFFGECDBDCBDEFNKJQHGBDEEIGIJHHIHJLKOKIIHIHGDDD????>?@@@JJIIHGGE:8889@FIRGPHKMMIIONSJMNMIHHGBHIHGFJHHKMMHJHLLJHGFGIEAEEDILSLMKNKOJGHGGGGFIKGFEIBBCA::;**5'+?A9/IHI?>>>>GIHGMGGHPJJISPMDDFEHFEDH@@AAAGHFLDFFHBC=433346683/,)))+/1...8;AIOMSRMKKSIIKKJSMOKSSJLIJLPJJKKIJMRMMJGHCDEEGJNSEBBA3222.//./;766656<<BABC888JMOSKKGFHJHNNLOIOSMLIKPSNIHHJKIHJ@A=<<>=AHIGHBE;:::::??@ACGGGSIHFEHEF)))))912FGHGE@<;;<>@==83349C776'&&&),*,=A5ABBBA@;878<=CBB@988.,,,-7CEEDGHFFB@B?31222KLFGHGEHJGHRKJHBAA@@E@@?==?@EGNMMNKJOHFIFGEDGFFBDAA@A;31134CEFGHKMKLHSIDAG@;;9/321-01'(().-/64443221223578@CBDINIMHHSPJSMIHLSSOROIIHGIKJNIOJMKKHKGKGKHJNMSNIKJE@;;;HJHFCEFFC@@?@>>=:6344>=FEEEDCBAAA@@ABBD@?@GMSJIMGJFEGG1++ABCLIIFINJMHFEGFSSSDFDCBC???>@?AA==7221,**,<=@FEGFKMSFEDEECCEDEHJRC::77<=<FGEDBCHFA9999<E?>>=;;<=GJKHC><<==A5E(((())**3BFFIIFGEGHIA@@AAHHGEGHGIEEBEC?751---55544,,,+)(&
@184_45CNXP_3
GGCAATGCAAGGGAAGCCATCGATAAAATAGTGAACATTGTAAATATTTTTTGGAATGGAGATAGCCATTCCACCCATTTCATCAAGATAAACGAGCCTAATTCTATCATAACTCGTTCCTGCCAAGAAAAAAAGTGCAGCGCCAATAAATCCATGAGAAATTATTTGTAAAATAGCTCCATTGAGTCAGGATCCGTTATAGAACTAATTCCTATAATTATAAAACCCATATGATGCCAAAGAATAGGCTATTCTCTTTTTAATTATCATTGACCGAGATGTTAAAGCTGCATGAATTATTTTGGATCTACCGACTACCAACAACCAAGGAGAAAACATAGAATGAGCGTGGTAATAATTCCATATTGATTCGAACCAACCCATAGGCTCCCATTTTTAATAAGGTTAGGCAAGAGTACAGGTACTGTAATGTGCCTCACCGTGGGTGTCAGGTAACCAAGTATGTAAAGGTATAATAGGTAATTTGACAAGCAAAAGCAATAAGAAATCCAATATAAAATAGTATTTCAAGTGTAACAGGATAGGATTTATTAGCTAAGAGTTCTAATTTTGATGTTTGGTTGGTTCAAACCATGTAAACTTAAAACTCTAGCTAATAAATCCTATCCTGTTACACTTGAAGAAATACTATTTTATATTGGATTTATTTATCCTTTTGCATCAAATTACCATTTATACCTTACATACTTGGTTACCTGACACCAGCGGTGAGGCACGTTGACCGTATGCTTCTCGCTGGAATCTTATTAAAAATGGGAGCCTATGGGTTGGTTCGAATCAATATGGAATTATTACCCCACGCTGATTTCTATGTTTTCTCCTTGGTTGTTGGTAGTCAGTACAATCCAAATAATTTATCACTTAACATCTCTCGGTCAACGTAATTAAAATGTACTATTGTTCTGTATCTCATATGGGTTTTATAATTATGGTATTAGTTCTATAACGGATCCTGGACTTAATGGAGCTATTTTACAAATAATTTCTCATCGATTTATTGGCGCTGCACTTTTTTTTTCTTTGGCAGGAACGAGTTATGATAGAATTAGGCTTGTTTATATTTGAATGAGGGAATAAGGATGGAGATGGCTATCTCCATTTCCAAAAATATTTACAATGTTCACTATTTTTTATGATGGCTTCCCTTGCATTGCCA
+
DIIIIOGJHFF:999GGFGH99999FOLJKJIHINJIJHGF@??@>=?7.....8====@988.---,*+&%&',3-.3448;21111245;;-,,,-2)**8+***)))3000/33326:;CCA@@@@@DIDBA@@?????ACFEFFGGFFHJGCDDDDJLIFHIGDLC?BBD@>>>>?211&%%%&(**,00155666/***---..*))*+1////**+++=;AC>><<)''&&&%%'&((&&)++,+.-++,-,,//-000)(''''%%))''(()**7.-.-03,,,,(((&&*(((''))--/...679;;<=7784341133477<?AGEAA=101;645334.(()=>:961/.-.,,-+,-4222223>>?AC8766633/0/)366>>+***--'&&&&'%%&&&+**---.BCFHGGGFECDBB@???=54446BEFKHFIFJJHHLEEDDDGED?@@EGD/.,,,,,,++,,++,,-,+**+2130>100//3355/79;<=@@>??EDB???<<===DFDEF>>==<((('())))//66/.////230.-++))')66-345587459833332212239;33-,+*+**)**),((%&&''''')5+<CBABABCF@@>>===30/-,**,55433469629/////0???87876;32015800****+//20,*()++*+,../0&')*))*+)+,74433233431,+*''''((''''%'&$#$$#$$&+211.../.0059;;655445679BBC=;;<=;;:661/.*+(('((-,,,+-,,,-0113379::<<>?=98655))))*////09445.>>>?@=<==;65533.--*'&&&%%%&'..-.,-,*)*)(&&'))')--..-..('''(..-*)*+./'(,-0/.+*'&%%$$$$$,,-:9;988986778:@:3877971//02((('''(----.0/,,,,,,++*)())&&'''10.//.031/887759@===<<875)(((*,.01**.-./**)))**-+-/26/---.4@@?<9986665656000..000001138:978819)(()'*2445660+,,)**('('('(+112..,)*+)**/30)))(()994210..233367*****01/.01//,+,-1345678899:9;<7763
@185_45CNXP_3
AATCGCAATAATCGGGTTCATTGATATTCCTAGTATAGTAGATGCTATCACACATACAATCATACTCAATTCGATGGAATTGTTTGATCTTAAAGGGGATATTCTATAATTTCGCATGTGAGGGGTTATTTCTTGGTTTCGTCCAGTCATTAATAACTTGATTATTTTTAGATAATAGTAGATAGAAAGAACGCTCGTAAGGAGTCCTATTGAAACCAAGAAATATAGGCCTGCCTGCCATCCACACCAGAATAAATAGAGTTTTCCAAAAAAACCTGCTAGTGGAGGGAGGACCTTTTCCTAGGGATAAGAGACATAGAGCTAAAGAGAGAGCCAAAAAAGGATCTTTTGTGTATAATCCTGCATAATCTCGAATGTTATCAGTTCCGGTACGTAGACCAAATAATATAATGCAAGCAAAAGTTCCTAGATTCATGGCGATATAGAACAGCATATAAGTTATCATGCTCGCATATCCACCATTTGAGTCTCCAACAATTATTCCAATAATTACATATCCGATTTGACCTATGGACGAATATGCAAGCATACGTTTCATGCTTGTTTGAGTAATAGCAATGAGATTCCCGAATATCATGCTAAGAATAGCTAGGATTTCCAGAAGAAGATGCCATTCATTTGATGAGAAATAAAAAGGAATATCGAAAATTCGAGTGGCTAAAGCTAAAGCAGCTACTTCGAAGTAACAGAAAGAAAAGCAACGACTGGAGTGGGGAATCCTTCGTATACGTCAGGAGTCCATTGATGAAAAGGGGCTAGGGAAAGCTTGAACCCAATTCCTACAGTGATGAATATAAGCGCAATTGAAATTCCTGGGGAGTTATACATTTGTGTATTGATAAGACCATTCACTATTTCTTGAAGCTCAATCTCTCCCCCGGATGAACCATATAGCCAAGAGAAACCATAAACCAGAATAGAAGAGCTTGCCCCACCCATGAGTAAATATTTCATAGTAGCCTCATTAGATCGTATATCTTTCTTGGTATATCCAGATAATAGGTAGGAGCATAAACTGAAACATTCTAGAGCTACAAAGATAGTTATTAAATCGTTAGCACCACATAAAAACATTCCTCCTAGAGTAGCTGTTAATATGAATAACAGAAACTCTGTTATAGCCATTTCTGTACATTCAATGTACTCTACGGATAGAGGAATACAGAGAGTTGAACATAGTAAAATAAGAAATTGAAAGATTTCGTTGAAATTGTTCGTTTGGAAATTTCCTGAAAAGCTAATCATAGGTTCTTCTCTCCATCGGAACAATAGGGCCGTTATGCTCATTACGAAACTTGTTGAAGAGATGAAATATAACCAAGGTATATCTTTTTGATCAGAGGTTAAATCGATCATCAGAAGAAGAATTAGGCCAAAAAGCTAGCATA
+
;;;CFRIJNABA*****@FEFIGGSPPPNSHKLLKPMMNNLIGHGHJNQSJKKKMKISLSNJRLLSMKSJKJNPKKLILNSMRNMOJSJSHFGGHINJGGGKSOGIKJLNNSMOOJJMKOSQLKSLKMSPLSSMSHJKLLMLLSLRKMQSPLKSRSSSSMSSSSNLKNSLSOLSNOPRJKSNJEEEHHIKPNLRSIGMHIIPOMSMJQPHJHKSPQLHIJPSMOMMIHOSLLHJPOISPMSSPLILSKLLQSPSLOSEKEC////0C)*GDSSSKQJKJRNLLG??>=6+****))))*)+-EJNJMJIISJLPOSIOD@AEFBBF?CGIEFFEE@?<ILOQSOLJSLSONJNKJONNOLKPKKKJKSSOSSLNNMLSLMSKSKQSHFBCCDLHKHSSSNIJLMQSKMNMHMIKHDDEDEEIKSSRMMGGGIHOKKQKJFGGHHPGLLKHINLOSRPSLQIQMJHSOIIIHHHGJPISSILLJJLJNJKKSPJKPLGJIJJKOKRSJSMKNKIJPHKIKJILGGJJKHRGKH::::98889>GFGSPMKOLJGIIJJKHKHIIHINNSSNNJKOPKMGJSLIJJGIGHKGELNJKJKJHGGFHDCCA=333DFEFIJI>GCBDEFHSIGCGEHFEKKGMISLPPKLLJKHHHIFSLIFGLGFHDDFFFEEKKGEGGGKIICB?<31//05;>>>?<:2/++233MKJRKGSKSLLRSSSJRSLOKHSJKHHI>>84////1A=;;<=@FGGSEDFDEKC>?<>>78DBABELLJGKLK>ABCCIPFCCCABEEFEDFHGKRQKKSSNNPJHLJLLSKLJKHFJLPSJKOJOQJNOKHHJJPKLOLSQLNKOKKOJNJKLMIISPNSSJKSOJHFKINJKSE4444DDCDGOPSGH>;5555:OJPOMSPNSOJPSPRGJHKPRNSMNSSLSMSKLODPSKKSROJKRQSMJKLPQNQQMSFGFFHNMINMMKILSLSSQLKINLMJHLJQLRSHJJIKLQLL@GNJLSSNLPQPSKMSSLPLJMJLQMNNSKJJGQMQFGJSJKKJRRSSNOSGGIHJLSMKLJSJOPPPMPPMNLIILKKJKRJNSLMPIQJRQPRNPLPJPSJIQKSLMSSSNNPSJNIIMSFF@=??C???>>MKJJGSLIKNKRPSOLMPJJIJLLNILOILJGC>4432*))))==>?@DFFINIIKNHSMLRKNIILJKLOSNLSKIJJPKOINKKKGGIGJLIKKLSONNKLLFCBKJKNQSLPLCGGNKSNIKSLNSOKNJMLSOOJKMOGLJLMIIHIIPPJKNKONKIHHKOMPKLLKSKJFGGGGFGFFMOSSKSRKKIKRMSQSJJSPNLSKJIFHIKHHKPJKHLKQLKKIHJEGGF=;;;;?GIJIHHJHQMIJNJFFCDCDDDHJNSIKIJIFF
@186_45CNXP_3
CGTACGTATTTTTGGCCTAATTCTTCTTCTGATGATCGATTTAACCTCTGATCAAAAAGATATACCTTGGTTATATTTCATCTCTTCAACAAGTTTCGTAATGAGCATAACGGCCCTATTGTTCCGATGGAGAGAAGAACCTATGATTAGCTTTTCAGGAAATTTCCAAACGAACAATTTCAACGAAATCTTTCAATTTCTTATTTTACTATGTTCAACTCTCTGTATTCCTCTATCCGTAGAGTACATTGAATGTACAGAAATGGCTATAACAGAGTTTCTGTTATTCATATTAACAGCTACTCTAGGAGGAATGTTTTTATGTGGTGCTAACGATTTAATAACTATCTTTGTAGCTCTAGAATGTTTCAGTTTATGCTCCTACCTATTATCTGGATATACCAAGAAAGATATACGATCTAATGAGGCTACTATGAAATATTTACTCATGGGTGGGGCAAGCTCTTCTATTCTGGTTTATGGTTTCTCTTGGCTATATGGTTCATCCGGGGGAGAGATTGAGCTTCAAGAAATAGTGAATGGTCTTATCAATACACAAATGTATAACTCCCCAGGAATTTCAATTGCGCTTATATTAATCACTGTAGGAATTGGGTTCAAGCTTTCCCTAGCCCCTTTTCATCAATGGACTCCTGACGTATACGAAGGATCTCCCACTCCAGTCGTTGCTTTTCTTTCTGTTACTTCGAAAGTAGCTGCTTTAGCTTTAGCCACTCGAATTTTCGATATTCCTTTTTATTTCTTATCA
+
GHIHEGHHJFGIJ7655AABCHEEFEDSSNKHMMJSKFFGHKNIKKIKILSJGGFAILSHKIHLIQSMMQHIHHHNSKMKJHHKIKHMIO?>=;<;:<=<CE22222:;<=97/-,,,,,..-,,),,+/01998ADEKIJNMSJNJIJLMHKB?<;===HIPJMFB???FEILGIGMJNJMPJSLLPKLLKIKMSPJNLNSLSOSPSILSIJGGHHHIGSNSSMJKIJRLSKSKHLIHSJSGHIGPHHHFFCA@?43440/FMHHFHGHGHIIEEEEDKCBDD<4+,,,,HFFECFLIKSHGDFD2/.-+)*(('(*6788FJHLRSNHILFEFDKIOHIIGILKJPJKMKSLLKHSMKHJHJOJRSSMOPINNKJJKKSMMLPKKIROJLJHKIJIRKNNKG<<;::95444445GGFMIIKSIIKIKONKJIHLMJRNSLSSNSKJHIMJLONKNJFDD@A@AACEDLNPOOKKPSNNLLJOSNSPLNNOMNNSMMLJIMOJKLKKIMISLLLMSSKJSJLSNKOJLJJMLKNNJJHJKLLJOQNIISJIKJKIIMJSMKQINQOSEFGD?ILKMQMLKSQJSONNMHHHHJSJMQMLLOOSOJLGGRKROSJSSNSSKSFFEB?E7DEFII==EJDB?@@FHHFKJKLIJKJLGHJGJIGHLKIDHFDFAC5-09:;?OGJGHHIJSLMQKBHMIMHHJHHEGHJSMKSKILMJLNMSMLIJKPMIJSSLJKHJSKIJSLLLJLKOSQJNILSSQNMOQSRJK@?
@187_45CNXP_3
AATCGCAATAATCGGGTTCATTACAAAGCGTTCCACCACAAAACACAGGTGTATCAGGATGATCCGGAGAATGCAAGTAAACAAACAAGAGCTTAAACGAACTCCTAGATCGCTGAAGCGCATCCATAAATCCTTCCACAACAAAATCAATCTTAAAAGCATTATTACTCCCATAATCTCTATCAAACAAAGCAACAAACTCCATCGCTTCACCAACAGCAGAAGAAGAATTAGGCCAAAAACGATCGTAA
+
>>?PIKIKLLJSSININNMNOLKSKLKOIJIHLJJJNKIIMSNLSLLLKKIHLIGA@BDEMPLGLLKOHLIHHKGLJKIOQLKKNQSSPLPMLMJSKSKILKJSPKPSIGGIIJHSJKSEEDCDIKLNOKQPLSKSSSSHMSSJRNOOPJINKSQKKNSJIHISSKMSSSIHKHOLJLMMMNSINSLKCDEDERNSMSLMSKPOONSMSJNLNNNSMNKSLRLSPSSNNLMLB9:::IIGJMSHNKOLIHH
@188_45CNXP_3
AGCACCTAAAAGCCGCTAAAGTGGCTAAAGTAGTAATAAATCCCGTCAGTAAAATAGTTCCTATAGAAAGTCCATCTCCATTCTCCAGTAAAAATCTAAAAGAATCGATCCATTTATAATCTTCGGACAGTTGAATTAATGGATCGTCCATTTTAAAATTATAACAAAAAGCGTAGGTCGTTAGAAGAAGTTCTAAGATGCAAATGCATATAGTATACCATTTATTGACTTTATTTCCCCTATGCGGGAGAAATAACATTAATGAACCAGCAGATATTGGAAAAACAACAATTATTGTTAACCAAGGAAAATCATTCATGGTAAAGACAAGATACACCAGGTCCAAAGAACGCGTACTCAAAAAAAATATATAAATAAAAAATTTTTAACTTTTTTGAGTACGAGTACTTGTCAATAAAAAAAATAAAATGTATTCCAAATTTATTCAAATGAGGTTTTCGGTAACGTATCAATAAGCTAGACCCATACTTCGAGTTGTTGCTAGCAT
+
2<><=>>=@;EFFEEEDEHHGHGHHKE988889999JJLNGFE@?@?;::1/.--*((((())>@BBBFEDBB=<22%%%&))))B32210/066,*&%&',((''-9==@@EFGBO=<<;>@;;CEEEIIKNLKKKLSLJMJLLLQLSMGFSJFFJKKLIKILFFGHJOLPHMGFFI55554899<EJOKLPQQPJMMKSJLIJIIJHIGEDDDC<;(%$$%&&'&''''*(.120>F:/CDDELOIOLPKMMJIKKJKIGKFFEGEGGKGHHHKLOPLJPRQPOMLKJJJLPLKMLSKJILMFFIGISLNKIKAJHHILJJJOJINJJHHGGDGGGGEEEFFHEHGFIFDECEDFLIEDEEFSSNLDHJGGHGGGGEKSJIHQJJLGGDEDPNSOJGGHIEDBCBBCEDGH>>33>FKKSSNSKGJKSIIHLIFFFFFLNKMQKKGHJIJIGGEGHMIBAABBFGFDDFHGIFIGECA?>>>>>ACDDEDBBABCFKJJMJGEGFF
@189_45CNXP_3
AATCGCAATAATCGGGTTCATACGCGCATACTCACTGTGGCGATACTCGCATTCAGGTCCCTTCTTGCAGGTTAAAGGAGAAGCGAGAAAGTAAACGCAATCGGTGTTCCACTTCAAAGCATCTTCTTCAGCAGATGAAACAGTCTCTGATTGCTTATTCTGCTCATGTTGCTGTTGCGGTTGAGTCGCAGGCGCAAACATTATTACTTGGAAATTTCTGAATCTCTCTTTCAAGTAGATCGCAAGGTTTCAGATCGAAACCCTAGGAAGATCGAAAATCACCGATTCAGAGAGAGTCCCGTGGAAGAAGAAGATGCTTTGAAGTGGAACACCGATTGCGTTTTTCTTTCTCGCTTCTCCTTTAACCTGCAAGAAGGGACCTGAATGCGAGTATCGCCACAGTGAGTATGCGCGTATGAACCCGATTATTGCGATTA
+
JJJMSLNSHMOMNKLKLOPHJFIGPFFEG9999:GQNSLKSIHIGGKHFGJHGHGJSPJLJMSLIILSKKFNKOISKNMSOSKNJDDBCBBACHPOJLIIOFDFDFOIFICCSKJPKSSSSNNMMPLKNOKSJIKIIKKOQMMJLISSSSSSLMSLKMLSMOGJ9999:FIGHPPLJNLIGNLSOSNSOLHJIIJPOSIKNRIKQMGJSKLQLQSMLGIEDDLHSJOJISHBFFDEEIOLKISIOIMLQOLLLSIMKHFISMQSDDGSQISEB@@AAISMBDB@?@?<,++++DEJHCEDADRNPPNSRPSPRILIIJOSMQSKIHMIJSLJKDBC?><201/,*+))*+086676556>>>>75310,,,,**)((+6>?AAACC;;44445;<0....==<>?AAABBBBA?@=<:8899976;<@CBBBCCFD?
@190_45CNXP_3
AATCGCAATAATCGGGTTCATTGATATTCCTAGTATAGTAGATGCTATCACACATACAATCATACTCAATTCGATGGAATTGTTTGATCTTAAAGGGGATATTCTATAATTTCGCATGTGAGGGGTTATTTCTTGGTTTCGTCCAGTCATTAATAACTTGATTATTTTTAGATAATAGTAGATAGAAAGAACGCTCGTAAGGAGTCCTATTGAAACCAAGAAATATAGGCCTGCCTGCCATCCACACCAGAATAAATAGAGTTTTCCAAAAAAACCTGCTAGTGGAGGAAGACCTCCTAGGGATAAGAGACATAGAGCTAAAGAGAGAGCCAAAAAAGGATCTTTTGTGTATAATCCTGCATAATCTCGAATGTTATCAGTTCCGGTACGTAGACCAAATAATATAATGCAAGCAAAAGTTCCTAGATTCATGGCGATATAGAACAGCATATAAGTTATCATGCTCGCATATCCACCATTTGAGTCTCCAACAATTATTCCAATAATTACATATCCGATTTGACCTATGGACGAATATGCAAGCATACGTTTCATGCTTGTTTGAGTAATAGCAATGAGATTCCCGAATATCATGCTAAGAATAGCTAGGATTTCCAGAAGAAGATGCCATTCATTTGATAAGAAATAAAAAGGAATATCGAAAATTCGAGTGGCTGAAGCTAAAGCAGCTACTTTCGAAGTAACAGAAAGAAAAGCAACGACTGGAGTGGGAGATCCTTCGTATACGTCAGGAGTCCATTGATGAAAAGGGGCTAGGGAAAGCTTGAACCCAATTCCTACAGTGATGAATATAAGCGCAATTGAAATTCCTGGGGAGTTATACATTTGTGTATTGATAAGACCATTCACTATTTCTTGAAGCTCAATCTCTCCCCCGGATGAACCATATAGCCAAGAGAAACCATAAACCAGAATAGAAGAGCTTGCCCCACCCATGAGTAAATATTTCATAGTAGCCTCATTAGATCGTATATCTTTCTTGGTATATCCAGATAATAGGTAGGAGCATAAACTGAAACATTCTAGAGCTACAAAGATAGTTATTAAATCGTTAGCACCACATAAAAACATTCCTCCTAGAGTAGCTGTTAATATGAATAACAGAAACTCTGTTATAGCCATTTCTGTACATTCAATGTACTCTACGGATAGAGGAATACAGAGAGTTGAACATAGTAAAATAAGAAATTGAAAGATTTCGTTGAAATTGTTCGTTTGGAAATTTCCTGAAAAGCTAATCATA
+
NSNKRHLJKKNKONKPMMJKPRQJQNHMLKSB@@@@SLNISOLJLMKLMJLMKNOMJSKSOKNMKMKJKNSNLSKKKNLOOPHPNLPPLS:6677GGJNSGJMSSNSKSLIKJKILOSLSMKLOJILKMSPLSSNLJMHFEDDHSSNNSMOKLSSMSKQOLSSKQPNSRMPLJMNPKKKLHNKJNKHLLONPLSHNSNIKSMPJNSMSKJLLJNPNNJLISLPPMNPPMPOPLSRKOOSKSLOSSMNNNRLKSIKQSOIRSHA>KKNDEFGSSQLRMKSRSQSOSSPSJILKSNONMNISKMJHGKILPLKSOJPMKKKQSSJSKMCBCDCIMJGSOSOSKPSPSSPSPILSMMJMLSPKOOSKNOSLNSMKSSPLQLKMNSMMSKKLSMSKKJLINLPKPLLMQKKHJSHLLJGHHIJKSOOMNSONRPKOJMLIHLKSQLMMJMQOOIKNPQKMPMPLNKKINKSLJLMMNLNSKJOJNOPOJLJNKJLKHGHJKOPLJNKPIHPHIIGFHKNIMIKJSLKSLONNINNKHIKPKPPMLMPPKIQKKPKQLORSKJILJPMSSSSLPKNSPLOSLEIHDBABB?DHMNKMSONIHKKMRJKKOLLMINJPMSCLKILKKQSOOQJIIJNONISLNKIRIKGSKRSMKJKSNKOHJGFEEIMNOSOKMQNSMHLMSMLQMMMIJSMLLSHJIEK2..FIHJHIIKRLMNLNQLKPMJGMKILMLKLJSIIJMSKSIJKJMJKJNLKOQIKJIJIIJIMKKLOKKFSLKPGMOGSGIISJLMLLSMED??DENINLMJKOSLKRJJLJLIIKLNKOIIRJHJKIHSKSIMOQGKKKKHJQMPIIQJNSQPNJLSNKNMHKMOJNMKLKHJKIHLKSLKLPMMJSLJLSMOOKGIABAANMJHJFGGIGLOOJGIJGJOLKJMKMSLLQRJLJJSLOLLSSSSPHHHCCIHNOPJOIMKMJJIJKSLKSLLKINKNMSKJPKSKJSRINKLIHIHRJNSRLSSKGPKSPNQJGKLSLMNRNMIIMPKJIMSONSSNJJIJKJSLINKOJKJJHIJKKMMSKEDDMKSMKIKIFIFEFHINMJQKJJIINJSNSPKMLHISMJLKLHGGOJONNNSSNNJJHLRGIKHJKHIIKGQJJIHGGGGHLNJJJSJSHKJIIKGPMLKIOLLLKFNRFHDGMKRSNQLHMQMMINBCMJHHFEFFHHIJKPPMSKKKGHSRHKMJJJGFGFIHJJLNNHE>=>EFGJOLMJKNMPBCBHSLKHJNNILSH
@191_45CNXP_3
AATCGCAATAATCGGGTTCATTGATATTCCTAGTATAGTAGATGCTATCACACATACAATCATACTCAATTCGATGGAATTGTTTGATCTTAAAGGGGATATTCTATAATTTCGCATGTGAGGGGTTATTTCTTGGTTTCGTCCAGTCATTAATAACTTGATTATTTTTAGATAATAGTAGATAGAAAGAACGCTCGTAAGGAGTCCTATTGAAACCAAGAAATATAGGCCTGCCTGCCATCCACACCAGAATAAATAGAGTTTTCCAAAAAAACCTGCTAGTGGAGGAAGACCTCCTAGGGATAAGAGACATGAGCTAAAGAGAGAGCCAAAAAAGGATCTTTTGTGTATAATCCTGCATAATCTCGAATGTTATCAGTTCCGGTACGTAGACCAAATAATATAATGCAAGCAAAAGTTCCTAGATTCATGGCGATATAGAACAGCATATAAGTTATCATGCTCGCATATCCACCATTTGAGTCTCCAACAATTATTCCAATAATTACATATCCGATTTGACCTATGGACGAATATGCAAGCATACGTTTCATGCTTGTTTGAGTAATAGCAATGAGATTCCCGAATATCATGCTAAGAATAGCTAGGATTTCCAGAAGAAGATGCCATTCATTTGATAAGAAATAAAAAGGAATATCGAAAATTCGAGTGGCTAAAGCTAAAGCAGCTACTTTCGAAGTAACAGAAAGAAAAGCAACGACTGGAGTGGGAGATCCTTCGTATACGTCAGGAGTCCAGTTGATGAAAAGGGGCTAGGGAAAGCTTGAACCCAATTCCTACAGTGATGAATATAAGCGCAATTGAAATTCCTGGGGAGTTATACATTTGTGTATTGATAAGACCATTCACTATTTCTTGAAGCTCAATCTCTCCGATGAACCGTATCACCAAGAGAAACCATAAACCAGAATAGAAGAGCTTGCCCCACCCATGAGTAAATATTTCATAGTAGCCTCATTAGATCGTATATCTTTCTTGGTATATCCAGATAATAGGTAGGAGCATAAACTGAAACATTCTAGAGCTACAAAGATAGTTATTAAATCGTTAGCACCACATAAAAACATTCCTCCTAGAGTAGCTGTTAATATGAATAACAGAAACTCTGTTATAGCCATTTCTGTACATTCAATGTACTCTACGGATAGAGGAATACAGAGAGTTGAACATAGTAAAATAAGAAATTGAAAGATTTCGTTGAAATTGTTCGTTTGGAAATTTCCTGAAAAGCTAATCATAGGTTCTTCTCTCCATCGGAACAATAGGGCCGTTATGCTCATTACGAAACTTGTTGAAGAGATGAAATATAACCAAGGTATATCTTTTTGATCAGAGGTTAAATCGATCATCAGAAGAAGAATTAGGCCAAAAATACGTACGA
+
HNNLJIIGKHKPOJHISIPKJOOQSLLJKJIKSNQLNJJLJHSJIGMPIJHJKJSNIIMKKSKKLIHLHJSIHLIJOSIMIGPMNNQSLP;667>@MLHLKSOJMIMINIGMLJNKNJHNMSNJJKSPMPSSNLLNLSSLOJMSIGJGILJKSJKLLSSSLLSNSNDKPMKJNPMLLLKKMOJGLMMMSQSQOISOQJIFSSMIGIFRLJHHIMRHLJHLPLSJSLSMKSKSSSNSJO???>>?PNIMNNLMKHLIQKPKNKMIOLJDFFKSSMLQIMOSKSKIMMSKJLKMIKJFDEFFF@>?=;2;::9::....<>A@CNRMKJJJLGFHLSSSMLNKPSSRLIKSNKLSSJQJMJMLQLKPKSRSLPNPPKSNOFIQOIFFEHJSMJISHIJORLNOSPSJJKLHGHFIHLIMNSSMMHLSJMLKSPNKMHGHGMKKKJKKIIRSJKKKLSSKIKNIPJKHILMJKJOKLKSHKIMIILHLJHHIJKIJIJJONMHHRJIJJJHMHLMPJKJIGLLLNJIFFDEFEGDEFGHKPJSSJIINKIKJMSNHLFDEDEFGKHJHJIIHIJHJSKKIGHGGGHMGFINMJJLJIJJHGHHJJG>>?FEMHKOIFLJLIOKNJJIFNHNHKOSFQMNIINGIDJSJLNKIRSSPJSILSIHHLHIJPILGKPKIJSJKQKKFDCCCIIJKKIHLKKEJSQMJIMMICNKIJLIOSNLMMSNRJMNOKLMMNIGHFIKJSJMNJILMPKSIHMJPPNPB;6.../HFFGHSPFQMLIHKIJJSOKJKGFHHGGNJPLKKLSLJKJJKLKKLIMKQPNHSQLJLSMKIKSPSOLMJJKLJJSMHIHNOIQJNPPHMRRORKHOKJKPGPKIIGCGJIMNSLMLSLIHQKOSJNHF>3-(('))'(&'&%%'(),,9CGHHLKJQIIJKIIJFBMLJIMSLJOJMGIJIGPJNILHH66667JILKSFLIJJJPSJJJJLLKSLLMGMHHGGFFKIIMIIQJSRSLLMNJKJJHJIHLIIKSIIGJHIGKIIHMIHMSKSLLKGGJONNNLHKHGPHGFGHLKKMKMPLJGFDDEEGJLHGIIGSLRKOOKKSKJMJMJKKHKIFFJJHIIIOOKMJLJMMKMIHGKHHHJSIJFCDEGJJHMINKKGFHGEGHHGFIFJHHFIJGFBBBCELFHGGGFJOJHKFFDEGGGIGHHGEEEGGJQLIGIHGGGHGHKJHHLSHHDEEGLMPSGHE?@@BJGIPQKNRMLJHDFGJKJGIFFHMHKIIGHJHMHIHIHBD./CFGIHGCABBJPJIFDEDDFHIIHIHKKLHIIJILSKLIMKKQJJJGFFIILJMJLKKJGIGFEDGEHLIKJOMJLHLKHFEDEEFGGECABABEFGDHHJHMKGGHEHEBBACEFJMKMDA@@?@B
@192_45CNXP_3
CGTACGTATTTTTGGCCTAATTCTTCTTCTGAGGTTACTGCTGCTCTCCGTATTACTGATGGTGCTCTTGTGGTGGTCGACTGCATTGAGGGTGTGTGTGTTCAGACTGAGACTGTTCTACGCCAGGCTCTTGGTGAGAGGATTCGACCTGTCTTGACTGTCAACAAGATGGACAGGTGTTTCCTTGAGCTTCAGGTTGATGGTGAGGAGGCTTACCAGACTTTCTCGAGGGTTATTGAGAACGCTAATGTCATCATGGCTACATACGAGGATCCTCTCCTTGGTGATGTTCAGGTTTACCCAGAGAAGGGAACTGTGGCGTTTTCTGCTGGTCTCCATGGATGGGCATTTACACTGACCAACTTCGCCAAGATGTATGCTTCCAAGTTCGGTGTTGTTGAATCTAA
+
GJIHGLHGFHNJIJIMNSSSSKMKLNSMSMLJJIOSLMJKLSKKJJMHIHKJJLINHLGOJSJNLIOSSPSROLMOJKLMIPKSMIILIKJJJJLSNKSSQLKOMQSKHSSLINJJJKGHQHSIGIMSNPMLLSII999DFBB?????SLGGBFG?@KSIOGLSSNKLPHKOKSSNJHJJHEBGEEJSNSKSIJRISMMLILLIJPSOLMSPSMKSMJLHMNSNJHKSPKSKJNIHJKHJSSKSPGKIJIKININNIKLKRQGKIJIHLPKMSPSSMNRNMSJOSSOJMLSLMKSKKJMMMMMSNSSQKJLKLOFKKOSKHJHGB<@@@A<<<<?ED@@EE??=<;7((''')))++,.8;>CDGHGIHIJLSPILIKKMSIKSKJMMMMOOLOSLNSSSSMLKSKK
@193_45CNXP_3
AATCGCAATAATCGGGTTCATTGATATTCCTGGTATAGTAGATGCTATCACACATACAATCATACTCAATTCGATGGAATTGTTTGATCTTAAAGGGGATATTCTATAATTTCGCATGTGAGGGGTTATTTCTTGGTTTCGTCCAGTCATTAATAACTTGATTATTTTTAGATAATAGTAGATAGAAAGAACGCTCGTAAGGAGTCCTATTGAAACCAAGAAATATAGGCCTGCCTGCCATCCACACCAGAATAAATAGAGTTTTCCAAAAAAACCTGCTAGTGGAGGAAGACCTCCTAGGGATACAAAGCCCATGAGCTAAAGAGAGAGCCAAAAAAGGATCTTTTGTGTATAATCCTGCATAATCTCGAATGTTATCAGTTCCGGTACGTAGACCAAATAATATAATGCAAGCAAAAGTTCCTAGATTCATGGCGATATAGAACAGCATATAAGTTATCATGCTCGCATATCCACCATTTGAGTCTCCAACAATTATTCCAATAATTACATATCCGATTTGACCTATGGACGAATATGCAAGCATACGTTTCATGCTTGTTTGAGTAATAGCAATGAGATTCCCGAATATCATGCTAAGAATAGCTAGGATTTCCAGAAGAAGAATTAGGCCAAAAAGCTAGCATA
+
HMIKHJHINOSSLKSJSOSSSSIKSMKSMOKSSMMOLOLMHSPKLKPSKKJISKPJSOSSMMSLSKMNPJSJKOMHLLOJOISLLSOJAEA;;<@BIILSFJSOKJMPHLSLOMMRLSMQSNJLLQOQSSNRSMGHFHNMSSPOPRSOJSRMSHPNNSNSNSSMSJISSQPMJSJNJISIMLIKMIIKNJOSLMSKMSNPSSSSSKKSIMOIDKLILA59<BCCLIGGHHJRNIILGPILMEDISHFGFFHMMKOSOMSSLLA<ONMJEKJKSLNIIMSSHHEFPNSGGJIHHBA--.,)&&&&&&%$&&&)&%&%$%%&*+8AFGGDDEGFIISSSOKSPLLSSSSSSSOOSSSSPNOLSPMSSSSPNSKSSROSOSQMKSMMMSSSLPLQJKOHLLMSMNLNPNNSLJSISKISIKOMKRSLSLJMQSSMNSSNLK66666OJKMKKSIMMLPNMOMIKSLMHLKKKMSNJMLNPMSSKNNPSIJJKHSKSLLRKJNNHPSSLJPKLKIHLMMJJHLSHPKJMJJLKNKONFJGIIMQSKSQLNNKILMMLMLJKNPSKORSSPLJNPSOIJSKOOLKOONRJHFGHLKKKJJJLHBEFFJFHCEECBCGSKLNKJGPKKKMJHIGIIFCEDDGDJLNLQHFGHGE
@194_45CNXP_3
AATCGCAATAATCGGGTTCATTGATATTCCTGGTATAGTAGATGCTATCACACATACAATCATACTCAATTCGATGGAATTGTTTGATCTTAAAGGGGATATTCTATAATTTCGCATGTGAGGGGTTATTTCTTGGTTTCGTCCAGTCATTAATAACTTGATTATTTTTAGATAATAGTAGATAGAAAGAACGCTCGTAAGGAGTCCTATTGAAACCAAGAAATATAGGCCTGCCTGCCATCCACACCAGAATAAATGGAGTTTTCCAAAAAAACCTGCTAGTGGAGGAAGACCTCCTAGGGATAAGAGACATAGAGCTAAAGAGAGAGCCAAAAAAGGATCTTTTGTGTATAATCCTGCATAATCTCGAATGTTATCAGTTCCGGTACGTAGACCAAATAATATAATGCAAGCAAAAGTTCCTAGATTCATGGCGATATAGAACAGCATATAAGTTATCATGCTCGCATATCCACCATTTGAGTCTCCAACAATTATTCCAATAATTACATATCCGATTTGACCTATGGACGAATATGCAAGCATACGTTTCATGCTTGTTTGAGTAATAGCAATGAGATTCCCGAATATCATGCTAAGAATAGCTAGGATTTCCAGAAGAAGAATTAGGCCAAAAAGCTAGCATA
+
IILJJNIJJHIJIHEGGLSSJF???>?I>>@EHHLMQKOJKMHKHNIMHIHSKMSISFIILIMKKPJJJKHLPSSMLKIIKESKKNGOFI://1FJSRMMKOJ99989GFHJNKNILNLSJIHIKGSHPLE@A65556;8:;;@OLILISQNMSLJHILJSMLMSLS=SIFDEFNSKQNLJJRIHDFSJPMMBAA>;;3123@OMJIGISJKJQSMNKIEMLHHJH??@@>A@;87212++@EEGLJOIJJSLLKSLJSNQLLOLIM3467JSRLJPPSPNKILNSSPKKLOJPOLKSRSSNNSJSSNORSMS@???@KLKMJNLKJIJMLFJKLSSOSSSOQMSSPSILMKNOSIKQPJQQNRSNSSPSNSPSROSQPJNNKOKNRMOMNIKKOLKSSLSSSQSMNLISHJKKMIJMLMKMMNPLKJQLMOKSSIHHHKNMSLKSSSPMQKPOPNLNLNPSKSKKKSSLSSSSLSSSSNRMKMNLLNROKSSHNLLSKLSSSKKMSSPIMNRMOMNLSMSPHSJMSLLMLOFHFGHSMJMNSQOSMRONJNSSSJKMKAAED77777<<<<<<<GHHONJMGGB;=MKQSROOJKLLONQMLPISSHKJSLSMMLJFKSNSSRSOJNOI=LMILDJNOLSPSSOSM
@195_45CNXP_3
TACGATCGAACAACTCGAAGTATGGGTCTAGCTTATTGATACGTTACCGAAAACCTCATTTGAATAAATTTGGAATACATTTTATTTTTTTTATTGACAAGTACTCGTACTCAAAAAAGTTAAAAATTTTTTATTTATATATTTTTTTTGAGTACGCGTTCTTTGGACCTGGTGTATCTTGTCTTTACCACGAATGATTTTCCTTGGTTAACAATAATTGTTGTTTTTCCAATATCTGCTGGTTCATTAATGTTATTTCTCCCGCATAGGGGAAATAAAGTCAATAAATGGTATACTATATGCATTTGCATCTTAGAACTTCTTCTAACGACCTACGCTTTTTGTTATAATTTTAAAATGGACGATCCATTAATTCAACTGTCCGAAGATTATAAATGGATCGATTTTTTTGATTTTTACTGGAGAATGGGAATAGATGGACTTTCTATAGGAACTATTTTACTGACGGGATTTATTACTACTTTAGCCACTTTAGCGGCTTTTCCAGTTACTCGGGATTCCCAGATTTTTCATTTCCTGATGTTAGCAATGTACAGCGGTCAAATAGGATTATTTTCTTCTCGGGATCTTCTACTTTTTTTCATCATGTGGGAATTAGAATTAATTCCCGTTTATCTACTTTTATCCATGTGGGGTGGAAAGAAACGTCTGTATTCGGCTACAAAATTTATTTTGTACACGGCAGGAAGTTCTATTTTTTTATTAATAGGAGTTTTAGGTATAAGTTTATATGGTTCGAACGAACCAACATTAAATTTAGAACTCTTAGCTAATAAATCCTATCCTGTTACACTTGAAATACTATTTTATATTGGATTTCTTATTGCTTTTGCCGTCAAATTACCGATTATACCTTTACATACTTGGTTACCTGACACCCACGGTGAGGCACATTACAGTACCTGTATGCTTCTCGCTGGAATCTTATTAAAAATGGGAGCCTATGGGTTGGTTCGAATCAATATGGAATTATTACCCCACGCTCATTCTATGTTTTCTCCTTGGTTGTTGGTAGTCGGTACAATCCAAATAATTTATGCAGCTTTAACATCTCTCGGTCAACGTAATTTAAAAAAGAGAATAGCCTATTCTTCTGTATCTCATATGGGTTTTATAATTATAGGTATTAGTTCTATAACGGATCCTGGACTTAATGGAGCTATTTTACAAATAATTTCTCATGGATTTATTGGCGCTGCACTTTTTTTCTTGGCAGGAACGAGTTATGATAGAATTAGGCTTGTTTATTTTGATGAAATGGGTGGAATGGCTATCTCCATTCCAAAAATATTTACAATGTTCACTATTTTATCGATGGCTTCCCTTGCATTGCCA
+
JPMEFEDFGEEEIJLJSSQKSHSOLOJKSIGFEE;=D89EEKHRGAEHMNMMMMMJEDFSMJKRJILMNMMJJQKKPSSSMKOKHHMMSSHEEFKJIJIGHQHFHFGHHIOLCFGGIGF?F89DBHFDFJSLLMIOMLLSLQGKJSSSSKJQJSRIGGEHDB@;68>ELSLJHNLSOSSKRSSSOKNNNIKIKSSKMMSSSPNISMKJJLPIMJMKKLMGSLPSGD?<=@<<=AIIGEFF@@A@BLSLJLJKSPKSKKNSLSMMOMSIPMNKSKLPISIIIB@@AHIMSKLSHLISKQSRIMMLNHLLSMMSJG>=>FFFEEFMIKIHIJLKSQLLIJJSOSOMLOMSNSJJLLMJSNSQSLRIHIIJPLIJOJPJSKSPIPIQILMNMLKLMLKPKIOIJH>==:<IJCCBBH@KKSRILHJKMOMSLSNKOSNILIMJLIFHGEI===CELMIKJSHJIIKJRSSSJRKOMMPKKHHJLJKNIMSKLKJJLGEEEDGHIISOLS==@@;999+((''(''(&,5556ALFB@BDMNISHSJLJNJKRSKOSMJNHJHOINIKJSJIILKSLNOQSOLLKMLMLMJOGPLMQMGA@>LSSLSNHKHRIHFSJPLPNE@@?@CEDFG??F6EDB=IEDEDFCLSHNNI::GHFK=JLLHEKFCFSHBAMHIHHIHKKKLNRJHIFHJNSLSJNLSMNOPQSIJF57?AFBGHDGGIJNJSSMMMMA@@@A@@AKKEPQNNJLHOKSOMSPSOLSHSOMMOSNHHNNPSNNLROPSQSLSSRRSLJLIOSOSOSPSKSQROISMKQOQLSMQLQPSQINMKLKSJMJNLNONOJLKMIEK.....@@??<KNSLSKLHMSMRSSOSNKONSSRKJLJSSLLKLNSPQQMMOSSRSSLOKIMNOSOILOJNSLOOSSSLSJMJJSKNLSMJSJNIJLJNNOJIOSL;;;;;;CCGMSSHLLMLKGJHINIJNJINHSJEBDBBGIKSSIJQMFKGDEBAACH@LOSOKIA@@@@GFSLNRNSNKLPSSSSPSSSNSSONNOPSMMSNSQOPQSMKLKKLMLSRMKRQSKKSNMSOMLNHOJOONNLSPHLOMNJOSSSSSMKQNJHLMEEDEEJSLNSOSRORMNPRMSLSMOSSSONLLSMJSLSJPMMOKHIPNSSOMRMKMMLSMSRNKLLPSMRNQPHPLJSOMPSSSOPSJNLLJSSLSJOOISQMMKSSSMKSSQKMNSJKRLSKSSSSLRMIOLMNIJHGLNNKPNOSKRKLLOJNSIMNNLSKMSSSPSKIPNJRMJMLGHIFIOIKKSJOMHNJNMJLLMMOJGFJB>@KOSIJPGHKIKJKSSKSIEDDEJIJLKIIIILHINGHFKM
@196_45CNXP_3
CGTACGTATTTTTGGCCTAATTCTTCTTCTGGAAATCCTAGCTATTCTTAGCATGATATTCGGGAATCTCATTGCTATTACTCAAACAAGCATGAAACGTATGCTTGCATATTCGTCCATAGGTCAAATCGGATATGTAATTATTGGAATAATTGTTGGAGACTCAAATGGTGGATATGCGAGCATGATAACTTATATGCTGTTCTATATCGCCATGAATCTAGGAACTTTTGCTTGCATTATATTATTTGGTCTACGTACCGGAACTGATAACATTCGAGATTATGCAGGATTATACACAAAAGATCCTTTTTTGGCTCTCTCTTTAGCTCTATGTCTCTTATCCCTAGGAGGTCTTCCTCCACTAGCAGGTTTTTTTGGAAAACTCTATTTATTCTGGTGTGGATGGCAGGCAGGCCTATATTTCTTGGTTTCAATAGGACTCCTTACGAGCGTTCTTTCTATCTACTATTATCTAAAAATAATCAAGTTATTAATGACTGGACGAAACCAAGAAATAACCCCTCACATGCGAAATTATAGAATATCCCCTTTAAGATCAAACAATTCCATCGAATTGAGTATGATTGTATGTGTGATAGCATCTACTATACTAGGAATATCAATGAACCCGATTATTGCGATTA
+
JIPOKIIHIG@LSNJJNSIMGLLNPKJNSOLSKKSKKSHEGFPNISMMLRGSIHNPGOSOIHIJ@KMSLSLSSJLMKNKOKOKLOLKOLMHLSSIILSNSJMILIJKLGHJHL98889INSJISKJSKLKHQJNPHJMNLSLMNMQKIQJNSJPOSSLMPJNSPILKLPLJJMSQJLMMLJJKHINKLNKMSMKNMOOPSLSQNNSQOMSKORJNKMLPPLOJSJHIEJHSSSPISMSHHFPNMSLRKNOJSLJOLHQJKJHHGMNSKKNKKLJNSSLKHSJNSMMOLHSHMLLMSMNHJHIMNOSQKQIBCSIPJILQJPLMNIHC5DJSMSSSISMSMSNLK>>>=...MKOSNSKLLNOSNRLSQJMKFFBHHFGKISPNPNKJKPKISNMMSLJJSSLMNPLNKISKLLMPJNLOKLKKMSSLNNLHILLNJIIIMQKKJJOSSLMSJJIRQNLQMSLSNLSSLSIOKNLOJSIINMOKMOSSLMRKKJKMSPLKIKQKFHF88888NHGGGOMQSKKKKMRQINMISPJLKKOPNSLIKQSJPJPKILLS?@NKKLIJLHPGFGGIFEFHIHSJILEFFFFJPIJMQNKLKSOSJJHKJLJGJJKLHJHKHKIHINJMJIPQJHGHEEDFILHOINKGHHFG
@197_45CNXP_3
ATGCTAGCTTTTTGGCCTAATTCTTCTTCTGATGATGAATTTAACCTCTGATCAAAAAGATATACCTTGGTTATATTTCATCTCTTCAACAAGTTTCGTAATCAGCATAACGGCCCTATTGTTCCGATGGAGAGAAGAACCTATGATTAGCTTTTCAGGAAATTTCCAAACGAACAATTTCAACGAAATCTTTCAATTTCTTATTTTACTATGTTCAACTCTCTGTATTCCTCTATCCGTAGAGTACATTGAATGTACAGAAATGGCTATAACAGAGTTTCTGTTATTCATATTAACAGCTACTCTAGGAGGAATGTTTTTATGTGGTGCTAACGATTTAATAACTATCTTTGTAGCTCTAGAATGTTTCAGTTTATGCTCCTACCTATTATCTGGATATACCAAGAAAGATATACGATCTAATGAGGCTACTATGAAATATTTACTCATGGGTGGGGCAAGCTCTTCTATTCTGGTTTATGGTTTCTCTTGGCTATATGGTTCATCCGGGGGAGAGATTGAGCTTCAAGAAATAGTGAATGGTCTTATCAATACACAAATGTATAACTCCCCAGGAATTTCAATTGCGCTTATATTCATTACTGTAGGAATTGGGTTCAAGCTTTTCCCTAGCCCCTTTTCATCAATGGACTCCTGACGTATACGAAGGATCTCCCACTCCAGTCGTTGCTTTTCTTTCTGTTACTTCGAAAGTAGCTGCTTTAGCTTTAGCCACTCGAATTTTCGATATTCCTTTTTATTTCTTATCAAATGAATGGCATCTTCTTCTGGAAATCCTAGCTATTCTTAGCATGATATTCGGGAATCTCATTGCTATTACTCAAACAAGCATGAAACGTATGCTTGCATATTCGTCCATAGGTCAAATCGGATATGTAATTATTGGAATAATTGTTGGAGACTCAAATGGTGGATATGCGAGCATGATAACTTATATGCTGTTCTATATCGCCATGAATCTAGGAACTTTTGCTTGCATTATATTATTTGGTCTACGTACCGGAACTGATAACATTCGAGATTATGCAGGATTATACACAAAAGATCCTTTTTTGGCTCTCTCTTTAGCTCTATGTCTCTTATCCCTAGGAGGTCTTCCTCCACTAGCAGGTTTTTTTGGAAAACTCTATTTATTCTGGTGTGGATGGCAGGCAGGCCTATATTTCTTGGTTTCAATAGGACTCCTTACGAGCGTTCTTTCTATCTACTATTATCTAAAAATAATCAAGTTATTAATGACTGGACGAAACCAAGAAATAACCCCTCACATGCGAAATTATAGAATATCCCCTTTAAGATCAAACAATTCCATCGAATTGAGTATGATTGTATGTGTGATAGCATCTACTATACTAGGAATATCAATGAACCCGATTATTGCGATTA
+
FMHHG?IGIGFFE9898:JMNPOSSLJLHKE@?333''&&&&(((()100580012;@EA;;;777.././12CCFGMKJJLHLIJJIIGHHHJIH55555D(((()EELIINLHKSLKKKIHHGKJRGMQKMJOROSORSSMQJHILIII840///778EELKSNGGIGF?>?>::::;?GRKKEHILNKMKC=>::KFHPSEJPI???>>>>=:9==<88777;<HGHHOOSSJKKJSKNSMKGFFHGEEIJEGFEGGMJJMKLJQIHIJMJHJIFGGDFFIH@44334000000HGHRHMEILCGGFHGD>;:;<<?ABDPKKPSLQIGFFGEHIKHHGKNGJJSHHSJKRPSOIKIMGHHHIJRMONPSLSPRKNRLKNOMMSPSSDDCC?@ANJLKGHIHHSSMKSSSOONGGJFJKFNMISIHPKIMHJIJMMSLSNONSMKJFFIMSJSKRRLSLMIJNRNJKPLJSSKJSKKSSKJOKOMSNSGGGGIOQKHOOJDAB?:568ALGILSHJICCCBDKDABACKHHIFFFEFHFIKGJKJKIIMIIJHGIGJRQHLHIJGKGIGEBHGPHSJJJONKNJIGGFIGGIIIHHKJJIIJNBAACHKGILMJLHKIJI>20.-/517AADB78;;536FCDECCBBBBDFFGFECBBBDEEGFHKJMMICB:22EFHHGKIHJJJQKKSPSKGECNLSLGJGLIMISSJLHMOJMSRKSJIKHSKLNOOKKJLHSLSKSSLJGKJKMOQKSISNKJKKNOKMPJKPJJNKIHMNSKJJNPSINKILHPSSLQSHEKSPMNMSPJMJJMHRMLJ9999:ISSRNSRNMOMISMNQSHGIGMMLKMINNOESKSSPNHJNKSOLLOPLILIJJSPJSJLLMPMLMKKSKSLLSSLKJNILSJOSRPMMLKSPKHISKMJSSGIMLHJJHFHJGGJGNROMPOKKQSJJKLMKMSNNOHRPISSKSQJNKMHFIBGRPJSHIJIILHKCSRIJSNNLMROJJSJKIOSLLNQLRJLNJKFFDGMJLPOLLLQJRPKNPKJMLMNOKOSIMNIJLJMKGDDHKSOSKSCDGSSSMSLJKKIL?:886=CDDCEHKNHSPSOIJJJ@=777EDPSJSMKSNLSLHKFFGFFBA>@@DEEDHIIMMHG@<<<FSOSJKJKLMIJIHHHGOMROLIILKJMSQSKSONOSOCABBCNGGFEHFEBCB?<:88;>?@CECA@@@<ADCDHGILMMJMJJNLIJJSSOSSLKSMKMOQKPKMSHKJPJSI@>>>?JNISJSLNPKINILIJJJNPSOHJJINSMNHKIMSRLIND<@EA58HJNFFJGFFEHKKJGFFEEDFEGJCCCABGFFEDEGFKKGMHMJFGJIGLFHGHFFHKFGEHFGHJJNMIIJPKDDCBCEINIIDEDCDF
@198_45CNXP_3
AATCGCAATAATCGGGTTCATTGATATTCCTAGTATAGTAGATGCTATCACACATACAATCATACTCAATTCGATGGAATTGTTTGATCTTAAAGGGGATATTCTATAATTTCGCATGTGAGGGGTTATTTCTTGGTTTCGTCCAGTCATTAATAACTTGATTATTTTTAGATAATAGTAGATAGAAAGAACGCTCGTAAGGAGTCCTATTGAAACCAAGAAATATAGGCCTGCCTGCCATCCACACCAGAATAAATAGAGTTTTCCAAAAAAACCTGCTAGTGGAGGAAGACCTCCTAGGGATAAGAGACATAGAGCTAAAGAGAGAGCCAAAAAAGGATCTTTTGTGTATAATCCTGCATAATCTCGAATGTTATCAGTTCCGGTACGTAGACCAAATAATATAATGCAAGCAAAAGTTCCTAGATTCATGGCGATATAGAACAGCATATAAGTTATCATGCTCGCATATCCACCATTTGAGTCTCCAACAATTATTCCAATAATTACATATCCGATTTGACCTATGGACGAATATGCAAGCATACGTTTCATGCTTGTTTGAGTAATAGCAATGAGATTCCCGAATATCATGCTAAGAATAGCTAGGATTTCCAGAAGAAGAATTAGGCCAAAAAGCTAGCATA
+
QMHKSQJGRKKSJJGGIGIDCEJJNJSNRLSJOSPLMOSSJPJIHLINKKLLSNNLMKMKOOSKJJHIIPKKPMSLHLNLLICJMFCB@A1**+9HSHIFOHKGIKIIKGSRHFEA?8:.---.41C@A@BDEG=====SKJSNHQILJQNNNLSMRNLPJNSOONLSSQJOJSSPNPSNJGHLHEIPMSRMLSLI;;:;SHMHHKKQDDDCBISQJJSMSNMJMNKOSKKMJPNSPJSOSLNSKLSLIMIIHSJSPSMOKMKKPMSB=;=HMLQKJSKPHLSMMOSISISQPMJSMLMRMIKHGJHILSNLNLHGFHGDGJGJJNGFEEFFHELSSKOLSISSSSNSHJHSIHKSMSRKMOMNSKSPSOLMPQSLKLLLKLSOSOSIJLRJOIHKLINMNPLSMLMOJIGGHIIFFLKJJLJSNLJJIJISLLKGIHHNKJLOLJJMJKLSKLNKLRSIMIPOPJJLKQOLSNLSOJNNKKJJJMSLMSMSMOJJOJJJLJJKILSSLOKJINSJMIILKOSSGLJMIHIFEEFEILMQMRONQJJSLKOLQNMMLKKJSKSOKSSNJMKNPKJIOIPLSKFKF9:JGJIIHINIHFDCGFBAADDEEEEEEG@HGILJJGJLSKIKIJFJNJIHMSNJKKSKJLI
@199_45CNXP_3
ATGCTAGCTTTTTGGCCTAATTCTTCTTCTGATGATCGATTTAACCTCTGATCAAAAAGATATACCTTGGTTATATTTCATCTCTTCAACAAGTTTCGTAATGAGCATAACGGCCTTATTGTTCCGATGGAGAGAAGAACCTATGATTAGCTTTTCAGGAAATTTCCAAACGAACAATTTCAACGAAATCTTTCAATTTCTTATTTTACTATGTTCAACTCTCTGTATTCCTCTATCCGTAGAGTACATTGAATGTACAGAAATGGCTATAACAGAGTTTCTGTTATTCATATTAACAGCTACTCTAGGAGGAATGTTTTTATGTGGTGCTAACGATTTAATAACTATCTTTGTAGCTCTAGAATGTTTCAGTTTATGCTCCTACCTATTATCTGGATATACCAAGAAAGATATACGATCTAATGAGGCTACTATGAAATATTTACTCATGGGTGGGGCAAGCTCTTCTATTCTGGTTTATGGTTTCTCTTGGCTATATGGTTCATCCGGGGGAGAGGATTGAGCTTCAAGAAATAGTGAATGGTCTTATCAATACACAAATGTATAACTCCCCAGGAATTTCAATTGCGCTTATATTCATCACTGTAGGAATTGGGTTTAAGCTTTCCCTAGCCCCTTCTCATCAATGGACTCCTGACGTATACGAAGGATCTCCCACTCCAGTCGTTGCTTTTCTTTCTGTTACTTCGAAAGTAGCTGCTTTAGCTTTAGCCACTCGAATTTTCGATATTCCTTTTTATTTCTTATCAAATGAATGGCATCTTCTTCTGGAAATCCTAGCTATTCTTAGCATGATATTCGGGAATCTCATTGCTATTACTCAAACAAGCATGAAACGTATGCTTGCATATTCGTCCATAGGTCAAATCGGATATGTAATTATTGGAATAATTGTTGGAGACTCAAATGGTGGATATGCGAGCATGATAACTTATATGCTGTTCTATATCGCCATGAATCTAGGAACTTTTGCTTGCATTATATTATTTGGTCTACGTACCGGAACTGATAACATTCGAGATTATGCAGGATTATACACAAAAGATCCTTTTTTGGCTCTCTCTTTAGCTCTATGTCTCTTATCCCTAGGAGGTCTTCCTCCACTAGCAGGTTTTTTTGGAAAACTCTATTTATTCTGGTGTGGATGGCAGGCAGGCCTATATTTCTTGGTTTCAATAGGACTCCTTACGAGCGTTCTTTCTATCTACTATTATCTAAAAATAATCAAGTTATTAATGACTGGACGAAACCAAGAAATAACCCCTCACATGCGAAATTATAGAATATCCCCTTTAAGATCAAACAATTCCATCGAATTGAGTATGATTGTATGTGTGATAGCATCTACTATACTAGGAATATCAATGAACCCGATTATTGCGATTA
+
DCCRNMPHGEEMSMOQIKGGINJIKSKSMJKJKLLRIJJIKKLMMKSNRLNSKGEBLLJJPOKKLLSMLIJJLOSHRMLISIHIKIJKKHFGGHIGFFEDJHCCCCDDDHLHGBA(((()HGNSJISILLJKJLPIMJJQIPJSLKKHHIPPMSSSIFJJGGSMSASDDHFGEFFGEFFKHHJHDAEGCFD@F;;;;;JPSSIIMSMKISQSIOOLOOPSNOILEEEGIGLLNSJLJMKIIIFEDCEDFEGHIEFFEEEDDFEFGIGIEGEEGGGFFEIILJLNLG////0,,,,,,EGEGGGGFGGJJFGCDDFEHIJSSMJIIHJGGFFDCBBBBDFIGHDDCCFGGGFGHMIMHJD???EEEFJQLISJJJLLJIHJHJLHOIBBBJISHHFFFGFGEFEEFFGFHFEHFGFFBABBBEGFFDDAAABCE2//ACA:IGGFGECEEDKLHIHGHFEGFJECBCCFHFIGEEFEDFFGFGDCCDDGGEEECCCDDEEFFDDEDDCBA@?>>?40//(%%%%)***(),..AHFEDCBAAAA@AAABCCDCBABBBCCEGFFDEDEEEEBBAD@FCCCDEE>9971.------..:9::;GEECCCAA@@@ACGFCCCBBBBAABD@EF6BEDDBABBABCCBBAABBBCBBAABCBB???SFMFKFJMLSHKLME@AKKSLMPNSOSMJLMLSLHGF?LOOJFKQSSSLLLMLIHMIOOIJNKJNNHJJPKLSNSKHPOSSLJSCCCDSSMIRLOQNISLNSKSORINMJNKLHHIQSNJPNSKSSNLKHKSISKJNFEEJIOQSLSOHROMQOHLHSLRSMJSMIQJSSMNKHLQGNKK=8889NIKNOSKNJNMJIJNLLMQQSLKJJMOKSMHIHLMKSSJNNPMJPSNLSJLLJPLLNLQQJMJQSSKIOSJJSLMLKIJJIKKLJILLJKLMJMKOKLQKSKLLSSKQSSKKLHOKNJJOSNLLNIKIHGHRKSRLLNIMKGFHLLKKSONHSSRKDDCCCCSDPLOSKLJIIKGEEGSOMKJSKSRMMRLRLNLPJOLNSJSPSOSNSSHLJFFKKSKKLOGPSLSSLLOLNLNIJRSQCSKQMNSKKONOSKSMLFMFEJFSKNJKJQRPSSLSOSMJRILG?<;:::=??JMMSQLMSHILMSKMPNSJLNPOKNSSJONOPLKOJOJQQQOSLMKISSISNMNPMLPKKEKLSRONNMIHJJGIJIGIIIFJIISKLJPRMLLSMSGHIRLLNSSNPSRQPMSSNLLMJKMIJKH<<<<<HLNSSOOSNPPNOMKKMSNSSQKPOMLLPSSSMLIOOOMMKPMJ;KOSPIFSKOJJHJKKIKJGHGJJKJEEDDDIHKJKJHLOLIJHSILLMNJPJLQJLKNMNNJHNJISKPJIMNFGEEEFHSJKLHFHGFH?
@200_45CNXP_3
ATGCTAGCTTTGGCCTAATTCTTCTTCTGGAAATCCTAGCTATTCTTAGCATGATATTCGGGAATCTCATTGCTATTACTCAAACAAGCATGAAACGTATGCTTGCATATTCGTCCATAGGTCAAATCGGATATGTAATTATTGGAATAATTGTTGGAGACTCAAATGGTGGATATGCGAGCATGATAACTTATATGCTGTTCTATATCGCCATGAATCTAGGAACTTTTGCTTGCATTATATTATTTGGTCTACGTACCGGAACTGATAACATTCGAGATTATGCAGGATTATACACAAAAGATCTTTTTTGGCTCTCTCTTTAGCTCTATGTCTCTTATCCCTAGGAGGTCTTCCTCCACTAGCAGGTTTTTTTGGAAAACTCTTTTCTTCT
+
IMSHJIKE6113CCEESSSSKOJLLKDCDDLSSINOKLLKSISJLKQOQRGIOQLISPC?>??HSIHNQKSK<=<=>LFI55555HLKMJKJLKSNJI?@??@EDEBD1000/1;<=EFJKJLNLSIJSGSNJSLK?>??B@@?@ILLPOSKKQSNNSQLIKLIIJILLJLIJOLROMILGQMSISNKRKRLLSSSJSSICB@??BAFBBA@CDBDFFAA?@@JJFJISSMIKJMSINPKGJKPKMSOKSKOSKLJKKGKSILSKSQSLSSNMSSFCEHLHJKKHIHJFIHMKFJIIKFGSJLFC:,)),,--7>@GIEG@@A501<SIIHJGGMONLSMJJNNBDHFLNQIKHKIIPNSSJPIGIJSHGECGKJISIHHIDC@+(%%&%&&''
@201_45CNXP_3
GGCAATGCAAGGGAAGCCATCGATAAAATAGTGAACATTGTAAATATTTTTGGAATGGAGATAGCCATTCCACCCATTTCATCAAGATAAACAAGCCTAATTCTATCATAACTCGTTCCTGCCAAGAAAAAAAGTGCAGCGCCAATAAATCCATGAGAAATTATTTGTAAAATAGCTCCATTAGTCCCAGGATCCGTTATAGAACTAATACCTATAATTATAAAACCCATATGAGATACAGAAGAATAGGCTATTCTCTTTTTTAGATTCCGTTGACCGAGAGATGTTAAAGCTGCATAAATTATTTGGATTGTACCGACTACCAACAACCAAGGAGAAAACATAGAATGAGCGTGGGGTAATAATTCCATATTGATTCGAACCAACCCATAGGCTCCCATTTTTAATAAGATTCCAGCGAGAAGCATACAGGTACTGTAATGTGCCTCACCGTGGGTGTCAGGTAACCAAGTATGTAAAGGTATAATCGGTAATTTGACGGCAAAAGCAATAAGAAATCCAATATAAAATAGTATTTCAAGTGTAACAGGATAGGATTTATTAGCTAAGAGTTCTAAATTTAATGTT
+
MRRJISPMPPONSSQSSQRJOKPMLKSQQSSSKORQMLODDKLNSSEOLSLNJMLSMRROKQNNOOKSSNSKHRSLOSLKOSINSNMJMSSILSJHRSNPMSMRMNNPJSSSRPKIQKLOMSHEG7DFHIMSSPSJSMOJKSLMSJKSPLSSSSISISMRSOSNQMPSOSSLSOSSSRSJSO?6659756=ANPNKKKOKKMKQSRSKNSSSPMNKPRQQMQOSSSSMGIJOLKSNSRPNKSSOSLMSSPLKKSKGGGB>6><;/)(()))''')***.//9;:PJPSLLOKQLMKFEFMNDMHOFNLSMSSPSJLISKSLLJQNMPMOSPMNSDOJSSQQLRJA>>>?BHIOILJHMIGMOQNMSSSNNKSQQRHKLKGLKGHLGGFQHJILSLM7AA6=@KSKMSKSLLKSSNMPSSMOMOSQOOSKINLMSNQMMSMSLQLRSSJSPJISJLSELOSKFMISPNPMNSMSINKPJSNSOJIIISSIJIPKJHIJGJHEEGHLKJKNSIKJKOLKIPJM22223?>???755633557=HSMSHLLHIIJNSOKJHISOLROKOIJIIGGKLJMJJLNOSKJKRSM
@202_45CNXP_3
AATCGCAATAATCGGGTTCATTGATATTCCTAGTATAGTAGATGCTATCACACATACAATCATACTCAATTCGATGGAATTGTTTGATCTTAAAGGGGATATTCTATAATTTCGCATGTGAGGGGTTATTTCTTGGTTTCGTCCAGTCATTAATAACTTGATTATTTTTAGATAATAGTAGATAGAAAGAACGCTCGTAAGGAGTCCTATTGAAACCAAGAAATATAGGCCTGCCTGCCATCCACACCAGAATAAATAGAGTTTTCCAAAAAAACCTGCTAGTGGAGGAAGACCTCCTAGGGATAAGAGACATAGAGCTAAAGAGAGAGCCAAAAAAGGATCTTTTGTGTATAATCCTGCATAATCTCGAATGTTATCAGTTCCGGTACGTAGACCAAATAATATAATGCAAGCAAAAGTTCCTCATTCATGGCGATATAGAACAGCATATAAGTTATCATGCTCGCATATCCACCATTTGAGTCTCCAACAATTATTCCAATAATTACATATAGGATTTGACCTATGGACGAATATGCAAGCATACGTTTCATGCTTGTTTGAGTAATAGCAATGAGATTCCCGAATATCATGCTAAGAATAGCTAGGATTTCCAGAAGAAGATGCCATTCATTTGATAAGAAATAAAAAGGAATATCGAAAATTCGAGTGGCTAAAGCTAAAGCAGCTACTTTCGAAGTAACAGAAAGAAAAGCAACGACTGGAGTGGGAGATCCTTCGTATACGTCAGGAGTCCATTGATGAAAAGGGGCTAGGGAAAGCTTGAACCCAATTCCTACAGTAATGAATATAAGCGCAATTGAAATTCCTGGGGAGTTATACATTTGTGTATTGATAAGACCATTCACTATTTCTTGAAGCTCAATCTCTCCCCCGGATGAACCATATAGCCAAGAGAAACCATAAACCAGAATAGAAGAGCTTGCCCCACCCATGAGTAAATATTTCATAGTAGCCTCATTAGATCGTATATCTTTCTTGGTATATCCAGATAATAGGTAGGAGCATAAACTGAAACATTCTAGAGCTACAAAGATAGTTATTAAATCGTTAGCACCACATAAAAACATTCCTCCTAGAGTAGCTGTTAATATGAATAACAGAAACTCTGTTATAGCCATTTCTGTACATTCAATGTACTCTACAAATGAAGAGGAATGTTTTTATGTGGTGCTAACGATTTAATAACTATCTTTGTAGCTCTAGAATGTTTAGTTTATGCTCCTACCTATTATCTGGATATACCAAGAAAGATATACGATCTAATGAGGCTACTATGAAATATTTACTCATGGGTGGGGCAAGCTCTTCTATTCTGGTTTATGGTTTCTCTTCGCTATATGGCTCATCCGGGGGAGAAATTGGGGCTTTTAAGAAATAGTGAATGGTCTTATCAATACACAAATGTATAACTCCCAGGAATTTCAATTGCGCTTCATATTCATTACTGTAGGAATTGGGTTCAAGCTTTCCCTAGCCCTTTCATCAATGGACTCCTAGCGTATTCGAAGGATCTCCCACTCCAGTCGTTGCTTTTCTTTCTGTTACTTCGAAAGTAGCTGCTTTAGCTTTAGCCGCTCGAATTTTCGATATTCCTTTTTATTTCTTATCAAATGAATGGCATCTTCTTCTGGAAATCCTAGCTATTCTTAGCATGATATTCGGGAATCTCATTGTTATTCTTCAAACAAGCATGAAACGTATGCTTGCATATTCGTCCATAGGTCAAATCGGATATGTAATTATTGGAATAATTGTTGGAGACTCAAATGGTGTGGACATGCGAGCATGATAACTTATATGCTGTTCTATATCGCCATGGAATCTAGGAACTTTTGCTTGCATTATATTATTTGGTCTACGTACCGGAACTGATAACATTCGAGATTATGCAGGATTATCACAAAAGATCCTTTTTTGGCTCTCTCTTTAGCTCTATGTCTCTATCCCTAGGAGGTCTTCCTCCACTAGCAGGTTTTTTTGGAAAACTCTATTTATTCTGGTGTGGATGGCAGGCAGGCCTATTTCTTGGTTTCAATAGGACTCCTTACGAGCGTTCTTTCTATCTACTATTATCTAAAAATAATCAAGTTATTAATGACTCAACGAACCCAAGAAATAACCCCTCACATGCGAAATTATAGAATATCCCCTTTAAGATAAAAAAACAATTCCATCGAATTGAGTATGATTGTATGTGTGATAGCATCTACTATACTAGGAATATCCAATGGACCCGATTATTGCGATTA
+
RLOOLHKILOSJLLKNKSKKKSSSSKSLOSINSNNOPSQSRSRJMSSSPLMIOHSOLOOISISLNOHJLKLNQIHIJKPINENMIIJGEC41127:KMNIIOJKIHIKOMLJOLSLOKSOJSNSSLKLJOKQSNKKNMJ<<<<<GHMLQSLLLSGHCCDDESNSJNLMSPMLSLSSSMLLGHDA@@A@AOMSFHFEEFFISOSHFEB????BDKSNKLOJSSSRSKSSSLOQSOSMOQSLSFMABQHJDDNMSIJJKLSHHGHHKMLBCDBASRQLIPNBNMHFBGEIKAFFCBA?@?ADELSMGSSJKKSKNJQJKLKLMOHJSSKSSNKF?AASOMLJJSLOSSSNSONSSPJSLOKSSLJOSHHBBBDGFSOSQMSLJSPSMSJJIMQHMIIKKMIOSSJPOJPJNJLSSKQIKLOSLSMH*****IKHJIIIKIJLKOLSSSHKLLKMKSSMKQMOSKRSSSQJSKSQOMOPSLRJOMMLQNSOKKLKSOFRLLOONOKKPRLOSHIDA,***+/48:CFGGGHLHJGHJKKONSJMNJKOJMJSNLSPLNROLJPNSLPQQPMSSJIKIKPLSNOKIKMNPKNLSOLNNKSIMLMKQONIOOMJKHKMNSLSJSRKNQPHQNNSKLLJSJNLSHGHMJNJILMSSSSILJPKJGHMIKMNKJQJINKNLSKJKMSSIKILIJCINKLISKMKSMNSMPGIKOLRLNLLPJRRSSSKJQMOISIOILMIKOINMSMPSLHMOKNSKPJQKMKMIKIIEGHIJHLLISMOOHNSPGMMOMLLOJSOSLSNJILJMOLIGKJQRLJSSNMSLMKILHIHSEKIQSSLMJHIGLRLISNISLMSRSPNNNSJEDDCCKGNNLHSSKSMHLNQSLSSRSLSJROSRJJMONFE7444@GFGHIMFILJPLKKKHINOKQSSLLHLIMRMKKOSNMKISJPOSRQHJSHMKKJIKFNIB?@????HSNSMLQOLSKPIJKSRISLNMJRIIJKSRJSSLNSKLJLNKNOPSQMSQOSLLPMNLIKKKLLIKNNHKHKKKLLIJJSKSLKNJLKMRQPSIKSRMFFEDCFCDCCCBCKMJGHPPLMPLSSJSMIIFKSJSMNIGLHKININIMNSONLKKIKOKLLGSQSNEH@>9001FGFGIGJSRHJHJEHFHIGGEEB@@8520*('%$$%&'-67;A=<===ONJIHHIHNLIGHDCBBBCCDCDGEDDGHHHJDD?;98778;==??AD6++++CCDMFKDCBBBDDBA?<<=?@BCHHGHGIFDBBA?:=>>?@@???@ACAABBCBABBDC@>===?>BD?>:@AEDE>@@@??@@A=;988521'(123)&$$%%(*/56799:;ADD66557<<>91*)))*-/----..-,''''',,+)-().(--/466:<=;;;<;??=:;;;<CBB@ABBAABABBAA@@@@:<:3>?;85640++*./95556----.053220-,,,-<<?????@?@A>0///0345;821334./34.97777798765410(&####$$$$$&'())(((()-1112446668977741,+,/,)**''&''2267999:9;;<>C;::7=@@?=8973(((()999:=;4.../041111?AAACDCBEEAA>==>>=>>>=?@;998887778>@@DBC@BC@?????@CEECAC?@?@A?>?.--)'()((6677533''&&&)((**+,,*((**+,./23226BBB=:;;444200--/46678843334>==<=<=<<==>@BB?===<:9966665555555444420.-+'&&%$$$$&,,,,,4456==>>ABCCBBBA@AAA>887<:99866-,***-...07889999366622CCCDDC@@@ACFGPIFKIFFGEDE33BB@A>?@A>AAAAAAB@>=;8866521...--((&&)*-631,,*+20/875552211/043&+9:88632112..+,-;=<=>>?>>??ADFFFGGBACBCDBB>=<=ABA8-----..,)()*-457:;;<<;<=>?=?=974785/*))(&$$$%&)024<>@>22224?AEDFHGFCC@@@@@AB??EEAB@@@AABBBABFFDB@@ACHGFFDC>>>77878AAA@<650*))((+(('%(,,-..:?@@DEECBABACCBABBEFEEDCBB@@A:6;?865/34/,+*+--,)()-++,-,-.*((((/33;=?AEEEDCACCCECCB@>?A@A??>?>>>>AB>>?><<<;2/))),,.((()/11-.-,++,+++
@203_45CNXP_3
ATGCTAGCTTTTTGGCCTAATTCTTCTTCTGATGATCGATTTAACCTCTGATCAAAAAGATATACCTTGGTTATATTTCATGTCTTCAACAAGTTTCGTAATGAGCATAACGGCCCTCTATTTTTCCCAATCAGAGAGAAGAACCTATGATTAGCTTTTCAGGAAATTTCCAAACGAACAATTTCAACGAAATCTTTCAATTTCTTATTTTACTATGTTCAACTCTCTGTATTCCTCTATCCGTAGAGTACATTGAATGTACAGAAATGGCTATAACAGAGTTTCTGTTATTCATATTAACAGCTACTCTAGGAGGAATGTTTTTATGTGGTGCTAACGATTTAATAACTATCTTTGTAGCTCTAGAATGTTTCAGTTTATGCTCCTACCTATTATCTGGATATACCAAGAAAGATATACGATCTAATGAGGCTACTATGAAATATTTACTCATGGGTGGGGCAAGCTCTTCTATTCTGGTTTATGGTTTCTCTTGGCTATATGGTTCATCCGGGGGAGAGATTGAGCTTCAAGAAATAGTGAATGGTCTTATCAATACACAAATGTATAACTCCCCAGGAATTTCAATTGCGCTTATATTCATTACTGTAGGAATTGGGTTTAAGCTTTCCCTAGCCCCTTTTCATCAATGGACTCCTGACGTATACGAAGGATCTCCCACTCCAGTCGTTGCTTTTCTTTCTGTTACTTCGAAAGTAGCTGCTTTAGCTTTAGCCACTCGAATTTTCGATATTCCTTTTTATTTCTTATCAAATGAATGGCATCTTCTTCTGGAAATCCTAGCTATTCTTAGCATGATATAGGGAATCTCATTGCTATTACTCAAACAAGCATGAAACGTATGCTTGCATATTCGTCCATAGGTCAAATCGGATATGTAATTATTGGAATAATTGTTGGAGACTCAAATGGTGGATATGCGAGCATGATAACTTATATGCTGTTCTATATCGCCATGAATCTAGGAACTTTTGCTTGCATTATATTATTTGGTCTACGTACCGGAACTGATAACATTCGAGATTATGCAGGATTATACACAAAAGATCCTTTTTTGGCTCTCTCTTTAGCTCTATGTCTCTTATCCCTAGGAGGTCTTCCTCCACTAGCAGGTTTTTTTGGAAAACTCTATTTATTCTGGTGTGGATGGCAGGCAGGCCTATATTTCTTGGTTTCAATAGGACTCCTTACGAGCGTTCTTTCTATCTACTATTATCTAAAAATAATCAAGTTATTCATGACTGACAACTCAGAATAACCCTCACAATGACGAAGTTCTAGAATATCCCCTTTAAGATCAAACAATTCCATCGAATTGAGTATGATTGTATGTGTGATAGCATCTACTATACTAGGAATATCAATGAACCCGATTATTGCGATTA
+
8:9>E==<<70/./:;<>INLQKMLIILHONSSSJKFFDEDGHLPJJMMKMNHMMMIJSJLPNKSJKJDFDDDSB@>6***&''''45577<;89<9@CEHMCCBCCILHSJDHHIF//--/--,,,+((((('&&'6;>@AFGEJFGCCCDCED955=::>>?SNIKSNKJJKHIGGIJKLHSJJONHHKMLNLHF==@@?JHHJIPRMNLSMOPGLHFHHLSQOKSOKFKGHSPKSHIJLQMNOHKFFFGHHGGFGGGEFGFFIGIHJMKIHFFFEAEEIINLKKMJIFICBBABFEEFGIGJHLNNSKNKMLKJINISLPSSKJSLIKLLIIJHGGFGHHKLHFFFGMSMSPLMRJINNJIJIHKKOSSMRKOLMKJSLSQLNINIKMOISKJGIGIFJLIKPPNHLSLJNSLONJHFFGFGKMNMIJJIIHKPHHGJSIJMMKKIJRJLQISLPLIIHGEAAAAAA=KHHSLMSPJMJLILISILQLPLIKJJQPIJHIJFIBBA@BGGFLSNJIGJIGSCECBBBABIILOSLHLIFGHGGFGHHMKJRKIIGIJIFFIILDCCBCGH>==?:B76655:55@BEFJ@????DDEIFHMHIHSHSA@@ADFGDE64421143364-.:83229BBEEHGAFJHGIGGDCCCCFFFECCBCBEFEDGEHHLJJJIFDEGFGFFDCBCDFJIGDDCCDGFSKLLIIHGGKKOJKNSHOISMJIMGQSGSPJLSKKQOKKGNJIALMJJNKKSSMKKMSKPMLLMSLOKGPJGIMGIKIPJGMJORNOMGGJJKIPKKRMJPNNNSPMRPKPQGJDEH@D(((()>LSMRIJLSINJOKINSMRLNNKMPSISLIISIIIFGHMIJLKJIS77777DENMSGNIFIDPSJKSOMSHLHLKLGSSSPGSOGPJHOOLSMLMQILHJIJJJKLHHHJSKSPHHIJHJLJSNQQNOSMOLSOHMKSLSSSNOKGGEDDFFHOONSSHLLKKLRSSNKMSMKSIKJJHJIIJNMLSPISJGLHJINJSJMKLJRSIRSOMMIRKNKRIKOLRHNIJILLHHIFEFGLKKMSJJHMPPSSSIMLJPMHJOGE?EIKMIPKGKLIJSSNLKOLHDDDNIIJKIQSNJNLSLKNMJHNFFCFHSSOMJSHOPKLPSKSLSKSRLKKKMSMJJLMHKHJJIKLSJILMKLHJSSNMLMLJLKLLJHHHEIMKLSSILSGFHHHHJKSIK<JSLHKMJJJILRSQMMJKJIK.--,,2111)('%$##""#$%%#%&&&'&%&'(/'''(''&&'&%%%%%'('(&&%$$%%%''''+(,0));;IHJIHIHGGGKGGGGFDDEGECAA@BCFGJHIGHGMLIIGGGHHIFJPPHJFFEFFGHHJJFHFJGMLHGHFFDDCEEILKHEDDDDF
@204_45CNXP_3
CAGAAATTTCCAAGTAATAATAATGTTTGCGCCTGCGACTCAACCGCAACAGCAACATGAGCAGAAGAAGCAATCAGAGACTGTTTCATCTGCTGAAGAAGATGCTTTGAAGTGGAAC
+
BABIMPNSSPSIJKSKKSOSOJLOKJMSSSNHIKHSNKIHJLLSIGFFHNKKNRIIJGMILHHFGKLJJMMAAAA<:;:<>>>>>MHHJKSKLLKSSKORSKIQOISE8??<=BACOI
@205_45CNXP_3
AATCGCAATAATCGGGTTCATTACGCCCATCGCCTGCCACTCTTCCATAGAACCTTTAAAGTGACGGACTACGCGACCAGAGTAAGTATCGTAACGTTCCTGACCAGGGTAGAAGGTATCAGAAGAATTAGGCCAAAA
+
:::=FLIHLLLJJIHIKJIFEEEEDDDB<MSIIGGDOJHGHJHMOSKJJHGGFGKSNLISIRMMJKDCBBCDCDDEFGGIFEEEEFEJFGHGGKIHGFEEF:67655>@@HEEDDEIHJ64333650&&'000/+*('
@206_45CNXP_3
AATCGCAATAATCGGGTTCATTACAAAGCGTTCCACCACAAAACACAGGTGTATCAGGATGATCCGGAGAATGCAAGTAAACAAACAAGAGCTTAAACGAACTCCTA
+
JKGHGHHJJLSJMLMKOKKSMOPNRSSMSIIJMSSPSKKLKMSORSPSMSONMSMLSSKSOSMSNKPSKRNLQSFQRPIIML=====EDDEHGB??BFIMLSNQSLK
@207_45CNXP_3
AATCGCAATAATCGGGTTCATTGATATTCCTGGTATAGTAGATGCTATCACACATACAATCATACTCAATTCGATGGAATTGTTTGATCTCTAAAGGGGATATTCTATAATTTCGCATGTGAGGGGTTATTTCTTGGTTTCGTCCAGTCATTAATAACTTGATTATTTTTAGATAATCGTCGATAGAAAGAACGCTCGTAAGGAGTCCTATTGAAACCAAGAAATATAGGCCTGCCTGCCATCCACACCAGAATAAATGGAGTTTTCCAAAAAAACCTGCTAGTGGAGGAAGACCTCCTAGGGATAAGAGACATAGAGCTAAAGAGAGAGCCAAAAAAGGATCTTTTGTGTATAATCCTGCATAATCTCGAATGTTATCAGTTCCGGTACGTAGACCAAATAATATAATGCAAGCAAAAGTTCCTAGATTCATGGCGATATAGAACAGCATATAAGTTATCATGCTCGCATATCCACCATTTGAGTCTCCAACAATTATTCCAATAATTACATATCCGATTTGACCTATGGACGAA
+
RNHMMGKJLRSSSKSKISSRNMPMSMSSSOKLRLISSQRIKSRIJOLKNPSNLSSNJKMMMLMOJHIILIGJMNJJNHMSJCBBA2.+*+*)),.7BGDJDEDQMNISMQJNNKQJMJPLOSMOSSSSKJPREEA;:::=-----GGGKJSHJINLIKGINKSSMQIMSSQOSPDCB-,,,,,,-9999>FKI:::::D@@AALNSJHOKHIIHIKLKMISPSLKJMFHFNKSSKSMMOSQSLIMKNINIJKINPNKGGNLJHHSJMC>?FGCSLMINMSPILPJSSPJJ@@B@@A@BCFJJFGHF1000<=BFEB@@GGJFGJISIGIHIBAABDSNIJLSJJLIRLSOJISLJLMLKKIIIPHMOSOKMIHSSKGIEGFHKHKHGGGGGEEEGGEEJGILOPMOLISHFG555555E<:::;=7///0/13113----.,,../134:;;>:;<<>@BIKHIHHHDDDECDFFFHHGFGGIIHFJHHIGGHJGHJGGNGEEEGLMHGFFHNJOKHEFFGHMJHGIFFFCDDBCD
@208_45CNXP_3
GGCAATGCAAGGGAAGCCATCGATAAAATAGTGAACATTGTAAATATTTTTGGAATGGAGATAGCCATTCCACCCATTTCATCAAGATAAACAAGCCTAATTATCATAACTCGTTCCTGCCAAGAAAAAAAGTGCAGCGCCAATAAATCCATGAGAAATTATTTGTAAAATAGCTCCATTAAGTCCAGGATCCGTTATAGAACTAATACCTATAATTATAAAACCCATATGAGATACAGAAGAATAGGCTATTCTCTTTTTTAAATTACGTTGACCGGGAGATGTAGAGCTGCATAAATTATTTGGATTGTACCGACTACCAACAACCAAGGAGAAAACATAGAATGAGCGTGGGGTAATAATTCCATATTGATTCGAACCAACCCATAGGCTCCCATTTTTAATAAGATTCCAGCGAGAAGCATCAGGTACTGTAATGTGCCTCACCGTGGGTGTCGAGTAACCGAGTATCTAAAAAAGAGAATAGCCTATTCTTCTGTATCTCATATGGGTTTTATAATTATAGGTATTAGTTCTATAACGGATCCTGGACTTAATGGAGCTATTTTACAAATAATTTCTCATGGATTTATTGGCGCTGCACTTTTTTTCTTGGCAAGAACGTTATCGATAAATTAGGCTTGTTTATCTTGATGAAATGGGTGGAATGGCTATCTCCATTCCAAAAATATTTACAATGTTCACTATTTTATCAATCGCGCTCCCCTTGCATTGCCA
+
DEFIGJGIILHFGFFGFHGGGGFFGFIHOHHHHJHIIJHJKGGHJJNIGLSFCCEHLGHBA@<;988753334884798346))(-.,,,12332212)((((,--/33346:<?>@EDGGGIHCB>BHGDA=<;0/0331*)&&-0005568IJGIKIKPJSIIIISLILJJJJJIEELJSLLJGJIKLMSPIOMKINGGEIHHKIKKMHHJSSNPKJMNJKKMMMOOSSSSSNJKMLSPRJSSNMSSSHMLOSJI>=<9@AKHGHFECDECCCAAEGECCB@?'''((*4/()''*/:755559BDDFFAA@@ACB>>=<=@=;;:;=?BEJKLPJFMLIMHJJLKPLLNPLLMJISRSKR>====IIB;::::@@@?@CIDHJHGIRPJMEF?9:AKKGFHGHHH><:784.-+,***(()(&%%&4A:::::FJDFDE@A?@@BCCIIC@>=;('''(-22'''''+')(()/6:@>ADEHECGDDCFFDDHDDGFHKJKHJGGGMKNJJJSNSHEGEEHCA@BJSGKEJSHFGHINKISLJKKILJJSIIFFFECDCDE7765313223064232..../<ISSNMJSSLKSKQLISIJDCB@IG@::9666.--*'&&''&&*****&&&'43347BBBFLFHKLLKJLJSLGIKGCBA?77>?BHFIKISGHCGCCDDCAFFD>:1,))(((*42///355-*><=8..-+--))))*04.:44=A?7553
@209_45CNXP_3
AATCGCAATAATCGGGTTCATTGATATTCCTAGTATAGTAGATGCTATCACACATACAATCATACTCAATTCGATGGAATTGTTTGATCTTAAAGGGGATATTCTATAATTTCGCATGTGAGGGGTTATTTCTTGGTTTCGTCCAGTCATTAATAACTTGATTATTTTTAGATAATAGTAGATAGAAAGAACGCTCGTAAGGAGTCCTATTGAAACCAAGAAATATAGGCCTGCCTGCCATCCACACCAGAATAAATAGAGTTTTCCAAAAAAACCTGCTAGTGGAGGAAGACCTCCTAGGGATAAGAGACATAGAGCTAAAGAGAGAGCCAAAAAAGGATCTTTTGTGTATAATCCTGCATAATCTCGAATGTTATCAGTTCCGGTACGTAGACCAAATAATATAATGCAAGCAAAAGTTCCTAGATTCATGGCGATATAGAACAGCATATAAGTTATCATGCTCGCATATCCACCATTTGAGTCTCCAACAATTATTCCAATAATTACATATCCGATTTGACCTATGGACGAA
+
LJNPNSIJIIRSKJSJJHKIIINISKSSNKLSSKMSMPKSNLMSLMIMJLSPKNSMOKQLKSJKLOMLLMOILEJEFOJLJLILKMKLIH>778FESLMJGSPMNLINSQSKNMLNKMMNSSOKNQMJJKLIQJKJJSJKJSOSHGSOLSSJLSOLOSMQJSOMSNNSSOSQOONSMRMJSSSHNKNOLOLSLSMA@@@AEEDA?<97-+)&&(=>DDFLORMQOIA@AHMLMQPNIJILIKPMSKNIFEILJOQRQOLSJPMNMSSFEDICIMNMLSMOMHPKMINMISSMSKQPSNLOSNNNJK7@@MLMNOOOMKONISRLSSSMMQNFIGNSSOLOMHKSSJLSNOSSKNKKPIQLOKSMKSSLSOPLRSOLLPMSMSRKJKJJKLKKNOGINLOSNQRMONKQIHHGHHGD=INMJNQSNMHKMNSSONOMIHIHNIHPHIKKIMLKSSSLMNJMSSKIJJHHIOKSCA@ABIISMD<:;:9<;:;CFHNLIMJOJKQLMKQLMPSQQLLSGFDCDMGNNSIIKJKKHIJ
@210_45CNXP_3
ATGCTAGCTTTTTGGCCTAATTCTTCTTCTTCTTCCACGGGACTCTCTCTGAATCGGTGATTTTCGATCTTCCTAGGGTTTCGATCTGAAACCTTGCGATCTACTTGAAAGAGAGATTCAGAAATTTCCAAGTAATAATAATGTTTGCGCCTGCGACTCAACCGCAACAGCAACATGAGCAGAAGAAGCAATCAGAGACTGTTTCATCTGCTGAAGAAGATGCTTTGAAGTGGAACACCGATTGCGTTTACTTTCTCGCTTCTCCTTTAACCTGCAAGAAGGGACCTGAATGCGAGTATCGCCACAGTGAGTATGCGCGTATGAACCCGATTATTGCGATTA
+
IGIGGGGFE63FEDNPKNOJPNORSMSNMKMONJJMLSIJFJFKHJIIJJMNSQMHHHIGSKSOMPINLJOMMJIGGJIOPIIIJHNFNKPSSSPLROKKKGIKHKKNMLSMSRFFGEC>>ABBAIHDFHMNMMMSSOSNKSNMOSMLILKJJJKIKKISHHIIFGFJIHOJIPLSNJOSLKOSNLLSSLKNMHSRSMLPKSLQOSMKSRKOLPILNOMKSIDJFSIMKD?>?@IGHSJHKMKISLQJHGFJLNJKLSININMLLQPQIKNJSLKHDA>JFFGMQJKKMJNKQRGGGGKFFGCDDEGHJHJKKHJJJFFDDEGHHGIIGHSOJMJMHGEHFH
@211_45CNXP_3
AATCGCAATAATCGGGTTCATTCTAGGGGGAAGGCACTCGGTAAAGATGTGGACTTTGACAAGGTTGCCAGAAGGACCCCTGGTTTCACGGGTGCTGACTTACAAAACCTGATGAATGAAGCGGCGATTATTGCGGCTAGGCGTGAGCTTAAGGAAATAAGCAAGGATGAAATCTCTGATGCTCTTGAGAGGATCATTGCTGGACCTGAGAAGAAGAATTAGGCCAAAAAGCTAGCATA
+
LLOKRIPLIJLSSPKLPLSSSMNSMEFKMMMNJLILOLIJIHMJINRMOPPOSPO@KSKSIMLLLOQSSNKMMSLLPMKLKLSNSQOSIJJHHLONLNSPLJSJJKQISJJMKNLMHKINJJMHIJJHI(''''//011*)))))<=>=C<<=@JSLKGEFEEGFLIMHPSLKJLIMKKIKNMOQJEHNMOOLMJKSLNSLLOIQMOHFEDF?9>ALMOSLJLGKIGCIMIIJLSJKIG
@212_45CNXP_3
AATCGCAATAATCGGGTTCATTGATATTCCTGGTATAGTAGATGCTATCACACATACAATCATACTCAATTCGATGGAATTGTTTGATCTTAAAGGGGATATTCTATAATTTCGCATGTGAGGGGTTATTTCTTGGTTTCGTCCAGTCATTAATAACTTGATTATTTTTAGATAATCGTCGATAGAAAGAACGCTCGTAAGGAGTCCTATTGAAACCAAGAAATATCAGGCCTGCCTGCCATCCACACCAGAATAAATGGAGTTTTCCAGAAAAAAACCTGCTAGTGGAGGAAGACCTCCTAGGGATAAGAGACATAGAGCTAAAGAGAGAGCCAAAAAAGGATCTTTTGTGTATAATCCTGCATAATCTCGA
+
<ABFCEABC>>>65556=//..+..--/***<=<<@?@@EFEHGGIGIIOJINIKKSKIILMPIIIJGFFGFGIIF@CDB?,+)++-<==5223@KKHIIFILKNHIHIJLSD@>98872246;A=GFHFILSS=====><<<?@@FGFHJILNIISNLJPJOOLKMSJ=;;;;<A88887777<AAB?>??;==;;;;<IJIKHIGH>>=<:71/,,-*((('.,)())*7DIGILHIGJPIMKKJSKIGIKGINJJKNKFIHLGD;1.**)+01100...)**6CIFHEEGEDEDDIJSGFEFFFF<4555556AA??ADEGKEHFFABBAABFCFSSLKFHGKIIIMSJIHLHIGHHFGGGIFDEA;/)&
@213_45CNXP_3
ATGCTAGCTTTTTGGCCTAATTCTTCTTCTGGAAATCCTAGCTATTCTTAGCATGATATTCGGGAATCTCATTGCTATTACTCAAACAAGCATGAAACGTATGCTTGCATATTCGTCCATAGGTCAAATCGGATATGTAATTATTGGAATAATTGTTGGAGACTCAAATGGTGGATATGCGAGCATGATAACTTATATGCTGTTCTATATCGCCATGAATCTAGGAACTTTTGCTTGCATTATATTATTTGGTCTACGTACCGGAACTGATAACATTCGAGATTATGCAGGATTATACACAAAAGATCCTTTTTTGGCTCTCTCTTTAGCTCTATGTCTCTTATCCCTAGGAGGTCTTCCTCCACTAGCAGGTTTTTTTGGAAAACTCTATTTATTCTGGTGTGGATGGCAGGCAGGCCTATATTTCTTGGTTTCAATAGGACTCCTTACGAGCGTTCTTTCTATCTACTATTATCTAAAAATAATCAAGTTATTAATGACTGGACGAAACCAAGAAATAACCCCTCACATGCGAAATTATAGAATATCCCCTTTAAGATCAAACAATTCCATCGAATTGAGTATGATTGTATGTGTGATAGCATCTACTATACCAGGAATATCAATGAACCCGATTATTGCGATTA
+
SNJHIFGGF=<@??EFFFKMLPSSMPLSKLLMLSQSNSSQSRPLRMRLKMNMMMQLSS..../DCMRKOPMSRLLMNOLLJJB@@ADJKJPIISKSSQJNNSLQPSMLLRKJNMIOHHIIEGEDEJSPSPMOSSSSQSOMJJMNKSNOSKNSPINSLKDEHSLKJLSJMSNMMMKPIJJSLLJMMSLSPKNLRJMLOSSLKLSOKPSSOMKNSLJMHI9654444@GJKNSSMMSSOSMSMOLINOLLPSSOQOJMSIGIGSKSNOSNKSMMKLSSLPSSSSLPPIMSKSMMSSSLSSKLJKMPLSRSKHIKSLSKOJSSKJFFFGJFJMPNNSHOPHKJSKRSJSSHKJNOPNSNPSSJSPSSPJKPNNLKIFISJSSNSSRHSQS@????EAAHLIKHSJIMMRMLSOSNPSKJLLILSHRMNSMNKNMSLNLSKMLPNLSQLKSSJLIGFHISLJJQSKHMSLSQSJNPLISFG+++ONSQNSPMSJJJLPHOJSISJPISLM<;;;;EFFFHKSNJNLOSMKJLJLOJONQJMKMKHPSKHOONLLRIILSIIJKSKMJLKJNIHPJJSHKSQKMNJHLLJFEEFFKLJSILSLIHHIGJJOPIJIIGHMOKMHKJKMPMPMNNSHGKJHJHJHGHJSJIGHI
@214_45CNXP_3
AATCGCAATAATCGGGTTCATTGATATTCCTGGTATAGTAGATGCTATCACACATACAATCATACTCAATTCGATGGAATTGTTTGATCTTAAAGGGGATATTCTATAATTTCGCATGTGAGGGGTTATTTCTTGGTTTCGTCCAGTCATTAATAACTTGATTATTTTTAGATAATAGTAGATAGAAAGAACGCTCGTAAGGAGTCCTATTGAAACCAAGAAATATAGGCCTGCCTGCCATCCACACCAGAATAAATAGAGTTTTCCAAAAAAACCTGCTAGTGGAGGAAGACCTCCTAGGGATAAGAGACATAGAGCTAAAGAGAGAGCCAAAAAAGGATCTTTTGTGTATAATCCTGCATAATCTCGAATGTTATCAGTTCCGGTACGTAGACCAAATAATATAATGCAAGCAAAAGTTCCTAGATTCATGGCGATATAGAACAGCATATAAGTTATCATGCTCGCATATCCACCATTTGAGTCTCCAACAATTATTCCAATAATTACATATCCGATTTGACCTATGGACGAATATGCAAGCATACGTTTCATGCTTGTTTGAGTAATAGCAATGAGATTCCCGAATATCATGCTAAGAATAGCTAGGATATGTAATTATTGGAATAATTGTTGGAGACTCAAATCAAGTTGGATATGCAAGCATGATAACTTATATGCTGTTCTATATCGCCATGAATCTAGGAACTTTTGCTTGCATTATATTATTTGGTCTACGTACCGGAACTGATAACATTCGAGATTATGCAGGATTATACACAAAAGATTGTCTCTTTAGCTCTATGTCTCTTATCCCTTAGGAGGTCTTCCTCCACTAGCAGGTTTTTTTGGAAAACTCTCTTATTCTGGTGTGGATGGCAGGCAGGCCTATATTTCTTGGTTTCAATAGGACTCCTTACGAGCGTTCTTTCTATCTACTATTATCTAAAAATAATCAAGTTATTAATGACTGGACGAAACCAAGACAAAGTATAGAATATCCCCTTTAAGATCAAACAATTCCATCAAATTGAGTATGATTGTATGTGTGATAGCATCTACTATACCAGGAATATCAATGAACCCCGATTATTGCGATTA
+
MPJKJKHHSLPMSIJCLSNMJLMMLLLLOSJILMSLMKGKIIFKGNJJKGJIKIKKNRLKHHOIGIHSKJKKLNJIOSJOJMKHFEEHJS5*)**+EEFEAGM>===>N66666GMQLSONNSRKJLONOSNNSOQHSHHEEEIIGJMJSKOPHLNSLSLNSQNPOSSSLSSQJOLNLLKIKHJJGKLNKRLLSSNLHNOMSIOHSMKLPKHEMJIJHHIQQOJLSLMISNJSQLSSRMNSJHLRPRNMLKIIKKKPLMKPIKJSNI>=>AFSSNJSLQJLMJKIMIKMKIOINHLMLISSNKKBQMOMRNNSSLIKKSHJIMSHHCCDFC=;:<JPCDHIGHKJJIROSLOLKQJSSLILLKLMSJNJJOHKPKILJIMKJKMJJJHHHHIGGFGHMINMRLKNJMIIGGIIHJHHKQKSLKS@?@GEFOIFFEEEDESCCBCCKKIJJLQNJKSMSKMLMKGMIFFGIKGRQQOKLKJMJJSOLINSPJMPJNQPSKPIJMLIJGJIIIFLIOILIHIJOQNHHNGHKIIEDCEHLLSIHOJJHJHIJIININIGKLHHNOSPJGSHLLMGKKKISKSJSNOKGGKSSSIIFGEHGGFEGF=DDCEGGIKIFEEEEEEEFIHA@@??@??ABAB>?=<875000.*)(&%$$$%&***-,,,--/-*)(&**,--257AABCDCBBACCBBCBCC@@==<>@@>@=55556..../=CFECDB<<<;;>------.+,++*(((,1556678;@BCBCC=;;;<A00/.)((((),,,-+-,+-*('%%''(')+*49;;=>@BDCEEDDB@;:877334>?BA?@B88@>@989::;:;;755>?><40.--..---'''''-02;>>@?BCCCCEEEFMLCCB@?AA?><=<8<C;;CEFBBAAADFFEEGGGIHS99998997786++++<CD8888810/..//889888>?AABBCFEEEEDBDDCA@><9884100/-'''(()++,57:;<><;<>?CC=B@??>>AAA?@@?>><;8*('%&(%%&&&,0,,,,,;;>@A@=>=>>=><<52/--(('&&'(*788766654311.(%&&&&()*++1123
@215_45CNXP_3
AATCGCAATAATCGGGTTCATTTGATGAGATGTTCATTGATATTGGCGCGAACAGTCGCGAAGAGGTGGAAAAGCGCGGCGTGGAAATTGGTAATTTTATTAGCCCGGAAGCCAATTTTGCCTGCTGGGGCGAAGATAAAGTGGTCGGCAAGGCGTTGGATAACCGCATCGGCTGCGCAATGATGGCTGAACTATTGCAGACGGTGAATAATCCCGAAATTACGCTGTATGGCGTTGGCAGTGTGGAAGAAGAATTAGGCCAAAAAGCTAGCATA
+
888CEOKPJEFEDGJGIIKEDDHBEHFEEENKMHDDDFGKSPSMJHJHSJLJKMNKKLMKKKLNKMKIMMSPSOKMOLKPPMSIPSSSORSMRSJLSMPKLIMKKSLLONKSLOOKSSOMSQSRMSPMRNSLSMNPLNIRQSMSRLQINOSLLJIHJLHGIHHJSINNSNSMKKKJKSLKLMLJONOOSOQLQPSQSSIJLMPINNNOSPRSQMLLMSMMLKPLJSOLSRSNSMLONSSRONMOHKJC>F?=;<77778AC@@BJNLMIHGHKSM
@216_45CNXP_3
AATCGCAATAATCGGGTTCATTGATATTCCTAGTATAGTAGATGCTATCACACATACAATCATACTCAATTCGATGGAATTGTTTGATCTTAAAGGGGATATTCTATAATTTCGCATGTGAGGGGTTATTTCTTGGTTTCGTCCAGTCATTAATAACTTGATTATTTTCAGATAATAGTAGATAGAAAGAACGCTCGTAAGGAGTCCTATTGAAACCAAGAAATATAGGCCTGCCTGCCATCCACACCAGAATAAATAGAGTTTTCCAAAAAAACCTGCTAGTGGAGGAAGACCTCCTAGGGATAAGAGACATAGAGCTAAAAACTAAAAAAGGATCTTTTGTGTATAATCCTGCATAATCTCGAATGTTATCAGTTCCGGTACGTAGACCAAATAATATAATGCAAGCAAAAGTTCCTAGATTCATGGCGATATAGAACAGCATATAAGTTATCATGCTCGCATATCCACCATTTTTGATGTTCCAACAATTATTCCAATAATTACATATCCGATTTGACCTATGGACGAATATGCAAGCATACGTTTCATGCTTGTTTGAGTAATAGCAATGAGATTCCCGAATATCATGCTAAGAATAGCTAGGATTTCCAGAAGAAGATGCCATTCATTTGATAAGAAATAAAAAGGAATATCAAAAATTCGAGTGGCTAAAGCTAAAGCAGCTACTTTCGAAAGTAACAGAAAGAAAAGCAACGACTGGAGTGGGAGATCCTTCGTATACGTCAGGAGTCCATTGATGAAAAGGGGCTAGGGAAAGCTTAAACCCAATTCCTTCAGTGATGAATATAAGCGCAATTGAAATTCCTGGGGAGTTATACATTTGTGTATTGATAAGACCATTCACTATTTCTTGAAGCTCAATCTCTCCGGATGAACCATATAGCCAAGAGAAACCATAAACCAGAATAGAAGAGCTTGCCCCACCCATGAGTAAATATTCCATAGTAGCCTCATTAGATCGTATATCTTTCTTGGTATATCCAGATAATAGGTAGGAGCATAAACTGAAACATTCTAGAGCTACAAAGATAGTTATTAAATCGTTAGCACCACATAAAAACATTCCTCCTAGAGTAGCTGTTAATATGAATAACAGAAACTCTGTTATAGCCATTTCTGTACATTCAATGTACTCTACGGATAGAGGAATACAGAGAGTTGAACATAGTAAAATAAGAAATTGAAAGATTTCGTTGAAATTGTTCGTTTGGAAATTTCCTGAAAAGCTAATCATAGGTTCTTCTCTCCATCGGAACAATAGGGCCGTTATGCTCATTACGAAACTTGTTGAAGAGATGAAATATAACCAAGGTATATCTTTTTGATCAGAGGTTAAATCGATCATCAGAAGAAGAATTAGGCCAAAAATACGTACGA
+
NKMKKSHKSJKLKKMLRMNSQSPKMSLPMPSKKKIPSMKHIHHKMLJHKJLSRLMMKNNJJKHJJJIJIOINKKHGGIHKJMFQJLIJHG1---AJKMSGFGC*****<<DKH?????LHB??C82A6653//134@DDEEEDGDEFGJNLIIIIJKNNJSJNFC?5.&&%%&**112422331123500DDDGJEEEFEIHIG?<<<<@A@@CJHIKGNSKJILSKKISJILSOJKSONMGHGELMIKHILJKKPI::::<?=LMMABIJIIMJLJGJIIKSPPMPLHLJGIHGIJGFCCBCFBBABCB@AB0....543'&***(((*;;<;FOGHKSPMSHFJHIMJHHKFJIHNOLMMBBBACGIKGIOMLMIIKIIJGGGHFFGEFFHKJLJPKJJJJIHFHFFFEHMLHNKHHHINJHLKHIFDDCBCFFGFGGJHHJHHOLQJKKIHJSPSOLKFEDEEFKGEFB?=>3.*+,+-(((((4AFIHKISHGIFJILNKMHKEIJIJHGHJILOJMGFIGKINGDEEDHSJGHJGGHHJFFEGFLJIJKLJJNLSKSJHGHKHIHFGHIJHHLKIHFEEHIKSMIIHE?:99;<999@FDHJIHGPFLJFHGGJMHJKKJILSKJKNMKNMKHHJB?@?@FDIFJGHHHHHIFGHOLSRLFEEFFLGLGJOHFGGFHGIHIJLHJEIIIGKJQLQKJJJKSQOSSSSLNLOMNMHLGMMSKKLJRFPNKKHLHMIHKOJMIJC@ABCLNJLKSSLSPOFNBJKQIMJNHFFDBHSKSIJIEGJKQSJKMJFH10000GIIDGGH@<;;;;@DDEHJINRPMSKHJFJGISKLJIHISRJSQPSJKMSLQLSGJHKIHJJPPMMGKGDB31222FKLLKKOKIKJE.+()GGNKLMMNMLMMSNSKSFHMJMKMLJSSSLKMSKSOIGIILMOKPSSJSLHLQLKHLSFFGHFLSOSOF0---.AB????EFGFJGIHGFGEEFGHKNOILPSMGJKQIHJSCDDDBBEDGKJSKSQKJIIIHISOGLMJKSSM87556FFDGIGHILNSHEFGLKKSSLLHFEEEMKJOMIJFFDEFSSLNJNJHKKNHIFDEEDHJQNLQNQMQIHIGIJKMKHSOOLNKJJKKMILKNGJNQMLLLJIOLGHHIHHGHHJIJSJKIIIJJMKIMMQPQOLIHLFGGIIILPIGJLLJPKPSPPKMSOJSMJKMHKIPKCBBBCHLNIPLHKHNIHHJNLPKIJLMJLINNSSPIIGEFGHS====>EFFBCBA>>;;IFFGFHFFGEFFFFHCGDCCFFGFIHNGFDBCDHLLEDEDCMJOMIGFGHHNLKKIIHKGIKKHGILIGHKHOIGIHKCCA?@>>>@AABBBCDNHHIFJHLIJHIIILLKSFFFDFMSMEDDCBCC
@217_45CNXP_3
TACGATCGAACAACTCGAGATATAGGGTATTAGCTTATTGATACGTTACCGAAAACCTCATTTGAATAAATTTGGAATACATTTTATTTTTTTTATTGACAAGTACTCGTACTCAAAAAAGTTAAAAATTTTTTATTTATATATTTTTTTTCAGTACGCGTTTCTTGGACCTGGTGTATCTTGTCTTTACCACGAATGATTTTCCTTGGTTAACAATAATTGTTGTTTTTCCAATATCTGCTGGTTCATTAATGTTATTTCTCCCGCATGGGGAAATAAAGTCAATAAATGGTATACTATATGCATTTGCATCTTAGAACTTCTTCTAACGACCTACGCTTTTTGTTATAATTTTAAAATGGACGATCCATTAATTCAACTGTCCGAAGATTATAAATGGATCGATTTTTTTGATTTTTACTGGAGAATGGGAATAGATGGACTTTCTATAGGAACTATTTTACTGAACGGGATTTATTACTACTTTAGCCACTTTAGCGGCTTTTCCAGTTACTCGGGATTCCCGATTTTTTCATTTCCTGATGTTAGCAATGTACAGCGGTCAAATAGGACTATTTTCTTCTCGGGATCTTCTACTTTTTTTCATCATGTGGGAATTAGAATTAATTCCCGTTTGTCTTTTTATCCATGTGGGGTGGAAAGAAACGTCTGTATTCGGCTACAAAATTTATTTTGTACACGGCAGGAAGTTCTATTTTTTTATTAATAGGAGTTTTAGGTATAAGTTTATATGGTTCGAACGAACCAACATTAAATTTAGAACTCTTAGCTAATAAATCCTATCCTGTTACACTTGAAATACTATTTTATATTGGATTTCTTATTGCTTTTGCCGTCAAATTACCGATTATACCTTTACATACTTGGTTACCTGACACCCACGGTGAGGCACATTACAGTACCTGTATGCTTCTCGCTGGAATCTTATTAAAAATGGGAGCCTATGGGTTGGTTCGAATCAATATGGAATTATTACCCCACGCTCATTCTATGTTTTCTCCTTGGTTGTTGGTAGTCGGTACAATCCAAATAATTTATGCAGCTTCAACATCTCCCGGTCAACGTAATTTAAAAAAGAGAATAGCCTATTCTTCTGTATCTCATATGGGTTTTATAATTATAGGTATTAGTTCTATAACGGATCCTGGACTTAATGGAGCTATTTTACAAATAATTTCTCATGGATTTATTGGCGCTGCACTTTTTTTCTTGGCAGGAACGAGTTATGATAGAATTAGGCTTGTTTATCTTGATGAAATGGGTGGAATGGCTATCTCCATTCCAAAAATATTTACAATGTTCACTATTTTATCGATGGCTTCCCTTGCATTGCCA
+
GDGFFDB??@@>@@@41..******+,-)((''(--,/@@AAHKDDEBCJAAJIPQKKKFJKMJLMIJMOLNSIGKIPHJJJIQRED=<:NSSSKIHIGHHIINHLLFGIHMSPKIILSSFDC@AHKJJDOPSSLJKSIQJIGGDDAKMKN.---.G@?7774286018EJLJKGMJONQMSSLLSLLKRNISJLIPKOJMSJSNLJHIRLIJKKKJKKHJHKLOILKSLSSKLKMIMSKLLIHGKLMNPLLHIMNSSKLMMCSODGSI....HSQJGHDDEEGLSIMOJIGHEGLJSHMFHMIHOOIIMJC>>><<AC====<LLKHGHHIGFSMOIQSSMMLLJNLIJJIIIIKIKKJHJHD-----HMFAABBGEHKGGJGHIJGJJOKKQJKJLISJKJJFGHOLQSOCA=>?JSLDBBBBMIIFFKMKQKBAAAAGJECCDCQJGHIKJIGHF?DEA@B>00.,)***02345=ACDFFDGHHOMHIEGJJEEDCGGFGKJIH==EDCACBCFIGJNHKA<===HEJKIHFFLIKIJJHHIJIGGHFGIJHCAA@44440///0777+***+DQDFG>>.....BEHGFFFA>>>HKKI44422222/237@AB=;::99;CDB;;8--.)(&$'&((((,9CBBGJHEDDDDD===DLGIHEDDCDENOILMNMOIPSLLNJRMNLMJOMLLSNQGC@AA<;<<<<===HMSLSSSJGJ77SIJKIKLSSSQQMSMSMHOISMSKLKMKSSNJSJNMHOKMSSSCCCCDISSSKJSSSMJIIHIKLKSSSSSSSMSKOMOJMOLSOMPPSNMMNLSGLNNRLLNOSLSLLOKSSPSQQMLLOLISSSSKRLSNMSNSNIMOJPLLSSRKNSSSMLSMSSJOSSSSSNSNPKMSPSPRLORSOSKLLNIGFGFEJILKNSMSLSMSSSPPJJHMISMKSSSONROLJKSPMHKJSPSISQNSSKOOSPOSQJKSLOMKRSMSLMLKOOLNNLSSLHPMSSJJKNPSJKMHHKRKSPSSSLSSSRSRQQRKPHNPNPLJLKPOJNNNSMKKMPMOPSSSSMKOKSSOILOKLJIMSNOMSSOKMSSKKSLISSLSMOIJNRMJOOSIOSSKONNOLMMFEGDFGLSLSMMOSMPKJKSOSSLLSLSMQSSOSSPISLMONNSSMMLIMNJJSMJLJOMKLLSNNSJSSOSMJNKOSNJSNKMSSNOKQMJNKSSNLLNHPAKSSSPNSKSPOIMMNJHHHINSOMSSJJLISILSOPOSJKPNSSLJMKJLSKNLSOSSHSGGLLINHHHIJNMNPKOSSSKOOSRLMQKMKKMSHSOIOKSJHJSQPILHHIHLQSLJJOLLLKHJDCCA<
@218_45CNXP_3
[truncated: 9,774,887 more chars]
