# Supplementary material for: Rapid and Cost‐Effective Digital Quantification of RNA Editing and Maturation in Organelle Transcripts by Oxford Nanopore Target‐Indexed‐PCR (TIP) Sequencing
Source: Plant Direct. 2025 Oct 20;9(10):e70111. doi: 10.1002/pld3.70111 (PMC12537063; doi:10.1002/pld3.70111)
Supplement: Supplementary file 2 — Appendix S2: Sequence of the synthetic pseudo‐genome used for read alignment. [file PLD3-9-e70111-s010.txt]

; Appendix S2: pseudo_genome_ndhBD.fa – Six pseudogenome chromosomes for mapping barcode-specific ndhB and ndhD amplicons
; Description: This pseudogenome FASTA file contains six synthetic chromosomes representing three barcoded versions each of ndhB and ndhD transcripts.
; Usage: Save this file as "pseudo_genome_ndhBD.fa" in the same directory as your four raw fastq files and the Method S2 script "run_minimap_alignments.sh". Then run:
;         chmod +x run_minimap_alignments.sh
;         ./run_minimap_alignments.sh
; Notes: Chromosomes 1–3 correspond to ndhB barcodes (ATGCTAGC, CGTACGTA, TACGATCG),
;        and chromosomes 4–6 correspond to ndhD barcodes in the same order.
>chr1
atgctagcTTTTTGGCCTAATTCTTCTTCTGATGATCGATTCAACCTCTGATCAAAAAGATATACCTTGGTTATATTTCATCTCTTCAACAAGTTTCGTAATGAGCATAACGGCCCTATTGTTCCGATGGAGAGAAGAACCTATGATTAGCTTTTCAGGAAATTTCCAAACGAACAATTTCAACGAAATCTTTCAATTTCTTATTTTACTATGTTCAACTCTCTGTATTCCTCTATCCGTAGAGTACATTGAATGTACAGAAATGGCTATAACAGAGTTTCTGTTATTCATATTAACAGCTACTCTAGGAGGAATGTTTTTATGTGGTGCTAACGATTTAATAACTATCTTTGTAGCTCCAGAATGTTTCAGTTTATGCTCCTACCTATTATCTGGATATACCAAGAAAGATATACGATCTAATGAGGCTACTATGAAATATTTACTCATGGGTGGGGCAAGCTCTTCTATTCTGGTTCATGGTTTCTCTTGGCTATATGGTTCATCCGGGGGAGAGATTGAGCTTCAAGAAATAGTGAATGGTCTTATCAATACACAAATGTATAACTCCCCAGGAATTTCAATTGCGCTTATATTCATCACTGTAGGAATTGGGTTCAAGCTTTCCCTAGCCCCTTCTCATCAATGGACTCCTGACGTATACGAAGGATCTCCCACTCCAGTCGTTGCTTTTCTTTCTGTTACTTCGAAAGTAGCTGCTTCAGCTTCAGCCACTCGAATTTTCGATATTCCTTTTTATTTCTCATCAAATGAATGGCATCTTCTTCTGGAAATCCTAGCTATTCTTAGCATGATATTCGGGAATCTCATTGCTATTACTCAAACAAGCATGAAACGTATGCTTGCATATTCGTCCATAGGTCAAATCGGATATGTAATTATTGGAATAATTGTTGGAGACTCAAATGGTGGATATGCGAGCATGATAACTTATATGCTGTTCTATATCGCCATGAATCTAGGAACTTTTGCTTGCATTATATTATTTGGTCTACGTACCGGAACTGATAACATTCGAGATTATGCAGGATTATACACAAAAGATCCTTTTTTGGCTCTCTCTTTAGCTCTATGTCTCTTATCCCTAGGAGGTCTTCCTCCACTAGCAGGTTTTTTTGGAAAACTCCATTTATTCTGGTGTGGATGGCAGGCAGGCCTATATTTCTTGGTTTCAATAGGACTCCTTACGAGCGTTCTTTCTATCTACTATTATCTAAAAATAATCAAGTTATTAATGACTGGACGAAACCAAGAAATAACCCCTCACATGCGAAATTATAGAATATCCCCTTTAAGATCAAACAATTCCATCGAATTGAGTATGATTGTATGTGTGATAGCATCTACTATACCAGGAATATCAATGAACCCGATTATTGCGATT
>chr2
cgtacgtaTTTTTGGCCTAATTCTTCTTCTGATGATCGATTCAACCTCTGATCAAAAAGATATACCTTGGTTATATTTCATCTCTTCAACAAGTTTCGTAATGAGCATAACGGCCCTATTGTTCCGATGGAGAGAAGAACCTATGATTAGCTTTTCAGGAAATTTCCAAACGAACAATTTCAACGAAATCTTTCAATTTCTTATTTTACTATGTTCAACTCTCTGTATTCCTCTATCCGTAGAGTACATTGAATGTACAGAAATGGCTATAACAGAGTTTCTGTTATTCATATTAACAGCTACTCTAGGAGGAATGTTTTTATGTGGTGCTAACGATTTAATAACTATCTTTGTAGCTCCAGAATGTTTCAGTTTATGCTCCTACCTATTATCTGGATATACCAAGAAAGATATACGATCTAATGAGGCTACTATGAAATATTTACTCATGGGTGGGGCAAGCTCTTCTATTCTGGTTCATGGTTTCTCTTGGCTATATGGTTCATCCGGGGGAGAGATTGAGCTTCAAGAAATAGTGAATGGTCTTATCAATACACAAATGTATAACTCCCCAGGAATTTCAATTGCGCTTATATTCATCACTGTAGGAATTGGGTTCAAGCTTTCCCTAGCCCCTTCTCATCAATGGACTCCTGACGTATACGAAGGATCTCCCACTCCAGTCGTTGCTTTTCTTTCTGTTACTTCGAAAGTAGCTGCTTCAGCTTCAGCCACTCGAATTTTCGATATTCCTTTTTATTTCTCATCAAATGAATGGCATCTTCTTCTGGAAATCCTAGCTATTCTTAGCATGATATTCGGGAATCTCATTGCTATTACTCAAACAAGCATGAAACGTATGCTTGCATATTCGTCCATAGGTCAAATCGGATATGTAATTATTGGAATAATTGTTGGAGACTCAAATGGTGGATATGCGAGCATGATAACTTATATGCTGTTCTATATCGCCATGAATCTAGGAACTTTTGCTTGCATTATATTATTTGGTCTACGTACCGGAACTGATAACATTCGAGATTATGCAGGATTATACACAAAAGATCCTTTTTTGGCTCTCTCTTTAGCTCTATGTCTCTTATCCCTAGGAGGTCTTCCTCCACTAGCAGGTTTTTTTGGAAAACTCCATTTATTCTGGTGTGGATGGCAGGCAGGCCTATATTTCTTGGTTTCAATAGGACTCCTTACGAGCGTTCTTTCTATCTACTATTATCTAAAAATAATCAAGTTATTAATGACTGGACGAAACCAAGAAATAACCCCTCACATGCGAAATTATAGAATATCCCCTTTAAGATCAAACAATTCCATCGAATTGAGTATGATTGTATGTGTGATAGCATCTACTATACCAGGAATATCAATGAACCCGATTATTGCGATT
>chr3
tacgatcgTTTTTGGCCTAATTCTTCTTCTGATGATCGATTCAACCTCTGATCAAAAAGATATACCTTGGTTATATTTCATCTCTTCAACAAGTTTCGTAATGAGCATAACGGCCCTATTGTTCCGATGGAGAGAAGAACCTATGATTAGCTTTTCAGGAAATTTCCAAACGAACAATTTCAACGAAATCTTTCAATTTCTTATTTTACTATGTTCAACTCTCTGTATTCCTCTATCCGTAGAGTACATTGAATGTACAGAAATGGCTATAACAGAGTTTCTGTTATTCATATTAACAGCTACTCTAGGAGGAATGTTTTTATGTGGTGCTAACGATTTAATAACTATCTTTGTAGCTCCAGAATGTTTCAGTTTATGCTCCTACCTATTATCTGGATATACCAAGAAAGATATACGATCTAATGAGGCTACTATGAAATATTTACTCATGGGTGGGGCAAGCTCTTCTATTCTGGTTCATGGTTTCTCTTGGCTATATGGTTCATCCGGGGGAGAGATTGAGCTTCAAGAAATAGTGAATGGTCTTATCAATACACAAATGTATAACTCCCCAGGAATTTCAATTGCGCTTATATTCATCACTGTAGGAATTGGGTTCAAGCTTTCCCTAGCCCCTTCTCATCAATGGACTCCTGACGTATACGAAGGATCTCCCACTCCAGTCGTTGCTTTTCTTTCTGTTACTTCGAAAGTAGCTGCTTCAGCTTCAGCCACTCGAATTTTCGATATTCCTTTTTATTTCTCATCAAATGAATGGCATCTTCTTCTGGAAATCCTAGCTATTCTTAGCATGATATTCGGGAATCTCATTGCTATTACTCAAACAAGCATGAAACGTATGCTTGCATATTCGTCCATAGGTCAAATCGGATATGTAATTATTGGAATAATTGTTGGAGACTCAAATGGTGGATATGCGAGCATGATAACTTATATGCTGTTCTATATCGCCATGAATCTAGGAACTTTTGCTTGCATTATATTATTTGGTCTACGTACCGGAACTGATAACATTCGAGATTATGCAGGATTATACACAAAAGATCCTTTTTTGGCTCTCTCTTTAGCTCTATGTCTCTTATCCCTAGGAGGTCTTCCTCCACTAGCAGGTTTTTTTGGAAAACTCCATTTATTCTGGTGTGGATGGCAGGCAGGCCTATATTTCTTGGTTTCAATAGGACTCCTTACGAGCGTTCTTTCTATCTACTATTATCTAAAAATAATCAAGTTATTAATGACTGGACGAAACCAAGAAATAACCCCTCACATGCGAAATTATAGAATATCCCCTTTAAGATCAAACAATTCCATCGAATTGAGTATGATTGTATGTGTGATAGCATCTACTATACCAGGAATATCAATGAACCCGATTATTGCGATT
>chr4
atgctagcAACAACTCGAAGTATGGGTCTAGCTTATTGATACGTTACCGAAAACCTCATTTGAATAAATTTGGAATACATTTTATTTTTTTTATTGACAAGTACTCGTACTCAAAAAAGTTAAAAATTTTTTATTTATATATTTTTTTTGAGTACGCGTTCTTTGGACCTGGTGTATCTTGTCTTTACCACGAATGATTTTCCTTGGTTAACAATAATTGTTGTTTTTCCAATATCTGCTGGTTCATTAATGTTATTTCTCCCGCATAGGGGAAATAAAGTCAATAAATGGTATACTATATGCATTTGCATCTTAGAACTTCTTCTAACGACCTACGCTTTTTGTTATAATTTTAAAATGGACGATCCATTAATTCAACTGTCCGAAGATTATAAATGGATCGATTTTTTTGATTTTTACTGGAGAATGGGAATAGATGGACTTTCTATAGGAACTATTTTACTGACGGGATTTATTACTACTTTAGCCACTTTAGCGGCTTTTCCAGTTACTCGGGATTCCCGATTTTTTCATTTCCTGATGTTAGCAATGTACAGCGGTCAAATAGGATCATTTTCTTCTCGGGATCTTCTACTTTTTTTCATCATGTGGGAATTAGAATTAATTCCCGTTTATCTACTTTTATCCATGTGGGGTGGAAAGAAACGTCTGTATTCGGCTACAAAATTTATTTTGTACACGGCAGGAAGTTCTATTTTTTTATTAATAGGAGTTTTAGGTATAAGTTTATATGGTTCGAACGAACCAACATTAAATTTAGAACTCTTAGCTAATAAATCCTATCCTGTTACACTTGAAATACTATTTTATATTGGATTTCTTATTGCTTTTGCCGTCAAATCACCGATTATACCTTTACATACTTGGTTACCTGACACCCACGGTGAGGCACATTACAGTACCTGTATGCTTCTCGCTGGAATCTTATTAAAAATGGGAGCCTATGGGTTGGTTCGAATCAATATGGAATTATTACCCCACGCTCATTCTATGTTTTCTCCTTGGTTGTTGGTAGTCGGTACAATCCAAATAATTTATGCAGCTTCAACATCTCCCGGTCAACGTAATTTAAAAAAGAGAATAGCCTATTCTTCTGTATCTCATATGGGTTTTATAATTATAGGTATTAGTTCTATAACGGATCCTGGACTTAATGGAGCTATTTTACAAATAATTTCTCATGGATTTATTGGCGCTGCACTTTTTTTCTTGGCAGGAACGAGTTATGATAGAATTAGGCTTGTTTATCTTGATGAAATGGGTGGAATGGCTATCTCCATTCCAAAAATATTTACAATGTTCACTATTTTATCGATGGCTTCCCTTGCATTGCC
>chr5
cgtacgtaAACAACTCGAAGTATGGGTCTAGCTTATTGATACGTTACCGAAAACCTCATTTGAATAAATTTGGAATACATTTTATTTTTTTTATTGACAAGTACTCGTACTCAAAAAAGTTAAAAATTTTTTATTTATATATTTTTTTTGAGTACGCGTTCTTTGGACCTGGTGTATCTTGTCTTTACCACGAATGATTTTCCTTGGTTAACAATAATTGTTGTTTTTCCAATATCTGCTGGTTCATTAATGTTATTTCTCCCGCATAGGGGAAATAAAGTCAATAAATGGTATACTATATGCATTTGCATCTTAGAACTTCTTCTAACGACCTACGCTTTTTGTTATAATTTTAAAATGGACGATCCATTAATTCAACTGTCCGAAGATTATAAATGGATCGATTTTTTTGATTTTTACTGGAGAATGGGAATAGATGGACTTTCTATAGGAACTATTTTACTGACGGGATTTATTACTACTTTAGCCACTTTAGCGGCTTTTCCAGTTACTCGGGATTCCCGATTTTTTCATTTCCTGATGTTAGCAATGTACAGCGGTCAAATAGGATCATTTTCTTCTCGGGATCTTCTACTTTTTTTCATCATGTGGGAATTAGAATTAATTCCCGTTTATCTACTTTTATCCATGTGGGGTGGAAAGAAACGTCTGTATTCGGCTACAAAATTTATTTTGTACACGGCAGGAAGTTCTATTTTTTTATTAATAGGAGTTTTAGGTATAAGTTTATATGGTTCGAACGAACCAACATTAAATTTAGAACTCTTAGCTAATAAATCCTATCCTGTTACACTTGAAATACTATTTTATATTGGATTTCTTATTGCTTTTGCCGTCAAATCACCGATTATACCTTTACATACTTGGTTACCTGACACCCACGGTGAGGCACATTACAGTACCTGTATGCTTCTCGCTGGAATCTTATTAAAAATGGGAGCCTATGGGTTGGTTCGAATCAATATGGAATTATTACCCCACGCTCATTCTATGTTTTCTCCTTGGTTGTTGGTAGTCGGTACAATCCAAATAATTTATGCAGCTTCAACATCTCCCGGTCAACGTAATTTAAAAAAGAGAATAGCCTATTCTTCTGTATCTCATATGGGTTTTATAATTATAGGTATTAGTTCTATAACGGATCCTGGACTTAATGGAGCTATTTTACAAATAATTTCTCATGGATTTATTGGCGCTGCACTTTTTTTCTTGGCAGGAACGAGTTATGATAGAATTAGGCTTGTTTATCTTGATGAAATGGGTGGAATGGCTATCTCCATTCCAAAAATATTTACAATGTTCACTATTTTATCGATGGCTTCCCTTGCATTGCC
>chr6
tacgatcgAACAACTCGAAGTATGGGTCTAGCTTATTGATACGTTACCGAAAACCTCATTTGAATAAATTTGGAATACATTTTATTTTTTTTATTGACAAGTACTCGTACTCAAAAAAGTTAAAAATTTTTTATTTATATATTTTTTTTGAGTACGCGTTCTTTGGACCTGGTGTATCTTGTCTTTACCACGAATGATTTTCCTTGGTTAACAATAATTGTTGTTTTTCCAATATCTGCTGGTTCATTAATGTTATTTCTCCCGCATAGGGGAAATAAAGTCAATAAATGGTATACTATATGCATTTGCATCTTAGAACTTCTTCTAACGACCTACGCTTTTTGTTATAATTTTAAAATGGACGATCCATTAATTCAACTGTCCGAAGATTATAAATGGATCGATTTTTTTGATTTTTACTGGAGAATGGGAATAGATGGACTTTCTATAGGAACTATTTTACTGACGGGATTTATTACTACTTTAGCCACTTTAGCGGCTTTTCCAGTTACTCGGGATTCCCGATTTTTTCATTTCCTGATGTTAGCAATGTACAGCGGTCAAATAGGATCATTTTCTTCTCGGGATCTTCTACTTTTTTTCATCATGTGGGAATTAGAATTAATTCCCGTTTATCTACTTTTATCCATGTGGGGTGGAAAGAAACGTCTGTATTCGGCTACAAAATTTATTTTGTACACGGCAGGAAGTTCTATTTTTTTATTAATAGGAGTTTTAGGTATAAGTTTATATGGTTCGAACGAACCAACATTAAATTTAGAACTCTTAGCTAATAAATCCTATCCTGTTACACTTGAAATACTATTTTATATTGGATTTCTTATTGCTTTTGCCGTCAAATCACCGATTATACCTTTACATACTTGGTTACCTGACACCCACGGTGAGGCACATTACAGTACCTGTATGCTTCTCGCTGGAATCTTATTAAAAATGGGAGCCTATGGGTTGGTTCGAATCAATATGGAATTATTACCCCACGCTCATTCTATGTTTTCTCCTTGGTTGTTGGTAGTCGGTACAATCCAAATAATTTATGCAGCTTCAACATCTCCCGGTCAACGTAATTTAAAAAAGAGAATAGCCTATTCTTCTGTATCTCATATGGGTTTTATAATTATAGGTATTAGTTCTATAACGGATCCTGGACTTAATGGAGCTATTTTACAAATAATTTCTCATGGATTTATTGGCGCTGCACTTTTTTTCTTGGCAGGAACGAGTTATGATAGAATTAGGCTTGTTTATCTTGATGAAATGGGTGGAATGGCTATCTCCATTCCAAAAATATTTACAATGTTCACTATTTTATCGATGGCTTCCCTTGCATTGCC
