# Supplementary material for: Rapid and Cost‐Effective Digital Quantification of RNA Editing and Maturation in Organelle Transcripts by Oxford Nanopore Target‐Indexed‐PCR (TIP) Sequencing
Source: Plant Direct. 2025 Oct 20;9(10):e70111. doi: 10.1002/pld3.70111 (PMC12537063; doi:10.1002/pld3.70111)
Supplement: Supplementary file 3 — Appendix S3: Reference sequence of the group II intron from the ndhB gene. [file PLD3-9-e70111-s007.txt]

; Appendix S3: ndhB_intron.fasta – The Group II intron sequence of ndhB
; Description: This is the Group II intron reference sequence of ndhB for BLASTN alignment of intron-containing ndhB transcripts
;			 obtained using Method S3.
; Usage: Save this file as "dhB_intron.fasta" in the same directory as BAM files obtained using Method S3. Then run using Method S4
       

>ndhB_Intron
gtgcggttcgtttgagaaattcctacctctctatctatctctgagatgtttggatttttcaaaactctatggacatgcagaagagaaatgctatccccacgcagaccaagacagaactttgacttgttcaaataacaattaaggtgaagcagggtcaggaacaacgaatctctttatgataaacggatccattttgcaagtttgttattacgggtagttcctgcaaaggatcggactaatgacgtatacaagaaagacttgaattctcgatgtagatgctacatagttggttctcatccttcagagactacgagtgtaataggagcatccgtcgacaaaaggatcaccctaagatgataatctcatggctattgagaacgaatcaaatcagatggttccatttctcaatctttcggacgtgctcctacggaaccaaggtcgaaaagattgagaaaaatcagtcattcacaaccactgatgaaggattcctcgaaaagttaaggattagtaatccgttttagaaatagaaaggattcgatcttatacatacgcgaggaaagtaatcaaaaaagaaagaagatgagttcttctttacttttatcacttaggagccgtgcgagatgaaagtctcatgcacggttttgaatgagagaaagaagtgaggaatcctcttttcgactctgac
